# Supplementary material for: Chalcogen bonding in the solid-state structures of 1,3-bis(benzimidazoliumyl)benzene-based chalcogen-bonding donors
Source: Acta Crystallogr C Struct Chem. 2023 Jan 11;79(Pt 2):26–35. doi: 10.1107/S2053229622011536 (PMC9899511; doi:10.1107/S2053229622011536)
Supplement: Supplementary file 1 [file c-79-00026-sup1.cif]

##############################################################################
#                                                                            #
# This CIF contains the data in a paper accepted for publication in          #
# Acta Crystallographica Section C. It conforms to the requirements of       #
# Notes for Authors for Acta Crystallographica Section C, and has been       #
# peer reviewed under the auspices of the IUCr Commission on Journals.       #
#                                                                            #
# Full details of the Crystallographic Information File format               #
# are given in the paper "The Crystallographic Information File (CIF):       #
# a New Standard Archive File for Crystallography" by S. R. Hall, F. H.      #
# Allen and I. D. Brown [Acta Cryst. (1991), A47, 655-685].                  #
#                                                                            #
# The current version of the core CIF dictionary is obtainable from          #
# ftp://ftp.iucr.org/pub/cif_core.dic.                                       #
#                                                                            #
# Software is freely available for graphical display of the structure(s)     #
# in this CIF. For information consult the CIF software page                 #
# http://www.iucr.org/resources/cif/software.                                #
#                                                                            #
# This file may be used for bona fide research purposes within the           #
# scientific community so long as proper attribution is given to the journal # 
# article from which it was obtained.                                        #
#                                                                            #
##############################################################################
data_ts-049_3S
_audit_creation_method     SHELXL-2017/1
_database_code_depnum_ccdc_archive     'CCDC 2201758'
_chemical_name_systematic
;\
3,3'-Bis(methylsulfanyl)-1,1'-(1,3-phenylene)bis(1<i>H</i>-1,3-benzodiazol-3-\
ium) bis(trifluoromethanesulfonate)
;
_chemical_name_common     ?
_chemical_formula_moiety     'C24 H24 N4 S2 2+, 2(C F3 O3 S -)'
_chemical_formula_sum     'C26 H24 F6 N4 O6 S4'
_chemical_formula_iupac     'C24 H24 N4 S2 2+, 2C F3 O3 S -'
_chemical_formula_weight     730.73
_chemical_melting_point     ?
_space_group_crystal_system     monoclinic
_space_group_name_H-M_alt     'P 21/c'
_space_group_name_Hall     '-P 2ybc'
loop_
    _space_group_symop_operation_xyz
    'x, y, z'
    '-x, y+1/2, -z+1/2'
    '-x, -y, -z'
    'x, -y-1/2, z-1/2'
_cell_length_a     7.7776(2)
_cell_length_b     22.5823(6)
_cell_length_c     18.2338(5)
_cell_angle_alpha     90
_cell_angle_beta     99.329(2)
_cell_angle_gamma     90
_cell_volume     3160.16(15)
_cell_formula_units_Z     4
_cell_measurement_reflns_used     5564
_cell_measurement_theta_min     3.1
_cell_measurement_theta_max     66.5
_cell_measurement_temperature     170(2)
_exptl_crystal_description     needle
_exptl_crystal_colour     'translucent white'
_exptl_crystal_size_max     0.134
_exptl_crystal_size_mid     0.055
_exptl_crystal_size_min     0.030
_exptl_crystal_density_diffrn     1.536
_exptl_crystal_density_meas     ?
_exptl_crystal_density_method     ?
_exptl_crystal_F_000     1496
loop_
    _exptl_crystal_face_index_h
    _exptl_crystal_face_index_k
    _exptl_crystal_face_index_l
    _exptl_crystal_face_perp_dist
    -1 8 -9 0.0362
    0 -8 10 0.0329
    -4 0 8 0.0147
    0 -13 -6 0.0078
    2 13 -2 0.0067
_exptl_absorpt_coefficient_mu     3.511
_exptl_absorpt_correction_type     multi-scan
_exptl_absorpt_process_details
;
(CrysAlis PRO; Rigaku OD, 2018)
;
_exptl_absorpt_correction_T_min     0.57899
_exptl_absorpt_correction_T_max     1.00000
_diffrn_ambient_temperature     169.99(10)
_diffrn_source     'micro-focus sealed X-ray tube'
_diffrn_radiation_type     'Cu K\a'
_diffrn_radiation_wavelength     1.54184
_diffrn_radiation_monochromator     mirror
_diffrn_measurement_device_type
           'Rigaku XtaLAB Synergy Dualflex diffractometer with a HyPix detector'
_diffrn_measurement_device     'four-circle diffractometer'
_diffrn_measurement_method     '\w scans'
_diffrn_detector     'CCD plate'
_diffrn_reflns_number     21606
_diffrn_reflns_av_R_equivalents     0.0425
_diffrn_reflns_av_unetI/netI     0.0366
_diffrn_reflns_theta_min     3.140
_diffrn_reflns_theta_max     66.499
_diffrn_reflns_theta_full     66.499
_diffrn_measured_fraction_theta_max     0.998
_diffrn_measured_fraction_theta_full     0.998
_diffrn_reflns_limit_h_min     -9
_diffrn_reflns_limit_h_max     5
_diffrn_reflns_limit_k_min     -25
_diffrn_reflns_limit_k_max     26
_diffrn_reflns_limit_l_min     -21
_diffrn_reflns_limit_l_max     21
_diffrn_radiation_probe     x-ray
_refine_special_details     ?
_reflns_number_total     5564
_reflns_number_gt     4631
_reflns_threshold_expression     'I > 2\s(I)'
_refine_ls_structure_factor_coef     Fsqd
_refine_ls_matrix_type     full
_refine_ls_R_factor_all     0.0834
_refine_ls_R_factor_gt     0.0730
_refine_ls_wR_factor_gt     0.1981
_refine_ls_wR_factor_ref     0.2053
_refine_ls_goodness_of_fit_ref     1.094
_refine_ls_restrained_S_all     1.094
_refine_ls_number_reflns     5564
_refine_ls_number_parameters     419
_refine_ls_number_restraints     0
_refine_ls_hydrogen_treatment     constr
_refine_ls_weighting_scheme     calc
_refine_ls_weighting_details
              'w=1/[\s^2^(Fo^2^)+(0.0868P)^2^+6.2578P] where P=(Fo^2^+2Fc^2^)/3'
_atom_sites_solution_hydrogens     geom
_atom_sites_solution_primary     ?
_atom_sites_solution_secondary     ?
_refine_ls_shift/su_max     0.000
_refine_ls_shift/su_mean     0.000
_refine_diff_density_max     0.685
_refine_diff_density_min     -0.390
_refine_ls_extinction_method     none
_refine_ls_extinction_coef     .
loop_
    _atom_type_symbol
    _atom_type_description
    _atom_type_scat_dispersion_real
    _atom_type_scat_dispersion_imag
    _atom_type_scat_source
    C C 0.0181 0.0091 'International Tables Vol C Tables 4.2.6.8 and 6.1.1.4'
    H H 0.0000 0.0000 'International Tables Vol C Tables 4.2.6.8 and 6.1.1.4'
    N N 0.0311 0.0180 'International Tables Vol C Tables 4.2.6.8 and 6.1.1.4'
    O O 0.0492 0.0322 'International Tables Vol C Tables 4.2.6.8 and 6.1.1.4'
    F F 0.0727 0.0534 'International Tables Vol C Tables 4.2.6.8 and 6.1.1.4'
    S S 0.3331 0.5567 'International Tables Vol C Tables 4.2.6.8 and 6.1.1.4'
_computing_data_collection
;
CrysAlis PRO (Rigaku OD, 2018)
;
_computing_cell_refinement
;
CrysAlis PRO (Rigaku OD, 2018)
;
_computing_data_reduction
;
CrysAlis PRO (Rigaku OD, 2018)
;
_computing_structure_solution
;
SHELXT (Sheldrick, 2015a) and shelXle (H\"ubschle <i>et al.</i>,
2011)
;
_computing_structure_refinement
;
SHELXL2018 (Sheldrick, 2015b)
;
_computing_molecular_graphics
;
DIAMOND (Putz & Brandenburg, 2014) and Mercury (Macrae <i>et al.</i>,
2020)
;
_computing_publication_material
;
WinGX (Farrugia, 2012)
;
loop_
    _atom_site_type_symbol
    _atom_site_label
    _atom_site_fract_x
    _atom_site_fract_y
    _atom_site_fract_z
    _atom_site_U_iso_or_equiv
    _atom_site_adp_type
    _atom_site_calc_flag
    _atom_site_occupancy
    _atom_site_disorder_assembly
    _atom_site_disorder_group
    S S1 0.35126(16) 0.56835(6) 0.25113(7) 0.0608(4) Uani d 1 . .
    N N1 0.3348(5) 0.50402(16) 0.3780(2) 0.0540(10) Uani d 1 . .
    O O1 -0.0399(6) 0.41389(17) 0.2140(3) 0.0872(13) Uani d 1 . .
    F F1 0.0689(4) 0.51149(15) 0.12752(18) 0.0726(8) Uani d 1 . .
    C C1 0.5501(7) 0.6107(3) 0.2717(3) 0.0715(15) Uani d 1 . .
    H H1A 0.579226 0.627305 0.225622 0.107 Uiso calc 1 . .
    H H1AB 0.644929 0.584853 0.294772 0.107 Uiso calc 1 . .
    H H1AC 0.534172 0.642930 0.305987 0.107 Uiso calc 1 . .
    C C2 0.3914(7) 0.4486(2) 0.3489(4) 0.0719(16) Uani d 1 . .
    H H2A 0.289278 0.425239 0.327712 0.108 Uiso calc 1 . .
    H H2AB 0.461306 0.426270 0.389191 0.108 Uiso calc 1 . .
    H H2AC 0.461914 0.457087 0.310199 0.108 Uiso calc 1 . .
    S S2 0.49729(19) 0.80031(6) 0.25935(8) 0.0670(4) Uani d 1 . .
    N N2 0.2444(4) 0.59565(15) 0.3825(2) 0.0443(8) Uani d 1 . .
    O O2 -0.2997(5) 0.4683(2) 0.2232(3) 0.0866(13) Uani d 1 . .
    F F2 -0.1862(5) 0.48431(17) 0.0786(2) 0.0926(11) Uani d 1 . .
    S S3 -0.11679(15) 0.47000(5) 0.22368(7) 0.0541(3) Uani d 1 . .
    N N3 0.3109(5) 0.80886(15) 0.3752(2) 0.0470(9) Uani d 1 . .
    O O3 -0.0234(5) 0.50764(17) 0.2798(2) 0.0698(10) Uani d 1 . .
    F F3 -0.1486(5) 0.56541(14) 0.1402(2) 0.0952(12) Uani d 1 . .
    C C3 0.3109(5) 0.55545(19) 0.3401(3) 0.0494(11) Uani d 1 . .
    C C4 0.2803(5) 0.5108(2) 0.4456(3) 0.0520(11) Uani d 1 . .
    S S4 0.77237(17) 0.72091(5) 0.48588(8) 0.0614(4) Uani d 1 . .
    N N4 0.5248(5) 0.87227(16) 0.3815(2) 0.0536(10) Uani d 1 . .
    O O4 0.6806(7) 0.66722(19) 0.4697(4) 0.118(2) Uani d 1 . .
    F F4 0.7760(9) 0.7011(3) 0.6268(3) 0.157(2) Uani d 1 . .
    C C5 0.2729(7) 0.4715(2) 0.5046(4) 0.0674(16) Uani d 1 . .
    H H5 0.310860 0.431642 0.503126 0.081 Uiso calc 1 . .
    O O5 0.9570(5) 0.71609(19) 0.5008(3) 0.0824(12) Uani d 1 . .
    F F5 0.5543(10) 0.7495(4) 0.5733(4) 0.197(4) Uani d 1 . .
    O O6 0.7038(6) 0.76858(18) 0.4399(3) 0.0870(13) Uani d 1 . .
    F F6 0.8004(12) 0.7926(3) 0.5986(3) 0.183(3) Uani d 1 . .
    C C6 0.2087(7) 0.4934(3) 0.5638(3) 0.0711(16) Uani d 1 . .
    H H6 0.200375 0.467634 0.604257 0.085 Uiso calc 1 . .
    C C7 0.1544(7) 0.5519(3) 0.5683(3) 0.0658(14) Uani d 1 . .
    H H7 0.112974 0.565088 0.611725 0.079 Uiso calc 1 . .
    C C8 0.1598(6) 0.5913(2) 0.5103(3) 0.0560(12) Uani d 1 . .
    H H8 0.120478 0.631015 0.511917 0.067 Uiso calc 1 . .
    C C9 0.2250(5) 0.56933(19) 0.4506(3) 0.0470(10) Uani d 1 . .
    C C25 -0.0943(6) 0.5092(2) 0.1387(3) 0.0575(12) Uani d 1 . .
    C C10 0.1780(5) 0.65309(18) 0.3587(2) 0.0427(9) Uani d 1 . .
    C C13 0.0411(6) 0.7624(2) 0.3156(3) 0.0540(11) Uani d 1 . .
    H H13 -0.005869 0.800385 0.301595 0.065 Uiso calc 1 . .
    C C12 -0.0553(7) 0.7121(2) 0.2967(3) 0.0618(13) Uani d 1 . .
    H H12 -0.169567 0.715418 0.269176 0.074 Uiso calc 1 . .
    C C11 0.0119(6) 0.6568(2) 0.3173(3) 0.0540(11) Uani d 1 . .
    H H11 -0.054144 0.622075 0.303404 0.065 Uiso calc 1 . .
    C C15 0.2777(5) 0.70264(18) 0.3781(2) 0.0431(9) Uani d 1 . .
    H H15 0.391374 0.699598 0.406269 0.052 Uiso calc 1 . .
    C C14 0.2070(6) 0.75701(18) 0.3553(2) 0.0451(10) Uani d 1 . .
    C C16 0.3153(6) 0.84064(18) 0.4413(3) 0.0481(10) Uani d 1 . .
    C C17 0.2144(7) 0.8362(2) 0.4963(3) 0.0597(13) Uani d 1 . .
    H H17 0.120517 0.808961 0.493525 0.072 Uiso calc 1 . .
    C C18 0.2588(8) 0.8743(2) 0.5563(3) 0.0683(14) Uani d 1 . .
    H H18 0.194119 0.873057 0.596247 0.082 Uiso calc 1 . .
    C C19 0.3968(9) 0.9144(2) 0.5590(3) 0.0742(17) Uani d 1 . .
    H H19 0.421558 0.940111 0.600630 0.089 Uiso calc 1 . .
    C C26 0.7166(13) 0.7413(5) 0.5744(5) 0.111(3) Uani d 1 . .
    C C20 0.4967(7) 0.9181(2) 0.5047(3) 0.0645(14) Uani d 1 . .
    H H20 0.591175 0.945075 0.507464 0.077 Uiso calc 1 . .
    C C21 0.4523(6) 0.87969(17) 0.4445(3) 0.0501(11) Uani d 1 . .
    C C22 0.6779(7) 0.9045(2) 0.3644(4) 0.0718(16) Uani d 1 . .
    H H22A 0.706455 0.890325 0.317005 0.108 Uiso calc 1 . .
    H H22B 0.777133 0.897555 0.403977 0.108 Uiso calc 1 . .
    H H22C 0.652004 0.946926 0.360821 0.108 Uiso calc 1 . .
    C C23 0.4388(6) 0.82879(18) 0.3403(3) 0.0493(10) Uani d 1 . .
    C C24 0.3058(10) 0.8150(3) 0.1931(4) 0.091(2) Uani d 1 . .
    H H24A 0.334857 0.813690 0.142782 0.137 Uiso calc 1 . .
    H H24B 0.260693 0.854357 0.202400 0.137 Uiso calc 1 . .
    H H24C 0.217090 0.785069 0.197802 0.137 Uiso calc 1 . .
loop_
    _atom_site_aniso_label
    _atom_site_aniso_U_11
    _atom_site_aniso_U_22
    _atom_site_aniso_U_33
    _atom_site_aniso_U_12
    _atom_site_aniso_U_13
    _atom_site_aniso_U_23
    S1 0.0561(7) 0.0656(8) 0.0585(7) -0.0077(6) 0.0024(5) -0.0152(6)
    N1 0.044(2) 0.0352(19) 0.075(3) -0.0007(15) -0.0119(19) -0.0064(18)
    O1 0.117(3) 0.044(2) 0.107(3) 0.011(2) 0.038(3) 0.012(2)
    F1 0.0648(18) 0.076(2) 0.076(2) -0.0092(15) 0.0057(15) 0.0123(16)
    C1 0.065(3) 0.073(4) 0.073(4) -0.024(3) 0.000(3) -0.003(3)
    C2 0.065(3) 0.040(3) 0.105(5) 0.008(2) -0.007(3) -0.011(3)
    S2 0.0748(8) 0.0602(8) 0.0694(9) 0.0106(6) 0.0218(7) 0.0042(6)
    N2 0.0456(19) 0.0336(17) 0.050(2) -0.0044(14) -0.0049(15) -0.0005(15)
    O2 0.059(2) 0.104(3) 0.099(3) -0.018(2) 0.017(2) -0.023(3)
    F2 0.104(3) 0.090(2) 0.071(2) -0.027(2) -0.0237(19) -0.0061(18)
    S3 0.0519(6) 0.0430(6) 0.0658(7) -0.0074(5) 0.0044(5) -0.0067(5)
    N3 0.050(2) 0.0331(18) 0.056(2) -0.0003(15) 0.0019(17) -0.0019(16)
    O3 0.075(2) 0.068(2) 0.061(2) -0.0241(18) -0.0018(18) -0.0094(18)
    F3 0.115(3) 0.0526(19) 0.110(3) 0.0221(18) -0.008(2) 0.0145(18)
    C3 0.039(2) 0.038(2) 0.066(3) -0.0016(17) -0.0071(19) -0.006(2)
    C4 0.039(2) 0.041(2) 0.069(3) -0.0034(18) -0.011(2) 0.007(2)
    S4 0.0610(7) 0.0418(6) 0.0767(9) 0.0067(5) -0.0030(6) 0.0067(6)
    N4 0.050(2) 0.0355(19) 0.073(3) 0.0002(16) 0.0037(19) 0.0095(18)
    O4 0.105(4) 0.051(2) 0.172(5) -0.009(2) -0.052(3) 0.012(3)
    F4 0.177(5) 0.190(6) 0.107(4) 0.019(4) 0.028(4) 0.063(4)
    C5 0.054(3) 0.043(3) 0.094(4) -0.004(2) -0.021(3) 0.017(3)
    O5 0.061(2) 0.077(3) 0.107(3) 0.0120(19) 0.005(2) 0.002(2)
    F5 0.156(5) 0.274(9) 0.188(6) 0.080(6) 0.110(5) 0.087(6)
    O6 0.103(3) 0.063(2) 0.093(3) 0.032(2) 0.011(2) 0.022(2)
    F6 0.297(10) 0.146(5) 0.104(4) 0.022(6) 0.022(5) -0.047(4)
    C6 0.067(3) 0.070(4) 0.069(4) -0.015(3) -0.011(3) 0.030(3)
    C7 0.059(3) 0.072(4) 0.061(3) -0.009(3) -0.006(2) 0.013(3)
    C8 0.053(3) 0.056(3) 0.054(3) -0.001(2) -0.004(2) 0.009(2)
    C9 0.043(2) 0.040(2) 0.053(3) -0.0036(18) -0.0056(19) 0.0060(19)
    C25 0.056(3) 0.046(3) 0.064(3) -0.001(2) -0.014(2) -0.006(2)
    C10 0.048(2) 0.033(2) 0.044(2) 0.0002(17) -0.0016(18) -0.0010(17)
    C13 0.054(3) 0.040(2) 0.064(3) 0.0059(19) -0.002(2) 0.006(2)
    C12 0.052(3) 0.052(3) 0.072(3) 0.000(2) -0.017(2) 0.002(2)
    C11 0.049(2) 0.042(2) 0.065(3) -0.0054(19) -0.010(2) -0.002(2)
    C15 0.043(2) 0.037(2) 0.046(2) 0.0008(17) -0.0032(17) -0.0030(17)
    C14 0.053(2) 0.034(2) 0.047(2) -0.0027(18) 0.0026(19) -0.0025(17)
    C16 0.053(2) 0.034(2) 0.054(3) 0.0054(18) 0.001(2) -0.0024(18)
    C17 0.067(3) 0.042(3) 0.067(3) 0.000(2) 0.000(2) -0.010(2)
    C18 0.089(4) 0.058(3) 0.057(3) 0.006(3) 0.009(3) -0.009(2)
    C19 0.096(4) 0.048(3) 0.068(4) -0.002(3) -0.018(3) -0.013(3)
    C26 0.122(7) 0.122(7) 0.094(6) 0.036(5) 0.034(5) 0.042(5)
    C20 0.069(3) 0.039(3) 0.076(4) -0.004(2) -0.015(3) -0.003(2)
    C21 0.056(3) 0.025(2) 0.062(3) 0.0002(17) -0.011(2) 0.0046(18)
    C22 0.058(3) 0.053(3) 0.103(5) -0.012(2) 0.008(3) 0.016(3)
    C23 0.053(2) 0.034(2) 0.060(3) 0.0040(18) 0.002(2) 0.0091(19)
    C24 0.112(5) 0.101(5) 0.059(3) 0.032(4) 0.008(3) 0.002(3)
_geom_special_details
;
All e.s.d.'s (except the e.s.d. in the dihedral angle between two l.s. planes)
are estimated using the full covariance matrix. The cell e.s.d.'s are taken
into account individually in the estimation of e.s.d.'s in distances, angles
and torsion angles; correlations between e.s.d.'s in cell parameters are only
used when they are defined by crystal symmetry. An approximate (isotropic)
treatment of cell e.s.d.'s is used for estimating e.s.d.'s involving l.s.
planes.
;
loop_
    _geom_bond_atom_site_label_1
    _geom_bond_atom_site_label_2
    _geom_bond_site_symmetry_2
    _geom_bond_distance
    _geom_bond_publ_flag
    S1 C3 . 1.726(5) ?
    S1 C1 . 1.806(5) ?
    N1 C3 . 1.350(6) ?
    N1 C4 . 1.375(7) ?
    N1 C2 . 1.455(6) ?
    O1 S3 . 1.424(4) ?
    F1 C25 . 1.319(6) ?
    C1 H1A . 0.9800 ?
    C1 H1AB . 0.9800 ?
    C1 H1AC . 0.9800 ?
    C2 H2A . 0.9800 ?
    C2 H2AB . 0.9800 ?
    C2 H2AC . 0.9800 ?
    S2 C23 . 1.737(5) ?
    S2 C24 . 1.790(7) ?
    N2 C3 . 1.349(6) ?
    N2 C9 . 1.407(6) ?
    N2 C10 . 1.437(5) ?
    O2 S3 . 1.422(4) ?
    F2 C25 . 1.332(5) ?
    S3 O3 . 1.434(4) ?
    S3 C25 . 1.818(6) ?
    N3 C23 . 1.342(6) ?
    N3 C16 . 1.400(6) ?
    N3 C14 . 1.435(5) ?
    F3 C25 . 1.339(6) ?
    C4 C9 . 1.397(6) ?
    C4 C5 . 1.403(7) ?
    S4 O4 . 1.414(4) ?
    S4 O6 . 1.415(4) ?
    S4 O5 . 1.422(4) ?
    S4 C26 . 1.797(9) ?
    N4 C23 . 1.347(6) ?
    N4 C21 . 1.369(7) ?
    N4 C22 . 1.471(6) ?
    F4 C26 . 1.344(9) ?
    C5 C6 . 1.353(9) ?
    C5 H5 . 0.9500 ?
    F5 C26 . 1.273(10) ?
    F6 C26 . 1.367(12) ?
    C6 C7 . 1.394(8) ?
    C6 H6 . 0.9500 ?
    C7 C8 . 1.387(7) ?
    C7 H7 . 0.9500 ?
    C8 C9 . 1.365(7) ?
    C8 H8 . 0.9500 ?
    C10 C15 . 1.375(6) ?
    C10 C11 . 1.388(6) ?
    C13 C12 . 1.374(7) ?
    C13 C14 . 1.379(6) ?
    C13 H13 . 0.9500 ?
    C12 C11 . 1.382(7) ?
    C12 H12 . 0.9500 ?
    C11 H11 . 0.9500 ?
    C15 C14 . 1.382(6) ?
    C15 H15 . 0.9500 ?
    C16 C17 . 1.373(7) ?
    C16 C21 . 1.377(6) ?
    C17 C18 . 1.390(7) ?
    C17 H17 . 0.9500 ?
    C18 C19 . 1.399(9) ?
    C18 H18 . 0.9500 ?
    C19 C20 . 1.357(9) ?
    C19 H19 . 0.9500 ?
    C20 C21 . 1.398(7) ?
    C20 H20 . 0.9500 ?
    C22 H22A . 0.9800 ?
    C22 H22B . 0.9800 ?
    C22 H22C . 0.9800 ?
    C24 H24A . 0.9800 ?
    C24 H24B . 0.9800 ?
    C24 H24C . 0.9800 ?
loop_
    _geom_angle_atom_site_label_1
    _geom_angle_atom_site_label_2
    _geom_angle_atom_site_label_3
    _geom_angle_site_symmetry_1
    _geom_angle_site_symmetry_3
    _geom_angle
    _geom_angle_publ_flag
    C3 S1 C1 . . 100.0(2) ?
    C3 N1 C4 . . 109.1(4) ?
    C3 N1 C2 . . 125.2(5) ?
    C4 N1 C2 . . 125.4(4) ?
    S1 C1 H1A . . 109.5 ?
    S1 C1 H1AB . . 109.5 ?
    H1A C1 H1AB . . 109.5 ?
    S1 C1 H1AC . . 109.5 ?
    H1A C1 H1AC . . 109.5 ?
    H1AB C1 H1AC . . 109.5 ?
    N1 C2 H2A . . 109.5 ?
    N1 C2 H2AB . . 109.5 ?
    H2A C2 H2AB . . 109.5 ?
    N1 C2 H2AC . . 109.5 ?
    H2A C2 H2AC . . 109.5 ?
    H2AB C2 H2AC . . 109.5 ?
    C23 S2 C24 . . 101.6(3) ?
    C3 N2 C9 . . 109.2(4) ?
    C3 N2 C10 . . 125.9(4) ?
    C9 N2 C10 . . 124.3(4) ?
    O2 S3 O1 . . 114.5(3) ?
    O2 S3 O3 . . 114.3(3) ?
    O1 S3 O3 . . 116.2(3) ?
    O2 S3 C25 . . 104.0(3) ?
    O1 S3 C25 . . 103.2(2) ?
    O3 S3 C25 . . 102.2(2) ?
    C23 N3 C16 . . 108.7(4) ?
    C23 N3 C14 . . 125.8(4) ?
    C16 N3 C14 . . 124.7(4) ?
    N2 C3 N1 . . 108.6(4) ?
    N2 C3 S1 . . 124.8(3) ?
    N1 C3 S1 . . 126.6(4) ?
    N1 C4 C9 . . 107.9(4) ?
    N1 C4 C5 . . 132.3(5) ?
    C9 C4 C5 . . 119.7(5) ?
    O4 S4 O6 . . 113.6(3) ?
    O4 S4 O5 . . 115.7(3) ?
    O6 S4 O5 . . 116.3(3) ?
    O4 S4 C26 . . 102.7(5) ?
    O6 S4 C26 . . 102.4(3) ?
    O5 S4 C26 . . 103.4(4) ?
    C23 N4 C21 . . 108.8(4) ?
    C23 N4 C22 . . 126.0(5) ?
    C21 N4 C22 . . 125.1(4) ?
    C6 C5 C4 . . 116.6(5) ?
    C6 C5 H5 . . 121.7 ?
    C4 C5 H5 . . 121.7 ?
    C5 C6 C7 . . 123.2(5) ?
    C5 C6 H6 . . 118.4 ?
    C7 C6 H6 . . 118.4 ?
    C8 C7 C6 . . 121.1(6) ?
    C8 C7 H7 . . 119.5 ?
    C6 C7 H7 . . 119.5 ?
    C9 C8 C7 . . 115.8(5) ?
    C9 C8 H8 . . 122.1 ?
    C7 C8 H8 . . 122.1 ?
    C8 C9 C4 . . 123.6(4) ?
    C8 C9 N2 . . 131.0(4) ?
    C4 C9 N2 . . 105.3(4) ?
    F1 C25 F2 . . 106.9(5) ?
    F1 C25 F3 . . 106.3(4) ?
    F2 C25 F3 . . 106.7(4) ?
    F1 C25 S3 . . 112.2(3) ?
    F2 C25 S3 . . 112.5(4) ?
    F3 C25 S3 . . 111.7(4) ?
    C15 C10 C11 . . 121.8(4) ?
    C15 C10 N2 . . 119.8(4) ?
    C11 C10 N2 . . 118.5(4) ?
    C12 C13 C14 . . 119.0(4) ?
    C12 C13 H13 . . 120.5 ?
    C14 C13 H13 . . 120.5 ?
    C13 C12 C11 . . 120.8(4) ?
    C13 C12 H12 . . 119.6 ?
    C11 C12 H12 . . 119.6 ?
    C12 C11 C10 . . 118.7(4) ?
    C12 C11 H11 . . 120.6 ?
    C10 C11 H11 . . 120.6 ?
    C10 C15 C14 . . 117.7(4) ?
    C10 C15 H15 . . 121.1 ?
    C14 C15 H15 . . 121.1 ?
    C13 C14 C15 . . 122.0(4) ?
    C13 C14 N3 . . 120.0(4) ?
    C15 C14 N3 . . 117.9(4) ?
    C17 C16 C21 . . 123.1(4) ?
    C17 C16 N3 . . 130.9(4) ?
    C21 C16 N3 . . 106.0(4) ?
    C16 C17 C18 . . 115.5(5) ?
    C16 C17 H17 . . 122.2 ?
    C18 C17 H17 . . 122.2 ?
    C17 C18 C19 . . 121.3(6) ?
    C17 C18 H18 . . 119.4 ?
    C19 C18 H18 . . 119.4 ?
    C20 C19 C18 . . 122.7(5) ?
    C20 C19 H19 . . 118.6 ?
    C18 C19 H19 . . 118.6 ?
    F5 C26 F4 . . 109.5(8) ?
    F5 C26 F6 . . 107.5(9) ?
    F4 C26 F6 . . 104.6(9) ?
    F5 C26 S4 . . 114.0(8) ?
    F4 C26 S4 . . 111.1(6) ?
    F6 C26 S4 . . 109.6(6) ?
    C19 C20 C21 . . 115.9(5) ?
    C19 C20 H20 . . 122.0 ?
    C21 C20 H20 . . 122.0 ?
    N4 C21 C16 . . 107.9(4) ?
    N4 C21 C20 . . 130.7(5) ?
    C16 C21 C20 . . 121.4(5) ?
    N4 C22 H22A . . 109.5 ?
    N4 C22 H22B . . 109.5 ?
    H22A C22 H22B . . 109.5 ?
    N4 C22 H22C . . 109.5 ?
    H22A C22 H22C . . 109.5 ?
    H22B C22 H22C . . 109.5 ?
    N3 C23 N4 . . 108.6(4) ?
    N3 C23 S2 . . 126.5(3) ?
    N4 C23 S2 . . 124.7(4) ?
    S2 C24 H24A . . 109.5 ?
    S2 C24 H24B . . 109.5 ?
    H24A C24 H24B . . 109.5 ?
    S2 C24 H24C . . 109.5 ?
    H24A C24 H24C . . 109.5 ?
    H24B C24 H24C . . 109.5 ?
_shelx_space_group_comment
;
The symmetry employed for this shelxl refinement is uniquely defined
by the following loop, which should always be used as a source of
symmetry information in preference to the above space-group names.
They are only intended as comments.
;
_shelx_hkl_file
;
   0   0  -1 105.963 12.9261   1
   0   0  -2 2476.07 101.480   1
   0   0  -3 267.806 41.7163   1
   0   0   3 238.183 20.9581  26
   0   0  -4 9348.92 369.702   1
   0   0   4 9574.20 355.146  26
   0   0  -5 698.274 84.1015   1
   0   0   5 626.542 48.0365  26
   0   0   6 13691.0 517.061  26
   0   0  -6 14895.1 540.070   1
   0   0  -7 261.947 63.2111   1
   0   0  -8 67839.3 2530.36   1
   0   0  -9 378.986 78.9155   1
   0   0 -10 6217.78 280.542   1
   0   0 -11 608.110 95.2075   1
   0   0 -12 149.422 42.3185  27
   0   0 -12 249.207 87.2667   1
   0   0 -13 740.187 108.049   1
   0   0  13 407.300 56.9931  25
   0   0  14 6358.18 253.995  25
   0   0 -14 6018.54 307.014   1
   0   0  15 2.36596 52.0017  25
   0   0  16 8890.42 350.688  25
   0   0  17 115.181 50.3670  25
   0   0  18 443.849 57.0603  25
   0   0  19 54.7512 45.4508  25
   0   0  20 38.4859 41.5054  25
   0   0 -21-0.64436 29.4756  20
   0   0  21 20.6423 35.4552  25
   0   0 -22-3.22413 23.1228  20
   0   1  -1 297.847 20.8622   1
   0   1  -2 49739.2 1837.91   1
   0   1  -3 17489.2 657.165   1
   0  -1  -4 29863.1 1182.64   1
   0   1  -4 31935.9 1185.16   1
   0   1   4 32404.0 1173.11  26
   0   1   5 5123.71 200.817  26
   0  -1  -5 4903.60 217.230   1
   0   1  -5 5342.09 220.111   1
   0   1   6 15158.3 573.106  26
   0  -1  -6 15367.3 590.301   1
   0   1  -6 15865.0 593.339   1
   0  -1  -7 5268.66 229.238   1
   0   1  -7 5627.46 232.685   1
   0   1   7 5160.73 206.030  26
   0  -1  -8 4912.62 224.188   1
   0   1  -8 5045.64 227.611   1
   0  -1  -9 3701.16 184.442   1
   0   1  -9 3634.23 185.338   1
   0  -1 -10 16640.4 663.175   1
   0   1 -10 16818.4 665.767   1
   0  -1 -11 4072.16 210.208   1
   0   1 -11 4292.67 215.258   1
   0   1 -12 553.819 96.5955   1
   0  -1 -12 577.966 93.4569   1
   0   1 -12 570.425 58.7436  27
   0   1  13 1842.08 94.4548  25
   0  -1  13 1736.39 93.5395  25
   0   1 -13 1932.17 147.191   1
   0  -1 -13 1971.24 144.764   1
   0   1  14 596.423 63.1245  25
   0  -1 -14 606.123 111.151   1
   0  -1  14 656.892 63.9117  25
   0  -1  15 58.5195 51.7540  25
   0   1  15 131.427 53.8250  25
   0  -1 -15 189.999 96.3062   1
   0  -1  16 525.559 63.8395  25
   0   1  16 435.028 62.9056  25
   0  -1  17 12.3736 48.2685  25
   0   1  17 6.31022 50.0807  25
   0   1  18 990.494 72.4896  25
   0  -1  18 932.906 71.4715  25
   0  -1  19 165.526 47.7940  25
   0   1  19 138.273 48.1834  25
   0   1  20-51.5622 41.4870  25
   0  -1  20-42.0318 41.4623  25
   0   1  21-4.97230 36.4231  25
   0  -1 -21 6.36018 29.2999  20
   0  -1  21 47.0754 34.9573  25
   0  -1 -22 81.0443 23.8476  20
   0   2   0 7117.65 265.454  27
   0   2   1 1448.92 57.5419  27
   0   2  -2 57582.0 2119.35  26
   0   2  -3 859.702 59.9222   1
   0   2   4 671.024 57.5720  26
   0   2  -4 566.185 69.3682   1
   0   2  -5 1370.23 89.2923   1
   0   2   5 1013.21 68.3966  26
   0  -2  -6 21530.0 816.936   1
   0   2  -6 20762.3 819.679   1
   0   2   6 21798.7 802.688  26
   0   2  -7 63.6992 66.5154   1
   0   2   7 112.447 44.5871  26
   0  -2  -7 183.498 59.7823   1
   0   2  -8 1316.03 99.1460   1
   0  -2  -8 1139.61 92.0956   1
   0   2  -9 3213.38 172.112   1
   0  -2  -9 3264.31 168.707   1
   0   2 -10 6525.27 296.105   1
   0  -2 -10 6554.03 291.956   1
   0  -2 -11 151.307 77.5372   1
   0   2 -11 183.066 82.1528   1
   0   2 -12 1709.75 103.066  27
   0  -2 -12 2015.56 138.814   1
   0  -2 -13 1303.25 120.917   1
   0  -2  13 1091.11 70.1671  25
   0  -2 -14 1596.25 140.446   1
   0  -2  14 1671.91 91.4009  25
   0  -2 -15 577.349 104.682   1
   0  -2  15 512.488 59.3226  25
   0  -2  16 1004.64 72.7184  25
   0  -2  17 116.052 50.8022  25
   0  -2  18 635.161 60.6322  25
   0  -2  19 308.057 49.6788  25
   0  -2  20 106.821 41.0930  25
   0  -2  21 36.1754 34.7356  25
   0  -2 -21 69.9459 29.9344  20
   0  -2 -22 31.3073 22.4814  20
   0   3   0-66.3721 23.3503  27
   0   3   1 2904.41 113.747  27
   0   3  -2 9944.58 370.468  26
   0   3  -3 18645.6 689.193  26
   0   3   4 219.009 55.6690  26
   0   3   5 13748.4 531.445  26
   0   3  -5 14827.4 546.418   1
   0   3  -6 631.873 74.1739   1
   0   3   6 592.106 56.2325  26
   0   3  -7 5007.41 218.378   1
   0   3   7 4901.25 195.931  26
   0   3   8 27421.3 1055.89  26
   0   3  -8 30118.8 1081.26   1
   0  -3  -8 28382.4 1073.90   1
   0  -3  -9 11118.7 426.044   1
   0   3  -9 11654.6 433.625   1
   0  -3 -10 184.602 71.3802   1
   0  -3 -11 288.316 86.0832   1
   0   3 -11 309.215 57.7316  27
   0  -3 -12 1139.45 112.153   1
   0   3 -12 908.522 77.2372  27
   0   3 -13 216.671 61.1464  27
   0  -3  13 342.863 51.0426  25
   0  -3 -13 389.270 93.6679   1
   0   3  13 277.197 52.8540  25
   0  -3 -14 362.120 101.913   1
   0  -3  14 333.364 55.3656  25
   0  -3 -15 532.476 116.338   1
   0  -3  15 611.864 63.3177  25
   0  -3 -16 1228.56 140.860   1
   0  -3  16 1652.88 89.8642  25
   0  -3 -17 1003.13 122.897   7
   0   3 -17 965.539 125.304   7
   0  -3  17 1149.01 74.7467  25
   0  -3  18 423.165 53.8121  25
   0  -3  19 669.646 58.5626  25
   0   3  20 43.9418 41.6546  25
   0  -3  20 30.4371 39.1599  25
   0   3  21 39.4005 35.7555  25
   0  -3  21 22.6846 34.2256  25
   0   3 -21 55.3746 29.7274  20
   0  -3 -21-32.6322 28.8587  20
   0   3 -22 193.098 20.4595  16
   0  -3 -22 182.088 24.8686  20
   0   3 -22 219.508 26.1689  20
   0   4   0 191836. 7060.80  27
   0   4   1 29929.7 1107.45  27
   0   4  -2 389.487 35.8542  26
   0   4  -3 621.760 43.7953  26
   0   4  -4 451.655 36.6613  26
   0   4   4 551.086 67.9882  26
   0   4   5 572.368 59.1190  26
   0   4   6 8041.43 315.405  26
   0   4   7 5968.04 243.820  26
   0  -4  -8 1375.47 98.6471   1
   0   4   8 1205.75 84.7862  26
   0   4   9 20002.1 777.037  26
   0  -4  -9 21423.1 797.300   1
   0  -4 -10 871.930 93.3313   1
   0  -4 -11 13469.1 516.804   1
   0   4 -11 11856.9 492.064  27
   0   4  12 78.6330 45.4169  25
   0   4 -12 89.7758 56.7477  27
   0  -4  12 75.9192 41.6485  25
   0  -4 -12 30.6384 82.5097   1
   0   4  13 218.973 51.8092  25
   0  -4  13 204.559 47.2473  25
   0   4 -13 210.038 62.0369  27
   0  -4 -13 174.745 88.4402   1
   0   4  14 3123.33 139.872  25
   0  -4 -14 2908.17 190.767   1
   0   4 -14 2697.09 157.809  27
   0  -4  14 3168.71 137.073  25
   0  -4 -15 8700.16 414.155   1
   0   4  15 8936.24 355.521  25
   0  -4  15 9178.45 353.337  25
   0  -4  16 139.009 49.1937  25
   0  -4 -16 107.739 87.2609   1
   0   4  16 109.952 51.9388  25
   0  -4  17 713.335 62.1132  25
   0   4  17 686.861 65.0489  25
   0   4  18 9.63617 49.6263  25
   0  -4  18 74.0188 46.4735  25
   0   4 -19 601.511 46.0897   4
   0   4  19 752.576 61.6051  25
   0  -4  19 721.617 59.3653  25
   0  -4  20 401.273 46.7985  25
   0   4  20 287.470 47.4757  25
   0  -4 -21 424.279 36.0148  20
   0   4 -21 455.848 37.8374  20
   0   4  21 445.724 43.7233  25
   0   4 -22-9.31973 16.6876  16
   0  -4 -22 16.4848 19.6559  20
   0   4 -22-4.21577 20.3233  20
   0   5   0 80.5273 31.6609  27
   0   5  -1 34401.5 1256.74  27
   0   5   1 33445.4 1254.62  27
   0   5  -2 20208.8 729.248  26
   0   5   2 18975.4 728.262  27
   0   5  -3 22044.6 819.305  26
   0   5  -4 11511.7 422.209  26
   0   5   4 10683.4 431.937  26
   0   5   5 12004.2 460.899  26
   0   5   6 32551.7 1217.07  26
   0   5   7 2678.71 132.255  26
   0  -5  -8 7946.67 334.313   1
   0   5   8 8006.44 322.828  26
   0   5   9 761.879 80.9150  26
   0  -5  -9 767.641 88.6178   1
   0  -5 -10 2296.44 138.296   1
   0   5  10 1973.36 118.188  26
   0  -5 -11 434.486 89.6294   1
   0   5 -11 496.199 68.4416  27
   0   5  12 81.2142 45.2384  25
   0  -5  12 131.282 41.7342  25
   0   5 -12 55.3169 57.2960  27
   0  -5 -12-3.87374 82.0982   1
   0   5  13 1498.19 84.8890  25
   0  -5  13 1503.36 81.2024  25
   0  -5 -13 1405.57 130.811   1
   0   5 -13 1280.74 104.440  27
   0   5 -14 1298.86 107.954  27
   0  -5 -14 1420.08 137.149   1
   0   5  14 1406.85 86.4148  25
   0  -5  14 1572.82 83.5508  25
   0  -5  15 3338.41 145.573  25
   0   5  15 3135.28 147.511  25
   0  -5 -15 3056.15 205.985   1
   0  -5  16 250.265 50.8198  25
   0   5  16 272.279 54.3877  25
   0  -5  17 29.9163 44.6899  25
   0   5  17 29.9854 49.4705  25
   0  -5  18 4.75805 41.4677  23
   0   5  18 29.5165 46.7165  25
   0  -5  18 74.8969 44.7235  25
   0   5 -18 18.3988 30.6250   4
   0   5 -19 278.385 34.5351   4
   0  -5  19 386.551 49.9334  25
   0   5  19 425.219 52.1539  25
   0   5  20 5.51639 40.0152  25
   0   5 -20 38.1136 32.8196  20
   0  -5  20-3.35484 37.6128  25
   0  -5 -20 39.7432 31.6607  20
   0  -5 -21 72.8409 27.0034  20
   0   5 -21 67.7238 27.9416  20
   0   5 -22 13.0761 17.8155  20
   0   5 -22-3.70545 16.2932  16
   0   6   0 187.809 41.5024  27
   0   6  -1 27220.9 978.163  27
   0   6  -1 26657.2 977.670  26
   0   6   1 25050.3 975.201  27
   0   6  -2 2508.78 108.646  26
   0   6   2 2182.71 101.448  27
   0   6   3 29116.4 1135.34  26
   0   6  -3 31217.8 1129.05  26
   0   6   4 6011.34 252.559  26
   0   6  -4 6363.82 241.752  26
   0   6  -5 6788.61 260.455  26
   0   6   5 6896.66 276.595  26
   0   6   6 200.144 67.4525  26
   0   6   7 1325.58 93.1095  26
   0   6   8 1074.20 90.3677  26
   0   6   9 1808.99 116.752  26
   0  -6  -9 2166.62 130.819   1
   0  -6 -10 624.671 87.0044   1
   0   6 -10 467.719 66.1726  27
   0   6  10 594.631 80.5274  26
   0  -6 -11 4789.18 226.664   1
   0   6  11 4249.30 178.067  25
   0  -6  11 4379.25 176.384  25
   0   6 -11 4273.96 205.100  27
   0  -6 -12 3593.17 211.119   1
   0   6  12 3949.32 165.039  25
   0   6 -12 3678.79 191.802  27
   0  -6  12 4041.15 163.254  25
   0   6  13 1617.40 90.5115  25
   0  -6 -13 1434.31 138.145   1
   0  -6  13 1678.54 86.9526  25
   0   6 -13 1599.25 116.920  27
   0  -6  14 568.173 56.5703  25
   0   6 -14 455.892 82.0592  27
   0  -6 -14 426.931 104.074   1
   0   6  14 456.618 59.0044  25
   0   6  15 20.6998 50.4270  25
   0  -6 -15 86.3682 87.5779   1
   0  -6  15 105.153 46.7243  25
   0   6  16 342.108 55.9438  25
   0  -6 -16 157.007 87.3873   7
   0  -6 -16 198.840 91.5806   1
   0  -6  16 333.328 52.0891  25
   0   6 -16 121.255 87.0343   7
   0   6 -17 143.245 34.7994   4
   0  -6  17 149.494 46.3204  25
   0   6  17 215.689 51.1771  25
   0   6  18 134.198 49.0668  25
   0  -6  18 206.829 46.2067  25
   0  -6  18 150.397 46.3284  23
   0   6 -18 120.789 32.2242   4
   0  -6  19 67.9745 35.6710  23
   0  -6  19 7.45482 39.9537  25
   0   6  19 26.8302 43.7427  25
   0   6 -20 405.565 39.3255  20
   0   6  20 393.031 47.6830  25
   0  -6  20 423.837 44.7798  25
   0  -6 -20 432.113 37.9546  20
   0  -6 -21 362.518 31.1714  20
   0   6 -21 353.858 32.1446  20
   0   6 -22 70.7732 16.7581  16
   0   7   0 41.5059 38.6729  27
   0   7   1 20325.6 778.848  27
   0   7  -1 21050.4 781.457  27
   0   7  -1 21090.3 780.988  26
   0   7  -2 148.509 47.8923  26
   0   7  -2 183.849 43.7854  27
   0   7   2 182.969 58.7608  26
   0   7   2 228.162 39.0816  27
   0   7  -2 172.717 23.2835   7
   0   7   3 10790.1 434.627  26
   0   7  -3 11513.5 427.674  26
   0   7  -4 3283.76 136.662  26
   0   7   4 3133.76 150.252  26
   0   7   5 813.458 81.4154  26
   0   7  -5 731.148 53.7371  26
   0   7   6 24005.6 909.960  26
   0   7   7 8281.08 338.396  26
   0   7   8 3334.51 167.559  26
   0   7  -9 312.590 62.5872  27
   0  -7  -9 409.204 81.3228   1
   0   7   9 345.407 81.0223  26
   0   7 -10 829.500 85.1334  27
   0  -7  10 1093.14 56.8709  25
   0   7  10 826.518 96.4089  26
   0  -7 -10 890.324 104.492   1
   0   7  10 802.331 58.4936  25
   0  -7 -11 961.023 108.681   1
   0   7  11 979.500 65.6755  25
   0   7 -11 1180.30 94.7632  27
   0  -7  11 1064.72 62.7575  25
   0   7 -12 3589.95 186.830  27
   0  -7  12 3679.15 152.590  25
   0   7  12 3539.53 155.265  25
   0  -7 -12 3597.63 207.466   1
   0  -7 -13 35.3749 86.1724   1
   0  -7  13 49.6059 44.1597  25
   0   7 -13 106.312 69.5098  27
   0   7  13 119.793 49.5457  25
   0  -7  14 3155.51 134.814  25
   0   7 -14 2737.52 170.104  27
   0   7  14 2991.75 137.726  25
   0  -7 -14 2638.89 190.200   1
   0  -7 -15 663.369 116.375   1
   0  -7  15 1049.22 68.8778  25
   0   7  15 1139.36 73.3427  25
   0   7 -15 803.391 95.8061  27
   0   7 -16 644.273 104.048   7
   0  -7 -16 397.103 94.2452   7
   0   7  16 640.892 61.1136  25
   0  -7  16 611.684 56.8269  25
   0   7 -16 589.672 46.5856   4
   0  -7  17 33.1084 44.4672  25
   0   7  17-15.4659 48.2344  25
   0   7 -17 2.39227 30.8407   4
   0   7 -18 78.1271 29.6673   4
   0  -7  18 127.766 43.7928  25
   0   7  18 129.092 46.8103  25
   0  -7  19 77.1565 39.4415  25
   0   7  19 81.2018 43.5504  25
   0  -7 -19 27.7169 33.6859  20
   0  -7  19 7.67103 37.4482  23
   0  -7  20 29.9447 33.9416  25
   0   7 -20 31.6810 26.3061   2
   0  -7 -20 2.30154 28.4522  20
   0   7 -20 64.3256 30.2294  20
   0   7  20 58.5826 37.8496  25
   0  -7 -21 145.287 23.6620  20
   0   8   0 6355.06 263.362  26
   0   8   0 6666.27 260.312  27
   0   8  -1 1651.66 87.5460  27
   0   8   1 1588.83 84.7715  27
   0   8  -1 1672.81 92.1254  26
   0   8   2 18675.0 652.167  26
   0   8   2 18477.9 644.983  27
   0  -8   2 16116.4 630.616   6
   0   8  -2 19048.7 647.117  26
   0  -8  -2 16691.9 631.397   7
   0   8  -2 19439.1 650.396  27
   0   8  -3 694.137 59.7657  27
   0   8  -3 682.676 60.3761  26
   0   8   3 593.926 74.3249  26
   0   8   4 13462.4 540.752  26
   0   8  -4 14311.5 539.604  27
   0   8  -4 14069.2 530.841  26
   0   8  -5 11549.6 433.993  27
   0   8   5 11174.5 436.670  26
   0   8  -5 10659.9 419.628  26
   0   8  -6 1563.10 70.8783   4
   0   8   6 1799.25 112.717  26
   0   8  -7 2974.37 122.543   4
   0   8   7 3350.84 162.051  26
   0   8   8 16137.5 636.545  26
   0   8  -8 16019.9 634.392  27
   0  -8   8 16777.8 606.036  25
   0   8   8 15738.2 606.898  25
   0   8   9 1748.93 122.523  26
   0   8   9 1517.77 79.9789  25
   0  -8   9 1816.13 77.6913  25
   0   8  -9 1580.60 109.945  27
   0  -8  10 1557.51 74.2076  25
   0   8  10 1403.49 76.7052  25
   0   8  10 1457.25 117.759  26
   0  -8 -10 1755.79 127.518   1
   0   8 -10 1553.71 108.787  27
   0   8 -11 1290.12 107.172  27
   0   8  11 1351.37 75.5599  25
   0  -8 -11 1352.42 125.131   1
   0   8  11 1225.04 116.544  26
   0  -8  11 1407.69 71.7259  25
   0  -8  12 3428.80 145.900  25
   0   8 -12 3466.69 184.483  27
   0  -8 -12 3548.43 201.678   1
   0   8  12 3427.50 148.325  25
   0  -8  13 580.507 54.7224  25
   0   8 -13 759.935 91.6139  27
   0   8  13 583.543 57.8874  25
   0  -8 -13 801.331 112.343   1
   0   8  14 2671.20 124.538  25
   0   8 -14 2711.63 116.426   4
   0  -8  14 2580.99 120.331  25
   0   8 -14 2263.00 158.295  27
   0  -8 -14 2659.74 185.751   1
   0   8  15 828.360 67.0189  25
   0   8 -15 856.187 55.4128   4
   0   8 -15 855.188 96.4134  27
   0  -8 -15 769.478 114.235   1
   0  -8 -15 682.910 105.035   7
   0  -8  15 889.839 62.6060  25
   0   8 -15 813.745 108.284   7
   0   8 -16 243.044 37.0780   4
   0   8  16 188.331 50.7916  25
   0  -8  16 160.851 45.6260  25
   0  -8  17 189.828 44.6682  25
   0   8  17 207.516 50.2697  25
   0   8 -17 267.998 35.1193   4
   0   8  18 187.125 48.4282  25
   0  -8  18 256.591 43.6740  25
   0   8 -19 714.708 49.4457  20
   0   8  19 816.906 58.0324  25
   0   8 -19 649.599 47.3503   2
   0  -8  19 738.103 52.5143  25
   0  -8 -19 678.180 48.2407  20
   0  -8 -20 330.426 32.2446  20
   0   9   0 168.864 46.0329  27
   0   9   0 116.336 61.0128  26
   0   9  -1 203.676 49.7010  27
   0   9   1 88.5621 42.3687  27
   0   9  -1 177.732 58.2426  26
   0   9  -2 5296.69 221.157  27
   0   9  -2 5384.08 221.144  26
   0   9   2 5126.52 226.897  26
   0   9   2 5285.84 216.751  27
   0   9  -3 16062.2 565.990  26
   0   9   3 14250.0 549.755   6
   0   9  -3 16098.3 571.227  27
   0   9   3 14663.0 551.168   3
   0   9  -3 14869.9 549.843   7
   0   9   3 14851.8 572.488  26
   0  -9  -3 14400.4 551.648   7
   0   9  -3 14795.9 550.687   2
   0   9  -4 249.001 56.0439  27
   0   9  -4 220.914 55.8020  26
   0   9   4 157.663 74.4103  26
   0   9  -4 207.027 29.8949   2
   0   9  -5 13115.9 520.929  26
   0   9  -5 13773.1 511.009   4
   0   9   5 13677.2 537.798  26
   0   9  -5 14324.0 535.152  27
   0   9  -6 5740.10 227.418   4
   0   9   6 6336.75 262.391  26
   0   9  -6 6435.86 257.667  27
   0   9   7 3851.59 187.806  26
   0   9  -7 3636.40 146.232   4
   0   9  -8 378.077 36.7292   4
   0   9   8 399.864 91.4795  26
   0   9   8 315.211 37.5390  25
   0   9  -9 12107.9 463.675   4
   0   9  -9 13239.0 500.800  27
   0   9   9 12434.9 502.320  26
   0   9   9 12260.0 464.512  25
   0  -9 -10 200.020 84.8242   1
   0   9 -10 240.988 71.1091  27
   0   9  10 154.077 91.0618  26
   0   9  10 293.962 42.7487  25
   0   9 -10 190.577 36.2791   4
   0  -9  10 190.725 36.9397  25
   0  -9 -11 152.749 87.4017   1
   0  -9  11 226.228 40.3127  25
   0   9  11 171.065 45.4854  25
   0   9  11 292.246 97.5564  26
   0   9 -11 210.898 37.0881   4
   0   9 -11 273.167 77.7034  27
   0   9 -12 673.617 50.3272   4
   0   9 -12 501.579 90.7944  27
   0   9  12 679.686 59.0722  25
   0  -9  12 633.806 52.9231  25
   0  -9 -12 581.016 105.639   1
   0   9 -13 701.150 51.6610   4
   0   9  13 740.191 62.0252  25
   0   9 -13 859.571 100.049  27
   0  -9 -13 635.036 110.374   1
   0  -9  13 728.615 57.0548  25
   0  -9  14 359.913 48.7899  25
   0   9 -14 421.886 42.7392   4
   0  -9 -14 338.273 87.5708   7
   0   9 -14 312.444 87.5373   7
   0   9 -14 419.685 86.1898  27
   0   9  14 404.807 54.1785  25
   0   9 -15 183.619 75.2319  27
   0  -9  15 143.859 43.2262  25
   0   9 -15 262.664 79.5781   7
   0  -9 -15-4.79859 84.5927   1
   0   9  15 46.1128 47.4966  25
   0   9 -15 73.8377 34.2614   4
   0   9 -16 92.3044 33.8179   4
   0   9  16 117.378 47.1827  25
   0  -9  16 124.742 42.7315  25
   0   9 -17 32.4918 30.0974   4
   0  -9  17 110.701 41.3679  25
   0   9  17 63.8718 44.8602  25
   0   9 -18 36.3853 32.2142   2
   0   9 -18-51.7361 35.5406  20
   0   9  18-24.4116 42.1739  25
   0  -9 -18-2.16103 32.6688  20
   0   9 -19 7.52646 27.7493   2
   0  -9  19 68.3240 37.4782  23
   0  -9 -19 53.9037 28.5624  20
   0  -9  20-6.73208 28.5300  23
   0   9 -21 195.209 23.0835  16
   0  10   0 27271.8 1029.94   3
   0  10   0 28851.6 1047.48  27
   0  10   0 28513.9 1050.13  26
   0  10   1 6827.26 275.699  27
   0  10  -1 6823.35 281.409  26
   0  10   1 6780.36 259.737   3
   0  10  -1 6870.61 279.078  27
   0  10  -2 173.706 29.0083   2
   0  10  -2 186.774 52.8837  27
   0  10   2 160.863 46.9932  27
   0  10  -2 191.050 61.6900  26
   0  10   2 223.136 32.9480   3
   0  10  -2 242.460 27.4848   4
   0  10  -3 1606.13 98.1964  26
   0  10   3 1605.10 109.164  26
   0  10  -3 1605.79 70.1875   4
   0  10  -3 1632.92 97.9611  27
   0  10  -3 1636.66 72.7336   2
   0  10   3 1628.53 74.5631   3
   0  10   4 49.6715 76.5080  26
   0  10  -4 36.2724 28.5806   2
   0  10   4 19.0696 27.0579   6
   0  10  -4 29.6825 54.0571  27
   0  10  -4 44.2834 56.8039  26
   0  10  -4 55.7297 26.2566   4
   0  10  -4 51.3896 29.2737   7
   0  10   5 10921.4 430.694  26
   0  10  -5 10401.9 398.797   2
   0  10  -5 10852.7 407.199   7
   0  10  -5 10534.5 411.626  26
   0  10  -5 10867.0 425.463  27
   0  10  -5 10432.0 397.214   4
   0  10  -6 5697.39 214.766   4
   0  10  -6 5722.18 245.509  27
   0  10   6 5564.81 253.572  26
   0  10  -6 5166.75 224.803  26
   0  10  -7 1172.46 59.4461   4
   0  10  -7 1244.49 96.1762  27
   0  10   7 1241.64 113.678  26
   0  10   8 12316.0 492.325  26
   0  10  -8 11988.8 450.304   4
   0  10   8 11827.8 448.950  25
   0  10  -9 230.768 71.7794  27
   0  10  -9 235.298 35.5255   4
   0  10   9 114.173 35.8353  25
   0  10   9 275.406 98.1323  26
   0  10  10 3262.76 134.796  25
   0  10 -10 3013.61 132.567   4
   0  10 -10 3484.60 179.322  27
   0  10  10 3274.12 190.889  26
   0  10 -11 5754.16 274.479  27
   0  10 -11 6254.04 229.829   4
   0  10  11 5437.33 230.340  25
   0  10  11 4880.47 275.346  26
   0 -10 -11 6734.32 294.744   1
   0 -10 -12 2464.32 170.756   1
   0  10 -12 2689.32 160.674  27
   0  10  12 2276.31 110.792  25
   0  10 -12 2389.36 106.570   4
   0  10 -12 2375.09 152.350   7
   0 -10 -13-33.1364 87.5366   1
   0  10 -13 31.3918 74.0587   7
   0  10  13 131.560 46.1899  25
   0  10 -13 107.424 80.2650  27
   0  10 -13 87.6025 36.0366   4
   0  10  14 185.015 46.6521  25
   0  10 -14 154.770 36.3183   4
   0 -10 -14 116.471 92.1261   1
   0  10 -14 198.416 79.6590  27
   0  10 -15 538.426 45.6095   4
   0  10 -15 545.081 91.3076  27
   0  10  15 550.736 56.0729  25
   0  10  16 492.180 54.2545  25
   0  10 -16 536.073 43.6374   4
   0  10 -17 61.2436 34.6057   2
   0 -10 -17-23.8149 33.5760  20
   0  10  17 53.1268 40.6375  25
   0  10 -18-54.5178 31.2660   2
   0 -10  19 238.018 40.1764  23
   0  10 -19 197.555 29.7332   2
   0 -10  20 127.002 27.6461  23
   0  10  20 111.751 30.0322  19
   0  10 -21 42.1944 17.9520  16
   0  11   0 16.2460 50.2194  27
   0  11   0 8.48039 31.1713   3
   0  11   0 18.8565 68.2212  26
   0  11   0 33.6876 26.9111   4
   0  11   1 1763.00 104.213  27
   0  11   1 1949.69 84.3012   3
   0  11  -1 1914.25 116.199  26
   0  11  -1 1988.51 108.836  27
   0  11  -1 1902.08 81.9825   4
   0  11  -2 1923.13 85.6773   2
   0  11   2 1985.19 87.0092   3
   0  11   2 1975.29 106.513  27
   0  11  -2 1993.13 112.890  27
   0  11  -2 2171.32 117.845  26
   0  11  -2 1958.20 83.8954   4
   0  11  -3 788.581 77.4455  27
   0  11  -3 879.928 80.8259  26
   0  11  -3 875.200 45.5751   4
   0  11  -3 877.902 47.8560   2
   0  11   3 780.117 95.8335  26
   0  11   3 781.962 50.8387   3
   0  11  -4 94.3852 56.1961  27
   0  11  -4 32.5943 60.8262  26
   0  11  -4 128.736 28.6444   4
   0  11  -4 103.748 30.5861   2
   0  11   4 18.8799 82.8855  26
   0  11  -5 6638.91 269.631  27
   0  11  -5 5999.54 237.631   2
   0  11   5 6345.91 276.322  26
   0  11  -5 6074.51 235.953   4
   0  11  -5 6170.71 254.951  26
   0  11  -6 3300.89 157.902  26
   0  11  -6 3604.16 146.260   2
   0  11  -6 3564.73 143.722   4
   0  11   6 3664.33 191.454  26
   0  11  -6 3919.55 181.354  27
   0  11  -7 9244.66 350.637   2
   0  11  -7 9275.34 384.351  27
   0  11   7 9257.57 392.319  26
   0  11  -7 9108.34 348.315   4
   0  11  -7 8978.57 365.545   7
   0  11  -8 12014.5 490.918   7
   0  11  -8 12503.4 469.493   4
   0  11   8 12866.1 516.556  26
   0  11  -9 183.671 61.8494   7
   0  11   9 198.065 107.046  26
   0  11  -9 203.692 37.3152   4
   0  11 -10 5596.34 260.022  27
   0  11  10 4885.64 209.742  25
   0  11 -10 5518.94 214.809  12
   0  11 -10 5392.00 245.202   7
   0  11 -10 5561.36 211.074   4
   0  11  10 5032.64 265.389  26
   0  11  11 839.597 60.2245  25
   0  11 -11 1053.55 59.8062   4
   0 -11 -11 873.185 119.704   1
   0  11 -11 1107.24 110.436  27
   0  11  11 1065.02 129.966  26
   0  11 -12 723.482 100.394  27
   0  11 -12 749.165 51.7277   4
   0  11  12 619.420 54.2898  25
   0 -11 -12 735.116 113.419   1
   0  11 -13 2104.45 95.7270   4
   0  11  13 1976.50 99.1660  25
   0  11 -13 2258.38 152.672  27
   0 -11 -14 592.406 112.164   1
   0  11 -14 884.669 105.222  27
   0  11  14 650.916 57.4268  25
   0  11 -14 798.470 52.4184   4
   0  11 -15 174.688 40.2411   2
   0  11  15 277.915 45.0079  25
   0  11 -15 199.527 36.2103   4
   0  11 -16 131.401 34.1569  20
   0  11 -16 126.259 37.8901   2
   0  11  16 157.940 39.7215  25
   0  11 -17 236.410 36.5028   2
   0  11 -18 420.840 39.2249   2
   0 -11  19 43.1938 34.1618  23
   0  11  19 26.1438 35.5115  19
   0 -11  20 33.4391 23.9565  23
   0  12   0 3817.55 194.723  26
   0  12   0 4107.99 160.463   3
   0  12   0 3927.84 185.014  27
   0  12   0 4018.14 159.067   4
   0  12   1 18306.5 701.057   3
   0  12   1 19365.0 730.450  26
   0  12  -1 19714.0 726.944  27
   0  12  -1 18511.9 699.415   4
   0  12   1 19260.4 723.159  27
   0  12  -1 18715.2 700.981   3
   0  12  -1 19883.3 727.840  26
   0  12  -2 2701.04 115.189   4
   0  12   2 2660.27 118.103   3
   0  12   2 3023.96 141.207  27
   0  12  -2 3328.25 151.224  27
   0  12  -2 3282.45 152.968  26
   0  12   3 14702.0 593.700  26
   0  12  -3 14894.6 589.380  27
   0  12  -3 15480.6 585.296  26
   0  12  -3 15023.7 561.124   2
   0  12   3 14793.3 561.743   3
   0  12  -3 14984.2 559.672   4
   0  12  -4 4235.83 170.262   4
   0  12   4 4709.57 216.450  26
   0  12  -4 5008.37 209.445  27
   0  12  -4 4085.77 172.453   2
   0  12  -4 4739.68 200.814  26
   0  12  -5 1909.17 81.7623   4
   0  12  -5 1886.91 83.7530   2
   0  12   5 1502.94 132.224  26
   0  12  -5 1650.31 117.302  27
   0  12  -5 1607.65 106.520  26
   0  12  -6 1312.40 89.3497  26
   0  12   6 1415.94 125.938  26
   0  12  -6 1332.93 66.6062   4
   0  12  -6 1356.48 106.445  27
   0  12  -6 1417.87 69.7211   2
   0  12  -7 1361.08 73.9281   2
   0  12   7 1544.10 140.225  26
   0  12  -7 1559.46 116.136  27
   0  12  -7 1483.83 71.9753   4
   0  12  -8 2137.80 98.3819   4
   0  12  -8 2167.76 101.230   2
   0  12  -8 2282.47 103.088  11
   0  12   8 2269.01 165.358  26
   0  12  -8 2414.53 145.866  27
   0  12  -9 3246.42 137.977   4
   0  12  -9 3466.32 141.753   2
   0  12  -9 3162.01 141.239  11
   0  12   9 3401.37 205.359  26
   0  12 -10 606.072 102.455  27
   0  12 -10 640.214 55.1224   2
   0  12  10 748.264 123.995  26
   0  12 -10 663.182 50.0367   4
   0  12 -10 618.845 56.8315  12
   0  12 -11 350.512 93.7513  27
   0 -12 -11 282.801 103.700   1
   0  12 -11 327.356 47.6245   2
   0  12  11 149.636 111.355  26
   0  12 -11 277.596 41.3533   4
   0  12 -11 289.153 48.6211  12
   0  12 -12 34.3942 82.4452  27
   0  12 -12 89.4031 37.9241   4
   0  12 -12 26.3722 40.1800   2
   0 -12 -12 152.721 95.5920   1
   0 -12 -13 1864.20 161.407   1
   0  12 -13 1739.69 150.770  27
   0  12 -13 2221.59 99.8826   4
   0  12 -13 2283.92 103.850   2
   0  12 -14 218.188 79.6500  27
   0  12 -14 230.471 41.4267   2
   0  12 -14 148.110 35.5162   4
   0  12 -15 104.066 39.0273   2
   0  12 -15 174.796 34.4461   4
   0  12 -16 195.381 38.9500  10
   0  12 -16 242.815 38.7146   2
   0  12 -17 185.397 34.3991   2
   0  12 -18 78.9870 27.7442   2
   0  12  18 41.4514 39.5799  19
   0  12  19 94.3695 31.3207  19
   0 -12  19 95.8774 33.4771  23
   0  12 -20 99.1900 21.2679  16
   0  13   0 311.986 39.4468   3
   0  13   0 274.868 88.6678  26
   0  13   0 317.298 66.5824  27
   0  13   1 1342.16 69.8898   3
   0  13   1 1584.83 99.6628  27
   0  13   1 1474.08 119.467  26
   0  13  -1 1503.49 113.546  26
   0  13  -1 1316.51 70.4122   3
   0  13  -1 1636.12 103.380  27
   0  13  -1 1408.80 66.9756   4
   0  13  -2 9114.89 344.023   4
   0  13  -2 9407.06 377.501  26
   0  13  -2 9474.68 377.710  27
   0  13   2 8786.00 346.398   3
   0  13  -3 779.031 47.2196   2
   0  13  -3 545.864 86.1619  26
   0  13  -3 494.880 76.3692  27
   0  13   3 591.490 102.143  26
   0  13  -3 669.266 44.0039   4
   0  13  -4 571.422 41.4506   4
   0  13  -4 573.943 82.9709  26
   0  13  -4 549.255 43.7734   2
   0  13  -4 636.167 82.4482  27
   0  13   4 420.831 103.085  26
   0  13  -5 1262.49 107.971  27
   0  13  -5 1379.37 101.065  26
   0  13  -5 1436.89 69.3289   4
   0  13   5 1423.06 132.561  26
   0  13  -5 1458.83 72.1193   2
   0  13  -6 45.2658 73.7154  27
   0  13  -6 95.7627 33.4806   4
   0  13  -6 89.4433 35.0440   2
   0  13   6 134.709 104.864  26
   0  13  -7 1806.07 85.5546   4
   0  13  -7 1897.09 134.367  27
   0  13  -7 1826.14 88.6017   2
   0  13   7 1774.38 96.1109  19
   0  13   7 2075.25 157.245  26
   0  13  -7 1912.77 91.9120  11
   0  13  -8 922.529 59.7347   2
   0  13  -8 889.906 55.4656   4
   0  13  -8 814.595 103.527  27
   0  13  -8 866.770 61.5759  11
   0  13   8 677.673 128.816  26
   0  13  -9 2279.34 106.873  11
   0  13  -9 2222.37 101.834   4
   0  13   9 2369.78 176.988  26
   0  13  -9 2248.45 106.042   2
   0  13 -10 49.9809 43.8026  12
   0  13 -10 138.926 37.0108   4
   0  13 -10 60.3867 40.4680   2
   0  13  10 21.3533 112.972  26
   0  13 -11 1255.79 72.0512   2
   0 -13 -11 1098.07 130.210   1
   0  13 -11 1204.23 67.5037   4
   0  13 -11 1238.22 73.9036  12
   0  13 -11 1268.11 121.689  27
   0  13  11 1009.71 142.832  26
   0  13 -12 1232.40 128.307  27
   0 -13 -12 1199.14 136.898   1
   0  13 -12 1519.12 76.9577   4
   0  13 -12 1630.55 82.3226   2
   0 -13 -13 203.985 89.0729   1
   0  13 -13 198.010 37.7144   4
   0  13 -13 140.884 83.7913  27
   0  13 -13 230.515 42.0228   2
   0  13 -14 32.4587 32.0472   4
   0  13 -14 36.1902 37.1850   2
   0  13 -15 478.359 46.5544   2
   0  13 -16 20.5944 34.8271  10
   0  13  16 45.4273 48.0366  19
   0  13 -16 12.3781 32.1404   2
   0  13 -17 130.496 31.4963   2
   0  13  17 85.7991 45.3526  19
   0  13 -18 156.724 27.5135   2
   0  13  18 180.612 37.5578  19
   0  13 -19 75.3456 23.9243  16
   0 -13  19 76.3794 29.7945  23
   0  13 -20-13.5961 16.1685  16
   0  14   0 14235.3 540.792   3
   0  14   0 14976.4 579.314  26
   0  14   0 14323.1 571.335  27
   0  14  -1 322.499 41.1302   3
   0  14  -1 338.640 72.1891  27
   0  14   1 307.129 67.5091  27
   0  14  -1 338.643 37.4673   4
   0  14   1 380.549 42.9632   3
   0  14  -1 383.841 91.7758  26
   0  14   1 275.428 97.4847  26
   0  14   2 2265.89 102.069   3
   0  14  -2 2374.76 138.005  27
   0  14  -2 2115.00 101.126   3
   0  14  -2 2317.75 98.7739   4
   0  14  -2 2312.19 144.241  26
   0  14  -3 1166.11 110.691  26
   0  14  -3 1180.99 61.9312   4
   0  14  -3 1186.18 100.845  27
   0  14  -4 258.594 78.6723  27
   0  14   4 332.823 108.021  26
   0  14  -4 443.997 41.8477   2
   0  14  -4 449.866 84.5908  26
   0  14  -4 421.805 40.0004   4
   0  14  -5 172.061 73.4417  26
   0  14   5 276.089 109.055  26
   0  14  -5 222.165 40.1132   2
   0  14   5 222.876 48.7940  19
   0  14  -5 238.564 83.1547  27
   0  14  -5 272.859 43.4447  11
   0  14  -5 207.789 36.0178   4
   0  14   6 76.1170 45.7280  19
   0  14  -6 59.6348 34.7570   4
   0  14  -6 35.5942 75.9688  27
   0  14  -6 103.010 38.2682   2
   0  14  -6 59.9966 40.2553  11
   0  14   6 61.6731 111.584  26
   0  14   7 1072.32 74.8944  19
   0  14   7 1285.74 146.282  26
   0  14  -7 1209.90 116.063  27
   0  14  -7 1042.95 65.8991   2
   0  14  -7 1095.24 63.1991   4
   0  14  -7 1211.22 69.7539  11
   0  14  -8 3812.19 154.915   4
   0  14  -8 3753.73 207.956  27
   0  14   8 3561.67 163.766  19
   0  14  -8 3732.02 157.691   2
   0  14   8 3759.42 228.954  26
   0  14  -8 3659.87 158.467  11
   0  14  -9 4085.65 222.699  27
   0  14   9 3859.65 178.044  19
   0  14   9 3727.79 239.277  26
   0  14  -9 4141.13 172.842  11
   0  14  -9 4246.72 169.044   4
   0  14  -9 4136.17 171.780   2
   0  14 -10 573.825 54.9991  12
   0  14 -10 392.886 48.9098   2
   0  14 -10 422.007 45.2187   4
   0  14  10 362.107 61.2377  19
   0  14  10 558.920 129.867  26
   0  14  11 565.729 65.2398  19
   0  14 -11 570.192 104.242  27
   0  14 -11 635.714 56.5146  12
   0 -14 -11 598.455 114.687   1
   0  14 -11 618.223 55.1827   2
   0  14 -11 630.422 49.2948   4
   0  14  11 704.592 131.808  26
   0  14 -12 162.909 45.0795  12
   0  14 -12 261.477 43.6666   2
   0  14  12 272.115 56.6026  19
   0  14 -12 158.434 37.6066   4
   0 -14 -12 360.689 96.8530   1
   0  14 -12 224.496 89.8572  27
   0  14  13 100.777 53.0152  19
   0  14 -13 80.2828 38.6061   2
   0  14 -13 70.5314 33.3667   4
   0  14 -14 271.049 42.1079   2
   0  14  14 196.856 54.5940  19
   0  14  15 689.834 65.0941  19
   0  14 -15 733.007 52.5304   2
   0  14  16 1139.60 73.5241  19
   0  14 -16 1112.03 63.0479  10
   0  14 -16 1098.97 62.2132   2
   0  14 -17 392.978 35.5529   2
   0  14  17 347.636 45.6195  19
   0  14 -18 452.527 34.9255  16
   0  14 -19 19.1497 19.9404  16
   0 -14  19 18.6930 25.3236  23
   0  15   0-33.2130 43.5070  18
   0  15   0-55.0776 96.0346  26
   0  15   0 50.7096 67.2990  27
   0  15   0 9.14966 38.1946   3
   0  15  -1 36.7844 43.3532  18
   0  15  -1 40.7641 93.5680  26
   0  15   1 159.637 67.7274  27
   0  15   1 63.8800 38.8076   3
   0  15  -1 69.0561 71.0357  27
   0  15  -1 124.360 38.3019   3
   0  15   1 117.217 100.894  26
   0  15  -2 1288.15 108.955  27
   0  15  -2 1318.35 71.4320   3
   0  15  -2 1281.45 70.5410  17
   0  15   2 1370.40 73.2186   3
   0  15   2 1169.24 134.098  26
   0  15   2 1393.20 76.9385  19
   0  15  -2 1290.53 76.2326  18
   0  15  -2 1423.05 69.5252   4
   0  15  -2 1432.87 124.103  26
   0  15  -3 2210.54 147.186  27
   0  15  -3 2224.79 109.810  18
   0  15  -3 2230.53 150.711  26
   0  15  -3 2434.98 104.675   4
   0  15  -3 2471.59 108.360   3
   0  15   3 2472.49 112.185  19
   0  15  -4 407.383 90.2816  26
   0  15  -4 282.636 84.5639  27
   0  15   4 417.546 117.974  26
   0  15  -4 264.086 49.8602  18
   0  15   4 248.079 50.9006  19
   0  15  -4 373.345 39.3890   4
   0  15   5 895.393 130.992  26
   0  15  -5 701.443 102.831  27
   0  15  -5 815.379 53.3138   4
   0  15   5 740.820 64.6182  19
   0  15  -5 788.947 55.5169   2
   0  15  -5 800.896 58.8958  11
   0  15  -5 758.430 95.1530  26
   0  15   6 7183.05 295.310  19
   0  15  -6 7586.08 288.183   4
   0  15  -6 7542.38 291.249   2
   0  15   6 6834.78 351.623  26
   0  15  -6 7444.56 291.967  11
   0  15  -6 7238.61 337.866  27
   0  15   7 4793.90 216.837  19
   0  15  -7 5349.85 208.519   4
   0  15   7 5447.85 283.698  26
   0  15  -7 5277.72 263.173  27
   0  15  -7 5362.51 213.308  11
   0  15  -7 5187.92 211.049   2
   0  15  -8 358.879 48.7245   2
   0  15   8 380.310 59.1618  19
   0  15  -8 414.095 98.3712  27
   0  15  -8 352.678 50.2612  11
   0  15   8 319.867 129.543  26
   0  15  -8 387.264 44.9621   4
   0  15  -9 407.398 48.1029   2
   0  15   9 385.442 60.0402  19
   0  15  -9 400.888 50.6489  11
   0  15  -9 339.984 44.2684   4
   0  15  -9 482.196 100.537  27
   0  15 -10 79.5604 46.5158  12
   0  15 -10 201.166 44.7195   2
   0  15 -10 152.679 39.5168   4
   0  15  10 243.896 125.573  26
   0  15  10 64.6877 55.2773  19
   0  15 -11 839.644 59.2089   2
   0  15 -11 736.659 59.8448  12
   0  15  11 722.695 133.857  26
   0  15  11 611.921 67.8176  19
   0  15 -11 752.284 53.0958   4
   0 -15 -11 622.941 116.168   1
   0  15 -12 86.1537 85.0561  27
   0  15 -12 20.8127 34.4282   4
   0  15  12 77.5567 52.9747  19
   0  15 -12 54.9312 39.6459   2
   0  15 -12 117.361 42.5510  12
   0  15 -13 188.015 40.2343   2
   0  15  13 115.948 53.2239  19
   0  15 -14 60.0659 35.7481   2
   0  15  14-40.5221 50.9902  19
   0  15 -15 52.6134 32.4634   2
   0  15  15 37.0178 47.7982  19
   0  15 -16 278.428 37.6906  10
   0  15 -16 325.637 35.7067   2
   0  15  16 287.985 47.5027  19
   0  15 -17-1.74672 25.1399   2
   0  15  17 21.1192 33.4647  19
   0  15 -17 1.76313 26.5337  16
   0 -15  18 43.3743 31.8467  23
   0  15 -18 49.0648 22.3009  16
   0 -15  19 42.2020 20.6627  23
   0  16   0 488.439 49.6225   3
   0  16   0 459.497 53.7815  18
   0  16   0 467.875 47.8371  17
   0  16   0 416.662 83.2449  27
   0  16   0 366.052 111.787  26
   0  16  -1 1651.61 133.121  27
   0  16   1 2077.06 159.228  26
   0  16  -1 2017.57 152.152  26
   0  16   1 2066.20 94.7287  17
   0  16  -1 2117.27 100.003  18
   0  16  -1 1933.80 95.3496   3
   0  16  -1 1911.60 93.6007  17
   0  16   1 2085.96 97.0388   3
   0  16  -2 2936.80 178.186  26
   0  16  -2 2720.47 167.075  27
   0  16   2 2823.14 126.695   3
   0  16  -2 2759.01 124.947   3
   0  16   2 2921.73 191.669  26
   0  16  -2 3021.01 129.231  18
   0  16  -3 6795.32 319.407  27
   0  16  -3 6961.31 276.164   3
   0  16  -3 6982.11 273.233   4
   0  16  -3 7210.21 278.060  18
   0  16   3 7157.95 279.839  19
   0  16  -3 6532.72 315.381  26
   0  16  -4 14979.3 563.870   3
   0  16  -4 13649.2 596.151  26
   0  16  -4 15034.7 561.138   4
   0  16  -4 14488.2 608.718  27
   0  16  -4 14956.6 565.258  18
   0  16   4 14562.4 621.066  26
   0  16   4 15032.6 566.551  19
   0  16  -5 555.975 55.2391  11
   0  16   5 513.418 133.578  26
   0  16   5 500.561 60.5877  19
   0  16  -5 614.078 49.6873   4
   0  16  -5 464.569 98.3656  27
   0  16  -6 5689.58 225.127   4
   0  16  -6 5716.07 279.833  27
   0  16   6 5552.84 232.594  19
   0  16  -6 5677.59 228.303  11
   0  16   6 5344.60 296.945  26
   0  16   7 1180.33 81.7997  19
   0  16  -7 1160.37 72.9114  11
   0  16  -7 1169.29 70.7402   2
   0  16  -7 1212.11 125.406  27
   0  16  -7 1169.89 67.4122   4
   0  16   7 1105.14 154.067  26
   0  16  -8 390.265 45.8023   4
   0  16   8 321.628 59.4272  19
   0  16   8 363.932 133.955  26
   0  16  -8 331.143 48.6362   2
   0  16  -8 350.058 51.4091  11
   0  16  -8 252.342 95.0503  27
   0  16  -9 154.956 41.7652   2
   0  16   9 170.815 124.658  26
   0  16  -9 155.083 44.6345  11
   0  16  -9 4.73947 87.8331  27
   0  16  -9 140.801 38.5769   4
   0  16   9 4.02730 54.5322  19
   0  16 -10 4995.15 203.663   4
   0  16 -10 5324.37 207.501   2
   0  16  10 4332.71 285.002  26
   0  16 -10 5270.60 209.266  12
   0  16 -10 4788.39 265.881  27
   0  16  10 4681.55 213.998  19
   0  16  11 439.140 61.9646  19
   0  16 -11 542.676 50.8500   2
   0  16  11 326.919 128.768  26
   0  16 -11 495.270 45.0499   4
   0  16 -11 450.724 52.8530  12
   0  16  12 40.9476 51.2478  19
   0  16 -12 24.9193 40.4326  12
   0  16 -12 38.2990 37.1005   2
   0  16 -12 35.5254 33.2548   4
   0  16 -13 723.615 52.5548   2
   0  16  13 583.408 64.0305  19
   0  16 -14 995.178 58.6423   2
   0  16  14 802.070 68.7242  19
   0  16 -15 156.568 33.5251   2
   0  16 -15 176.466 32.7933  16
   0  16  15 125.822 46.2876  19
   0  16 -16 405.989 35.6263  16
   0  16  16 343.161 43.3194  19
   0  16 -16 453.362 38.4145  10
   0  16 -17 4.22631 22.4247  16
   0 -16  18 331.770 32.0598  23
   0  17   0-23.5108 41.9274   3
   0  17   0 54.7232 49.1226  18
   0  17   0-4.00986 107.659  26
   0  17   0-21.8697 42.6076  17
   0  17   1 412.441 52.3253   3
   0  17  -1 505.892 93.7804  27
   0  17   1 492.434 120.930  26
   0  17  -1 690.363 118.050  26
   0  17   1 481.234 58.0890  18
   0  17  -1 487.208 52.3179   3
   0  17   1 546.090 51.6426  17
   0  17  -1 453.633 55.9507  18
   0  17  -2 377.828 55.6470  18
   0  17  -2 455.282 50.9462   3
   0  17  -2 344.577 90.4925  27
   0  17   2 355.734 123.649  26
   0  17  -2 579.344 110.195  26
   0  17  -3 38.4843 95.8775  26
   0  17  -3 108.191 45.4883   3
   0  17  -3 99.1444 83.7885  27
   0  17  -3 94.1247 47.4537  18
   0  17   4 127.772 52.6993  19
   0  17  -4 130.177 39.7661   4
   0  17  -4 158.481 51.2555  18
   0  17  -4 110.211 92.9642  26
   0  17  -4 240.501 87.2014  27
   0  17  -4 95.2718 44.6684   3
   0  17  -5 1883.28 96.4802   3
   0  17  -5 2004.52 91.3202   4
   0  17   5 1884.31 176.294  26
   0  17  -5 1799.37 94.6417  11
   0  17  -5 1788.19 142.200  27
   0  17   5 1617.02 99.1146  19
   0  17  -6 130.762 85.7082  27
   0  17  -6 124.612 40.1904   4
   0  17   6 162.645 133.152  26
   0  17  -6 174.381 47.5626  11
   0  17   6 153.687 54.9005  19
   0  17  -7 8239.52 396.941  27
   0  17  -7 8889.90 343.531  11
   0  17  -7 8952.95 339.978   4
   0  17   7 8605.03 347.621  19
   0  17   7 8358.42 416.563  26
   0  17  -8 1169.85 133.194  27
   0  17  -8 1706.29 81.1626   4
   0  17  -8 1592.83 84.5517  11
   0  17   8 1719.61 176.761  26
   0  17   8 1203.58 90.2651  19
   0  17  -9 1465.29 78.2000   4
   0  17  -9 1568.45 82.2010   2
   0  17  -9 1492.11 137.785  27
   0  17   9 1490.09 170.633  26
   0  17  -9 1418.04 81.8077  11
   0  17   9 1485.84 91.2225  19
   0  17 -10 230.354 43.9009   2
   0  17 -10 179.677 47.7976  12
   0  17  10 132.201 54.9093  19
   0  17 -10 177.610 40.1080   4
   0  17 -10 167.301 35.0558  16
   0  17 -10 202.014 89.0994  27
   0  17 -11 955.521 58.6022   4
   0  17 -11 974.981 63.0729   2
   0  17 -11 896.508 56.6200  16
   0  17  11 959.486 73.7563  19
   0  17 -11 1047.59 65.7021  12
   0  17 -12 224.209 36.3879  16
   0  17  12 190.500 54.1510  19
   0  17 -12 206.307 43.4659  12
   0  17 -12 277.405 42.4471   2
   0  17 -13 1470.38 74.6463   2
   0  17 -13 1453.80 70.9598  16
   0  17 -14 162.701 31.0432  16
   0  17  14 83.0159 46.0898  19
   0  17  15 467.493 48.4169  19
   0  17 -16 164.064 29.3930  10
   0 -17  18 26.9687 20.1629  23
   0  18   0 208.927 114.437  26
   0  18   0 237.371 47.9686  17
   0  18   0 316.606 48.3687   3
   0  18   0 347.462 53.6506  18
   0  18   1 1010.17 140.158  26
   0  18  -1 691.753 104.924  27
   0  18  -1 955.495 65.0048   3
   0  18   1 930.136 63.0287  17
   0  18  -1 926.252 70.5816  18
   0  18   1 940.942 71.3820  18
   0  18  -1 1023.26 133.424  26
   0  18   1 1000.78 66.9937   3
   0  18   2 8744.86 338.947  18
   0  18  -2 7951.89 384.093  27
   0  18   2 8450.36 400.719  26
   0  18  -2 7600.15 383.156  26
   0  18  -2 8590.83 337.035  18
   0  18  -2 8985.63 336.363   3
   0  18  -3 3424.97 149.491   3
   0  18  -3 3517.21 151.880  18
   0  18  -3 3581.91 207.612  27
   0  18   3 3218.95 224.723  26
   0  18  -3 3447.84 203.288  26
   0  18  -4 249.276 98.5920  27
   0  18  -4 503.451 54.7105   3
   0  18  -4 473.797 56.1687  11
   0  18  -4 421.338 102.143  26
   0  18   5 4241.38 259.566  26
   0  18  -5 4286.81 238.051  27
   0  18  -5 4275.75 175.614   4
   0  18   5 4237.95 183.575  19
   0  18  -5 4168.74 179.036  11
   0  18  -5 4248.23 179.422   3
   0  18  -6 4924.32 196.506   3
   0  18  -6 4889.08 192.803   4
   0  18   6 4553.62 276.171  26
   0  18  -6 4674.67 195.572  11
   0  18  -6 4161.56 248.641  27
   0  18   6 4365.62 200.000  19
   0  18  -7 828.267 63.8858   3
   0  18   7 687.960 69.0876  19
   0  18  -7 762.649 61.2808  11
   0  18  -7 770.488 112.538  27
   0  18   7 686.499 147.797  26
   0  18  -7 697.529 55.5997   4
   0  18  -8 510.987 47.6026   4
   0  18  -8 318.808 95.8907  27
   0  18  -8 437.154 50.6319  11
   0  18   8 360.349 59.5851  19
   0  18   8 582.748 140.134  26
   0  18   9 3076.93 148.913  19
   0  18  -9 3505.69 145.466  12
   0  18  -9 2925.85 200.622  27
   0  18  -9 3315.94 138.948   4
   0  18  -9 3113.97 140.077  11
   0  18  10 18.3173 50.1940  19
   0  18 -10 109.166 36.0116   4
   0  18 -10 141.520 45.7019  12
   0  18 -11 1322.33 73.6154  12
   0  18  11 1056.11 80.2433  19
   0  18  12 167.226 52.0226  19
   0  18 -12 154.030 41.1181  12
   0  18  13-2.04027 43.8799  19
   0  18  14-47.2845 40.2434  19
   0  18 -15 24.9712 30.3862  10
   0  18 -16-19.4646 23.4881  10
   0 -18  17-21.3339 24.5413  23
   0  19   0 53.9184 46.2263   3
   0  19   0 62.1573 52.0905  18
   0  19   1 6788.16 267.257  18
   0  19  -1 6421.17 263.600   3
   0  19   1 6345.07 329.878  26
   0  19  -1 6847.57 266.665  18
   0  19  -1 6085.67 323.131  26
   0  19   2 236.316 57.3340  18
   0  19  -2 264.199 93.9136  27
   0  19  -2 205.041 50.4361   3
   0  19  -2 261.625 112.739  26
   0  19  -2 299.415 53.0814  18
   0  19   2 340.864 129.145  26
   0  19   3 4498.65 187.882  18
   0  19  -3 4493.76 182.975   3
   0  19  -3 3985.28 236.914  27
   0  19   3 4204.46 259.083  26
   0  19  -3 4496.81 184.855  18
   0  19  -4 5133.49 272.518  27
   0  19  -4 5138.23 211.213   3
   0  19  -4 5136.02 212.726  11
   0  19  -5 1083.08 125.025  27
   0  19  -5 982.933 69.4853   3
   0  19  -5 1047.91 70.8312  11
   0  19   5 1019.95 160.174  26
   0  19  -6 4815.62 272.069  27
   0  19  -6 5249.52 212.948   3
   0  19  -6 5353.42 213.555  11
   0  19  -7 239.756 100.418  27
   0  19  -7 470.852 52.9863  11
   0  19  -7 572.752 55.1530   3
   0  19   7 595.310 140.968  26
   0  19   7 311.273 59.5897  19
   0  19  -8 1222.28 73.9928  11
   0  19  -8 1220.65 70.9172   4
   0  19   8 1025.07 164.113  26
   0  19   8 1226.73 83.8265  19
   0  19  -8 1105.23 131.991  27
   0  19  -8 1419.26 77.4861   3
   0  19   9 519.175 64.7981  19
   0  19  -9 676.161 52.6991   4
   0  19  -9 671.484 61.0474  12
   0  19 -10 1213.39 74.7512  12
   0  19 -10 1231.93 73.9724   3
   0  19  10 1277.62 81.6691  19
   0  19  11 932.085 73.2295  19
   0  19 -11 1027.85 66.0152  12
   0  19 -12 516.656 46.7522   3
   0  19  12 352.439 53.1292  19
   0  19 -12 392.219 44.1437  12
   0  19 -13 320.055 38.7444   3
   0  19  13 131.304 43.4756  19
   0  19 -14 96.5820 31.1749   3
   0  19 -15-11.6332 25.2305   3
   0  19 -15 11.3193 27.0137  10
   0  20   0 276.752 131.528  26
   0  20   0 713.825 66.1363  18
   0  20   1 12900.5 491.546  18
   0  20   1 11409.9 552.520  26
   0  20  -1 13303.6 490.040   3
   0  20  -1 10741.3 544.034  26
   0  20  -1 12976.9 491.012  18
   0  20   2 1848.38 181.611  26
   0  20  -2 1736.15 97.3582   3
   0  20  -2 1814.80 163.888  26
   0  20   2 2005.93 103.989  18
   0  20  -2 2067.78 101.551  18
   0  20  -3 854.708 66.4178  11
   0  20  -3 759.647 63.4488   3
   0  20  -3 707.343 114.697  27
   0  20   3 762.035 69.9559  18
   0  20   3 832.614 143.572  26
   0  20  -4 8951.68 332.245   3
   0  20  -4 8500.66 332.956  11
   0  20   4 8086.04 334.968  18
   0  20  -4 7568.25 389.701  27
   0  20  -5 26.7240 45.4042  11
   0  20  -5 80.9669 88.8188  27
   0  20  -5 25.2244 45.1366   3
   0  20  -6 270.601 47.8505   3
   0  20  -6 255.981 47.8644  11
   0  20   6 388.277 137.624  26
   0  20  -6 147.719 94.4568  27
   0  20  -7 104.571 42.7530  11
   0  20  -7 33.5480 43.4026   3
   0  20  -8 57.8508 39.8688  11
   0  20  -8 6.52950 41.2454   3
   0  20  -9 1876.74 90.4773   3
   0  20  -9 1654.59 91.7756  12
   0  20 -10 268.287 45.4662  12
   0  20 -10 281.238 44.9890   3
   0  20 -11 180.729 40.9718  12
   0  20 -11 303.307 41.6535   3
   0  20 -12 97.3965 34.2039   3
   0  20 -12 70.8325 33.4120  12
   0  20 -13 65.8632 30.5765   3
   0  20 -14 31.9897 25.8923   3
   0  20 -15 19.3816 22.7003  10
   0 -20  16-5.40372 19.5328  23
   0  21   0 37.1204 49.7654  18
   0  21   0 121.785 115.469  26
   0  21   1 52.7293 117.314  26
   0  21   1 87.3263 50.5041  18
   0  21  -1 11.4262 46.2109   3
   0  21  -1-57.7612 109.176  26
   0  21  -1-15.3631 50.8243  18
   0  21  -2 89.7310 106.721  26
   0  21   2 110.565 52.0763  18
   0  21  -2 193.043 49.4172  18
   0  21  -2 180.272 46.5014   3
   0  21   2 146.288 122.895  26
   0  21  -3 884.597 64.7808   3
   0  21   3 865.891 147.643  26
   0  21   3 783.572 68.7020  18
   0  21  -3 887.996 65.9905  11
   0  21  -4 157.956 46.7444  11
   0  21  -4 143.499 45.9593   3
   0  21   4 120.686 53.7576  18
   0  21  -5 747.331 59.1053   3
   0  21   5 570.853 63.8967  18
   0  21  -5 633.350 57.6914  11
   0  21   6 186.775 53.8515  18
   0  21  -6 260.834 46.8542   3
   0  21  -6 191.970 46.5228  11
   0  21  -7 303.921 47.1688  11
   0  21  -7 453.043 50.2830   3
   0  21  -8 58.7171 38.7470   3
   0  21  -8 40.2697 44.4765  12
   0  21  -8 57.4225 36.8450  11
   0  21  -9 0.95362 37.7467   3
   0  21  -9 50.5656 41.4268  12
   0  21 -10 414.918 45.8555  12
   0  21 -10 448.648 44.5696   3
   0  21 -11 140.105 35.3189   3
   0  21 -11 124.017 35.9567  12
   0  21 -12 137.737 32.1422   3
   0  21 -13 150.656 28.4356   3
   0  21 -14 149.134 27.0764  10
   0 -21  15 17.3013 20.4466  23
   0  22   0 1346.82 81.2022  18
   0  22   1 859.000 66.6369  18
   0  22  -1 869.940 65.6476  18
   0  22  -2 2596.74 121.866  11
   0  22  -2 2749.67 121.625   3
   0  22   2 2401.11 121.717  18
   0  22  -3 72.0104 45.2839  11
   0  22  -3 119.924 45.9239   3
   0  22   3 123.546 49.6072  18
   0  22   4 935.064 72.5649  18
   0  22  -4 1048.95 68.2387  11
   0  22  -4 1021.00 68.7737   3
   0  22  -5 428.575 51.3499  11
   0  22  -5 435.899 50.2573   3
   0  22   5 335.055 56.3814  18
   0  22  -6 1269.54 74.4971  11
   0  22   6 1194.10 81.8489  18
   0  22  -7 541.548 51.3339   3
   0  22  -7 457.682 47.1398  11
   0  22   7 544.242 58.8795  18
   0  22   8 74.3564 47.7061  18
   0  22  -8 84.2885 43.6184  12
   0  22  -8 83.9425 38.4151   3
   0  22  -9 37.5624 34.8337   3
   0  22   9 59.9898 45.0571  18
   0  22  -9 0.89383 38.3847  12
   0  22  10 946.876 69.1305  18
   0  22 -10 989.726 61.2649  12
   0  22 -11-16.4048 29.5238   3
   0  22  11 37.0683 39.5793  18
   0  22 -11-29.6855 29.5448  12
   0  22  12 49.6123 37.6534  18
   0  22 -12 24.5186 26.2989   3
   0  22  13 289.008 37.0237  18
   0  22 -14 76.0301 19.6591  10
   0  23   0-13.8199 45.3404  18
   0  23  -1 674.609 59.2255  11
   0  23   1 606.149 58.6657  18
   0  23  -2 155.838 46.0875  11
   0  23   2 225.101 49.0135  18
   0  23  -3 82.7154 43.7801  11
   0  23   3 50.5365 46.8804  18
   0  23  -4 299.336 45.9995   3
   0  23   4 228.363 50.9874  18
   0  23  -4 247.518 45.9117  11
   0  23   5 389.640 54.5977  18
   0  23  -5 428.212 47.9517  11
   0  23  -5 470.222 48.7514   3
   0  23   6 273.997 50.3854  18
   0  23  -6 384.285 44.6275   3
   0  23  -6 247.416 41.8355  11
   0  23  -7 29.7681 42.1958  12
   0  23   7 135.785 45.1987  18
   0  23  -7 48.3803 36.2534   3
   0  23  -7 60.9025 33.2940  11
   0  23   8 114.965 44.5454  18
   0  23  -8 150.221 39.8450  12
   0  23  -8 142.197 35.7873   3
   0  23   9 407.793 47.9729  18
   0  23  -9 389.565 42.9100  12
   0  23  -9 430.303 39.8716   3
   0  23 -10 212.641 32.2131   3
   0  23 -10 213.913 33.6331  12
   0  23  10 166.603 40.2026  18
   0  23  11 1.93651 34.4007  18
   0  23  12 119.744 31.5392  18
   0  23 -13 41.7750 19.9749  10
   0  24   0 251.839 48.0569  11
   0  24   1 977.432 66.8329  18
   0  24  -1 1101.23 67.5487  11
   0  24  -2 253.731 45.4900  11
   0  24   2 277.012 47.4054  18
   0  24   3 61.0974 41.8481  18
   0  24  -3 69.6495 39.5892  11
   0  24   4-32.3260 43.2070  18
   0  24  -4 31.7811 37.5718  11
   0  24  -5 848.170 56.8978  11
   0  24   5 919.048 62.1842  18
   0  24   6 10.3027 40.4485  18
   0  24  -6 23.6578 31.9113  11
   0  24  -6 26.9901 33.8488   3
   0  24   7 79.6022 38.8103  18
   0  24  -7 34.9256 31.9991   3
   0  24  -7 73.6383 37.1873  12
   0  24  -8 68.0005 33.7089  12
   0  24   8 64.2347 36.9342  18
   0  24  -8 22.7643 30.8057   3
   0  24  -9 82.6516 28.3399   3
   0  24   9 44.7301 34.7366  18
   0  24  -9 123.680 31.3733  12
   0  24  10 3.90904 30.9660  18
   0  24 -10 35.4442 24.2747  12
   0  24  11 63.7031 26.1808  18
   0  24 -12 7.66567 19.6760  10
   0  25   0 93.5125 40.8679  11
   0  25  -1 1896.31 91.1805  11
   0  25   1 1855.39 92.0950  11
   0  25  -2 26.8959 36.5966  11
   0  25   3 869.967 57.3238  18
   0  25  -3 881.880 56.1832  11
   0  25   4 29.2956 37.2419  18
   0  25  -4 2.14989 32.9525  11
   0  25  -5 815.664 50.0315  11
   0  25   5 825.719 54.8200  18
   0  25   6 184.763 37.1643  18
   0  25  -6 258.209 39.8864  12
   0  25  -7 20.3912 31.6086  12
   0  25   7-13.4528 32.7614  18
   0  25   8 19.2569 29.6349  18
   0  25  -8 12.4116 28.3764  12
   0  25  -9 138.197 24.8855  12
   0  25   9 108.863 27.4538  18
   0  26   0 82.2788 34.4065  11
   0  26   1 159.204 36.3485  11
   0  26  -1 160.742 34.2986  11
   0  26  -2 29.3952 31.2150  11
   0  26   2 7.49703 34.3265  11
   0  26   3 37.0014 33.6719  11
   0  26  -3 19.9617 29.4788  11
   0  26  -4 213.311 30.3313  11
   0  26  -5 90.7470 33.2523  12
   0  26  -6 232.061 33.5245  12
   0  26  -7 50.4306 26.4359  12
   0  26  -8 32.7227 20.5900  12
   0  27   0 16.5411 27.6628  11
   0  27  -1 343.865 33.9776  11
   0  27   1 417.549 35.8236  11
   0  27   2 94.1107 28.6783  11
   0  27  -2 79.2670 25.6324  11
   0  27  -3 43.8813 30.4541  12
   0  27   3 48.2455 27.6112  11
   0  27   4 63.0022 27.8933  11
   0  27  -4 127.555 29.2585  12
   0  27   5 65.4763 26.6588  11
   0  27  -5 85.7230 26.1813  12
   0  27  -6 27.5516 20.8577  12
   0  27   6-23.6625 23.1223  11
   0  27   7 32.1212 20.6621  11
   0  28  -1 312.862 31.2598  12
   0  28  -2 57.2058 24.0507  12
   0  28  -3 42.3643 21.9824  12
   1   0 -22 1072.80 54.8468  20
  -1   0  21 17.7428 37.9412  25
  -1   0  20 90.2471 44.8504  25
  -1   0  19 69.3197 50.0830  25
  -1   0  18 404.872 56.8657  25
  -1   0  17 59.8920 51.7296  25
  -1   0  16 265.126 57.8840  25
  -1   0  15 636.741 70.0351  25
  -1   0  14 6707.21 272.205  23
  -1   0  14 7083.55 276.034  25
  -1   0  13 139.595 47.9489  25
  -1   0  12 326.736 48.2741  25
   1   0 -12 347.761 86.5043   1
   1   0 -11 388.325 85.4387   1
  -1   0  11 297.486 46.0921  25
   1   0 -10 8350.88 311.513   1
  -1   0  10 6592.06 268.888  25
  -1   0   9 1727.02 84.4694  25
   1   0  -9 2039.53 125.098   1
   1   0  -8 3106.92 138.151   1
  -1   0   8 2161.92 98.1860  25
   1   0  -7 109.624 62.8661   1
   1   0  -6 186321. 6873.28   1
   1   0  -5 32.0969 56.1028   1
   1   0  -4 3314.43 141.981   1
   1   0  -3 10.2501 32.0571   1
  -1   0   2 204230. 7519.43   6
  -1   0   1 29.3868 32.3845   6
  -1   0   0 2092.25 92.0421   6
  -1   0  -1 43.7699 35.2997   6
  -1   0  -2 141318. 5203.25  27
  -1   0  -3 872.157 48.9203  27
  -1   0  -4 16991.8 634.892  27
  -1   0  -5 123.852 54.3085   1
  -1   0  -5 68.8542 29.9435  27
  -1   0  -6 5054.21 206.658   1
  -1   0  -6 4464.11 183.966  27
  -1   0  -7 65.9386 62.4488   1
  -1   0  -7 59.6568 33.8885  27
  -1   0  -8 15936.3 581.817   1
  -1   0  -8 14132.3 552.906  27
  -1   0  -9 511.065 48.4994  27
  -1   0  -9 704.078 90.9701   1
  -1   0 -10 34029.7 1318.15  27
  -1   0 -10 39473.4 1356.88   1
  -1   0 -11 52.3698 81.3151   1
  -1   0 -12 22341.3 887.686   1
  -1   0 -13 96.8476 92.6618   1
  -1   0 -14 2922.07 193.339   1
  -1   0 -14 3105.01 191.494   7
   1   0  15 415.151 62.2539  25
  -1   0 -15 656.339 116.788   7
   1   0  16 4324.12 182.493  25
  -1   0 -16 3821.02 238.862   7
   1   0  17 172.553 52.4094  25
   1   0  18 63.4569 48.0784  25
   1   0  19 23.1033 43.3425  25
  -1   0 -19 6.27482 37.3831  20
  -1   0 -20 1347.48 66.3270  20
   1   0  20 1315.81 71.5598  25
  -1   0 -21 5.56591 26.8738  20
  -1   0 -22 64.2135 18.6020  20
   1  -1 -22 4.51796 26.6666  20
  -1   1  21 175.529 41.2988  25
  -1  -1  21 220.867 41.2855  25
  -1  -1  20 182.022 46.8903  25
  -1   1  20 174.181 46.7223  25
  -1   1  19 1023.52 74.5965  25
  -1  -1  19 1135.88 74.0617  25
  -1   1  18 87.7237 50.2430  25
  -1  -1  18 116.981 50.0469  25
  -1   1  17 15.7640 50.5553  25
  -1  -1  17 32.1314 49.4263  25
  -1  -1  16 2868.82 133.960  23
  -1  -1  16 3088.88 139.466  25
  -1   1  16 3011.70 140.536  25
  -1  -1  15 7817.87 313.473  23
  -1  -1  15 8121.87 316.933  25
  -1   1  15 7934.65 316.740  25
  -1   1  14 811.106 69.3995  25
  -1  -1  14 919.184 70.9483  25
   1  -1 -13 520.480 97.5352   1
  -1  -1  13 453.585 54.3026  25
  -1   1  13 505.619 56.3252  25
  -1  -1  12 193.132 45.0059  25
   1  -1 -12 252.083 80.3276   1
  -1   1  12 189.725 46.3813  25
  -1   1  11 5994.35 234.644  25
  -1  -1  11 5803.90 233.548  25
   1  -1 -11 6064.34 272.296   1
   1  -1 -10 18893.1 726.424   1
  -1  -1  10 18310.4 693.259  25
   1   1 -10 18986.1 730.122   1
  -1  -1   9 20193.3 767.827  25
   1   1  -9 22344.6 802.323   1
   1  -1  -9 20683.4 796.299   1
  -1  -1   8 220.368 34.8276  25
   1   1  -8 151.736 68.0287   1
   1  -1  -8 338.241 65.0889   1
   1   1  -7 1118.63 87.1698   1
   1  -1  -7 974.376 81.5915   1
   1   1  -6 8339.74 340.462   1
   1  -1  -6 8601.78 339.187   1
   1  -1  -5 23968.8 879.657   1
   1   1  -5 22817.1 880.302   1
   1  -1  -4 16120.0 606.802   1
   1  -1  -3 7940.66 301.576   1
   1  -1  -2 37015.5 1398.43   1
  -1  -1   2 40826.4 1406.37   6
  -1  -1   1 2199.68 97.1748   6
  -1   1   0 594.227 34.3810   1
  -1  -1   0 601.113 46.6238   6
  -1  -1  -1 604.589 44.9907   6
  -1   1  -1 679.770 45.2832   1
  -1   1  -2 30260.3 1121.93  27
  -1   1  -3 64432.8 2379.36  27
  -1  -1  -4 1172.73 56.2204  27
  -1   1  -4 1120.23 65.3151  27
  -1   1  -5 7257.80 287.762  27
  -1  -1  -5 7439.93 281.801  27
  -1  -1  -5 7671.01 301.682   1
  -1   1  -6 9032.12 360.371  27
  -1   1  -6 9948.21 378.584   1
  -1  -1  -6 9586.63 377.218   1
  -1  -1  -6 9367.96 355.142  27
  -1   1  -7 5325.28 221.645  27
  -1  -1  -7 5770.93 243.245   1
  -1  -1  -7 5483.63 215.383  27
  -1   1  -7 5780.56 245.967   1
   1   1   8 136.926 38.4908  26
  -1   1  -8 188.300 71.7062   1
  -1  -1  -8 209.354 34.1821  27
  -1  -1  -8 142.624 71.5953   1
  -1   1  -8 196.355 43.9323  27
  -1   1  -9 2724.86 126.337  27
  -1  -1  -9 2637.29 117.460  27
  -1   1  -9 2928.81 157.678   1
  -1  -1  -9 2954.45 157.170   1
  -1   1 -10 723.920 63.8085  27
  -1  -1 -10 834.305 102.681   1
  -1   1 -10 922.084 102.665   1
  -1  -1 -11 328.098 89.2267   1
  -1   1 -11 281.761 49.2572  27
  -1  -1 -12 4190.18 233.476   1
  -1   1 -12 4383.87 232.221   1
  -1   1 -13-37.1150 89.9983   1
  -1  -1 -13-82.5969 91.9090   1
  -1  -1 -14 432.416 112.567   1
  -1  -1 -14 510.937 105.567   7
  -1   1 -14 619.166 115.518   1
  -1  -1 -15 4262.59 244.873   7
   1   1  15 4373.57 186.604  25
   1  -1  15 4452.15 185.684  25
  -1  -1 -15 3832.27 243.640   1
   1  -1  16 265.124 56.9540  25
  -1  -1 -16 131.119 99.3597   7
   1   1  16 300.769 58.1037  25
   1   1  17 277.688 55.3363  25
   1  -1  17 277.552 53.8086  25
   1  -1  18 124.215 49.3078  25
   1   1  18 181.075 50.0952  25
   1   1  19 127.691 45.1689  25
   1  -1  19 29.0308 43.4182  25
  -1  -1 -19 123.849 38.4581  20
  -1   1 -19 144.001 39.8288  20
   1   1  20 53.1372 39.8378  25
  -1  -1 -20 99.7484 34.5547  20
   1  -1  20 104.992 41.0814  25
  -1   1 -20 145.681 35.3831  20
  -1  -1 -21 219.937 29.9120  20
  -1  -1 -22 8.99601 17.9805  20
  -1   2  22 23.6570 26.8234  17
   1  -2 -22 50.0210 25.1391  20
  -1  -2  21-1.70653 36.9904  25
  -1  -2  20 497.364 53.5697  25
  -1  -2  19 305.844 53.9225  25
  -1  -2  18 131.348 49.9215  25
  -1  -2  17 52.9839 44.4560  23
  -1  -2  17 242.604 53.4233  25
  -1  -2  16 425.351 55.8767  23
  -1  -2  16 378.887 59.1288  25
  -1  -2  15 1081.49 79.6290  25
  -1  -2  14 110.025 49.5824  25
   1  -2 -14 105.226 81.8971   1
  -1  -2  13 1907.06 94.2214  25
   1  -2 -13 1531.30 132.813   1
  -1  -2  12 405.155 50.0689  25
   1  -2 -12 499.807 85.3057   1
  -1  -2  11 361.642 46.7357  25
   1  -2 -11 480.250 84.9769   1
   1  -2 -10 10781.6 423.863   1
  -1  -2  10 10104.1 389.270  25
   1  -2  -9 497.324 77.4096   1
  -1  -2   9 458.774 43.1923  25
  -1  -2   8 97.9234 31.5025  25
   1  -2  -8 163.344 63.2404   1
   1  -2  -7 5972.60 251.780   1
   1  -2  -6 181520. 6695.35   1
   1  -2  -5 71955.7 2662.56   1
   1  -2  -4 3431.34 145.271   1
  -1  -2   2 7355.32 282.518   6
  -1  -2   1 667.074 44.5924   7
  -1  -2   1 624.843 45.4575   6
  -1  -2   0 28601.5 1070.51   7
  -1  -2   0 29081.8 1070.98   6
  -1  -2  -1 21378.7 791.466   7
  -1   2  -1 21075.5 789.405   1
  -1  -2  -2 13684.6 524.697   7
  -1   2  -2 14107.3 525.034   1
  -1   2  -3 89265.4 3294.59  27
  -1   2  -4 11176.9 426.845  27
  -1   2  -5 843.771 58.4141  27
  -1  -2  -6 808.333 81.6298   1
  -1  -2  -6 914.868 44.4888  27
  -1   2  -6 815.307 60.6504  27
  -1   2  -7 2030.63 115.996   1
  -1  -2  -7 1738.85 75.7102  27
  -1  -2  -7 2004.80 114.970   1
  -1   2  -7 1641.35 90.9884  27
  -1  -2  -8 449.065 77.0332   1
  -1   2  -8 443.335 76.5020   1
  -1   2  -8 293.286 47.9631  27
  -1   2  -9 836.016 67.7122  27
  -1  -2  -9 1080.62 96.9004   1
  -1   2  -9 883.638 93.9746   1
  -1   2 -10 354.321 52.4746  27
  -1   2 -10 294.314 83.7714   1
  -1  -2 -10 352.887 83.6258   1
  -1  -2 -11 220.917 87.8558   1
  -1   2 -11 224.253 51.8904  27
  -1   2 -11 349.559 89.4904   1
  -1   2 -12 1483.75 133.134   1
  -1  -2 -12 1519.71 130.794   1
  -1   2 -12 1389.81 91.8359  27
  -1   2 -13 108.373 95.5817   1
  -1  -2 -13 123.845 93.7813   1
  -1  -2 -14 4409.38 245.317   1
  -1   2 -14 4361.14 243.687   7
  -1  -2 -14 4347.90 237.229   7
   1  -2  15 488.942 58.9779  25
  -1  -2 -15 397.998 99.4846   7
  -1  -2 -15 387.466 103.427   1
  -1   2 -15 414.371 103.328   7
  -1  -2 -16 244.396 99.1463   1
   1  -2  16 389.559 56.4810  25
  -1  -2 -16 419.712 99.8433   7
  -1   2 -16 418.640 101.681   7
   1  -2  17 238.834 52.2353  25
   1  -2  18 130.030 48.2420  25
   1  -2  19 50.6376 42.8839  25
  -1  -2 -19 50.1860 36.5524  20
   1  -2  20 242.367 41.3438  25
  -1  -2 -20 227.645 35.1734  20
  -1   2 -20 203.173 29.9947   4
  -1  -2 -21 6.36116 25.1872  20
  -1   2 -21-3.84254 18.7470  16
  -1  -2 -22 47.2178 17.7438  20
   1   3 -22 140.296 26.5066  20
   1  -3 -22 104.299 25.1583  20
  -1   3  21 468.635 48.2265  25
  -1  -3  21 447.460 46.8169  25
  -1   3  20-3.13049 43.6769  25
  -1  -3  20 20.6584 40.9846  25
  -1  -3  19 572.846 56.7748  25
  -1  -3  18 217.983 50.6144  25
  -1  -3  18 147.589 44.0706  23
  -1  -3  17 1052.25 73.7122  25
  -1  -3  17 1083.63 70.8646  23
  -1  -3  16 58.0647 48.8674  25
   1   3 -15 315.172 66.4285  27
  -1  -3  15 550.674 59.8529  25
  -1  -3  14 364.493 53.4983  25
   1  -3 -14 235.904 89.4947   1
  -1   3  13 4884.83 206.662  25
   1  -3 -13 4892.31 248.305   1
  -1  -3  13 5138.35 205.051  25
  -1  -3  12 553.399 50.5042  25
  -1   3  12 409.755 53.4869  25
   1  -3 -12 487.565 87.6117   1
  -1  -3  11 966.629 58.5296  25
  -1   3  11 945.758 61.4022  25
   1  -3 -10 645.057 82.5318   1
  -1  -3  10 465.309 45.2984  25
  -1   3  10 630.214 49.7717  25
  -1  -3   9 6157.43 233.108  25
  -1   3   9 5851.51 233.945  25
   1  -3  -9 6004.56 262.114   1
  -1  -3   8 3882.92 152.223  25
  -1   3   8 3660.04 153.225  25
   1  -3  -7 28624.9 1079.98   1
  -1   3   6 16766.8 647.927  26
   1  -3  -6 17419.5 651.033   1
  -1   3   5 3057.44 140.103  26
   1  -3  -5 3051.85 136.779   1
  -1   3   4 35377.8 1317.08  26
  -1   3   3 35026.4 1302.61  26
  -1   3   2 4818.08 205.759   6
  -1  -3   2 5153.80 204.843   6
  -1   3   1 27679.6 989.852  26
  -1  -3   1 26369.5 987.376   6
  -1   3   1 25864.1 987.603   6
  -1   3   0 188283. 6897.68   7
  -1   3   0 190066. 6899.47  27
  -1   3   0 185224. 6897.38   6
  -1  -3   0 185708. 6897.10   7
  -1  -3   0 187894. 6897.37   6
  -1   3  -1 62477.0 2348.54   7
  -1  -3  -1 62359.7 2348.13   7
  -1   3  -1 66240.0 2350.07  27
  -1  -3  -2 60974.9 2344.81   7
  -1   3  -2 65319.0 2345.81   7
  -1   3  -2 64225.1 2346.65   1
  -1   3  -3 37941.1 1412.66  27
  -1   3  -3 38069.9 1414.09   7
  -1   3  -4 51515.7 1910.82  27
  -1   3  -5 417.006 48.8406  27
  -1   3  -6 39406.0 1469.69  27
  -1  -3  -7 128.595 67.4466   1
  -1   3  -7 111.635 46.4335  27
  -1  -3  -8 1696.64 114.767   1
  -1   3  -8 1767.01 116.281   1
  -1   3  -8 1524.56 92.6103  27
   1   3   9 209.486 51.3134  26
  -1  -3  -9 282.902 79.6240   1
  -1   3  -9 244.175 52.1678  27
  -1   3  -9 340.082 80.2360   1
  -1  -3 -10 1278.23 113.095   1
  -1   3 -10 1390.98 116.075   1
  -1   3 -10 1338.42 88.4184  27
  -1  -3 -11 7423.04 316.508   1
  -1   3 -11 6354.95 281.896  27
  -1   3 -11 6833.51 313.693   1
  -1  -3 -12 3644.57 198.607   1
  -1   3 -12 2979.65 155.742  27
  -1  -3 -13 992.304 121.459   1
  -1   3 -14 699.215 111.474   7
  -1  -3 -14 606.741 110.052   1
  -1  -3 -14 761.648 107.434   7
  -1  -3 -15 608.974 105.497   7
  -1  -3 -15 451.104 109.113   1
  -1   3 -15 421.474 106.371   7
   1  -3  15 772.470 63.1852  25
  -1   3 -16 1511.64 147.016   7
  -1  -3 -16 1289.33 137.178   7
  -1  -3 -16 1169.63 145.137   1
   1  -3  17 182.859 49.3907  25
   1  -3  18 253.226 49.3599  25
   1  -3  19 31.3723 40.9339  25
  -1  -3 -19 78.8137 36.1053  20
  -1   3 -19 6.16409 37.3604  20
  -1   3 -20 52.6118 32.6633  20
  -1  -3 -20 114.247 32.2403  20
   1  -3  20 94.8526 38.1632  25
  -1   3 -20 10.6788 25.3058   4
   1   3  20 52.6220 39.0271  25
  -1  -3 -21 69.8728 25.2488  20
  -1   3 -21 128.370 27.5148  20
  -1   3 -21 68.2960 20.2208  16
   1  -4 -22 40.6597 23.5095  20
   1   4 -22 109.846 24.5098  20
  -1  -4  21 226.360 40.1698  25
  -1   4  21 294.364 42.9370  25
  -1   4  21 277.881 37.7315  17
  -1  -4  20 69.4771 41.5471  25
  -1   4  20 76.3984 42.7326  25
  -1  -4  19-8.27635 37.2129  23
  -1  -4  19 102.791 45.2255  25
  -1   4  19 44.2853 46.9276  25
  -1   4  18 437.282 58.6281  25
  -1  -4  18 504.956 53.1987  23
  -1  -4  18 539.897 56.6465  25
  -1   4  17 70.7503 51.7041  25
  -1  -4  17 27.9760 47.4001  25
  -1  -4  17 19.5259 46.6946  23
  -1   4  16 111.773 53.5691  25
  -1  -4  16 149.314 49.5043  25
   1  -4 -15 1397.74 127.040   1
   1   4 -15 1172.38 101.961  27
  -1  -4  15 1554.85 85.2729  25
  -1   4  15 1487.73 88.7686  25
  -1   4  14 464.733 60.0157  25
  -1  -4  14 452.832 55.0194  25
   1  -4 -14 396.049 92.3432   1
  -1   4  13 1477.16 86.4041  25
  -1  -4  13 1433.79 82.4722  25
  -1   4  12 27.4139 43.8315  25
   1  -4 -12 53.3247 71.0162   1
  -1  -4  12 33.9325 41.2842  25
   1  -4 -11 1737.89 119.793   1
  -1   4  11 1577.62 84.3817  25
  -1  -4  11 1675.91 81.3458  25
  -1  -4  10 101.808 33.4844  25
   1  -4 -10 61.3519 65.3012   1
  -1   4  10-3.82893 37.0548  25
  -1   4   9 1427.35 73.1215  25
  -1  -4   9 1489.66 70.8140  25
   1  -4  -9 1616.48 105.117   1
  -1   4   8 13380.1 510.618  25
   1  -4  -8 14349.8 535.039   1
  -1   4   8 12917.8 527.954  26
  -1  -4   8 13830.4 509.281  25
  -1   4   7 57241.0 2127.23  26
   1  -4  -7 57173.5 2130.20   1
  -1   4   6 993.756 82.0401  26
  -1   4   5 46613.0 1733.70  26
  -1   4   4 1863.91 104.478  26
  -1   4   3 83137.4 2895.40  26
  -1  -4   3 81039.3 2892.21   6
  -1  -4   2 51876.5 1911.03   6
  -1   4   2 54643.8 1915.45  26
  -1   4   2 49274.7 1911.14   6
  -1  -4   1 3440.58 143.606   6
  -1   4   1 3395.45 144.336   6
  -1   4   0 82270.1 3007.17   6
  -1  -4   0 80815.2 3006.59   7
  -1   4   0 81118.0 3007.16   7
  -1  -4   0 81104.0 3006.84   6
  -1   4   0 82647.6 3011.28  27
  -1   4  -1 251820. 9218.82   7
  -1  -4  -1 247981. 9218.35   7
  -1   4  -1 251845. 9221.52  27
  -1   4  -2 17339.5 637.142   7
  -1  -4  -2 16528.4 635.915   7
  -1  -4  -3 5177.36 211.161   7
  -1   4  -3 5220.53 212.193   7
  -1   4  -4 456.837 52.9993  27
  -1   4  -5 38608.4 1440.99  27
  -1   4  -6 1713.05 96.9207  27
  -1   4  -7 11245.9 441.231  27
  -1  -4  -8 714.184 86.5118   1
  -1   4  -8 651.611 66.8189  27
  -1   4  -8 568.072 84.2657   1
  -1   4  -9 10.0087 50.8051  27
   1   4   9 19.1251 54.0707  26
  -1   4  -9 25.6906 72.6072   1
  -1  -4  -9-3.07320 70.9383   1
  -1  -4 -10 512.154 91.8357   1
  -1   4 -10 355.942 63.5643  27
  -1   4 -11 2773.43 151.322  27
  -1  -4 -11 3591.84 186.692   1
  -1   4 -12 5707.72 225.307  10
  -1   4 -12 5276.17 248.011  27
  -1  -4 -12 5894.13 283.880   1
  -1   4 -13 468.747 70.6323  27
  -1   4 -13 742.834 105.015   7
  -1  -4 -13 615.278 106.418   1
  -1  -4 -14 1367.81 144.131   1
  -1  -4 -14 1526.61 135.667   7
  -1   4 -14 1699.86 144.939   7
   1  -4  15 285.842 52.7783  25
  -1   4 -15 224.544 96.2779   7
  -1  -4 -15 194.530 89.4342   7
   1   4  15 169.197 53.6493  25
  -1  -4 -15 352.678 103.176   1
  -1   4 -16 294.722 93.1963   7
  -1  -4 -16 148.662 95.2660   1
  -1  -4 -16 116.234 82.7343   7
   1   4  16 104.151 50.9362  25
   1  -4  16 143.741 49.6431  25
   1   4  17 693.675 63.5099  25
   1  -4  17 593.810 59.0362  25
   1   4  18 37.5809 46.1210  25
   1  -4  18 85.0298 45.1568  25
   1  -4  19 50.9121 40.7808  25
  -1   4 -19 29.2112 29.1450   4
   1   4  19 92.2316 42.6663  25
  -1   4 -19 17.1130 36.1198  20
  -1  -4 -19 70.8723 35.2076  20
  -1   4 -20 476.688 39.9251  20
  -1  -4 -20 401.054 37.4314  20
   1  -4  20 399.972 43.7059  25
  -1   4 -20 336.083 32.8575   4
   1   4  20 363.538 44.7784  25
  -1  -4 -21 59.7928 23.6522  20
  -1   4 -21 3.91514 24.4602  20
  -1   4 -21 45.0099 20.3330  16
   1   5 -22 45.0786 21.0883  20
   1  -5 -22 13.3454 20.6438  20
  -1   5  21 12.0137 37.4421  25
  -1   5  21 165.895 32.6823  17
  -1   5  20 63.1552 42.7506  25
  -1  -5  20 79.9055 40.4565  25
  -1   5  19-12.5371 45.8275  25
  -1  -5  19 26.4316 39.0409  23
  -1  -5  19-22.9866 42.5007  25
  -1  -5  18 23.8751 43.5972  23
  -1  -5  18 6.85822 45.9780  25
  -1   5  18 6.20720 48.5319  25
  -1  -5  17 79.8834 46.9329  25
  -1   5  17 46.6949 50.4328  25
  -1  -5  17 113.344 48.3205  23
  -1   5  16 785.062 66.4995  25
  -1  -5  16 748.172 63.5211  25
  -1  -5  15 371.743 55.3981  25
   1   5 -15 204.519 70.3406  27
  -1   5  15 358.418 57.9875  25
   1  -5 -15 328.727 91.2049   1
  -1   5  14 423.387 59.1803  25
  -1  -5  14 429.599 53.9426  25
   1   5 -14 434.703 72.6162  27
   1  -5 -14 255.796 87.3861   1
  -1   5  13 4779.20 197.535  25
  -1  -5  13 4723.05 195.173  25
   1  -5 -13 4645.20 238.611   1
  -1  -5  12 390.904 46.8945  25
  -1   5  12 452.508 52.7815  25
   1  -5 -12 467.205 85.0856   1
  -1  -5  11 308.265 42.0229  25
  -1   5  11 314.480 46.5237  25
   1  -5 -11 278.845 73.8798   1
   1  -5 -10 863.587 87.5480   1
  -1   5  10 890.739 58.2605  25
  -1  -5  10 959.537 55.1045  25
  -1   5   9 1498.18 75.4684  25
  -1  -5   9 1501.76 73.0639  25
   1  -5  -8 2086.33 118.514   1
  -1   5   8 1907.62 120.781  26
  -1   5   8 1994.34 91.6811  25
  -1  -5   8 2211.70 89.5192  25
   1  -5  -7 6282.62 270.646   1
  -1   5   7 6721.15 274.474  26
  -1   5   6 1488.71 99.1971  26
  -1   5   5 68958.8 2558.14  26
  -1   5   4 10400.7 406.626  26
  -1  -5   3 1797.50 86.9021   6
  -1   5   3 1767.67 89.7157   6
  -1   5   3 1895.10 104.682  26
  -1   5   2 19288.4 751.563   6
  -1  -5   2 20610.7 751.796   6
  -1   5   2 20617.1 759.214  26
  -1  -5   1 5100.98 196.508   6
  -1   5   1 4859.89 196.845   6
  -1  -5   0 2078.72 91.6535   6
  -1   5   0 2173.63 94.4745   7
  -1  -5   0 2273.63 92.1016   7
  -1   5   0 2127.15 94.2020   6
  -1   5   0 1884.71 104.311  27
  -1   5  -1 109503. 4036.50  26
  -1  -5  -1 108620. 4033.16   7
  -1   5  -1 109113. 4033.64   7
  -1   5  -1 110871. 4039.15  27
  -1  -5  -2 103765. 3758.21   7
  -1   5  -2 109181. 3759.54   7
  -1   5  -2 112693. 3764.58  27
  -1   5  -3 4795.28 190.176   7
  -1  -5  -3 4411.09 187.915   7
  -1   5  -4 3852.49 165.669   7
  -1   5  -5 1254.93 80.3942  27
  -1   5  -6 44339.0 1657.23  27
  -1   5  -7 4199.87 188.644  27
   1   5   8 1599.66 97.8724  26
  -1   5  -8 1663.39 101.031  27
  -1  -5  -9 2202.64 146.184   1
   1   5   9 2298.63 123.197  26
  -1   5  -9 2420.89 130.523  27
  -1   5 -10 4033.57 193.616  27
  -1  -5 -10 4245.30 215.756   1
  -1  -5 -11 19.8741 85.4355   1
  -1   5 -11 201.231 63.5095  27
  -1   5 -12 310.535 69.5676  27
  -1  -5 -12 351.101 99.5610   1
  -1   5 -12 373.717 45.3612  10
  -1   5 -13 4.90339 40.4410  10
  -1  -5 -13 33.6029 88.8545   1
  -1   5 -13-25.8493 62.9195  27
  -1  -5 -13 170.869 81.6334   7
  -1   5 -13 18.2677 85.4611   7
  -1   5 -14 2613.40 180.161   7
  -1  -5 -14 2212.44 170.219   7
   1  -5  14 2818.41 124.195  25
  -1  -5 -14 2517.06 185.589   1
  -1  -5 -15 1744.45 149.859   7
   1   5  15 1825.49 100.322  25
  -1   5 -15 1828.27 155.655   7
  -1  -5 -15 1668.80 156.892   1
   1  -5  15 2061.42 99.1272  25
  -1  -5 -16 31.8012 89.2049   1
  -1  -5 -16 59.8966 80.7411   7
  -1   5 -16 42.5401 84.7615   7
   1   5  16 8.58445 48.6136  25
   1  -5  16 90.6551 46.6981  25
   1  -5  17 355.796 51.8028  25
   1   5  17 343.942 54.5778  25
   1   5  18 31.0866 45.0529  25
  -1   5 -18 5.59757 31.5497   4
   1  -5  18-28.6364 42.8834  25
  -1   5 -18 115.343 40.7356  20
  -1  -5 -18 20.5537 37.8744  20
   1   5  19-6.83454 41.6551  25
   1  -5  19 77.5532 39.6586  25
  -1   5 -19 6.54558 36.1646  20
  -1  -5 -19 26.0285 33.9518  20
  -1   5 -19 42.2047 27.9035   4
  -1   5 -20 97.8106 30.9044  20
   1  -5  20 92.8644 34.9296  25
   1   5  20 80.4604 37.5367  25
  -1  -5 -20 60.3776 28.9946  20
  -1   5 -21 28.0327 20.1709  16
  -1   5 -21 41.9562 22.8681  20
  -1  -5 -21 21.7123 22.4022  20
   1  -6 -21 122.603 28.1506  20
   1   6 -21 168.005 28.9983  20
  -1   6  20 169.268 43.1018  25
  -1  -6  20 90.3843 33.9871  23
  -1  -6  20 100.172 39.4059  25
  -1   6  20 116.091 37.7977  17
  -1  -6  19-44.1731 40.2582  23
  -1   6  19-36.3360 46.1859  25
  -1  -6  19 64.7305 40.9032  25
  -1  -6  18 450.656 52.3057  23
  -1  -6  18 385.464 51.7815  25
  -1   6  18 408.258 56.3882  25
  -1   6  17 197.674 53.8330  25
  -1  -6  17 251.868 49.1904  25
  -1   6  16-3.85655 48.5923  25
  -1  -6  16-18.6654 44.8250  25
  -1   6  15 229.856 55.9077  25
   1   6 -15 113.658 70.0499  27
  -1  -6  15 146.162 49.9640  25
   1  -6 -14 78.3928 77.3548   1
  -1  -6  14 40.5705 45.2237  25
  -1   6  14 105.720 52.0295  25
   1   6 -14 63.9836 65.4240  27
   1  -6 -13 600.723 92.9904   1
  -1   6  13 578.248 59.2393  25
  -1  -6  13 533.909 55.1018  25
   1  -6 -12 488.127 87.6938   1
  -1  -6  12 423.105 47.8823  25
  -1   6  12 414.393 53.2266  25
   1  -6 -11 251.913 76.0899   1
  -1  -6  11 216.396 40.3787  25
  -1   6  11 265.196 44.6235  25
  -1   6  10 1447.23 74.8077  25
   1  -6 -10 1515.22 108.163   1
  -1  -6  10 1455.66 71.8382  25
  -1  -6   9 8129.87 305.506  25
  -1   6   9 7863.28 307.642  25
   1  -6  -9 8245.88 336.563   1
  -1   6   9 7830.79 335.033  26
  -1  -6   8 1430.41 64.0690  25
   1  -6  -8 1316.70 95.3865   1
  -1   6   8 1432.07 105.185  26
  -1   6   8 1230.87 66.4379  25
   1   6  -7 8181.28 316.462  26
  -1   6   7 12631.8 361.403  26
  -1   6   6 9798.86 393.507  26
  -1   6   5 15311.2 591.993  26
  -1   6   4 3179.24 148.047  26
  -1   6   4 2877.25 133.351   6
  -1   6   3 7863.82 313.555   6
  -1   6   3 8501.20 326.027  26
  -1  -6   3 8083.32 313.182   6
  -1   6   2 1298.18 68.8313   6
  -1   6   2 1421.08 90.0757  26
  -1  -6   2 1400.43 69.0187   6
  -1   6   1 276.168 50.3584  27
  -1   6   1 165.200 35.4931   6
  -1  -6   1 172.400 34.1287   6
  -1  -6   0 12655.8 485.749   7
  -1   6   0 13426.6 498.389  27
  -1   6   0 13335.5 498.131  26
  -1   6  -1 12754.8 476.963   7
  -1   6  -1 12566.0 485.886  27
  -1  -6  -1 12542.0 476.179   7
  -1   6  -1 12664.9 483.398  26
   1   6   2 2349.20 93.7084  27
  -1   6  -2 2412.43 105.739   7
  -1   6  -2 2428.19 115.186  27
  -1   6  -2 2231.03 110.884  26
  -1  -6  -2 2150.24 103.508   7
  -1   6  -3 6904.87 258.647   7
  -1  -6  -3 6155.54 256.620   7
  -1   6  -3 6387.68 264.606  27
  -1  -6  -4 5092.28 223.817   7
  -1   6  -4 5941.40 226.805   7
  -1   6  -5 20571.0 739.216   7
  -1   6  -5 18162.2 739.408  27
  -1   6  -6 3372.50 160.867  27
  -1   6  -7 4186.12 190.630  27
  -1   6  -8 204.504 60.9263  27
   1   6   8 184.437 66.6118  26
  -1   6  -9 28138.3 1087.85  27
  -1  -6  -9 30409.0 1104.56   1
   1   6   9 27895.1 1077.36  26
   1   6  10 125.278 69.1217  26
  -1  -6 -10-11.0652 79.9624   1
  -1   6 -10 144.781 63.7233  27
  -1   6 -11 100.621 65.1684  27
  -1  -6 -11 49.1949 86.5812   1
  -1   6 -11 108.177 40.8644  12
  -1  -6 -12-79.5634 72.9473   7
  -1   6 -12-36.5243 64.7708  27
  -1  -6 -12 26.9115 88.1018   1
  -1   6 -12 83.6236 83.6113   7
  -1   6 -13 1609.49 119.791  27
  -1  -6 -13 2027.58 155.416   1
  -1   6 -13 1792.70 90.6974  10
  -1   6 -13 1980.47 149.337   7
  -1  -6 -13 1852.24 140.140   7
  -1   6 -14 544.550 51.2703  10
   1   6  14 537.903 60.9884  25
  -1  -6 -14 516.063 95.8847   7
  -1   6 -14 514.418 105.656   7
   1  -6  14 573.950 55.5108  25
  -1  -6 -14 521.041 109.773   1
   1   6  15 45.7749 49.7835  25
  -1  -6 -15 115.050 81.1966   7
   1  -6  15 129.023 48.1333  25
  -1   6 -15 114.083 90.9115   7
  -1  -6 -15 68.6725 92.2818   1
   1   6  16 343.549 55.1519  25
   1  -6  16 381.905 51.3055  25
   1   6  17-46.6822 48.0194  25
   1  -6  17 49.8664 44.2381  25
  -1   6 -17 47.1312 33.9127   4
   1   6  18 397.470 50.7083  25
  -1  -6 -18 226.084 39.6247  20
  -1   6 -18 322.813 43.3361  20
   1  -6  18 307.304 47.3080  25
  -1   6 -18 193.555 35.4408   4
   1   6  19 480.685 50.4322  25
   1  -6  19 556.421 47.2847  25
  -1   6 -19 402.842 36.8785   4
  -1   6 -19 495.552 44.0661  20
  -1  -6 -19 501.512 42.2710  20
  -1   6 -20 56.1233 26.3982  16
  -1   6 -20 50.8325 28.7801  20
   1   6  20 118.828 36.1416  25
  -1  -6 -20 36.9035 27.4292  20
  -1  -6 -21 18.1821 19.3679  20
  -1   6 -21-5.32054 18.2936  16
  -1   6 -21-19.9435 20.5103  20
   1   7 -21 32.6294 24.6559  20
   1  -7 -21-15.2368 24.1620  20
  -1  -7  20 141.072 37.3928  25
  -1  -7  20 107.907 33.6576  23
  -1   7  20 95.0314 35.3177  17
  -1   7  20 33.4475 41.2114  25
  -1  -7  19-8.43968 40.5848  25
  -1   7  19-22.0242 44.5303  25
  -1  -7  19 54.6823 39.1053  23
  -1   7  19 16.4481 41.0265  17
  -1  -7  18-22.0376 43.8039  25
  -1  -7  18-65.3424 46.7063  23
  -1   7  18-10.5082 46.2511  25
  -1   7  17 260.723 53.5087  25
  -1  -7  17 288.789 49.6148  25
  -1  -7  16 6.81509 43.4853  25
  -1  -7  16 11.2112 90.6553   6
   1   7 -16 115.669 62.7718  27
  -1   7  16 28.9863 48.4965  25
  -1  -7  15 2185.06 101.586  25
  -1   7  15 1951.49 104.516  25
   1   7 -14 993.713 102.083  27
  -1  -7  14 1209.43 72.0003  25
  -1   7  14 1088.36 74.5447  25
  -1  -7  13 1025.57 67.1526  25
   1   7 -13 1019.02 98.0173  27
  -1   7  13 1009.85 70.9603  25
   1  -7 -13 945.767 107.128   1
  -1   7  12 203.498 48.5127  25
   1  -7 -12 304.033 81.8375   1
  -1  -7  12 258.188 44.8185  25
   1  -7 -11 7019.10 301.722   1
  -1   7  11 6597.47 261.931  25
  -1  -7  11 6620.48 259.586  25
  -1   7  10 264.440 84.7347  26
  -1  -7  10 269.177 37.1133  25
   1  -7 -10 349.651 74.5988   1
  -1   7  10 186.478 41.1931  25
  -1   7   9 3179.76 135.281  25
  -1   7   9 3096.48 173.095  26
   1  -7  -9 3482.42 168.662   1
  -1  -7   9 3318.43 133.257  25
  -1   7   8 3378.83 173.892  26
  -1   7   8 3137.13 132.342  25
  -1  -7   8 3299.83 130.322  25
  -1   7   7 3827.22 169.714  26
   1   7  -7 3079.05 125.536  26
  -1   7   6 1728.37 117.533  26
  -1   7   5 9846.39 397.403  26
  -1  -7   4 118.586 38.1085   6
  -1   7   4 213.673 73.1644  26
  -1   7   4 177.007 42.9266   6
  -1   7   3 23747.1 886.023   6
  -1  -7   3 24382.6 886.103   6
  -1   7   3 22327.2 897.527  26
  -1  -7   2 18933.1 702.792   6
  -1   7   2 18345.5 702.167   6
  -1   7   2 19427.3 717.107  26
  -1   7   1 84.0419 28.3010   6
  -1   7   1 167.842 48.9146  27
  -1  -7   1 100.534 28.7827   6
  -1   7   0 29424.3 1096.13  26
  -1   7   0 28994.9 1096.13  27
  -1   7  -1 22336.1 815.149   7
  -1  -7  -1 21572.0 814.673   7
  -1   7  -1 21771.2 827.785  27
  -1   7  -1 21710.1 824.836  26
   1   7   2 1576.05 72.3874  27
  -1   7  -2 1573.13 91.6927  26
  -1  -7  -2 1723.72 81.0728   7
  -1   7  -2 1599.89 94.0161  27
  -1   7  -2 1719.23 81.4002   7
  -1  -7  -3 13170.7 531.462   7
  -1   7  -3 14672.6 533.687   7
  -1   7  -3 14363.7 542.812  27
  -1  -7  -4 2179.71 110.666   7
  -1   7  -4 2459.19 113.713   7
  -1   7  -5 16045.8 586.996   7
  -1  -7  -5 14480.6 583.997   7
  -1   7  -6 12175.0 451.119   7
  -1   7  -6 11467.9 453.716  27
  -1  -7  -6 10591.5 445.687   7
  -1   7  -7 787.826 76.9614   7
  -1   7  -7 779.842 78.2318  27
  -1   7  -8 180.821 62.8461  27
   1   7   8 114.857 66.6097  26
  -1   7  -9 3398.80 177.047  27
  -1   7  -9 3613.40 181.589   7
   1   7   9 3473.39 171.634  26
  -1  -7 -10 535.857 99.3779   1
  -1   7 -10 852.358 92.3566   7
   1   7  10 547.319 86.9106  26
  -1   7 -10 608.452 82.4644  27
  -1  -7 -11 6049.14 295.729   1
  -1   7 -11 6070.42 241.569  12
  -1   7 -11 5923.31 276.893  27
  -1   7 -11 6537.77 291.162   7
  -1  -7 -11 5896.43 281.219   7
  -1  -7 -12 191.036 77.4322   7
  -1   7 -12 177.412 44.0274  12
  -1   7 -12 231.489 86.2437   7
  -1  -7 -12 244.843 94.4871   1
  -1   7 -12 155.855 72.7252  27
  -1   7 -13 257.932 92.3977   7
  -1  -7 -13 356.180 88.7502   7
  -1  -7 -13 258.899 104.404   1
   1  -7  13 232.595 47.8029  25
  -1   7 -13 140.237 75.6061  27
  -1   7 -13 242.664 47.4205  10
  -1   7 -14 358.911 75.0768  27
   1  -7  14 385.029 51.7919  25
  -1  -7 -14 307.528 88.7923   7
  -1   7 -14 349.539 97.0155   7
   1   7  14 457.759 57.2977  25
  -1  -7 -14 115.991 99.0211   1
  -1   7 -14 406.556 48.8881  10
   1  -7  15 416.018 52.6722  25
  -1   7 -15 328.121 99.4971   7
  -1  -7 -15 246.627 89.9376   7
  -1  -7 -15 349.513 102.936   1
  -1   7 -15 449.203 47.9504  10
   1   7  15 597.298 58.1408  25
  -1   7 -16 19.2950 34.4872   4
   1   7  16 27.1875 46.9475  25
   1  -7  16 91.5737 43.5097  25
   1  -7  17 36.3333 42.3849  25
  -1   7 -17 78.0770 33.9547   4
   1   7  17 58.6105 47.2161  25
  -1  -7 -17 74.9170 37.9699  20
  -1   7 -17 90.4501 40.9752  20
  -1   7 -18 69.0619 37.2820  20
   1   7  18 31.6035 43.8771  25
  -1   7 -18 103.347 31.4038   4
  -1  -7 -18 77.5538 34.9131  20
   1  -7  18 76.5911 40.7128  25
  -1   7 -19 172.331 34.4604  20
   1  -7  19 99.6587 36.5383  25
  -1   7 -19 144.084 28.4755   4
   1   7  19 89.8029 40.8511  25
  -1  -7 -19 151.686 32.7638  20
  -1   7 -20 158.204 28.8913  20
  -1  -7 -20 203.182 28.2862  20
  -1   7 -20 213.391 28.3222   2
  -1   7 -20 255.535 28.6344  16
  -1   7 -21 72.4546 19.5294  16
   1  -8 -21 15.3390 19.6482  20
  -1  -8  20 331.164 38.7957  23
   1  -8 -20 273.908 32.7898  20
  -1   8  20 309.623 43.2644  25
  -1   8  19 162.366 44.5275  25
  -1  -8  19 154.930 40.4862  25
  -1   8  19 190.638 41.6198  17
  -1  -8  19 192.925 41.7325  23
   1   8 -19 148.279 29.9478   2
  -1  -8  18 174.594 44.1260  25
  -1   8  18 115.296 46.1605  17
  -1  -8  18 189.999 48.6920  23
  -1   8  18 115.964 48.7602  25
  -1   8  17 118.830 49.7063  25
  -1  -8  17 123.825 45.0111  25
  -1   8  16 89.9825 49.5975  25
  -1  -8  16 69.3112 45.0048  25
   1   8 -15 163.526 70.0578  27
  -1  -8  15 14.0583 43.1760  25
  -1   8  15 109.089 95.7131   6
  -1  -8  15 58.3575 88.6155   6
  -1   8  15 59.4043 47.8783  25
  -1   8  14 874.552 70.5480  25
  -1  -8  14 831.675 65.4006  25
   1   8 -14 843.751 100.901  27
   1  -8 -13 289.168 86.0932   1
  -1   8  13 182.345 50.8434  25
   1   8 -13 166.462 74.6565  27
  -1  -8  13 222.527 46.3704  25
   1   8 -12 760.073 49.6424   4
  -1   8  12 669.807 60.0195  25
  -1  -8  12 664.016 54.3216  25
   1   8 -11 442.341 40.1622   4
   1  -8 -11 496.619 86.0225   1
  -1  -8  11 399.199 44.3642  25
  -1   8  11 426.929 48.9713  25
  -1   8  10 42.7922 37.3752  25
  -1   8  10 88.1874 88.8661  26
   1  -8 -10 96.9903 67.8171   1
   1   8 -10 91.2410 29.9492   4
  -1  -8  10 46.3185 32.7725  25
   1   8  -9 2153.67 90.7924   4
  -1  -8   9 2072.29 91.9322  25
  -1   8   9 2091.32 95.0949  25
   1  -8  -9 2297.90 131.567   1
  -1   8   9 2300.30 144.505  26
  -1   8   8 9072.49 345.407  25
   1   8  -8 9322.56 343.819   4
  -1  -8   8 8937.12 343.409  25
  -1   8   8 8931.11 382.566  26
  -1   8   7 13471.8 493.184  26
   1   8  -7 11836.6 454.873  26
  -1   8   6 1425.00 109.831  26
   1   8  -6 1151.39 69.3554  26
  -1   8   5 2347.67 121.626   6
  -1   8   5 2646.05 147.071  26
  -1  -8   5 2725.00 120.683   6
  -1   8   4 4165.20 195.913  26
  -1  -8   4 4229.58 172.763   6
  -1   8   4 4005.41 173.420   6
  -1  -8   3 1294.83 69.9879   6
  -1   8   3 1314.03 70.5783   6
  -1   8   3 1525.83 105.771  26
  -1   8   2 4472.49 198.386  26
  -1  -8   2 4513.02 172.894   6
  -1   8   2 4172.20 171.454   6
  -1   8   1 4714.42 201.581  27
  -1   8   0 15641.9 598.755  26
  -1   8   0 15476.8 598.021  27
  -1   8  -1 20024.7 732.596   7
  -1   8  -1 20160.1 751.004  27
  -1  -8  -1 18749.4 732.108   7
   1   8   1 20395.6 737.719  27
  -1   8  -1 20015.4 748.796  26
  -1   8  -2 47453.5 1753.46   7
  -1   8  -2 46780.8 1762.30  26
  -1  -8  -2 44898.5 1752.90   7
  -1   8  -2 48716.9 1768.85  27
   1   8   2 49318.0 1752.28  27
  -1   8  -3 142.700 42.8107   7
  -1  -8  -3 135.192 42.0618   7
  -1   8  -3 332.467 61.6199  27
  -1   8  -3 343.393 58.3004  26
  -1  -8  -4 5360.08 215.477   7
  -1   8  -4 5076.04 199.972   4
  -1   8  -4 4759.75 226.396  27
  -1   8  -4 5715.48 217.550   7
  -1   8  -5 16007.4 610.894   4
  -1  -8  -5 16430.4 628.475   7
  -1   8  -5 17563.2 630.041   7
  -1   8  -6 3116.47 129.237   4
  -1  -8  -6 3082.15 151.038   7
  -1   8  -7 942.059 79.9111   7
  -1  -8  -7 745.236 74.1036   7
   1   8   7 783.463 85.8508  26
  -1   8  -7 800.472 83.3488  27
  -1   8  -8 2449.88 132.224   7
  -1  -8  -8 2107.61 127.759   7
   1   8   8 2363.55 135.518  26
  -1   8  -8 2218.47 134.998  27
  -1   8  -9 2036.36 131.081  27
  -1   8  -9 1949.49 126.711   7
   1   8   9 2116.30 129.217  26
  -1  -8  -9 1865.73 122.296   7
  -1  -8 -10 5252.53 247.902   7
  -1   8 -10 5663.87 256.321   7
  -1   8 -10 5184.56 250.683  27
  -1   8 -10 5224.49 213.147  12
   1   8  10 5315.24 244.730  26
  -1  -8 -10 5579.42 269.418   1
  -1   8 -11 499.174 51.2622  12
  -1  -8 -11 416.476 103.654   1
  -1  -8 -11 470.315 82.4442   7
  -1   8 -11 515.270 89.6214   7
  -1   8 -11 471.493 87.3753  27
  -1  -8 -12 2810.48 183.130   1
  -1   8 -12 2513.44 116.618  12
  -1   8 -12 2279.32 153.006  27
  -1   8 -12 2664.03 168.293   7
  -1  -8 -12 2594.61 160.806   7
  -1   8 -13 147.376 78.1218  27
   1  -8  13 205.418 46.9168  25
  -1   8 -13 114.686 89.5112   7
  -1  -8 -13 101.718 101.157   1
  -1  -8 -13 63.1666 79.5903   7
   1   8  13 136.094 50.4353  25
  -1  -8 -14 154.331 93.9730   1
  -1  -8 -14 143.965 79.6641   7
  -1   8 -14 227.172 39.1509   4
   1  -8  14 175.042 45.0068  25
  -1   8 -14 84.9743 69.2578  27
   1   8  14 175.589 50.9717  25
  -1   8 -14 211.171 43.7252  10
  -1   8 -14 192.144 88.8926   7
   1   8  15 388.481 55.0391  25
  -1   8 -15 421.134 44.3523   4
  -1  -8 -15 543.061 91.5411   7
  -1   8 -15 415.560 46.6131  10
  -1   8 -15 318.932 94.0376   7
   1  -8  15 414.150 51.0258  25
  -1  -8 -15 391.835 102.484   1
   1  -8  16 822.105 60.1971  25
  -1   8 -16 779.244 57.4545  20
   1   8  16 749.114 64.3346  25
  -1  -8 -16 719.000 54.3917  20
  -1   8 -16 720.863 52.6660   4
   1  -8  17 805.196 58.9321  25
   1   8  17 773.943 63.9787  25
  -1  -8 -17 781.518 53.8447  20
  -1   8 -17 713.873 50.7885   4
  -1   8 -17 811.637 56.5674  20
   1  -8  18 456.898 45.2057  25
  -1   8 -18 413.862 38.2837   4
   1   8  18 474.459 50.8852  25
  -1   8 -18 457.236 44.0456  20
  -1  -8 -18 420.501 41.6145  20
  -1   8 -19 1.24039 30.3418  20
  -1   8 -19 95.5357 30.1897   2
  -1  -8 -19 87.8000 29.2481  20
   1   8  19 74.6785 37.7740  25
  -1   8 -19 105.959 25.8741   4
  -1   8 -20-12.4655 24.0809  16
  -1  -8 -20 9.65157 21.5046  20
  -1   8 -21-8.36105 17.0248  16
  -1   9  21 141.065 32.7329  19
  -1  -9  20 451.452 40.1711  23
  -1  -9  19 14.1757 38.3689  23
  -1   9  19 1.42661 37.0852  17
  -1  -9  18 297.108 44.6777  25
   1   9 -18 240.561 35.5634   2
  -1  -9  18 309.775 50.6891  23
  -1   9  18 241.150 49.7330  25
  -1   9  18 251.846 46.8452  17
  -1  -9  17 102.927 44.1291  25
  -1   9  17 174.741 48.9262  25
  -1   9  17 209.861 48.1412  17
  -1   9  16 2704.35 127.769  25
  -1  -9  16 2692.80 123.789  25
  -1   9  15 683.747 115.363   6
   1   9 -15 677.726 90.7520  27
  -1  -9  15 624.086 54.9288  25
  -1   9  15 532.391 58.8581  25
  -1  -9  14 6292.18 245.500  25
   1   9 -14 6353.88 292.178  27
  -1   9  14 5811.91 315.641   6
  -1   9  14 6034.52 247.327  25
  -1  -9  14 5320.01 308.429   6
  -1  -9  13 7196.53 278.896  25
  -1   9  13 7128.33 349.657   6
  -1   9  13 7015.97 281.371  25
   1   9 -13 7484.88 324.778  27
   1  -9 -13 6296.18 326.415   1
  -1  -9  12 1331.84 74.0693  25
   1   9 -12 1439.90 113.724  27
   1  -9 -12 1211.19 118.049   1
  -1   9  12 1481.06 79.9242  25
  -1  -9  11 283.233 40.2650  25
  -1   9  11 288.017 45.8368  25
   1  -9 -10 132.832 72.1809   1
   1   9 -10 3.23109 30.1674   4
  -1   9  10-42.4919 94.3618  26
  -1   9  10 67.3171 37.7045  25
  -1  -9  10 49.8378 31.8391  25
  -1   9   9 2759.65 120.156  25
   1   9  -9 2899.99 117.776   4
  -1   9   9 2979.09 175.043  26
  -1   9   8 3250.54 178.540  26
  -1   9   8 3107.21 125.312  25
   1   9  -8 2967.66 123.000   4
   1   9  -7 214.943 42.8456  26
  -1   9   7 335.777 60.9883   6
   1   9  -7 250.742 29.9371   4
  -1   9   7 326.128 95.4274  26
   1   9  -6 408.692 51.6232  26
   1   9  -6 364.377 35.9203   2
  -1   9   6 507.599 96.4091  26
  -1   9   6 368.082 55.9801   6
  -1  -9   6 501.904 55.2367   6
  -1   9   5 9771.89 417.405  26
   1   9  -5 10276.3 382.440   2
  -1   9   5 9859.40 396.742   6
  -1  -9   5 10314.7 396.558   6
  -1   9   4 6840.00 299.316  26
  -1  -9   4 7048.72 272.979   6
  -1   9   4 6769.17 272.627   6
  -1   9   3 1672.22 78.9251   6
  -1   9   3 1602.38 116.116  26
  -1  -9   3 1635.45 79.0645   6
  -1  -9   2 504.508 32.1979   6
  -1   9   2 568.824 37.2924   4
  -1   9   2 478.998 31.5700   6
  -1   9   1 2206.69 116.458  27
   1   9   0 995.396 61.3044  27
  -1   9   0 875.203 74.9767  27
  -1   9   0 859.518 87.3298  26
  -1   9  -1 724.122 41.8385   4
  -1   9  -1 769.002 79.8780  26
   1   9   1 737.031 52.6007  27
  -1   9  -1 710.365 71.6995  27
  -1   9  -2 5925.16 235.598   7
  -1  -9  -2 5732.78 236.209   7
  -1   9  -2 6629.77 257.479  26
  -1   9  -2 6002.80 233.095   4
  -1   9  -2 6605.59 263.477  27
   1   9   2 6830.03 241.869  27
  -1   9  -3 32254.6 1185.76   2
  -1   9  -3 32857.2 1193.21   7
  -1   9  -3 31870.3 1184.62   4
  -1   9  -3 31974.1 1210.40  27
  -1  -9  -3 31930.4 1193.15   7
  -1   9  -3 30653.3 1200.47  26
  -1   9  -4 801.948 47.0444   4
  -1  -9  -4 912.948 64.1347   7
  -1   9  -4 830.362 64.7830   7
  -1  -9  -5 2387.98 115.118   7
  -1   9  -5 2509.63 117.017   7
  -1   9  -5 2127.87 95.1997   4
  -1   9  -6 727.558 69.9848   7
  -1  -9  -6 836.509 70.3184   7
  -1   9  -7 365.388 63.4319   7
  -1  -9  -7 253.614 59.1152   7
  -1   9  -7 285.484 70.4901  27
   1   9   7 167.817 77.5506  26
  -1   9  -7 163.594 33.2775   4
  -1   9  -8 149.093 71.1296  27
  -1   9  -8 167.641 34.2725   4
  -1  -9  -8 157.175 60.2946   7
   1   9   8 174.080 81.5346  26
  -1   9  -8 170.293 65.2713   7
  -1   9  -9 670.835 48.9404   4
   1   9   9 899.316 102.358  26
  -1   9  -9 774.721 87.6814   7
  -1  -9  -9 587.979 80.9069   7
  -1   9  -9 935.957 96.1455  27
  -1   9  -9 766.364 55.4771  12
   1   9  10 447.196 98.2575  26
  -1   9 -10 380.921 41.7005   4
  -1  -9 -10 513.719 103.581   1
  -1  -9 -10 377.967 77.5552   7
  -1   9 -10 429.840 86.7157  27
  -1   9 -10 502.908 50.0511  12
  -1   9 -10 398.241 81.4183   7
  -1  -9 -11-52.9933 69.0108   7
  -1   9 -11 40.7326 75.0471  27
  -1  -9 -11 105.222 94.2875   1
  -1   9 -11 118.715 78.1206   7
  -1   9 -11 3.98888 42.5534  12
  -1   9 -11 33.4837 36.5090   4
  -1   9 -12 228.232 48.6470  12
  -1  -9 -12 466.567 105.601   1
  -1   9 -12 294.673 88.9543   7
  -1   9 -12 285.031 42.5083   4
   1   9  12 279.275 51.1027  25
   1  -9  12 227.059 46.3912  25
  -1   9 -12 250.897 82.1537  27
  -1  -9 -12 349.905 84.4968   7
  -1   9 -13 1838.64 148.915   7
  -1   9 -13 1641.96 133.144  27
   1   9  13 1786.04 96.1573  25
  -1   9 -13 1854.83 93.2757  12
  -1  -9 -13 1797.53 139.262   7
  -1  -9 -13 1893.52 160.631   1
   1  -9  13 1814.76 92.6197  25
  -1   9 -13 1940.63 89.8449   4
  -1   9 -14 69.7083 36.1039   4
  -1   9 -14 70.0701 41.4599  10
  -1  -9 -14 58.8435 96.4878   1
  -1   9 -14 11.9149 70.9227  27
   1  -9  14-16.6118 41.0645  25
  -1  -9 -14 8.77016 74.4963   7
  -1   9 -14-37.3320 81.9045   7
   1   9  14 7.78390 45.9044  25
   1   9  15 1110.50 72.5377  25
  -1   9 -15 1016.61 63.2610   4
  -1   9 -15 1133.33 67.1650  10
   1  -9  15 1122.32 67.3947  25
  -1  -9 -15 967.569 63.2016  20
  -1  -9 -16 476.619 47.0815  20
  -1   9 -16 549.192 50.4115  20
   1  -9  16 661.169 52.5146  25
  -1   9 -16 524.467 47.7973  10
  -1   9 -16 516.724 45.6736   4
   1   9  16 632.897 57.2717  25
   1   9  17 145.138 45.2033  25
   1  -9  17 170.175 39.8085  25
  -1  -9 -17 197.179 36.8469  20
  -1   9 -17 148.344 33.7488   4
  -1   9 -17 162.808 38.5863  20
  -1  -9 -18 8.46941 30.9539  20
  -1   9 -18 59.2892 32.0940  20
  -1   9 -18 66.5540 28.3506   4
  -1   9 -18 54.2949 30.2274   2
   1   9  18 49.9005 39.1898  25
  -1   9 -19 314.816 33.0231   2
  -1  -9 -19 278.691 31.3801  20
  -1   9 -20 15.5026 22.7430  16
  -1   9 -21 74.1473 16.0010  16
  -1  10  21 117.322 26.8703  19
  -1  10  20-5.97483 36.1633  19
  -1 -10  20-52.2195 31.5562  23
  -1 -10  19-3.18867 38.3815  23
  -1 -10  18 65.0885 44.2576  23
   1  10 -18 5.78451 29.0604   2
  -1  10  18-0.83137 39.9858  17
  -1  10  17 345.725 50.9211  25
   1  10 -17 429.244 42.6743   2
  -1  10  16 111.268 48.9830  17
   1  10 -16 43.0642 36.3863   2
  -1  10  16-1.12516 46.0238  25
  -1  10  15 614.598 58.3514  25
  -1  10  15 511.403 59.8643  17
   1  10 -15 646.864 94.3677  27
   1  10 -14 3944.38 210.458  27
  -1  10  14 3887.91 165.825  17
  -1 -10  14 3844.30 160.825  25
  -1  10  14 3340.32 224.899   6
  -1  10  14 3669.42 164.005  25
  -1  10  13 1316.06 138.563   6
   1  10 -13 1575.75 125.386  27
  -1  10  13 1486.52 84.0040  25
   1  10 -12 3092.23 169.422  27
   1 -10 -12 2657.06 170.144   1
  -1  10  12 2700.98 124.264  25
  -1 -10  12 2680.56 174.493   6
  -1  10  12 2684.26 178.524   6
  -1  10  11 269.556 81.3446   6
   1  10 -11 369.205 81.5541  27
   1 -10 -11 373.243 82.9627   1
  -1 -10  11 342.533 79.4712   6
  -1  10  11 228.953 43.6530  25
   1 -10 -10 548.697 87.5551   1
  -1  10  10 536.134 115.379  26
  -1 -10  10 556.637 81.5013   6
  -1  10  10 601.800 48.8093  25
  -1  10  10 553.666 88.2637   6
  -1 -10   9 213.269 63.3161   6
  -1  10   9 228.056 36.6247  25
  -1  10   9 160.072 65.4547   6
  -1  10   9 65.8725 100.222  26
   1  10  -8 1278.95 60.5909   4
  -1  10   8 1136.43 125.503  26
  -1  10   8 1081.02 91.3870   6
  -1  10   8 1177.31 60.4108  25
  -1 -10   8 1204.96 89.4283   6
  -1  10   7 325.573 59.9672   6
  -1  10   7 417.361 102.717  26
   1  10  -7 446.279 34.7787   4
  -1 -10   7 437.244 57.0850   6
   1  10  -7 463.190 40.0518   2
  -1  10   6 10573.4 420.319  26
   1  10  -6 10041.3 374.166   2
   1  10  -6 9972.41 384.527  26
  -1  10   6 9333.56 391.309   6
   1  10  -6 9859.94 371.516   4
  -1 -10   6 9663.63 390.359   6
  -1  10   5 915.625 109.806  26
  -1 -10   5 1092.43 67.3824   6
   1  10  -5 1013.69 74.8514  26
  -1  10   5 927.464 64.7988   6
   1  10  -5 981.025 51.5265   2
   1  10  -4 9909.87 365.201   2
  -1  10   4 9235.17 371.881   6
  -1  10   4 9887.13 405.740  26
  -1  10   3 1150.96 106.472  26
   1  10  -3 998.752 48.4119   2
  -1  10   2 1754.63 77.8627   4
  -1  10   1 5641.56 250.806  26
   1  10  -1 5958.53 232.869  27
  -1  10   1 5457.53 216.401   4
  -1  10   1 5769.67 241.576  27
  -1  10   0 219.356 30.3720   4
  -1  10   0 277.107 79.7620  26
   1  10   0 156.934 44.4436  27
  -1  10   0 237.692 60.2088  27
  -1  10  -1 10086.8 378.071   4
  -1  10  -1 9220.47 402.393  27
   1  10   1 10263.4 377.977   3
  -1  10  -1 9560.05 403.147  26
   1  10   1 10202.7 389.885  27
   1  10   2 3038.97 128.817  27
  -1  10  -2 2931.07 119.541   2
   1  10   2 2910.56 118.382   3
  -1  10  -2 3041.01 151.842  27
  -1  10  -2 2848.08 117.784   4
  -1  10  -2 2972.21 148.513  26
  -1  10  -3 425.240 37.5081   2
  -1  10  -3 461.026 74.0816  27
  -1  10  -3 408.467 38.0517   7
  -1  10  -3 450.206 72.8650  26
  -1  10  -3 428.660 35.4121   4
  -1 -10  -4 3943.96 172.371   7
  -1  10  -4 4286.32 173.168   7
  -1  10  -4 4097.65 160.890   4
  -1  10  -4 3862.48 162.179   2
  -1  10  -5 24693.1 917.761   2
  -1  10  -5 24326.1 916.119   4
  -1  10  -5 24128.2 948.939  27
  -1  10  -5 26096.5 933.765   7
  -1 -10  -5 24367.0 931.959   7
  -1  10  -6 1764.13 81.4252   4
  -1  10  -6 2006.64 106.305   7
   1  10   6 1959.97 124.955  26
  -1 -10  -6 1697.76 102.973   7
   1  10   7 772.127 98.4745  26
  -1  10  -7 840.994 75.3794   7
  -1 -10  -7 653.549 71.2159   7
  -1  10  -7 713.520 46.7813   4
   1  10   8 4299.53 217.708  26
  -1  10  -8 4415.35 177.044   4
  -1  10  -8 4839.69 211.383   7
  -1 -10  -8 4335.57 207.445   7
  -1  10  -8 4290.57 220.069  27
  -1  10  -9 5793.07 265.291  27
  -1  10  -9 5530.46 253.588   7
  -1  10  -9 5291.36 216.504   4
  -1 -10  -9 5390.51 252.171   7
   1  10   9 5639.42 260.143  26
  -1  10  -9 5708.61 221.524  12
  -1  10 -10 1123.52 103.442   7
   1  10  10 1064.24 118.846  26
  -1  10 -10 1140.10 68.6271  12
  -1 -10 -10 1149.38 102.655   7
  -1  10 -10 969.310 109.742  27
  -1  10 -10 1069.12 61.6592   4
   1  10  11 15.9266 42.1819  25
  -1  10 -11-16.5081 43.8252  12
  -1  10 -11 221.297 77.4086   7
   1  10  11-3.22441 97.3903  26
  -1 -10 -11 38.8394 68.0917   7
  -1 -10 -11 258.291 98.4583   1
  -1  10 -11 47.8068 78.1537  27
  -1  10 -11 18.4370 35.5372   4
  -1  10 -12 449.226 96.5714  27
  -1 -10 -12 576.982 112.557   1
  -1 -10 -12 469.245 86.4890   7
  -1  10 -12 512.619 47.2623   4
  -1  10 -12 478.022 53.1521  12
   1  10  12 571.946 54.7731  25
  -1  10 -12 456.921 89.9119   7
  -1  10 -13 1677.19 137.684   7
  -1  10 -13 1715.96 138.695  27
  -1 -10 -13 1802.91 160.055   1
  -1  10 -13 1828.49 88.3433   4
  -1  10 -13 1953.38 94.1118  12
   1  10  13 1748.04 94.1159  25
  -1 -10 -14 202.384 39.2353  20
  -1  10 -14 278.537 81.5772  27
  -1 -10 -14 349.408 100.894   1
  -1  10 -14 241.707 43.3697  20
  -1  10 -14 153.846 38.0812   4
   1  10  14 233.693 48.2882  25
  -1  10 -14 216.055 46.7268  10
  -1 -10 -15 258.113 40.4984  20
   1  10  15 244.838 48.3665  25
  -1  10 -15 277.628 44.0874  20
  -1  10 -15 309.578 39.8183   4
  -1  10 -15 247.429 44.0152  10
  -1  10 -16 972.520 58.0450   4
  -1  10 -16 907.547 59.9405  20
  -1 -10 -16 871.568 57.9883  20
   1  10  16 973.836 66.3413  25
  -1  10 -16 1049.63 61.4737  10
  -1  10 -17 190.192 36.0134   2
  -1  10 -17 230.357 35.3269  20
  -1 -10 -17 194.921 34.8033  20
  -1  10 -17 172.603 33.1563   4
  -1  10 -18 118.342 27.3751   4
  -1  10 -18 118.911 31.3470   2
  -1  10 -19 74.8650 25.9596   2
   1 -10  19 91.2860 30.6335  23
  -1  10 -19 117.243 28.5665  16
  -1  10 -20 27.3495 21.5327  16
   1  11 -21 24.0990 16.5677  16
  -1  11  20 115.278 35.0725  19
  -1 -11  20 118.266 29.6888  23
  -1 -11  19 118.912 38.2402  23
  -1  11  19 112.649 43.9204  19
  -1 -11  18 29.0757 41.9450  23
   1  11 -17 44.8321 31.2811   2
  -1  11  17 122.359 42.6602  17
  -1  11  16 26.9731 39.3332  25
  -1  11  16 24.1705 44.7662  17
   1  11 -16 38.4588 34.5917   2
   1  11 -15 456.102 45.9132   2
  -1  11  15 284.651 47.7291  25
  -1  11  15 314.456 53.8661  17
  -1  11  14 509.241 53.3749  25
   1  11 -14 468.628 92.1540  27
  -1  11  14 588.325 60.9096  17
   1  11 -13 343.559 84.5676  27
  -1  11  13 251.339 46.1045  25
  -1  11  13 253.057 51.9243  17
   1  11 -13 225.078 43.7761   2
  -1  11  12 2257.27 113.506  17
   1  11 -12 2600.98 158.351  27
   1  11 -12 2620.28 112.253   2
  -1  11  12 2143.76 108.673  25
   1  11 -11 3229.21 134.628   2
  -1  11  11 2892.97 130.393  25
  -1  11  11 2972.57 135.840  17
   1 -11 -11 2651.19 177.148   1
  -1  11  11 2835.73 177.842   6
  -1  11  10 115.435 108.043  26
  -1  11  10 91.6773 66.4440   6
   1  11 -10 149.523 39.5882   2
   1 -11 -10 100.192 80.8675   1
  -1  11  10 94.6942 45.7592  17
  -1  11  10 49.7431 36.1943  25
  -1  11   9 1951.24 131.165   6
  -1  11   9 1979.78 102.982  17
   1  11  -9 2346.92 138.560  27
  -1  11   9 1954.06 164.883  26
   1  11  -9 2495.62 102.013   2
   1  11  -8 2507.68 107.606   2
  -1  11   8 2570.82 173.576  26
  -1  11   8 2101.33 131.162   6
  -1  11   7 1160.16 85.4397   6
   1  11  -7 1245.78 65.0667   2
  -1  11   7 1351.63 130.527  26
   1  11  -7 1275.59 60.7603   4
   1  11  -6 334.213 32.7844   4
  -1  11   6 230.456 105.396  26
  -1  11   6 330.165 50.3562   6
   1  11  -6 392.289 59.0942  26
   1  11  -6 385.774 36.5586   2
  -1  11   5 1768.47 135.670  26
   1  11  -5 1376.37 67.9871   2
   1  11  -5 1748.27 94.4724  26
   1  11  -5 1390.71 64.8734   4
   1  11  -4 5531.53 218.597   2
   1  11  -4 5785.25 240.277  26
  -1  11   4 5847.18 268.434  26
   1  11  -4 5682.89 216.160   4
   1  11  -3 274.039 27.5017   4
  -1  11   3 361.962 95.3360  26
   1  11  -3 367.135 57.7449  27
   1  11  -2 6174.72 239.330   4
   1  11  -2 6872.73 264.063  27
  -1  11   1 2831.57 168.176  26
   1  11  -1 3239.74 143.479  27
  -1  11   1 3035.95 124.317   4
   1  11  -1 3099.83 124.000   3
  -1  11   1 2854.72 152.216  27
  -1  11   0 1678.73 116.057  26
  -1  11   0 1769.10 102.993  27
   1  11   0 1838.50 87.8812  27
  -1  11   0 1227.79 64.4851   4
   1  11   0 1285.37 64.6215   3
   1  11   1 215.722 47.0978  27
   1  11   1 173.008 32.1225   3
  -1  11  -1 182.344 31.9636   2
  -1  11  -1 179.950 65.6431  27
  -1  11  -1 159.974 29.6852   4
  -1  11  -1 246.690 78.8328  26
  -1  11  -2 2085.95 120.914  26
  -1  11  -2 1881.93 82.6528   4
  -1  11  -2 2070.12 119.792  27
   1  11   2 1939.08 96.3814  27
   1  11   2 1851.65 83.2681   3
  -1  11  -2 1819.89 83.8274   2
  -1  11  -3 503.212 37.3510   4
  -1  11  -3 495.296 40.1690   2
  -1  11  -3 389.158 74.8377  26
  -1  11  -3 356.635 73.1609  27
  -1  11  -4 2646.63 143.784  27
  -1  11  -4 2251.16 103.263   2
  -1  11  -4 2462.50 101.147   4
  -1  11  -5 1954.52 93.2816   2
  -1  11  -5 2225.78 135.561  27
   1  11   5 2197.31 135.645  26
  -1  11  -5 2143.48 91.5078   4
  -1  11  -6 7565.56 295.667   4
  -1  11  -6 7861.56 297.767   2
  -1  11  -6 8041.01 315.986   7
  -1  11  -6 7536.17 335.841  27
   1  11   6 7369.95 330.146  26
  -1  11  -7 4322.76 196.296   7
  -1  11  -7 4144.90 170.349   4
   1  11   7 4584.95 216.218  26
  -1  11  -8 971.320 109.365  27
   1  11   8 998.251 116.365  26
  -1  11  -8 833.324 84.0981   7
  -1  11  -8 897.293 62.3984  12
  -1  11  -8 806.242 53.9057   4
  -1  11  -8 960.102 62.4003  11
  -1  11  -9 825.466 54.1944   4
  -1  11  -9 870.261 104.001  27
  -1  11  -9 718.021 84.9566   7
  -1  11  -9 883.513 61.4610  11
  -1  11  -9 805.432 61.4423  12
   1  11   9 887.680 116.405  26
  -1  11 -10 1178.37 72.8184  12
   1  11  10 1352.08 130.955  26
   1  11  10 1283.11 68.1684  25
  -1  11 -10 1111.52 66.5108   4
  -1  11 -10 1495.31 127.104  27
  -1  11 -11 1412.80 129.359  27
   1  11  11 1216.10 138.450  26
  -1 -11 -11 1740.12 149.547   1
  -1  11 -11 1723.85 79.9146   4
  -1  11 -11 1609.67 84.9611  12
   1  11  11 1374.97 79.5741  25
  -1 -11 -12 1557.81 148.552   1
  -1  11 -12 1533.05 132.160  27
  -1  11 -12 1578.67 85.7626  12
   1  11  12 1549.77 83.3207  25
  -1  11 -12 1569.00 79.8676   4
  -1  11 -13 1775.88 92.0827  12
  -1  11 -13 1538.62 140.873  27
   1  11  13 1787.49 90.7065  25
  -1  11 -13 1831.09 87.6970   4
  -1 -11 -13 1608.98 163.316   1
  -1  11 -13 1736.12 86.9145  20
  -1  11 -14 106.541 36.0437  20
  -1  11 -14 55.2004 35.1051   4
   1  11  14 32.3624 40.6890  25
  -1  11 -15 654.054 49.6816   4
  -1  11 -15 615.486 54.6989  10
   1  11  15 686.541 55.1429  25
  -1  11 -15 716.289 49.9757  20
  -1  11 -15 611.194 54.0414   2
  -1  11 -16 539.126 43.8367   4
  -1  11 -16 538.218 48.2174  10
  -1  11 -16 502.361 47.9259   2
  -1  11 -17 93.9697 33.1222   2
  -1  11 -17 87.8771 28.7543   4
  -1  11 -18 644.647 44.3201   2
   1 -11  19 193.576 31.1208  23
  -1  12  20-6.25496 28.1250  19
  -1 -12  20 32.5798 26.4003  23
  -1  12  19 206.825 40.2905  19
  -1 -12  19 181.928 36.4891  23
  -1 -12  18 57.2143 41.2558  23
  -1  12  18-24.7097 45.4403  19
  -1  12  17 68.9047 41.0676  17
   1  12 -17 93.3577 31.3827   2
   1  12 -16 89.7978 33.8792   2
  -1  12  16 34.2980 44.0797  17
  -1  12  15 282.424 50.9060  17
   1  12 -15 259.056 41.3810   2
  -1  12  14-30.4794 48.3297  17
   1  12 -14 13.7018 37.7821   2
   1  12 -14-8.45409 74.4449  27
  -1  12  13 70.3956 49.7365  17
   1  12 -13 78.6004 77.0266  27
   1  12 -13 134.673 41.0103   2
  -1  12  12 471.957 59.2985  17
   1  12 -12 595.136 52.6935   2
   1  12 -12 644.078 96.3076  27
   1  12 -11 470.950 49.4310   2
  -1  12  11 367.120 54.7564  17
  -1  12  10 9.13976 46.9383  17
  -1  12  10 121.624 114.953  26
   1 -12 -10 3.61790 81.7168   1
   1  12 -10 31.5196 40.7127   2
   1  12  -9 1577.85 111.703  27
  -1  12   9 1263.90 146.696  26
   1  12  -9 1337.74 69.2807   2
   1  12  -8 620.927 84.4050  27
  -1  12   8 392.704 51.0393  17
  -1  12   8 418.813 121.149  26
   1  12  -8 449.487 45.8724   2
   1  12  -7 602.744 42.6911   4
   1  12  -7 580.342 46.8379   2
   1  12  -7 544.011 80.2231  27
  -1  12   7 544.770 121.200  26
   1  12  -6 553.041 75.8331  27
  -1  12   6 700.276 117.998  26
   1  12  -6 569.344 39.9984   4
   1  12  -6 605.608 70.4686  26
   1  12  -6 604.365 44.1061   2
   1  12  -5 1174.48 57.7893   4
   1  12  -5 1243.51 89.4992  26
   1  12  -5 1229.74 61.5636   2
  -1  12   5 1125.45 127.315  26
   1  12  -5 1149.38 90.6029  27
  -1  12   4 3774.71 207.923  26
   1  12  -4 3695.02 148.733   4
   1  12  -4 3923.28 176.961  26
   1  12  -4 3802.94 151.309   2
   1  12  -4 3911.64 181.055  27
   1  12  -3 894.222 85.1714  26
  -1  12   3 849.769 55.2421   3
   1  12  -3 927.469 77.3693  27
   1  12  -3 822.133 45.5635   4
   1  12  -2 14750.2 548.793  27
   1  12  -2 14663.7 549.324  26
  -1  12   2 13549.5 526.536   3
  -1  12   1 137.934 33.1666   4
   1  12  -1 170.615 33.0346   3
  -1  12   1 148.208 92.7948  26
   1  12  -1 173.635 55.5512  27
   1  12   0 2696.24 126.396  27
   1  12   0 2414.23 102.383   3
  -1  12   0 2367.59 102.861   4
  -1  12   0 2323.99 136.559  27
  -1  12   0 2454.30 149.655  26
   1  12   1 2763.71 125.125  27
  -1  12  -1 2233.90 140.718  27
  -1  12  -1 2344.67 147.279  26
   1  12   1 2538.20 105.751   3
  -1  12  -1 2455.71 104.764   4
  -1  12  -2 4448.81 207.387  27
  -1  12  -2 4344.83 170.407   2
   1  12   2 4409.24 184.243  27
  -1  12  -2 4367.35 206.321  26
  -1  12  -2 4261.08 168.891   4
   1  12   2 4073.08 169.271   3
  -1  12  -3 8578.50 325.030   4
  -1  12  -3 8131.41 353.831  26
   1  12   3 8299.59 358.288  26
  -1  12  -3 8524.88 362.554  27
  -1  12  -3 8679.79 326.607   2
   1  12   4 41.8979 84.4886  26
  -1  12  -4 73.7606 70.3561  27
  -1  12  -4 98.7906 32.3047   4
  -1  12  -4 74.7014 33.4680   2
  -1  12  -5 303.362 82.3585  27
  -1  12  -5 327.118 37.8419   4
   1  12   5 288.453 91.5350  26
  -1  12  -5 381.750 40.8502   2
  -1  12  -6 215.181 85.2760  27
   1  12   6 201.518 94.8007  26
  -1  12  -6 181.316 39.3215   2
  -1  12  -6 184.223 36.5615   4
  -1  12  -7 10297.0 394.810   2
   1  12   7 9849.69 433.035  26
  -1  12  -7 10196.5 392.682   4
  -1  12  -7 10579.4 396.330  11
  -1  12  -8 3555.49 150.183  11
   1  12   8 3448.43 198.608  26
  -1  12  -8 3435.95 144.764   4
  -1  12  -8 3488.87 148.111   2
  -1  12  -9 513.379 54.5283  11
  -1  12  -9 506.772 50.9584   2
   1  12   9 580.871 115.530  26
  -1  12  -9 526.697 46.9587   4
  -1  12  -9 536.094 53.3893  12
  -1  12  -9 464.097 95.7150  27
  -1  12 -10 1451.11 75.1872   4
  -1  12 -10 1475.37 133.174  27
  -1  12 -10 1402.89 78.6618   2
  -1  12 -10 1403.83 81.2284  12
   1  12  10 1542.61 142.766  26
  -1  12 -11 4482.20 188.470   2
  -1 -12 -11 4173.57 255.650   1
  -1  12 -11 4521.55 242.802  27
   1  12  11 4287.36 246.622  26
  -1  12 -11 4537.23 189.287  12
  -1  12 -11 4661.43 185.286   4
  -1  12 -12 80.6418 41.9580   2
  -1  12 -12 101.846 44.8537  12
  -1  12 -12 70.0750 37.5597   4
  -1 -12 -12 79.5246 98.7933   1
  -1  12 -12 96.4265 80.9255  27
  -1  12 -13 1378.63 135.107  27
  -1 -12 -13 1682.50 156.177   1
  -1  12 -13 1612.44 87.6911  12
  -1  12 -13 1738.01 83.4654   4
  -1  12 -13 1729.35 88.1379   2
  -1  12 -14 379.252 42.1043   4
  -1  12 -14 439.468 47.0785   2
  -1  12 -15 1166.10 65.2334   4
  -1  12 -15 1275.17 69.4143   2
  -1  12 -15 1168.74 71.3604  10
  -1  12 -16 360.567 38.2407   4
  -1  12 -16 396.807 43.2294  10
  -1  12 -16 466.952 42.8938   2
  -1  12 -17 272.356 31.3818   4
  -1  12 -17 297.991 36.7534   2
  -1  12 -18 110.110 27.4910   2
   1 -12  19 158.147 28.1423  23
  -1 -13  20 50.5400 22.9945  23
   1  13 -20 71.0763 18.3977  16
  -1  13  19 187.333 37.8808  19
  -1 -13  19 255.021 34.9294  23
  -1 -13  18 248.958 42.0422  23
  -1  13  18 204.048 45.4760  19
  -1  13  17 41.7278 49.5711  19
  -1  13  16 456.805 50.9001  17
   1  13 -16 487.053 43.1060   2
   1  13 -15 440.814 44.0228   2
  -1  13  15 373.861 52.6544  17
  -1  13  14 919.197 69.5124  17
   1  13 -14 1012.93 63.4472   2
  -1  13  13 1252.85 79.6825  17
   1  13 -13 1377.18 75.8897   2
   1  13 -13 1320.58 123.465  27
  -1  13  12 1022.65 74.1201  17
   1  13 -12 1117.90 116.147  27
   1  13 -12 1216.62 70.2399   2
  -1  13  11 1286.00 83.9858  17
   1  13 -11 1659.36 81.8374   2
   1  13 -10 2557.86 158.505  27
   1 -13 -10 1999.32 155.955   1
  -1  13  10 2349.52 114.623  17
   1  13 -10 2504.02 112.378   2
  -1  13  10 2333.59 188.015  26
   1  13  -9 21.1273 73.6682  27
  -1  13   9-22.2489 45.8761  17
   1  13  -9-28.3415 38.1240   2
  -1  13   8 518.056 127.826  26
   1  13  -8 544.530 86.3518  27
  -1  13   8 396.852 51.3690  17
   1  13  -8 432.848 45.0245   2
  -1  13   7 942.585 67.1888  17
  -1  13   7 895.717 139.599  26
   1  13  -7 1206.44 100.641  27
   1  13  -7 1208.25 64.5084   2
  -1  13   7 999.104 73.7646  19
  -1  13   6 7347.43 285.976  19
   1  13  -6 8043.11 317.753  27
   1  13  -6 7000.65 276.048   4
  -1  13   6 7679.15 346.397  26
   1  13  -6 7128.83 279.392   2
   1  13  -6 6993.05 299.107  26
   1  13  -5 80.1610 62.8868  27
   1  13  -5 49.4945 31.8377   2
   1  13  -5 66.4223 66.0862  26
  -1  13   5-65.1696 110.317  26
   1  13  -5 61.2907 28.7363   4
   1  13  -4 203.904 30.1876   4
   1  13  -4 176.452 61.3297  27
  -1  13   4 178.792 107.268  26
   1  13  -4 201.812 71.3726  26
   1  13  -3 5083.86 204.901   4
  -1  13   3 5745.38 211.487   3
   1  13  -3 5118.74 235.631  26
   1  13  -3 5236.71 236.487  27
   1  13  -2 2455.98 131.675  26
   1  13  -2 2065.32 93.0799   3
   1  13  -2 2584.41 125.959  27
  -1  13   2 1887.86 94.6213   3
  -1  13   1 4229.58 173.043   4
   1  13  -1 4419.80 173.019   3
   1  13  -1 4527.04 200.328  27
  -1  13   1 4145.75 222.552  26
   1  13  -1 4572.55 206.967  26
  -1  13   1 4299.68 175.061   3
  -1  13   0 11356.0 482.401  27
  -1  13   0 11267.0 487.691  26
   1  13   0 12292.3 471.676  27
  -1  13   0 11782.8 448.840   4
   1  13   0 11883.6 448.340   3
   1  13   0 12695.5 480.419  26
  -1  13   0 11926.7 449.563   3
  -1  13  -1 4831.66 229.424  27
  -1  13  -1 4649.55 232.249  26
   1  13   1 5081.25 229.764  26
   1  13   1 4728.94 210.333  27
  -1  13  -1 4712.92 190.769   4
   1  13   1 4986.68 191.093   3
  -1  13  -2 111.014 70.0022  27
  -1  13  -2 150.756 33.0217   4
  -1  13  -2 264.965 87.9663  26
   1  13   2 132.100 34.9867   3
  -1  13  -3 169.360 73.0195  27
   1  13   3 248.671 91.7033  26
  -1  13  -3 205.575 82.5574  26
  -1  13  -3 270.596 37.2518   2
  -1  13  -3 237.470 35.2872   4
  -1  13  -4 144.547 36.8295   2
  -1  13  -4 125.916 33.4950   4
  -1  13  -4 245.281 77.7332  27
   1  13   4 111.038 92.4035  26
  -1  13  -5 10705.6 405.927   4
  -1  13  -5 10028.2 449.167  27
  -1  13  -5 10660.1 408.111   2
  -1  13  -5 11019.1 409.796  11
   1  13   5 10190.0 446.172  26
  -1  13  -6 81.7156 39.1345   2
  -1  13  -6 99.8266 41.4754  11
  -1  13  -6 211.002 85.2521  27
   1  13   6 62.7925 100.864  26
  -1  13  -6 69.6518 34.9655   4
  -1  13  -7 4716.30 249.102  27
   1  13   7 4877.89 250.784  26
  -1  13  -7 5118.54 201.258   2
  -1  13  -7 4796.23 197.624   4
  -1  13  -7 5060.31 203.126  11
  -1  13  -8 7579.33 299.201  11
  -1  13  -8 7846.05 298.524   2
  -1  13  -8 7461.15 294.920   4
   1  13   8 7301.46 349.085  26
   1  13   9 89.1826 111.058  26
  -1  13  -9 211.801 47.5639  12
  -1  13  -9 256.824 43.8661   2
  -1  13  -9 174.652 40.0305   4
  -1  13  -9 234.962 48.8658  11
  -1  13 -10 1461.06 80.5858   2
  -1  13 -10 1397.42 76.4890   4
  -1  13 -10 1481.32 132.956  27
   1  13  10 1533.06 151.923  26
  -1  13 -10 1474.29 83.2099  12
   1  13  11-71.2557 114.542  26
  -1  13 -11 185.000 90.3636  27
  -1  13 -11 111.990 38.8382   4
  -1 -13 -11 159.267 104.224   1
  -1  13 -11 125.628 43.1624   2
  -1  13 -11 131.029 46.1166  12
  -1  13 -12-4.78162 83.5053  27
  -1 -13 -12 96.7756 90.3243   1
  -1  13 -12 56.7221 35.6962   4
  -1  13 -12 16.5673 43.0820  12
  -1  13 -12 113.475 39.1896   2
  -1  13 -13 154.353 44.0593  12
  -1  13 -13 167.429 36.9200   4
  -1 -13 -13 32.2001 95.3419   1
  -1  13 -13 162.478 40.6269   2
  -1  13 -14 224.173 37.5944   4
  -1  13 -14 181.041 41.4127  12
  -1  13 -14 250.000 42.0076   2
  -1  13 -15 702.258 48.2436   4
  -1  13 -15 762.138 52.6062   2
  -1  13 -15 721.734 55.5772  10
  -1  13 -16 23.8233 27.8697   4
  -1  13 -16 62.5820 34.0014  10
  -1  13 -16 2.58758 31.2841   2
  -1  13 -17 1.81862 27.8087  10
  -1  13 -17 49.5179 28.6121   2
  -1  13 -17 28.3951 30.6098  16
  -1  13 -18 16.7648 25.4882  16
  -1  13 -18 51.6065 23.8888   2
  -1  13 -19 21.2294 20.3858  16
   1 -13  19-10.3273 21.6810  23
  -1  14  19-27.6997 29.8881  19
  -1 -14  19-0.53591 27.4969  23
   1  14 -19 9.64761 20.2970  16
  -1  14  18 101.560 40.1067  19
  -1 -14  18 109.446 36.4187  23
  -1  14  17 53.7975 44.8127  19
  -1  14  16 107.590 51.3140  19
   1  14 -16 82.5873 30.3950   2
   1  14 -15 100.930 34.4975   2
  -1  14  15 48.9463 42.9234  17
  -1  14  15 110.156 54.7775  19
  -1  14  14 2263.63 116.258  19
  -1  14  14 1939.77 106.156  17
   1  14 -14 2278.26 102.661   2
  -1  14  13 1532.63 95.6652  19
  -1  14  13 1429.35 86.8302  17
   1  14 -13 1694.28 83.7459   2
   1  14 -13 1496.77 134.817  27
   1  14 -12 229.049 43.8991   2
  -1  14  12 168.180 49.2757  17
  -1  14  11 423.907 62.9106  19
  -1  14  11 439.269 56.6704  17
   1  14 -11 432.246 50.0091   2
  -1  14  10 1598.13 167.163  26
  -1  14  10 1561.63 94.4881  19
   1  14 -10 1701.97 132.829  27
  -1  14  10 1380.56 86.9681  17
   1  14 -10 1545.77 82.5091   2
  -1  14   9 486.233 63.2040  19
   1  14  -9 541.487 49.8730   2
  -1  14   9 329.275 135.064  26
   1  14  -9 509.896 91.1987  27
  -1  14   9 453.061 55.5216  17
  -1  14   8 2120.81 104.136  17
   1  14  -8 2093.20 144.825  27
  -1  14   8 2167.16 184.120  26
   1  14  -8 2089.38 100.693   2
  -1  14   8 2225.92 111.027  19
  -1  14   7 1868.30 99.4608  17
  -1  14   7 2014.88 180.716  26
   1  14  -7 2290.59 140.937  27
  -1  14   7 2052.45 106.483  19
   1  14  -7 2146.62 97.2942   2
   1  14  -6 8166.70 357.306  26
   1  14  -6 8531.48 332.594   4
  -1  14   6 8164.47 400.653  26
  -1  14   6 9076.23 342.656  19
   1  14  -6 9129.00 376.014  27
   1  14  -6 8771.59 335.916   2
  -1  14   6 8834.29 338.029  17
  -1  14   5 14098.6 521.235  19
   1  14  -5 13909.3 512.898   4
   1  14  -5 14246.9 553.381  27
  -1  14   5 12996.9 574.410  26
  -1  14   5 13242.7 517.410  17
   1  14  -5 12625.0 538.582  26
   1  14  -4 2925.03 153.750  27
  -1  14   4 2804.98 123.041  19
   1  14  -4 2744.25 150.573  26
   1  14  -4 2471.16 110.383   4
  -1  14   4 2679.26 184.850  26
   1  14  -3 33.5889 36.3556   3
   1  14  -3 4.62649 77.6699  26
   1  14  -3 96.1378 65.6834  27
  -1  14   3-7.20618 43.2045  19
   1  14  -2 420.607 72.0537  27
   1  14  -2 355.116 40.7032   3
   1  14  -2 335.546 86.6434  26
  -1  14   2 303.100 112.021  26
  -1  14   2 338.188 44.9546   3
   1  14  -1 13043.0 516.015  26
  -1  14   1 12229.7 530.299  26
  -1  14   1 12683.9 485.789   3
   1  14  -1 13318.4 513.504  27
   1  14  -1 12878.5 484.191   3
  -1  14   0 2043.20 94.1293   3
  -1  14   0 1926.41 90.8700   4
   1  14   0 2144.51 119.818  27
  -1  14   0 1777.19 129.480  27
   1  14   0 2075.13 91.5494   3
  -1  14   0 1998.69 149.103  26
   1  14   0 2037.21 137.437  26
  -1  14  -1 60.1253 39.1480   3
   1  14   1 112.559 35.9461   3
  -1  14  -1 49.5015 72.0365  27
  -1  14  -1 93.0105 93.1159  26
   1  14   1 126.538 56.7181  27
  -1  14  -1 87.2882 34.8768   4
   1  14   1 53.4461 88.8272  26
  -1  14  -2 2701.39 167.125  26
  -1  14  -2 2938.66 126.980  18
  -1  14  -2 2695.21 119.457   4
  -1  14  -2 2956.87 168.880  27
  -1  14  -2 2781.57 123.016   3
  -1  14  -2 3027.98 124.284  17
   1  14   3 2752.67 168.167  26
  -1  14  -3 2877.17 117.740   4
  -1  14  -3 2824.56 124.052  18
  -1  14  -3 2917.48 120.027   2
  -1  14  -3 2682.95 120.253  17
  -1  14  -3 2122.64 157.586  26
  -1  14  -3 2205.38 159.238  27
   1  14   4 752.658 117.086  26
  -1  14  -4 777.775 54.5876   2
  -1  14  -4 789.815 102.886  27
  -1  14  -4 877.596 58.8401  11
  -1  14  -4 742.706 62.5578  18
  -1  14  -4 835.776 52.5980   4
   1  14   5 472.748 110.501  26
  -1  14  -5 462.066 92.2953  27
  -1  14  -5 433.284 43.3715   4
  -1  14  -5 456.175 47.4487   2
  -1  14  -5 406.455 49.1930  11
  -1  14  -6 149.890 45.2675  11
  -1  14  -6 143.565 41.8083   2
  -1  14  -6 97.5350 87.7876  27
  -1  14  -6 152.657 38.7500   4
  -1  14  -7 340.897 43.2967   4
  -1  14  -7 218.398 94.3538  27
  -1  14  -7 236.984 45.0140   2
  -1  14  -7 164.514 50.0020  11
   1  14   7 157.754 114.140  26
  -1  14  -8 86.2145 48.0573  11
   1  14   8 160.972 114.945  26
  -1  14  -8 117.638 43.4028   2
  -1  14  -8 108.548 39.0580   4
  -1  14  -9 239.246 42.2125   4
  -1  14  -9 214.952 45.1870   2
  -1  14  -9 210.767 51.3149  12
   1  14   9 302.233 117.707  26
  -1  14  -9 218.586 48.6108  11
  -1  14 -10 74.9733 41.5580   2
  -1  14 -10 105.732 37.9977   4
   1  14  10 191.584 119.766  26
  -1  14 -10 110.482 46.9682  12
  -1  14 -10 72.7306 89.1085  27
  -1  14 -11 279.842 40.7163   4
  -1 -14 -11 329.671 110.125   1
  -1  14 -11 278.393 49.0813  12
  -1  14 -11 272.921 45.1054   2
   1  14  11 303.518 115.975  26
  -1  14 -11 167.899 90.3624  27
  -1  14 -12 427.409 43.5041   4
  -1 -14 -12 414.363 107.149   1
  -1  14 -12 358.095 45.9901   2
  -1  14 -12 284.744 95.8912  27
  -1  14 -12 433.621 51.0509  12
  -1  14 -13 869.477 55.5219   4
  -1  14 -13 926.251 63.1041  12
  -1  14 -13 839.903 59.8739   2
  -1  14 -14 40.6332 37.0672  12
  -1  14 -14 43.0367 32.3109   4
  -1  14 -14 56.5906 36.8833   2
  -1  14 -15 89.7818 33.7256   2
  -1  14 -15 3.57612 29.4443   4
  -1  14 -15 24.2844 37.2517  10
  -1  14 -16 209.942 34.0494   2
  -1  14 -16 216.694 35.7078  10
  -1  14 -16 201.592 29.4681   4
  -1  14 -16 201.615 35.0906  16
  -1  14 -17 18.0797 25.2417   2
  -1  14 -17-16.2508 26.2993  10
  -1  14 -17-16.0711 28.1160  16
  -1  14 -18 66.4105 23.2154  16
  -1  14 -19-6.01342 15.6983  16
  -1 -15  19 132.730 25.3850  23
  -1 -15  18 26.1786 31.6469  23
  -1  15  18 58.2041 33.8268  19
   1  15 -18 38.3856 21.6703  16
  -1  15  17 165.747 44.5607  19
  -1  15  16 17.3176 47.4091  19
   1  15 -15 57.1345 32.2119   2
  -1  15  15 58.1171 50.9295  19
  -1  15  14 90.1330 44.3288  17
  -1  15  14 36.2860 54.5222  19
   1  15 -14 166.773 37.7319   2
  -1  15  13 67.4450 55.0438  19
   1  15 -13 5.08773 36.2293   2
  -1  15  13-56.0483 46.7100  17
   1  15 -12 345.929 44.9749   2
  -1  15  12 271.670 51.6207  17
  -1  15  12 336.611 60.1516  19
  -1  15  11 619.028 59.9233  17
   1  15 -11 773.701 102.750  27
  -1  15  11 656.112 68.7206  19
   1  15 -11 695.980 55.1113   2
  -1  15  10 47.8330 123.925  26
   1  15 -10 26.0917 40.7632   2
  -1  15  10 51.6681 46.4198  17
  -1  15  10 16.6930 54.3053  19
   1  15 -10 143.538 85.4506  27
   1  15  -9-16.6102 79.7165  27
   1  15  -9-26.5680 42.1994   2
  -1  15   9 8.64077 48.5430  17
  -1  15   9-2.70322 54.1650  19
  -1  15   9 137.943 131.101  26
  -1  15   8 1882.67 106.613  19
  -1  15   8 1799.85 181.596  26
   1  15  -8 1920.32 145.044  27
   1  15  -8 2132.32 96.7627   2
  -1  15   8 1759.50 99.2662  17
  -1  15   7 3503.60 157.044  17
  -1  15   7 3727.22 241.210  26
   1  15  -7 3789.00 201.442  27
   1  15  -7 3738.42 155.779   2
  -1  15   7 3654.73 163.657  19
   1  15  -6 278.239 40.7085   4
  -1  15   6 343.577 52.8684  17
  -1  15   6 429.377 135.792  26
   1  15  -6 356.133 86.7807  27
  -1  15   6 280.834 57.4691  19
   1  15  -5 294.445 82.4390  26
  -1  15   5 267.773 48.6115  17
  -1  15   5 250.089 53.3629  19
   1  15  -5 280.461 37.4506   4
   1  15  -5 287.084 82.5776  27
  -1  15   5 247.796 127.148  26
  -1  15   4 1340.82 81.4703  19
   1  15  -4 1413.29 115.586  26
   1  15  -4 1431.71 114.330  27
  -1  15   4 1310.36 75.8708  17
  -1  15   4 1306.02 152.043  26
  -1  15   3 2537.87 121.939  17
   1  15  -3 2846.62 158.947  27
  -1  15   3 2800.80 127.544  19
   1  15  -3 2936.00 120.177   3
   1  15  -3 2628.69 159.927  26
   1  15  -2 105.690 87.0575  26
   1  15  -2 79.3041 68.4456  27
  -1  15   2 60.3550 113.889  26
  -1  15   2 94.4597 43.1561  17
   1  15  -2 170.610 38.4328   3
  -1  15   2 92.0440 48.2457  19
  -1  15   2 186.453 43.5333   3
  -1  15   1 4964.74 261.030  26
   1  15  -1 5090.26 243.625  26
   1  15  -1 4935.45 234.568  27
  -1  15   1 5153.65 205.562  17
   1  15  -1 5047.02 203.206   3
  -1  15   1 5245.87 206.076   3
  -1  15   0 161.212 48.8048  18
   1  15   0 262.843 65.4817  27
   1  15   0 220.129 94.9487  26
  -1  15   0 198.105 44.2364  17
  -1  15   0 146.735 41.9107   3
   1  15   0 124.084 39.2270   3
  -1  15   0 255.045 107.295  26
  -1  15  -1 3326.71 144.379   3
  -1  15  -1 3532.90 149.090  18
  -1  15  -1 3531.25 146.057  17
   1  15   1 3397.23 142.944   3
   1  15   1 3656.92 195.071  26
  -1  15  -1 3543.41 200.305  26
  -1  15  -1 3314.42 142.431   4
  -1  15  -1 3378.45 189.710  27
  -1  15  -2 4329.48 178.885  18
  -1  15  -2 4259.05 175.940   3
  -1  15  -2 4321.31 175.931  17
  -1  15  -2 4017.54 221.150  26
  -1  15  -2 4265.63 173.385   4
  -1  15  -2 4074.89 221.481  27
  -1  15  -3 2759.31 117.345  17
  -1  15  -3 2517.32 112.783   4
  -1  15  -3 2260.73 160.313  27
  -1  15  -3 2654.29 117.497   3
  -1  15  -3 2587.49 120.379  18
  -1  15  -3 2267.53 158.020  26
  -1  15  -4 230.494 40.7656   4
  -1  15  -4 177.748 42.1749   2
  -1  15  -4 271.998 48.5996  11
  -1  15  -4 278.065 52.7914  18
   1  15   4 164.169 107.637  26
  -1  15  -4 320.892 91.6616  27
  -1  15  -5 14218.6 551.879   2
  -1  15  -5 14701.6 549.714   4
  -1  15  -5 14917.4 553.892  11
   1  15   5 14263.5 600.739  26
  -1  15  -5 14077.8 601.866  27
  -1  15  -6 15252.3 563.566   2
  -1  15  -6 14858.2 559.994  16
  -1  15  -6 14936.3 564.307  11
  -1  15  -6 13672.5 614.185  27
  -1  15  -6 14802.6 561.063   4
   1  15   6 13930.5 613.043  26
  -1  15  -7 4338.42 180.400  11
   1  15   7 4378.49 243.320  26
  -1  15  -7 4138.64 177.410   2
  -1  15  -7 4397.32 175.416  16
  -1  15  -7 4182.61 234.561  27
  -1  15  -7 4152.33 174.681   4
   1  15   8 177.335 119.514  26
  -1  15  -8 250.223 97.1895  27
  -1  15  -8 412.012 48.5227   2
  -1  15  -8 311.482 43.4190   4
  -1  15  -8 269.169 50.1821  11
  -1  15  -9 8342.10 319.925   4
  -1  15  -9 8336.50 325.331  12
   1  15   9 7649.72 388.428  26
  -1  15  -9 8091.01 322.936   2
  -1  15  -9 8255.11 324.188  11
  -1  15 -10 478.234 46.3092   4
  -1  15 -10 446.948 49.7319   2
  -1  15 -10 419.771 105.380  27
   1  15  10 446.527 123.826  26
  -1  15 -10 463.035 53.8522  12
  -1  15 -11 480.145 54.1132  12
  -1 -15 -11 347.590 108.677   1
  -1  15 -11 520.501 98.3975  27
  -1  15 -11 400.563 43.9644   4
   1  15  11 426.490 122.006  26
  -1  15 -11 389.720 47.4946   2
  -1  15 -12 5.43172 42.3241  12
  -1  15 -12 23.5535 34.2384   4
  -1  15 -12 34.2199 37.8085   2
  -1  15 -13 649.518 49.8554   4
  -1  15 -13 812.843 55.0609   2
  -1  15 -13 707.954 56.6369  12
  -1  15 -14 109.277 36.8530  16
  -1  15 -14 78.2741 36.8140  12
  -1  15 -14 101.743 31.6112   4
  -1  15 -14 27.5919 35.0654   2
  -1  15 -15 381.441 38.4686   2
  -1  15 -15 350.209 39.6898  16
  -1  15 -15 308.701 33.6219   4
  -1  15 -15 411.392 43.6742  10
  -1  15 -16 70.3348 31.3704  10
  -1  15 -16 87.3473 30.8605  16
  -1  15 -16 70.4174 28.4676   2
  -1  15 -17 97.6656 24.8261   2
  -1  15 -17 50.8600 24.0303  10
  -1  15 -17 95.3113 26.1121  16
  -1  15 -18 29.7454 19.5564  16
  -1 -16  19 2.34345 17.3528  23
  -1  16  18 22.3971 27.3093  19
  -1 -16  18 98.3973 28.4017  23
  -1  16  17 58.0742 37.2644  19
  -1 -16  17 98.2338 36.2675  23
  -1  16  16 356.927 50.2758  19
  -1  16  15-29.2746 48.8095  19
  -1  16  14-46.4810 51.3611  19
   1  16 -13-23.2772 35.7219   2
  -1  16  13 12.1076 54.1128  19
  -1  16  12 721.965 69.2963  19
  -1  16  12 631.224 59.5743  17
   1  16 -12 809.292 56.5042   2
   1  16 -11 15.2532 38.2600   2
  -1  16  11 18.3341 53.3687  19
   1  16 -11-27.7951 77.3547  27
  -1  16  11 3.24782 45.9381  17
  -1  16  10 277.935 60.1839  19
   1  16 -10 518.451 51.7848   2
  -1  16  10 347.353 54.5609  17
  -1  16  10 675.650 145.023  26
   1  16 -10 490.091 53.2582  12
   1  16 -10 450.542 97.7766  27
  -1  16   9 379.684 53.6251  17
   1  16  -9 538.202 95.5056  27
  -1  16   9 425.703 139.829  26
  -1  16   9 390.073 61.5092  19
  -1  16   8 7996.95 321.966  17
  -1  16   8 7839.10 401.898  26
   1  16  -8 8355.15 372.775  27
  -1  16   8 8357.66 327.263  19
  -1  16   7 27.1061 129.389  26
   1  16  -7-69.2839 84.9661  27
  -1  16   7-43.5997 47.7740  17
  -1  16   7-56.7502 55.1820  19
   1  16  -6 1468.41 126.692  27
  -1  16   6 1462.98 82.1029  17
  -1  16   6 1214.14 167.196  26
  -1  16   6 1417.45 87.6420  19
   1  16  -5 149.403 83.4683  27
   1  16  -5 69.1374 81.4590  26
  -1  16   5 156.310 47.7326  17
  -1  16   5 167.543 53.6190  19
  -1  16   5 285.502 137.486  26
  -1  16   4 5117.04 218.644  19
   1  16  -4 4913.30 249.246  26
   1  16  -4 5543.37 212.318   3
  -1  16   4 5184.67 213.922  17
   1  16  -4 5294.51 255.564  27
   1  16  -3 314.536 80.3836  27
   1  16  -3 268.337 44.8937   3
   1  16  -3 319.410 98.9883  26
  -1  16   3 319.836 50.4648  17
  -1  16   3 303.182 54.5932  19
  -1  16   2 390.503 56.4589  19
   1  16  -2 362.284 45.7243   3
  -1  16   2 200.628 49.0254  17
   1  16  -2 399.039 100.651  26
  -1  16   2 283.607 124.780  26
  -1  16   2 341.986 49.8649   3
   1  16  -2 328.409 79.3743  27
  -1  16   1 3883.77 159.591  18
   1  16  -1 3649.72 187.905  27
  -1  16   1 3682.82 154.116  17
  -1  16   1 3574.11 154.265   3
  -1  16   1 3678.37 221.872  26
   1  16  -1 3874.01 202.712  26
   1  16  -1 3364.62 150.118   3
  -1  16   0 9878.19 378.082  18
  -1  16   0 9208.50 428.022  26
   1  16   0 9492.39 416.929  26
  -1  16   0 9740.46 374.837   3
   1  16   0 9761.31 372.808   3
  -1  16   0 9691.37 374.341  17
  -1  16  -1 200.819 46.5528  17
  -1  16  -1 239.552 87.6357  27
  -1  16  -1 219.764 110.964  26
  -1  16  -1 161.739 40.7310   4
   1  16   1 147.479 43.2002   3
  -1  16  -1 170.982 46.0798   3
  -1  16  -1 216.035 51.8232  18
   1  16   1 349.077 107.661  26
  -1  16  -2 6590.60 260.649  18
  -1  16  -2 6494.75 307.879  27
   1  16   2 6388.90 307.928  26
  -1  16  -2 6013.33 306.178  26
  -1  16  -2 6672.63 257.557  17
  -1  16  -2 6548.07 257.837   3
  -1  16  -2 6366.73 255.204   4
  -1  16  -3 1639.72 88.3434  18
  -1  16  -3 1432.04 78.6113   4
  -1  16  -3 1595.68 83.9303   3
  -1  16  -3 1546.49 137.438  27
   1  16   4 670.044 126.733  26
  -1  16  -4 568.732 58.5326  11
  -1  16  -4 518.998 105.251  27
  -1  16  -4 619.048 51.3554   4
  -1  16  -4 626.603 63.3537  18
  -1  16  -4 719.500 59.4398   3
   1  16   5 244.249 120.978  26
  -1  16  -5 174.772 95.0001  27
  -1  16  -5 130.983 47.0172  11
  -1  16  -5 199.077 41.7479   4
  -1  16  -6 21.8685 46.8239  11
  -1  16  -6 105.529 93.0422  27
  -1  16  -6 55.4293 41.6739   2
  -1  16  -6 63.8057 39.7800   4
   1  16   6-8.73996 119.520  26
   1  16   7 5633.55 288.576  26
  -1  16  -7 5206.45 216.156   2
  -1  16  -7 5268.23 213.417   4
  -1  16  -7 5380.93 212.634  16
  -1  16  -7 5402.76 218.375  11
  -1  16  -7 4748.10 273.351  27
  -1  16  -8 1364.00 74.2452  16
  -1  16  -8 1464.54 139.680  27
   1  16   8 1484.61 161.061  26
  -1  16  -8 1287.42 73.5797   4
  -1  16  -8 1332.67 78.5611   2
  -1  16  -8 1384.63 81.5889  11
  -1  16  -9 270.897 48.2874  11
  -1  16  -9 231.900 51.9991  12
   1  16   9 279.525 127.408  26
  -1  16  -9 200.919 40.9704  16
  -1  16  -9 242.475 44.2157   2
  -1  16  -9 251.174 42.9951   4
  -1  16 -10 99.4017 40.3670   2
  -1  16 -10 88.6848 37.7981   4
  -1  16 -10 87.7602 38.1373  16
  -1  16 -10 133.245 47.2296  12
   1  16  10 24.9716 117.993  26
  -1  16 -11 69.4251 38.2330  16
  -1  16 -11 124.383 37.1652   4
  -1  16 -11 87.7363 40.0797   2
  -1  16 -11 172.477 45.8512  12
  -1  16 -12 197.825 39.9970  16
  -1  16 -12 215.042 37.8995   4
  -1  16 -12 241.625 46.7523  12
  -1  16 -12 231.213 41.8517   2
  -1  16 -13 16.7370 37.7929  12
  -1  16 -13 64.2616 36.3201   2
  -1  16 -13-3.94618 31.1439   4
  -1  16 -13 15.9684 34.9074  16
  -1  16 -14 155.798 36.0752  12
  -1  16 -14 130.744 31.0505   4
  -1  16 -14 200.807 36.2653  16
  -1  16 -14 233.427 35.2410   2
  -1  16 -15 44.0376 30.1174  16
  -1  16 -15 16.8542 29.3663   2
  -1  16 -15-16.0443 34.0249  10
  -1  16 -16 103.467 27.0096   2
  -1  16 -16 68.5930 29.4232  10
  -1  16 -16 112.074 27.4900  16
  -1  16 -17 49.7278 21.2695  16
   1 -16  18-6.10944 19.6109  23
  -1 -17  18 298.244 28.7914  23
  -1  17  17 41.2360 31.3457  19
  -1  17  16 131.692 40.3260  19
  -1  17  15 107.660 45.3920  19
  -1  17  14 87.2524 47.4288  19
  -1  17  13 70.6857 52.2565  19
  -1  17  12 32.1170 52.9142  19
  -1  17  11 22.1116 53.4548  19
  -1  17  11-90.8594 47.3435  17
   1  17 -10 738.222 105.872  27
  -1  17  10 730.305 62.4890  17
   1  17 -10 809.631 60.7139  12
  -1  17  10 737.540 69.7894  19
  -1  17   9 75.4799 129.410  26
   1  17  -9 211.198 90.3181  27
  -1  17   9 153.071 49.3090  17
  -1  17   9 94.9282 54.1384  19
   1  17  -8 502.381 98.5441  27
  -1  17   8 387.834 60.6943  19
  -1  17   8 347.585 55.0061  17
  -1  17   8 523.778 146.669  26
  -1  17   7 1278.08 81.1167  17
   1  17  -7 1354.70 129.642  27
  -1  17   7 1413.85 170.613  26
  -1  17   7 1353.94 87.1039  19
  -1  17   6 1382.60 173.286  26
   1  17  -6 1325.50 77.1585   3
  -1  17   6 1344.79 86.5627  19
   1  17  -6 1393.06 126.210  27
  -1  17   6 1179.04 79.0968  17
  -1  17   5 4791.25 202.152  19
   1  17  -5 4719.22 194.536  11
  -1  17   5 4803.72 280.784  26
  -1  17   5 4566.59 195.336  17
   1  17  -5 4775.18 244.520  27
   1  17  -5 4783.80 195.097   3
   1  17  -4 3225.93 128.834   3
  -1  17   4 2598.61 133.834  19
  -1  17   4 2768.68 130.664  17
   1  17  -4 2901.30 176.207  27
   1  17  -4 2646.40 173.919  26
   1  17  -3 2330.02 108.172   3
  -1  17   3 2270.86 191.943  26
  -1  17   3 2232.44 111.385  17
  -1  17   3 2453.50 117.679  19
   1  17  -3 2433.67 155.514  27
   1  17  -3 2237.17 160.604  26
   1  17  -2 58.5284 97.1948  26
  -1  17   2 46.3930 46.6693  17
   1  17  -2 27.1850 42.1100   3
   1  17  -2 63.4018 78.5727  27
  -1  17   2 231.496 127.257  26
  -1  17   2 132.308 54.8010  18
   1  17  -1 2138.83 102.820   3
  -1  17   1 2314.82 112.461  18
  -1  17   1 2088.67 106.906   3
   1  17  -1 2057.96 158.855  26
   1  17  -1 2425.56 146.690  27
  -1  17   1 2130.11 182.237  26
  -1  17   1 2320.38 107.371  17
  -1  17   0 7377.04 379.849  26
   1  17   0 8503.71 374.003  26
  -1  17   0 8113.27 327.087  18
   1  17   0 8485.84 322.527   3
  -1  17   0 8542.64 325.048   3
  -1  17   0 8188.19 324.100  17
  -1  17  -1 136.057 115.858  26
  -1  17  -1 199.919 49.5711   3
  -1  17  -1 157.373 48.9228  17
   1  17   1 243.413 115.448  26
  -1  17  -1 138.397 53.0089  18
   1  17   1 185.664 49.5746  18
  -1  17  -2 4237.10 228.538  27
   1  17   2 4082.93 234.530  26
  -1  17  -2 4283.68 179.908  18
  -1  17  -2 4096.67 175.041   3
  -1  17  -2 4368.62 233.172  26
  -1  17  -2 4358.81 175.848  17
  -1  17  -2 4022.24 172.987   4
  -1  17  -3 1510.53 138.736  27
  -1  17  -3 1644.04 83.4977   4
  -1  17  -3 1612.18 92.0403  18
  -1  17  -3 1713.01 88.8117   3
  -1  17  -4 624.499 63.6230  18
  -1  17  -4 609.829 58.7758  11
   1  17   4 501.164 129.824  26
  -1  17  -4 695.791 60.4466   3
  -1  17  -4 655.267 52.2662   4
  -1  17  -4 473.509 103.790  27
  -1  17  -5 3507.04 152.301   4
  -1  17  -5 3739.39 157.846   3
   1  17   5 3684.87 227.473  26
  -1  17  -5 3620.91 156.832  11
  -1  17  -5 3426.27 214.209  27
   1  17   6 938.818 147.472  26
  -1  17  -6 1104.73 66.0215   4
  -1  17  -6 1063.13 71.9354  11
  -1  17  -7 2712.33 117.343   4
   1  17   7 2713.00 198.924  26
  -1  17  -7 2617.38 123.266  11
  -1  17  -7 2541.48 119.728   2
  -1  17  -8 676.301 52.3048  16
  -1  17  -8 821.782 58.9855   2
  -1  17  -8 774.311 64.3710  12
  -1  17  -8 705.469 61.4548  11
  -1  17  -8 817.626 56.5789   4
  -1  17  -8 561.507 110.088  27
   1  17   8 673.774 139.125  26
  -1  17  -9 57.4376 37.0729   4
  -1  17  -9 31.2080 39.6405   2
  -1  17  -9 8.34817 35.2863  16
   1  17   9 62.8145 119.725  26
  -1  17  -9 52.5414 44.8497  11
  -1  17  -9 48.0102 88.0442  27
  -1  17  -9 45.1636 47.0056  12
  -1  17 -10 152.985 41.2189   2
  -1  17 -10 81.0385 36.9782  16
  -1  17 -10 144.952 47.7240  12
  -1  17 -10 135.159 37.2976   4
  -1  17 -11 174.984 40.9348   2
  -1  17 -11 133.647 37.8041  16
  -1  17 -11 168.940 37.6981   4
  -1  17 -11 175.952 44.5326  12
  -1  17 -12-10.2416 33.7761  16
  -1  17 -12 55.6845 41.2345  12
  -1  17 -12 4.05407 32.3532   4
  -1  17 -12 14.0106 35.0830   2
  -1  17 -13 206.213 36.3795   2
  -1  17 -13 185.610 35.1707  16
  -1  17 -13 222.273 40.8702  12
  -1  17 -13 176.030 32.6500   4
  -1  17 -14 320.424 42.5140  10
  -1  17 -14 273.748 31.2544   4
  -1  17 -14 255.271 35.1662   2
  -1  17 -14 193.067 33.8350  16
  -1  17 -15-31.5325 31.6869  10
  -1  17 -15 22.4459 26.2849  16
  -1  17 -16 160.638 27.7561  10
  -1  18  16 641.460 48.9617  19
  -1  18  15-29.7044 40.6286  19
  -1  18  14-4.07305 45.3333  19
  -1  18  13 506.632 58.1599  19
  -1  18  12 204.556 53.6041  19
  -1  18  11 116.583 54.7214  19
   1  18 -10 1377.22 77.2288  12
  -1  18  10 1360.39 85.9297  19
  -1  18   9 138.832 55.4539  19
   1  18  -9 122.146 84.7542  27
  -1  18   9 152.791 47.5350  17
  -1  18   8 15.3221 52.1567  19
  -1  18   8-59.8409 129.310  26
   1  18  -8 68.6041 46.1435   3
  -1  18   8 52.3665 45.2548  17
   1  18  -8 69.7819 81.5190  27
  -1  18   7 330.544 59.4812  19
   1  18  -7 330.068 50.1828   3
   1  18  -7 356.167 93.9669  27
  -1  18   7 245.173 136.396  26
  -1  18   7 275.356 52.5902  17
  -1  18   6 691.934 63.9479  17
  -1  18   6 658.462 152.423  26
   1  18  -6 687.064 107.439  27
  -1  18   6 674.750 70.5659  19
  -1  18   5 328.068 54.6707  17
   1  18  -5 335.876 50.0145  11
  -1  18   5 365.712 60.5944  19
  -1  18   5 264.935 147.407  26
   1  18  -5 331.186 51.3866   3
   1  18  -5 267.885 88.7421  27
  -1  18   4 254.422 52.8769  17
   1  18  -4 473.238 51.5268   3
   1  18  -4 453.965 95.2207  27
   1  18  -4 380.478 103.255  26
  -1  18   4 246.872 58.9139  19
   1  18  -3 5323.94 212.212   3
   1  18  -3 5212.07 261.246  27
  -1  18   3 5187.97 214.998  17
  -1  18   3 5014.57 293.656  26
   1  18  -3 5019.94 263.918  26
  -1  18   2 1770.73 93.0132  17
   1  18  -2 1773.86 152.080  26
   1  18  -2 1935.85 137.414  27
   1  18  -2 1675.71 89.3978   3
  -1  18   2 1810.39 99.7872  18
  -1  18   2 1896.94 171.331  26
  -1  18   1 587.567 58.0899  17
   1  18  -1 521.807 117.843  26
  -1  18   1 573.523 136.169  26
  -1  18   1 556.573 63.4508  18
   1  18  -1 590.531 55.0898   3
  -1  18   1 664.614 59.7307   3
  -1  18   0 47.7398 118.389  26
   1  18   0-2.06862 46.8680  18
  -1  18   0 43.3318 51.1374  18
   1  18   0 17.8206 40.9367   3
  -1  18   0 13.3993 46.3419   3
  -1  18   0 43.8880 45.5281  17
   1  18   0 190.693 110.719  26
  -1  18  -1 64.1723 52.0603  18
  -1  18  -1 47.1743 47.0050  17
  -1  18  -1 48.1170 46.7530   3
  -1  18  -1 36.1289 112.402  26
   1  18   1 69.0059 47.1172  18
   1  18   1 88.4772 112.286  26
   1  18   2 167.756 49.5079  18
   1  18   2 39.4391 116.264  26
  -1  18  -2 116.121 52.5740  18
  -1  18  -2 161.925 48.0933   3
  -1  18  -3 399.525 101.864  27
  -1  18  -3 458.306 54.8218  11
  -1  18  -3 502.562 50.8806   4
  -1  18  -3 536.956 56.5462   3
  -1  18  -3 370.424 58.9450  18
  -1  18  -4-35.0070 46.1227  11
  -1  18  -4 26.9118 46.0285   3
  -1  18  -4 60.7155 41.0051   4
  -1  18  -5 2594.80 116.706   4
  -1  18  -5 2740.27 121.792   3
   1  18   5 2651.43 196.053  26
  -1  18  -5 2505.60 122.456  11
  -1  18  -6 1016.60 63.6469   4
   1  18   6 750.955 147.035  26
  -1  18  -6 1193.69 73.1847   3
  -1  18  -6 537.762 115.901  27
  -1  18  -6 996.905 71.1829  11
  -1  18  -7 477.472 112.588  27
   1  18   7 469.650 138.341  26
  -1  18  -7 734.051 62.6243  11
  -1  18  -7 706.066 54.5963   4
  -1  18  -7 711.974 63.1791   3
  -1  18  -8 1719.33 91.9301  12
  -1  18  -8 1670.17 89.5386  11
  -1  18  -8 1481.48 149.127  27
  -1  18  -8 1637.73 83.3261   4
   1  18   8 1418.12 168.868  26
  -1  18  -9 144.959 33.9234  16
  -1  18  -9 221.888 39.4094   4
  -1  18  -9 100.178 47.7460  12
  -1  18 -10 651.149 49.7678   4
  -1  18 -10 617.022 45.5775  16
  -1  18 -10 595.439 57.2577  12
  -1  18 -11 621.265 54.8619  12
  -1  18 -11 612.937 44.8004  16
  -1  18 -11 633.282 48.0627   4
  -1  18 -12-1.83770 39.6634  12
  -1  18 -12 53.3158 28.5505  16
  -1  18 -12 66.9757 31.1745   4
  -1  18 -13 811.885 54.4871  12
  -1  18 -13 873.171 49.3448   4
  -1  18 -14 224.829 39.5834  10
  -1  18 -15 308.100 34.4042  10
  -1  18 -16 185.414 24.2770  10
   1 -18  17 111.176 20.0538  23
  -1 -19  17-8.01883 18.8876  23
  -1 -19  16-9.68039 27.8051  23
   1  19 -15 153.743 29.4255   3
  -1  19  15 185.028 37.2598  19
   1  19 -14 17.7118 31.8650   3
  -1  19  14 59.9327 40.3605  19
   1  19 -13 377.389 41.8204   3
  -1  19  13 304.835 50.6022  19
  -1  19  12 693.473 63.2430  19
   1  19 -12 767.067 54.4771   3
   1  19 -11 236.043 43.5519   3
  -1  19  11 235.172 53.7718  19
  -1  19  10 480.097 61.6002  19
   1  19 -10 368.441 50.9404  12
   1  19 -10 550.554 51.1972   3
   1  19  -9 122.125 44.2917   3
  -1  19   9 56.6692 44.4581  17
  -1  19   9 75.6411 52.6342  19
  -1  19   8 2056.21 108.363  17
  -1  19   8 2140.79 116.278  19
   1  19  -8 2044.44 161.514  27
   1  19  -8 2471.68 108.576   3
  -1  19   7 212.972 142.697  26
   1  19  -7 393.810 50.5895   3
  -1  19   7 342.010 52.5998  17
  -1  19   7 307.098 58.2023  19
   1  19  -7 271.068 93.7799  27
   1  19  -6 1113.05 70.4880   3
  -1  19   6 1065.84 80.0204  19
  -1  19   6 1058.20 73.0855  17
   1  19  -6 1249.42 125.943  27
  -1  19   6 1178.57 168.629  26
  -1  19   5 9948.51 405.777  17
   1  19  -5 9634.85 459.295  27
   1  19  -5 10551.2 404.537  11
   1  19  -5 11155.4 405.827   3
  -1  19   4 45.7799 47.9239  17
   1  19  -4 81.7290 44.3223  11
   1  19  -4 26.2976 84.1676  27
   1  19  -4 58.8452 43.8725   3
  -1  19   3-15.8331 54.8658  18
   1  19  -3-29.8646 84.5022  27
   1  19  -3 33.7259 43.4820   3
  -1  19   3-52.5077 50.1288  17
  -1  19   3 67.9166 128.367  26
   1  19  -3 81.6939 100.128  26
  -1  19   2 3994.13 173.766  17
   1  19  -2 3520.87 228.507  26
  -1  19   2 3437.98 247.042  26
  -1  19   2 4001.50 178.214  18
  -1  19   1 2480.66 112.699  17
   1  19  -1 2202.91 109.616   3
  -1  19   1 2399.35 118.184  18
   1  19  -1 2255.56 175.272  26
  -1  19   1 2315.27 190.870  26
   1  19   0 1980.01 166.349  26
  -1  19   0 1835.83 99.0380   3
  -1  19   0 2021.92 99.1710  17
  -1  19   0 1766.23 170.335  26
  -1  19   0 1903.46 103.465  18
  -1  19  -1 1357.85 78.8963   3
   1  19   1 1148.29 75.7452  18
   1  19   1 1172.81 146.499  26
  -1  19  -1 1209.83 81.0157  18
   1  19   2 230.031 52.7456  18
   1  19   2 332.960 126.749  26
  -1  19  -2 330.664 57.7732  18
  -1  19  -2 347.582 53.2519   3
   1  19   3 2123.93 108.318  18
  -1  19  -3 2288.33 107.873   3
   1  19   3 2108.07 183.211  26
  -1  19  -3 2157.05 110.816  18
  -1  19  -3 2150.84 109.699  11
  -1  19  -4 21.5068 47.8875   3
  -1  19  -4 154.550 49.3129  11
  -1  19  -5 536.064 57.2392   3
  -1  19  -5 462.692 49.3382   4
   1  19   5 360.706 134.043  26
  -1  19  -5 523.068 57.7016  11
  -1  19  -6 2687.50 121.530   3
  -1  19  -6 2619.02 117.542   4
   1  19   6 2257.40 201.616  26
  -1  19  -6 2185.17 176.378  27
  -1  19  -6 2580.84 122.378  11
   1  19   7 2961.11 232.845  26
  -1  19  -7 2840.00 207.950  27
  -1  19  -7 3385.45 151.885  11
  -1  19  -7 3716.44 152.826   3
  -1  19  -7 3468.98 147.556   4
  -1  19  -8 516.675 47.5368   4
  -1  19  -8 394.678 56.8339  12
  -1  19  -8 480.204 52.9915  11
  -1  19  -9 227.389 49.0533  12
  -1  19  -9 247.661 46.7701   3
  -1  19  -9 303.031 41.2604   4
  -1  19 -10 548.263 45.5142   4
  -1  19 -10 570.452 53.8849   3
  -1  19 -10 552.378 54.4174  12
  -1  19 -11 305.644 45.0363  12
  -1  19 -11 213.535 35.0831   4
  -1  19 -11 196.927 42.4476   3
  -1  19 -12 30.7821 35.7764   3
  -1  19 -12 68.8199 28.4049   4
  -1  19 -12-12.3436 37.2055  12
  -1  19 -13 11.6567 31.2045  12
  -1  19 -14 554.723 42.8697  10
  -1  19 -15 72.7507 25.2761  10
  -1  20  16-30.0029 27.9847  18
  -1 -20  16-8.85431 20.1249  23
  -1 -20  15 9.79998 28.8639  23
   1  20 -15 15.0922 23.0910  10
   1  20 -14 26.2988 26.6666   3
   1  20 -13 111.368 32.4225   3
  -1  20  13 49.3483 41.2529  19
  -1  20  12 177.242 47.7398  19
   1  20 -12 353.795 40.4857   3
   1  20 -11 331.384 43.1116   3
  -1  20  11 248.980 51.8727  19
  -1  20  10 191.189 51.1341  19
   1  20 -10 76.4952 41.1038  12
   1  20 -10 202.871 42.5429   3
   1  20  -9 55.6855 41.2059   3
  -1  20   9 33.1592 50.7928  19
  -1  20   8 1873.68 100.831  17
  -1  20   8 1882.38 107.339  19
  -1  20   7 173.474 48.8819  17
   1  20  -7 370.100 48.4602   3
   1  20  -6 1878.56 92.6459   3
   1  20  -6 1680.33 147.313  27
  -1  20   6 1570.59 186.319  26
  -1  20   6 1693.67 93.6131  17
   1  20  -5 437.988 97.8895  27
   1  20  -5 509.375 52.3707  11
  -1  20   5 453.570 56.2718  17
  -1  20   5 542.181 64.1424  18
   1  20  -5 592.149 54.6188   3
  -1  20   4 1569.39 179.743  26
   1  20  -4 2004.51 93.6748   3
  -1  20   4 1771.59 100.661  18
  -1  20   4 1711.67 95.0405  17
   1  20  -4 1710.70 92.0450  11
   1  20  -3 3427.59 145.941   3
  -1  20   3 3298.94 152.458  18
  -1  20   3 3448.98 147.021  17
   1  20  -3 3015.57 199.199  26
  -1  20   2 77.7263 54.4104  18
   1  20  -2-98.1933 112.982  26
  -1  20   2 50.3630 123.133  26
   1  20  -2 26.7681 43.5764   3
  -1  20   2 4.44553 47.3641  17
   1  20  -1 601.837 124.615  26
  -1  20   1 580.543 64.1123  18
  -1  20   1 588.166 57.3872  17
  -1  20   0 139.834 55.0402  18
  -1  20   0 170.976 50.3151   3
   1  20   0 103.053 114.648  26
   1  20   1 2905.45 135.439  18
  -1  20  -1 3149.42 141.038  18
   1  20   1 2788.02 205.269  26
  -1  20  -1 3107.51 137.433   3
  -1  20  -2 6153.03 240.163  11
   1  20   2 5189.84 305.259  26
  -1  20  -2 5962.24 239.628  18
   1  20   2 5541.16 236.256  18
  -1  20  -2 5884.47 237.802   3
  -1  20  -3 2536.38 114.060   3
   1  20   3 2202.76 112.146  18
  -1  20  -3 2315.59 114.002  11
   1  20   4 21.0790 48.5699  18
  -1  20  -4 52.3227 46.9370  11
  -1  20  -4 55.1890 45.4113   3
  -1  20  -5 147.546 47.6007   3
  -1  20  -5 139.374 48.1252  11
   1  20   5 11.0179 121.721  26
  -1  20  -6 175.206 47.0274   3
  -1  20  -6 140.858 47.6349  11
  -1  20  -7 609.203 60.5867  12
  -1  20  -7 644.397 51.5668   4
  -1  20  -7 584.807 55.8983   3
  -1  20  -7 625.386 57.3442  11
  -1  20  -8 102.516 43.7283  11
  -1  20  -8 138.573 45.4856   3
  -1  20  -8 145.196 37.3850   4
  -1  20  -8 132.987 47.6989  12
  -1  20  -9 61.7302 40.0804   3
  -1  20  -9 68.0583 33.5110   4
  -1  20  -9 71.2943 43.2341  12
  -1  20 -10 713.952 53.3436   3
  -1  20 -10 577.658 53.5601  12
  -1  20 -10 686.058 47.1697   4
  -1  20 -11 1091.71 67.9316  12
  -1  20 -11 1286.28 67.4569   3
  -1  20 -12 219.353 35.4601   3
  -1  20 -12 78.5349 35.0251  12
  -1  20 -13 390.634 39.9273  10
  -1  20 -13 294.978 32.3808  12
  -1  20 -14-8.05891 26.7168  10
  -1  20 -15 158.980 22.6173  10
  -1 -21  15 259.723 24.4805  23
  -1  21  15 243.284 34.1790  18
  -1  21  14 68.9181 37.3991  18
  -1 -21  14 156.591 29.1447  23
   1  21 -13 132.362 29.5686   3
   1  21 -12 705.229 47.3863   3
   1  21 -11 1103.68 62.6451   3
   1  21 -10 417.811 45.8954  12
   1  21 -10 596.238 47.8339   3
   1  21  -9 332.522 43.9175   3
   1  21  -9 208.117 44.6964  12
   1  21  -8 1268.25 73.8401   3
  -1  21   7 481.456 63.5852  18
   1  21  -7 485.959 50.5714   3
   1  21  -6 55.4508 43.2086   3
  -1  21   6 31.1816 44.3069  17
  -1  21   6 45.3774 54.1046  18
  -1  21   5 52.0383 45.1612  17
   1  21  -5 69.2266 40.0348  11
   1  21  -5 3.18121 41.8351   3
  -1  21   5-7.83155 51.3445  18
   1  21  -4 39.6189 43.7477   3
   1  21  -4 45.7689 41.4973  11
  -1  21   4 14.9223 44.8395  17
  -1  21   4 52.3819 52.4089  18
  -1  21   3 226.317 57.6369  18
   1  21  -3 160.715 45.4356   3
   1  21  -3 205.467 45.8622  11
  -1  21   3 205.088 47.4805  17
   1  21  -2 977.065 66.3427   3
  -1  21   2 922.826 67.2424  17
  -1  21   2 966.365 74.3071  18
   1  21  -1 1063.85 133.237  26
  -1  21   1 1002.78 75.5347  18
  -1  21   0 1512.07 89.4020  18
   1  21   0 1532.05 157.971  26
  -1  21  -1 159.929 48.2944   3
   1  21   1-4.98544 114.348  26
  -1  21  -1 113.481 52.8897  18
  -1  21  -2 3552.17 144.077   3
   1  21   2 2676.19 212.844  26
  -1  21  -2 3229.31 145.731  18
  -1  21  -2 3300.01 144.779  11
   1  21   2 2853.67 140.344  18
  -1  21  -3 828.271 66.5514   3
  -1  21  -3 969.018 67.2217  11
   1  21   3 838.375 65.7023  18
  -1  21  -4 106.714 46.2469   3
  -1  21  -4 41.5061 47.2275  11
   1  21   4 25.8146 47.5589  18
  -1  21  -5 83.9184 45.6002   3
  -1  21  -5 45.3318 46.4278  11
   1  21   5 111.441 48.7606  18
  -1  21  -6 1488.10 80.7315  11
  -1  21  -6 1479.76 80.1026   3
  -1  21  -7 45.8737 42.3133   3
  -1  21  -7-1.19206 47.1609  12
  -1  21  -7 63.3082 42.6169  11
  -1  21  -8 17.1377 40.3108   3
  -1  21  -8 46.3323 43.1610  12
  -1  21  -8 3.91756 39.0706  11
  -1  21  -9 553.651 49.2424   3
  -1  21  -9 578.586 53.5847  12
  -1  21 -10 545.628 47.1131   3
  -1  21 -10 560.914 49.3762  12
  -1  21 -11 96.6217 35.0612  12
  -1  21 -11 131.634 32.7873   3
  -1  21 -12 73.1072 30.3312  12
  -1  21 -12 128.084 29.2059   3
   1  21  13 81.7674 33.6574  18
  -1  21 -13 101.589 30.1664  10
  -1  21 -14 120.435 23.5295  10
  -1  22  14 31.2266 28.5328  18
  -1  22  13 17.3496 34.6562  18
  -1  22  12-12.7053 38.7136  18
  -1  22  11 74.9356 43.9668  18
   1  22 -11 148.896 32.3403   3
  -1  22  10 44.7061 46.4093  18
   1  22 -10 14.6923 32.5905  12
   1  22 -10 129.186 34.0081   3
   1  22  -9 1062.78 61.4448   3
   1  22  -9 943.981 61.2598  12
  -1  22   9 948.908 69.2001  18
  -1  22   8 408.750 56.1150  18
   1  22  -8 396.838 45.6357   3
  -1  22   7 248.229 54.8321  18
   1  22  -7 335.586 44.1242   3
  -1  22   6 96.3285 51.6102  18
   1  22  -6 49.9542 40.3457   3
  -1  22   5 2586.24 124.766  18
   1  22  -5 2856.75 119.239   3
  -1  22   4 2897.59 129.919  17
   1  22  -4 3077.51 130.546   3
   1  22  -4 2795.31 128.330  11
  -1  22   4 2780.24 135.100  18
  -1  22   3 81.1898 52.0002  18
   1  22  -3 129.619 43.3786  11
  -1  22   2 392.406 59.6528  18
  -1  22   1 5745.76 236.466  18
  -1  22   0 107.395 51.7382  18
  -1  22  -1 899.791 67.8432  11
  -1  22  -1 904.418 69.0046  18
  -1  22  -2 1556.40 87.4515  11
  -1  22  -2 1486.58 85.9395   3
  -1  22  -3 2117.59 101.421   3
   1  22   3 1814.51 98.2666  18
  -1  22  -3 2044.33 101.121  11
  -1  22  -4 636.429 56.8753   3
  -1  22  -4 601.399 57.3949  11
   1  22   4 560.208 56.7813  18
  -1  22  -5 307.309 47.5588   3
   1  22   5 303.351 50.5530  18
  -1  22  -5 318.000 49.6649  11
  -1  22  -6 2423.19 109.534   3
  -1  22  -6 2480.55 113.755  12
  -1  22  -6 2393.58 110.207  11
  -1  22  -7 774.950 59.8603  12
  -1  22  -7 673.905 53.9567  11
  -1  22  -7 764.671 56.2814   3
  -1  22  -8 39.0379 36.1776   3
   1  22   8 23.9259 43.3069  18
  -1  22  -8 23.7967 41.3355  12
   1  22   9 61.9179 41.5627  18
  -1  22  -9 22.0436 37.4434  12
  -1  22  -9 40.6028 34.1752   3
  -1  22 -10 204.666 36.7981  12
  -1  22 -10 258.830 35.4065   3
   1  22  10 167.054 40.7761  18
  -1  22 -11 28.4719 30.8057  12
   1  22  11 105.566 34.9307  18
  -1  22 -11 77.0295 28.5865   3
  -1  22 -12 535.745 34.5957  12
  -1  22 -12 628.731 41.7681  10
  -1  22 -13 328.682 30.5247  10
  -1  23  13 202.496 30.8290  18
  -1  23  12 4.33025 32.8294  18
  -1  23  11-11.7374 36.3451  18
   1  23 -10 17.7090 29.1988   3
  -1  23  10-53.1593 39.4861  18
  -1  23   9 255.889 46.4644  18
   1  23  -9 238.113 35.5803   3
   1  23  -9 224.018 36.1981  12
   1  23  -8 31.4213 34.1284   3
  -1  23   8 23.5623 44.0449  18
   1  23  -8-4.14422 36.8350  12
   1  23  -7 358.665 42.9275   3
  -1  23   7 326.745 51.5591  18
  -1  23   6 61.5966 47.3335  18
   1  23  -6 75.6606 38.7627   3
   1  23  -5 903.860 59.0559   3
  -1  23   5 756.829 66.1379  18
  -1  23   4 239.974 51.6683  18
   1  23  -4 286.720 42.1480  11
  -1  23   3 113.642 48.3890  18
   1  23  -3 121.426 40.1660  11
   1  23  -2 29.6044 41.1482  11
  -1  23   2 20.7554 48.7159  18
  -1  23   1 291.735 54.3157  18
  -1  23   0 837.695 64.3117  11
  -1  23   0 762.354 65.3118  18
  -1  23  -1 552.775 57.3719  11
  -1  23  -2 202.342 47.1161  11
  -1  23  -3 256.854 48.6445  11
  -1  23  -4 2150.09 106.887  11
  -1  23  -4 2360.26 107.521   3
   1  23   5 184.795 44.5594  18
  -1  23  -5 195.248 43.1866   3
  -1  23  -5 198.154 44.4865  11
   1  23   6 29.2001 42.0166  18
  -1  23  -6 119.603 38.5071  11
  -1  23  -6 145.490 39.3187   3
  -1  23  -6 52.0113 42.5368  12
  -1  23  -7 4.34292 35.7468   3
  -1  23  -7 3.85269 39.2961  12
   1  23   7 29.9961 39.3889  18
   1  23   8 255.440 40.9378  18
  -1  23  -8 244.624 36.7490   3
  -1  23  -8 224.164 41.6907  12
   1  23   9 86.8514 36.8684  18
  -1  23  -9 86.4653 31.0134   3
  -1  23  -9 148.335 35.1340  12
  -1  23 -10 632.431 46.1045  12
  -1  23 -10 760.482 44.4167   3
  -1  23 -11 29.9279 24.1853  12
  -1  23 -12 54.4324 23.2569  10
  -1  24  12 15.3641 23.6074  18
  -1  24  11 44.6302 30.1260  18
  -1  24  10 33.4627 34.1816  18
  -1  24   9 163.494 39.4910  18
   1  24  -9 136.413 28.5428  12
  -1  24   8 50.7233 39.0085  18
   1  24  -8 16.0982 31.7978  12
  -1  24   7 216.454 44.8569  18
   1  24  -7 298.092 40.3803  12
  -1  24   6 21.3793 42.2390  18
  -1  24   5 228.302 47.2735  18
  -1  24   4 127.590 45.9642  18
  -1  24   3 1088.88 68.9123  18
   1  24  -3 988.878 61.1185  11
   1  24  -2 123.517 39.9735  11
  -1  24   2 255.657 48.8971  18
  -1  24   1 295.939 49.7518  11
  -1  24   1 198.720 48.8940  18
   1  24  -1 267.112 42.7258  11
  -1  24   0 471.699 51.6457  11
  -1  24  -1 183.675 46.4241  11
  -1  24  -2 720.549 57.5982  11
  -1  24  -3 127.272 42.7687  11
  -1  24  -4 106.979 40.0786  11
  -1  24  -5 85.5554 37.1469  11
  -1  24  -5 99.7943 42.3772  12
  -1  24  -6 151.388 41.3515  12
  -1  24  -6 155.219 35.8958   3
  -1  24  -6 135.123 35.8386  11
  -1  24  -7 52.6166 31.1630   3
  -1  24  -7 1.62989 36.2896  12
  -1  24  -8 27.8894 27.9934   3
  -1  24  -8-7.08330 31.7609  12
  -1  24  -9 26.1353 28.6997  12
  -1  24  -9-31.9044 25.7773   3
  -1  24 -10 10.2505 23.6091  12
  -1  24 -11 455.982 33.0399  10
  -1  25  10 5.93505 26.3108  18
  -1  25   9 12.2563 30.1915  18
   1  25  -8 66.1522 25.9131  12
  -1  25   8 73.3206 33.6829  18
  -1  25   7 156.217 38.0080  18
   1  25  -7 194.013 33.8403  12
  -1  25   6 421.449 44.7323  18
  -1  25   5 17.6033 37.2242  18
  -1  25   4 24.1758 39.5728  18
  -1  25   3 42.8583 39.5658  18
  -1  25   3 71.9819 40.7778  11
   1  25  -2 274.261 37.8487  11
  -1  25   2 220.486 43.6511  18
   1  25  -1 64.3762 35.3005  11
  -1  25   1 116.541 41.2043  11
  -1  25   0 48.2281 39.1625  11
   1  25   0 3.95995 35.2990  11
   1  25   1 30.9103 36.9289  11
  -1  25  -1 77.2026 39.9494  11
  -1  25  -2 2359.62 107.493  11
  -1  25  -3 60.7372 37.4098  11
  -1  25  -4 306.445 44.4565  12
  -1  25  -4 246.787 38.1456  11
  -1  25  -5 39.0443 31.7464  11
  -1  25  -5 63.2553 36.3240  12
  -1  25  -6 94.3568 35.2469  12
  -1  25  -7 30.7242 30.3518  12
  -1  25  -8 21.4215 27.5974  12
  -1  25  -9 12.0835 23.1450  12
  -1  26   8 8.60726 25.4563  18
  -1  26   7 137.729 31.8598  11
   1  26  -7 132.272 25.5279  12
  -1  26   7 101.239 29.8122  18
   1  26  -6 73.2031 28.8105  12
  -1  26   6 116.722 32.9835  11
  -1  26   6 104.178 31.5296  18
  -1  26   5 655.325 48.1114  18
  -1  26   5 783.691 50.9080  11
  -1  26   4 240.687 38.3245  11
  -1  26   4 237.363 36.5811  18
  -1  26   3 158.683 36.7587  11
  -1  26   2 103.425 37.2844  11
  -1  26   1 1346.41 66.3920  11
   1  26  -1 1048.17 59.8817  11
  -1  26   0 3.83108 34.0882  11
   1  26   0 57.3770 30.4620  11
  -1  26  -1 343.487 40.2328  11
   1  26   1 309.688 37.0927  11
   1  26   2 38.3059 31.9974  11
  -1  26  -2 29.7166 32.5047  11
  -1  26  -3 862.121 53.8021  12
  -1  26  -3 787.545 48.3403  11
  -1  26  -4 40.5124 33.7689  12
  -1  26  -4 42.5155 28.7791  11
  -1  26  -5-6.55582 30.8734  12
  -1  26  -6 197.666 31.4883  12
  -1  26  -7 877.747 47.5379  12
  -1  26  -8 11.8054 20.0231  10
  -1  26  -8-6.43582 20.1371  12
  -1  27   7-2.43494 20.4996  11
  -1  27   6 57.8213 24.8849  11
   1  27  -5 8.05306 23.9088  12
  -1  27   5 35.4615 26.3582  11
   1  27  -4 334.472 33.4174  12
  -1  27   4 285.982 33.4197  11
  -1  27   3 103.800 29.9468  11
  -1  27   2 372.207 36.3575  11
  -1  27   1 32.4664 29.6517  11
  -1  27   0 122.031 29.7035  11
  -1  27   0 103.357 32.5437  12
   1  27   1-10.7976 24.2838  11
  -1  27  -1 4.46633 28.0158  11
   1  27   2 592.991 38.9600  11
  -1  27  -2 682.938 40.7290  11
  -1  27  -3-6.73742 23.0044  11
  -1  27  -3-18.1424 28.8725  12
   1  27   3 38.6836 24.6732  11
   1  27   4 11.4844 22.4762  11
  -1  27  -4 7.99123 25.7245  12
   1  27   5 61.5359 22.6827  11
  -1  27  -5 116.081 25.1496  12
  -1  27  -6 162.044 22.7743  12
  -1  28   3 71.3532 20.4435  11
   1  28  -3 56.4302 20.8238  12
  -1  28   2 18.5832 20.4023  11
   1  28  -2-0.42027 21.8041  12
  -1  28   1-0.81147 21.4414  12
  -1  28   1-5.08518 19.7803  11
  -1  28   0 161.808 25.6095  12
  -1  28   0 154.334 22.7160  11
  -1  28  -1 222.719 27.5246  12
  -1  28  -3 26.6177 18.8493  12
   2   0 -23-10.8903 15.9962  20
  -2   0  21-68.8039 38.8639  25
  -2   0  20 289.864 50.4783  25
  -2   0  19 8.60822 47.9543  25
  -2   0  18 65.2906 51.9402  25
  -2   0  17 2.77849 52.8561  25
  -2   0  17 74.0673 43.3565  23
  -2   0  16 804.865 70.9720  25
  -2   0  16 697.280 60.9464  23
  -2   0  15 44.5044 101.760   6
  -2   0  15 94.6808 55.3144  25
  -2   0  15-2.16389 47.4618  23
  -2   0  14 1474.91 87.7661  25
  -2   0  14 1399.11 80.6982  23
  -2   0  13 27.7907 43.0140  23
  -2   0  13 25.1060 47.9946  25
  -2   0  12 3038.88 133.056  25
  -2   0  12 2927.10 130.774  23
  -2   0  11 147.824 42.7801  25
  -2   0  10 217.249 40.2263  25
  -2   0   9 172.992 38.0614  25
  -2   0   8 199.576 37.4151  25
  -2   0   7 680.798 45.8850  25
  -2   0   6 2188.60 122.165   6
  -2   0   5 386.442 61.3096   6
  -2   0   4 64583.5 2399.53   6
  -2   0   3 156.131 57.6116   6
  -2   0   2 177752. 6556.30   6
  -2   0   1 123.770 51.1441   6
  -2   0   0 82658.3 3059.45   6
  -2   0  -1 1178.47 84.2931   6
  -2   0  -2 140416. 5179.35   1
  -2   0  -3 81.0945 47.6953   7
  -2   0  -3 68.0380 50.6721   1
  -2   0  -4 6569.51 270.167   1
  -2   0  -4 6571.03 273.644   7
  -2   0  -5 403.905 68.2578   7
  -2   0  -5 325.184 64.7386   1
  -2   0  -6 443.503 71.5301   1
  -2   0  -6 431.463 70.8993   7
  -2   0  -7 74.1279 67.1209   7
  -2   0  -8 2856.37 162.586   7
  -2   0  -9 480.387 89.4026   7
  -2   0 -10 1936.93 142.410   7
  -2   0 -11 283.966 43.9827  10
  -2   0 -11 352.318 92.7742   7
  -2   0 -12 591.649 106.119   7
  -2   0 -12 486.902 103.235   1
  -2   0 -12 554.645 49.3640  10
  -2   0 -13-130.184 92.3483   7
  -2   0 -13 121.084 91.2977   1
  -2   0 -14 448.012 105.217   1
  -2   0 -14 304.979 100.302   7
  -2   0 -15 16.8377 87.7166   7
  -2   0 -16 517.679 54.7035  20
  -2   0 -17 377.064 50.2819  20
   2   0  17 296.087 56.1533  25
   2   0  18 145.434 46.4311  25
  -2   0 -18 130.472 29.1509  16
  -2   0 -18 103.215 40.2428  20
  -2   0 -19 26.0154 34.4838  20
   2   0  19 27.9904 40.0272  25
   2   0  20 661.220 47.6432  25
  -2   0 -20 580.850 40.7757  20
  -2   0 -21 2.05136 20.7550  20
  -2  -1  21 41.0723 38.5437  25
  -2   1  21-66.6039 39.7721  25
  -2  -1  20 849.638 64.0347  25
  -2   1  20 694.164 62.5682  25
  -2  -1  19 43.8569 47.6296  25
  -2   1  19-86.7289 50.0570  25
  -2  -1  18 4.92332 41.2023  23
  -2   1  18 40.3068 51.8502  25
  -2  -1  18-7.87605 50.5295  25
  -2   1  17 161.244 55.4231  25
  -2  -1  17 105.079 97.6967   6
  -2  -1  17 128.677 54.5353  25
  -2  -1  17 199.718 46.4802  23
  -2   1  16 2846.75 133.130  25
  -2  -1  16 2749.71 209.844   6
  -2  -1  16 2761.89 132.450  25
  -2   1  16 2584.38 123.185  23
  -2  -1  16 2712.98 125.811  23
  -2   1  15 159.085 58.3482  25
  -2  -1  15 207.499 57.8482  25
  -2  -1  15 122.400 51.3190  23
  -2   1  15 178.730 48.8627  23
  -2   1  14 1331.07 84.5552  25
  -2  -1  14 1365.83 83.7641  25
  -2   1  14 1152.32 74.5892  23
  -2  -1  14 1395.46 80.6570  23
  -2   1  13 667.174 62.5354  25
  -2  -1  13 695.877 59.2592  23
  -2  -1  13 604.974 59.6069  25
  -2   1  13 585.129 55.5663  23
  -2  -1  12 80.6429 45.8282  23
  -2   1  12 103.939 41.8060  23
  -2   1  12 113.470 46.7537  25
  -2  -1  12 76.8366 40.4383  14
  -2  -1  12 26.2199 44.4032  25
  -2  -1  11 390.705 46.2026  25
  -2  -1  10 489.319 46.1176  25
  -2  -1   9 1211.13 64.7776  25
  -2  -1   8 24673.7 917.163  25
  -2  -1   7 30238.5 1120.08  25
  -2  -1   6 4100.44 187.122   6
  -2  -1   5 12525.2 490.024   6
  -2  -1   4 32514.7 1220.80   6
  -2  -1   3 1886.00 104.415   6
  -2  -1   2 5264.32 220.225   6
  -2  -1   1 7131.48 256.141   6
  -2   1   1 6066.05 233.075   1
  -2   1   0 170.721 36.6218   1
  -2  -1   0 270.329 56.1838   6
  -2  -1  -1 249687. 9100.24   6
  -2   1  -1 245295. 9092.50   1
  -2  -1  -2 1776.50 102.202   7
  -2   1  -2 2134.07 99.0482   1
  -2   1  -3 2156.80 108.250   1
  -2  -1  -3 2112.56 110.147   7
  -2   1  -4 33414.5 1243.91   1
  -2  -1  -4 33110.8 1247.52   7
  -2  -1  -4 32861.7 1244.10   1
  -2  -1  -5 2347.50 129.252   7
  -2  -1  -5 2413.34 129.227   1
  -2   1  -5 2460.30 128.580   1
  -2   1  -6 1112.73 90.7185   1
  -2  -1  -6 1270.80 94.9706   7
  -2   1  -7 1103.69 95.2618   1
  -2  -1  -7 1036.12 94.0772   7
  -2  -1  -8 4725.44 227.585   7
  -2  -1  -9 1757.36 128.373   7
  -2  -1 -10 2947.41 176.796   7
  -2  -1 -11 4995.79 255.116   1
  -2  -1 -11 5170.66 258.786   7
  -2  -1 -11 5016.61 202.355  10
  -2   1 -11 4961.65 203.161  10
  -2  -1 -12 99.6212 90.9931   7
  -2   1 -12 90.5797 41.7168  10
  -2  -1 -12 69.6685 91.9242   1
  -2   1 -13 433.201 105.108   1
  -2  -1 -13 570.028 105.358   7
  -2  -1 -13 485.683 106.077   1
  -2   1 -13 454.419 49.6799  10
  -2  -1 -14 521.038 109.069   7
  -2  -1 -14 759.568 113.911   1
  -2   1 -14 525.259 110.538   1
  -2  -1 -15 996.869 122.098   7
  -2  -1 -15 821.762 122.612   1
  -2   1 -16 176.778 47.3561  20
  -2  -1 -16 204.845 47.2873  20
   2  -1  16 253.824 53.6348  25
   2  -1  17 1240.93 80.1542  25
  -2   1 -17 1219.00 75.3389  20
  -2  -1 -17 1208.41 73.9819  20
   2   1  17 1421.88 81.7323  25
  -2   1 -18-20.9619 38.8728  20
   2   1  18 34.3846 44.5296  25
  -2   1 -18 27.9614 29.1397  16
  -2  -1 -18-23.3023 38.5182  20
   2  -1  18 37.9446 44.9533  25
  -2   1 -19 114.331 25.7995  16
  -2  -1 -19 174.556 36.1882  20
  -2   1 -19 165.348 36.6938  20
   2   1  19 165.869 42.5030  25
   2  -1  19 187.966 42.4347  25
  -2   1 -20 91.4980 24.9296   4
  -2  -1 -20 87.6006 30.0001  20
   2   1  20 78.6736 36.6939  25
   2  -1  20 145.882 35.6327  25
  -2  -1 -21 8.02267 19.8703  20
  -2   2  22 164.768 33.1543  17
  -2  -2  21 52.0550 37.6814  25
  -2  -2  20 234.428 47.6199  25
  -2  -2  19 103.617 48.6365  25
  -2  -2  19 109.233 40.4256  23
  -2  -2  18 86.4850 51.0589  25
  -2  -2  18 88.4920 44.2127  23
  -2  -2  17 115.623 45.7220  23
  -2  -2  17 167.696 52.3612  25
  -2  -2  17-51.6713 104.308   6
  -2   2  17-6.76149 100.469   6
  -2  -2  16 424.972 61.8685  25
  -2  -2  16 527.897 58.6437  23
  -2  -2  16 416.756 120.435   6
  -2  -2  15 1042.52 73.3826  23
  -2  -2  15 1064.35 76.7203  25
  -2   2  15 971.914 68.4620  23
  -2  -2  14 396.496 58.4794  25
  -2  -2  14 311.561 55.2169  23
  -2   2  14 175.646 47.3026  23
  -2  -2  14 346.157 112.038   6
  -2  -2  13 6.60513 47.7522  25
  -2   2  13 8.26046 41.4599  23
  -2  -2  12 1752.67 91.4392  25
  -2  -2  12 1857.62 86.5398  14
  -2  -2  11 180.864 42.2237  25
  -2  -2  10 1806.52 86.3306  25
   2  -2 -10 1776.68 112.062   1
  -2  -2   9 20761.7 776.488  25
   2  -2  -9 20972.6 797.196   1
   2  -2  -8 18394.6 736.018   1
  -2  -2   8 19675.4 720.361  25
   2  -2  -7 4562.88 197.207   1
  -2  -2   7 4694.97 182.611  25
  -2  -2   7 4789.51 216.069   6
   2  -2  -6 997.257 65.4909   1
  -2  -2   6 1246.63 86.7394   6
  -2  -2   5 13297.1 516.941   6
  -2  -2   4 10869.9 426.991   6
  -2  -2   3 317.584 54.4819   6
  -2  -2   2 10364.4 405.702   6
  -2  -2   1 1030.22 75.1635   7
  -2  -2   1 983.548 76.3058   6
  -2  -2   0 604.466 65.6734   7
  -2  -2   0 623.725 70.3460   6
  -2  -2  -1 44573.1 1662.85   7
  -2  -2  -1 45382.2 1662.49   6
  -2   2  -1 44232.9 1654.22   1
  -2  -2  -2 2996.43 142.517   7
  -2   2  -2 3054.86 134.601   1
  -2   2  -3 13236.9 513.048   1
  -2  -2  -3 13450.7 518.051   7
  -2  -2  -4 8526.08 329.174   7
  -2   2  -4 8868.54 326.092   1
  -2   2  -5 378.800 64.7827   1
  -2  -2  -5 361.461 66.9701   7
  -2   2  -5 259.716 49.1741  27
  -2  -2  -6 14397.4 566.641   7
  -2   2  -6 15100.9 564.682   1
  -2   2  -6 13808.6 550.931  27
  -2   2  -7 263.245 69.6239   1
  -2   2  -7 161.686 47.5397  27
  -2   2  -8 652.178 62.2765  27
  -2  -2  -8 458.593 79.8621   7
  -2   2  -8 614.706 84.4115   1
  -2   2  -9 256.260 49.4653  27
  -2  -2  -9 203.285 77.1149   7
  -2  -2 -10 3328.91 190.851   7
  -2  -2 -11 1132.40 119.194   7
  -2   2 -11 1319.60 72.7965  10
  -2  -2 -11 1352.13 131.691   1
  -2  -2 -12 4668.87 249.000   1
  -2   2 -12 4475.94 186.913  10
  -2  -2 -12 4701.08 247.628   7
  -2  -2 -13 243.238 99.3633   1
  -2   2 -13 164.256 42.6868  10
  -2   2 -13 231.923 97.6581   7
  -2  -2 -13 235.221 93.0417   7
  -2  -2 -14 2978.63 193.153   7
  -2   2 -14 3351.25 204.488   7
  -2  -2 -14 2762.85 196.245   1
  -2   2 -14 2795.59 128.014  10
  -2  -2 -15 153.900 100.324   1
  -2  -2 -15 130.822 91.2484   7
  -2   2 -15 245.949 96.6456   7
   2  -2  16 137.832 51.4334  25
  -2  -2 -16 149.560 45.5357  20
   2  -2  17 67.6855 47.5990  25
  -2  -2 -17 15.4970 40.7228  20
  -2  -2 -18-3.63565 36.7607  20
   2  -2  18 63.8491 44.4319  25
  -2   2 -18 15.7585 29.4202  16
  -2  -2 -19 21.1113 33.2539  20
   2  -2  19 56.8905 38.8163  25
  -2   2 -19 22.8243 25.8849  16
  -2   2 -20 118.606 20.9986  16
  -2  -2 -20 104.235 28.8366  20
  -2  -2 -21 137.186 21.8500  20
  -2   3  22 156.051 31.4928  17
  -2  -3  21 63.5783 37.0079  25
  -2   3  21 60.3415 38.0141  25
  -2  -3  20 63.9713 42.2292  25
  -2   3  20 107.802 45.5485  25
  -2  -3  20 30.9963 34.3676  23
  -2  -3  19 169.860 49.0966  25
  -2  -3  19 188.543 43.4219  23
  -2  -3  18 566.378 55.9371  23
  -2  -3  18 576.223 60.7188  25
  -2  -3  17 232.520 47.7922  23
  -2   3  17 134.546 103.401   6
  -2  -3  17 279.819 53.5594  25
  -2  -3  17 242.860 109.329   6
  -2   3  16 6.63328 101.815   6
  -2  -3  16 29.8966 48.4369  23
  -2  -3  16-37.7035 99.5018   6
  -2  -3  16-13.1227 50.9164  25
  -2  -3  15 544.586 63.2275  25
  -2  -3  15 586.211 123.614   6
  -2  -3  15 608.904 63.5750  23
  -2   3  15 792.757 136.343   6
  -2  -3  14 1636.79 92.2080  25
  -2  -3  14 1744.49 157.982   6
  -2   3  14 1869.11 164.888   6
  -2  -3  13 235.745 50.1734  25
  -2   3  13 174.687 54.2597  25
   2  -3 -12 1957.24 126.419   1
  -2  -3  12 1955.43 97.7239  25
  -2  -3  12 2029.68 91.8786  14
  -2   3  12 2024.36 100.720  25
   2  -3 -11 4589.03 227.209   1
  -2   3  11 5111.21 204.297  25
  -2  -3  11 5146.54 202.682  25
   2  -3 -10 13714.6 547.121   1
  -2   3  10 13718.0 525.528  25
  -2  -3  10 14110.5 524.057  25
   2  -3  -9 10543.8 436.265   1
  -2   3   9 11161.0 417.830  25
  -2  -3   9 11031.5 416.412  25
  -2  -3   8 5059.06 200.718  25
  -2   3   8 5083.37 202.398  25
   2  -3  -8 5641.28 221.197   1
  -2  -3   7 799.774 45.4701  25
  -2   3   7 694.734 80.9423   6
  -2  -3   7 884.296 81.1171   6
   2  -3  -7 777.375 63.8837   1
  -2   3   7 771.457 47.6821  25
  -2  -3   6 19867.9 736.801   6
  -2   3   6 19253.1 739.261   6
   2  -3  -6 18794.8 720.833   1
  -2   3   5 5155.86 223.846   6
   2  -3  -5 4963.43 202.196   1
  -2   3   4 5128.44 203.358   6
  -2  -3   4 5552.40 204.196   6
  -2  -3   3 3211.19 143.571   6
  -2   3   3 2993.81 144.269   6
  -2   3   2 80.1368 53.3089   6
  -2  -3   2 17.8101 49.3868   6
  -2   3   1 26316.8 983.744   7
  -2  -3   1 26938.1 982.568   7
  -2  -3   1 25862.4 982.589   6
  -2   3   1 25496.7 982.614   6
  -2  -3   0 3524.68 156.662   7
  -2   3   0 3455.09 156.163   6
  -2   3   0 3511.54 158.688   7
  -2  -3   0 3599.19 157.302   6
  -2  -3  -1 88787.9 3326.61   7
  -2   3  -1 92522.2 3328.20   7
  -2   3  -1 87814.5 3319.19   1
  -2  -3  -1 90681.9 3325.98   6
  -2   3  -1 91119.5 3326.63   6
  -2  -3  -2 6902.58 283.920   7
  -2   3  -2 7084.07 278.739   1
  -2   3  -2 7060.42 285.259   7
  -2   3  -3 20416.4 779.362  27
  -2  -3  -3 19464.1 781.668   7
  -2   3  -3 21759.5 785.117   7
  -2   3  -3 20752.6 779.557   1
  -2   3  -4 2829.24 141.594   7
  -2  -3  -4 2708.87 137.634   7
  -2   3  -4 2969.40 134.018  27
  -2   3  -4 2636.00 134.842   1
  -2   3  -5 26.0717 48.8100  27
  -2   3  -5 40.5773 62.7574   7
  -2  -3  -5 40.9094 57.7274   7
  -2   3  -5-11.9192 57.4603   1
  -2   3  -6 1356.19 87.1572  27
  -2   3  -6 1514.40 100.546   1
  -2   3  -6 1443.23 106.697   7
  -2  -3  -6 1343.25 100.269   7
  -2   3  -7 167.725 51.6800  27
  -2   3  -7 229.571 74.4986   7
  -2   3  -7 188.201 67.7085   1
  -2  -3  -7 80.7483 65.5164   7
  -2   3  -8 261.498 55.1392  27
  -2   3  -8 381.071 79.7042   1
  -2   3  -8 384.821 79.4965   7
  -2  -3  -8 302.656 74.2387   7
  -2   3  -9 984.384 76.4546  27
  -2   3  -9 896.103 99.6849   7
  -2  -3  -9 684.164 91.2049   7
  -2   3 -10 5161.63 254.416   7
  -2  -3 -10 4952.06 246.327   7
  -2  -3 -10 5011.49 251.488   1
  -2   3 -10 4626.82 217.232  27
  -2   3 -10 4986.66 199.531  10
  -2   3 -11 686.282 104.973   7
  -2  -3 -11 589.255 98.2405   7
  -2  -3 -11 491.875 101.276   1
  -2   3 -11 514.396 49.9806  10
  -2   3 -11 515.228 63.7869  27
  -2  -3 -12 1192.33 130.339   1
  -2  -3 -12 994.660 117.824   7
  -2   3 -12 1099.24 68.5136  10
  -2   3 -12 1048.46 123.742   7
  -2  -3 -13 1869.12 150.415   7
  -2   3 -13 1935.32 95.1568  10
  -2  -3 -13 1870.54 156.186   1
  -2   3 -13 1795.99 157.697   7
  -2   3 -14 798.458 119.985   7
  -2   3 -14 658.332 55.8459  10
  -2  -3 -14 614.008 112.197   7
  -2  -3 -14 876.920 120.571   1
  -2  -3 -15 1159.47 128.966   7
  -2   3 -15 1270.20 77.0883  20
  -2   3 -15 1270.89 135.236   7
  -2  -3 -15 995.323 131.121   1
  -2  -3 -15 1219.78 73.9178  20
   2  -3  16 1851.07 93.5903  25
  -2   3 -16 1717.99 90.9443  20
  -2  -3 -17 91.9869 40.9706  20
  -2   3 -17 47.1747 43.3619  20
   2  -3  17 114.222 47.3544  25
  -2  -3 -18 78.0922 37.3095  20
  -2   3 -18 74.1817 31.7193  16
   2  -3  18 112.434 43.9374  25
  -2   3 -18 91.5352 39.9831  20
  -2  -3 -19 262.945 36.8911  20
  -2   3 -19 288.691 38.0999  20
  -2   3 -19 273.271 33.0583   4
   2   3  19 272.797 44.4006  25
   2  -3  19 283.110 42.9009  25
  -2   3 -19 317.168 31.7752  16
  -2   3 -20 673.195 38.1823  16
  -2   3 -20 713.637 44.1282  20
  -2  -3 -20 706.874 43.3185  20
  -2   3 -21 6.21244 19.0708  20
  -2  -3 -21-5.57193 18.4811  20
  -2   4  22 58.7778 27.3533  17
  -2   4  21 0.71809 36.5104  17
  -2   4  21 78.0897 38.4273  25
  -2  -4  21 60.3912 36.7121  25
  -2  -4  20 45.0338 41.8587  25
  -2   4  20 103.289 44.8038  25
  -2  -4  20 25.6488 36.0407  23
  -2  -4  19 110.247 47.1082  25
  -2  -4  19 112.663 41.8280  23
  -2   4  19 45.0394 50.2422  25
  -2   4  18-1.33009 51.0968  25
  -2  -4  18 84.6997 45.7517  23
  -2  -4  18-6.12853 48.8819  25
  -2  -4  17 199.322 48.8945  23
  -2   4  17 164.304 57.3188  25
  -2  -4  17 234.193 53.3948  25
  -2  -4  16 46.8489 48.9092  23
  -2  -4  16-33.4492 48.4477  25
  -2  -4  16 67.8332 90.2088   6
  -2   4  16 18.1892 52.5087  25
  -2   4  16 46.0335 100.709   6
  -2   4  15 3015.26 226.633   6
  -2   4  15 3267.23 152.109  25
  -2  -4  15 3314.24 149.006  25
  -2  -4  15 2912.36 215.481   6
  -2  -4  15 3437.23 151.349  23
  -2   4  14 1594.32 96.4065  25
  -2  -4  14 1634.79 154.648   6
  -2   4  14 1781.49 166.564   6
  -2  -4  14 1738.02 92.2310  25
  -2   4  13 1809.25 100.345  25
  -2   4  13 2033.44 170.610   6
  -2  -4  13 1952.95 96.9594  25
  -2  -4  13 1847.83 90.4497  14
  -2  -4  13 2057.66 161.515   6
  -2  -4  12 55.1021 38.3621  14
  -2   4  12-19.1264 47.6734  25
  -2  -4  12 18.1431 41.3935  25
  -2  -4  11 574.918 49.3685  25
  -2   4  11 587.850 53.0153  25
   2  -4 -10 549.744 71.7502   1
  -2   4  10 444.883 48.5172  25
  -2  -4  10 501.873 45.4868  25
  -2  -4   9 1227.99 62.6675  25
   2  -4  -9 1118.97 83.7951   1
  -2   4   9 1211.07 65.7779  25
  -2  -4   8 777.531 82.3480   6
  -2   4   8 702.333 89.5071   6
  -2   4   8 646.800 49.7108  25
  -2  -4   8 808.172 46.8719  25
   2  -4  -8 638.728 67.8993   1
  -2  -4   7 96.4617 29.3890  25
   2  -4  -7 101.802 46.4990   1
  -2   4   7 71.9274 32.5226  25
  -2   4   7 105.707 66.0753   6
  -2  -4   7 39.9040 57.7004   6
   2  -4  -6 1476.30 81.9410   1
  -2   4   6 1496.83 102.601   6
  -2  -4   6 1586.99 97.8860   6
   2  -4  -5 10212.9 391.851   1
  -2   4   5 10372.7 411.202   6
  -2  -4   5 10469.8 407.985   6
   2  -4  -4 376.701 33.8143   1
  -2  -4   4 386.051 54.3661   6
  -2   4   4 252.349 58.3725   6
  -2   4   3 267.456 52.7248   6
  -2  -4   3 268.341 52.4450   6
  -2   4   2 734.457 65.4150   6
  -2  -4   2 766.219 63.4224   6
  -2   4   1 2516.42 120.852   7
  -2  -4   1 2590.28 117.589   7
  -2  -4   1 2499.47 118.994   6
  -2   4   1 2346.15 119.895   6
  -2   4   0 16767.2 633.757   7
  -2  -4   0 16642.8 632.621   7
  -2  -4   0 16646.9 633.141   6
  -2   4   0 16458.9 632.664   6
  -2   4  -1 7373.19 290.866   7
  -2  -4  -1 7054.91 288.640   7
  -2  -4  -2 35578.6 1348.10   7
  -2   4  -2 36523.7 1349.77   7
  -2   4  -3 10151.1 410.099  27
  -2   4  -3 10374.7 408.978   1
  -2  -4  -3 10133.5 411.580   7
  -2   4  -3 11116.6 414.197   7
  -2   4  -4 316.222 63.8460   7
  -2  -4  -4 277.534 57.1438   7
  -2   4  -4 176.762 58.8762   1
  -2   4  -4 250.656 55.0039  27
  -2   4  -5 2626.08 136.198   1
  -2   4  -5 2745.18 136.897   7
  -2   4  -5 2280.65 127.481  27
  -2  -4  -5 2560.21 134.897   7
  -2  -4  -6 2809.83 149.198   7
  -2   4  -6 2830.74 149.801   1
  -2   4  -6 3157.01 154.126   7
  -2   4  -6 2656.82 140.598  27
  -2   4  -7 6977.10 302.579   1
  -2   4  -7 7325.47 308.498   7
  -2  -4  -7 6634.49 300.570   7
  -2   4  -7 6980.31 292.515  27
  -2   4  -8 222.843 75.8940   1
  -2   4  -8 224.249 58.7433  27
  -2  -4  -8 291.688 74.9853   7
  -2   4  -8 298.557 80.2184   7
  -2   4  -9 3208.68 179.410   1
  -2   4  -9 3095.74 158.976  27
  -2   4  -9 3504.47 186.633   7
  -2  -4  -9 2990.91 174.850   7
  -2  -4  -9 3466.37 185.040   1
  -2   4 -10 1361.54 98.3311  27
  -2   4 -10 1445.86 78.2800  12
  -2   4 -10 1456.44 127.944   7
  -2  -4 -10 1333.55 118.815   7
  -2  -4 -10 1528.10 128.352   1
  -2   4 -10 1424.97 76.4471  10
  -2   4 -11 1241.40 128.340   7
  -2  -4 -11 1298.87 122.936   7
  -2  -4 -11 1253.95 125.085   1
  -2   4 -11 1191.91 94.1491  27
  -2   4 -11 1264.99 72.8520  10
  -2   4 -12 874.971 117.116   7
  -2  -4 -12 882.268 111.715   7
  -2   4 -12 887.662 63.1454  10
  -2  -4 -12 1060.66 123.413   1
  -2   4 -13 2930.66 195.017   7
  -2  -4 -13 2660.42 182.486   7
  -2  -4 -13 2986.24 194.680   1
  -2   4 -13 2869.52 128.590  10
  -2  -4 -14 388.252 107.421   1
  -2  -4 -14 302.487 96.7539   7
  -2   4 -14 329.405 101.362   7
  -2   4 -14 236.564 45.2105  10
  -2   4 -15 61.1290 45.0132  20
  -2  -4 -15-105.525 83.9050   7
  -2  -4 -15 16.4998 92.7236   1
  -2   4 -15 45.5752 86.8388   7
  -2   4 -15-5.11733 37.8571  10
  -2  -4 -15-16.2283 41.2477  20
  -2  -4 -16 198.981 44.0227  20
   2  -4  16 123.703 49.5129  25
  -2   4 -16 136.028 46.7169  20
   2   4  16 118.805 52.1295  25
  -2  -4 -17 81.0751 39.6868  20
  -2   4 -17 118.865 43.1846  20
   2  -4  17 159.281 46.8768  25
   2   4  17 124.542 49.8477  25
  -2  -4 -18 112.738 37.8645  20
  -2   4 -18 175.262 40.8989  20
   2   4  18 109.071 45.3605  25
   2  -4  18 150.858 44.3503  25
  -2   4 -18 137.938 33.3971   4
  -2   4 -18 108.334 33.4809  16
  -2   4 -19 35.2591 32.8462  20
  -2  -4 -19 10.3054 30.1182  20
   2  -4  19-10.4662 36.7967  25
  -2   4 -19 35.6443 27.2417  16
  -2   4 -19 51.9317 26.0547   4
   2   4  19-31.6137 39.2529  25
  -2   4 -20 33.5303 21.4819  16
  -2   4 -20 42.9802 27.5689  20
  -2  -4 -20 15.9044 25.8578  20
  -2  -4 -21 18.9573 16.3150  20
  -2   4 -21 15.4101 17.2055  20
   2  -5 -22 1.85682 20.4478  20
  -2   5  22-42.2622 25.9652  17
  -2   5  21 381.679 45.1005  25
  -2   5  21 401.260 43.6033  17
  -2  -5  20 790.949 57.7593  25
  -2  -5  20 712.749 51.9628  23
  -2  -5  19 1577.23 86.6815  25
  -2   5  19 1429.78 89.8024  25
  -2  -5  19 1645.97 83.6235  23
  -2  -5  18 344.962 54.4042  25
  -2   5  18 381.737 56.7882  25
  -2  -5  18 360.014 50.4579  23
  -2  -5  17 1607.85 88.6783  23
  -2  -5  17 1456.05 88.5892  25
  -2   5  17 1569.17 93.4336  25
  -2  -5  16 213.027 52.6303  23
  -2  -5  16-6.08813 96.6901   6
  -2  -5  16 241.855 51.5804  25
  -2   5  16 111.216 101.608   6
  -2   5  16 245.075 55.8015  25
  -2   5  15 1223.64 152.146   6
  -2   5  15 1213.04 84.4254  25
  -2  -5  15 1279.91 146.278   6
  -2  -5  15 1261.50 80.6859  25
  -2   5  14 1685.96 96.3119  25
  -2  -5  14 1621.44 91.0250  25
  -2  -5  14 1400.42 152.135   6
  -2   5  14 1363.20 158.969   6
  -2   5  13 807.807 127.569   6
  -2  -5  13 647.081 56.3514  14
  -2   5  13 727.045 67.1112  25
  -2  -5  13 799.667 63.0442  25
  -2  -5  13 766.028 117.408   6
  -2   5  12 245.986 49.0659  25
  -2  -5  12 215.011 41.0439  14
  -2  -5  12 268.062 87.4329   6
  -2  -5  12 243.663 44.3516  25
  -2   5  12 181.530 96.3422   6
   2  -5 -11 1823.09 120.139   1
  -2  -5  11 2113.31 145.478   6
  -2   5  11 2031.27 100.153  25
  -2  -5  11 2239.64 97.4996  25
  -2   5  11 1839.16 151.214   6
  -2  -5  10 328.980 39.8923  25
   2  -5 -10 339.259 63.1740   1
  -2   5  10 271.235 43.9791  25
  -2  -5  10 355.315 79.5890   6
  -2   5  10 353.388 88.3481   6
   2  -5  -9 2785.53 142.656   1
  -2   5   9 2912.69 123.440  25
  -2  -5   9 2917.70 121.345  25
  -2   5   9 2836.26 167.204   6
  -2  -5   9 2862.03 159.137   6
  -2   5   8 23414.7 876.799   6
   2  -5  -8 22303.1 854.521   1
  -2  -5   8 23583.9 871.057   6
  -2   5   8 22412.0 839.156  25
  -2  -5   8 22322.2 837.568  25
  -2   5   7 3678.76 148.038  25
  -2  -5   7 4100.26 178.701   6
  -2  -5   7 3489.37 145.928  25
  -2   5   7 3866.17 182.092   6
   2  -5  -7 3935.92 162.912   1
   2  -5  -6 4305.11 181.796   1
  -2   5   6 4279.45 199.937   6
  -2  -5   6 4550.20 196.940   6
  -2   5   5 4619.37 201.570   6
   2  -5  -5 4299.26 181.367   1
  -2  -5   5 4861.62 198.820   6
  -2  -5   4 11056.2 431.932   6
  -2   5   4 10951.5 433.198   6
  -2   5   3 2277.41 116.939   6
  -2  -5   3 2404.02 116.812   6
  -2  -5   2 7910.75 314.656   6
  -2   5   2 7921.17 315.874   6
  -2   5   1 588.990 57.6389   6
  -2  -5   1 548.074 54.8955   7
  -2  -5   1 535.990 56.2324   6
  -2   5   1 586.121 56.8560   7
  -2  -5   0 1253.28 76.9679   6
  -2   5   0 1245.31 79.7576   7
  -2  -5   0 1310.62 76.9166   7
  -2   5   0 1337.73 78.8744   6
  -2  -5  -1 234.326 50.6770   7
  -2   5  -1 185.439 51.9200   7
  -2  -5  -2 31599.9 1204.60   7
  -2   5  -2 32681.7 1206.33   7
  -2   5  -3 597.766 67.3573  27
  -2   5  -3 467.928 62.7281   7
  -2  -5  -3 434.537 61.1506   7
  -2   5  -4 239.647 61.0086  27
  -2   5  -4 214.375 59.5978   7
  -2  -5  -4 291.188 60.6635   7
  -2  -5  -5 3894.10 188.323   7
  -2   5  -5 4455.38 194.904   7
  -2   5  -5 4113.32 189.110  27
  -2   5  -6 197.136 61.4618  27
  -2  -5  -6 225.596 63.7918   7
  -2   5  -6 384.773 68.8648   7
  -2   5  -7 4877.35 237.722  27
  -2  -5  -7 5410.56 247.432   7
  -2   5  -8 5462.25 248.354   7
  -2  -5  -8 5129.60 243.860   7
  -2   5  -8 4777.98 231.744  27
  -2  -5  -8 5629.49 252.178   1
  -2   5  -9 5785.98 260.972   7
  -2  -5  -9 5242.59 251.141   7
  -2  -5  -9 6056.45 263.708   1
  -2   5 -10 1132.46 67.6163  10
  -2   5 -10 1130.79 93.7296  27
  -2   5 -10 1191.91 116.633   7
  -2  -5 -10 891.788 109.795   7
  -2  -5 -10 1219.40 120.217   1
  -2   5 -10 1014.25 67.9817  12
  -2  -5 -11 122.255 91.2235   1
  -2   5 -11 251.565 45.8395  12
  -2   5 -11 270.695 94.1330   7
  -2  -5 -11 70.4949 80.0789   7
  -2   5 -11 223.563 65.3841  27
  -2   5 -11 198.461 44.6337  10
  -2   5 -12 488.357 72.7242  27
  -2  -5 -12 487.898 109.581   1
  -2   5 -12 622.719 107.540   7
  -2  -5 -12 535.259 96.6445   7
  -2   5 -12 497.933 52.6326  10
  -2  -5 -13 344.043 105.037   1
  -2   5 -13 372.651 102.696   7
  -2  -5 -13 409.938 92.7870   7
  -2   5 -13 326.410 49.3794  10
  -2  -5 -14 1314.17 132.062   7
  -2   5 -14 1230.24 135.549   7
  -2  -5 -14 1332.99 140.996   1
  -2   5 -14 1441.66 79.8730  20
  -2  -5 -14 1300.50 75.0274  20
  -2   5 -14 1235.32 75.4028  10
  -2   5 -15 333.199 104.373   7
  -2  -5 -15 329.096 99.1296   1
  -2   5 -15 240.392 43.6913  10
  -2  -5 -15 296.864 45.3407  20
  -2   5 -15 301.914 50.0958  20
  -2  -5 -15 227.882 87.4209   7
  -2   5 -16 447.623 52.0594  20
   2  -5  16 486.248 54.3043  25
   2   5  16 511.662 58.9675  25
  -2  -5 -16 446.609 48.7481  20
  -2   5 -17 34.5765 40.9242  20
   2  -5  17 55.0421 44.0283  25
  -2   5 -17 65.8631 33.9673   4
  -2  -5 -17 86.9713 37.5685  20
   2   5  17 96.5508 47.8692  25
  -2   5 -18 737.934 47.9738   4
  -2  -5 -18 700.340 50.5129  20
  -2   5 -18 732.677 48.8067  16
   2   5  18 669.480 58.4968  25
   2  -5  18 663.975 55.7463  25
  -2   5 -18 783.583 53.0376  20
  -2  -5 -19 12.8782 29.7730  20
   2  -5  19 61.7110 35.7574  25
  -2   5 -19 13.1505 26.1798  16
   2   5  19 79.1504 38.4581  25
  -2   5 -19 60.6637 26.3944   4
  -2   5 -19 19.3571 31.4229  20
  -2   5 -20 53.5838 25.4837  20
  -2   5 -20 68.3839 21.1001  16
  -2  -5 -20 43.2367 23.9733  20
   2   6 -22 32.9245 18.6218  20
  -2  -6  21 137.209 30.9923  23
  -2   6  21 212.074 36.4211  17
  -2   6  20 46.7367 42.3918  17
  -2   6  20 32.7921 42.8208  25
  -2  -6  20 87.5480 37.2209  23
  -2  -6  20 13.8821 39.7242  25
  -2   6  19 43.3018 48.4095  25
  -2  -6  19 100.731 45.5869  25
  -2  -6  19 68.2168 42.5790  23
  -2   6  18 124.941 52.3237  25
  -2  -6  18 180.815 47.5301  25
  -2  -6  18 126.243 47.3049  23
  -2  -6  17 492.060 56.9643  23
  -2   6  17 398.742 60.5827  25
  -2  -6  17 382.093 55.7959  25
  -2  -6  16 614.932 59.5098  25
   2   6 -16 373.041 76.2157  27
  -2  -6  16 499.306 62.2345  23
  -2  -6  16 502.786 109.597   6
  -2   6  16 651.933 64.6799  25
  -2   6  16 478.745 118.177   6
  -2   6  15 32.0440 52.9814  25
  -2  -6  15 54.8633 48.3478  25
  -2  -6  15 80.4617 93.9206   6
  -2   6  15 93.4344 100.754   6
  -2   6  14 3430.79 154.184  25
  -2   6  14 3359.24 225.303   6
  -2  -6  14 3218.23 214.691   6
  -2  -6  14 3291.15 148.862  25
  -2  -6  13 10810.2 500.885   6
  -2   6  13 11524.0 442.635  25
  -2  -6  13 11657.1 439.871  25
  -2   6  13 10780.6 510.544   6
  -2  -6  12 337.947 92.4877   6
  -2   6  12 170.302 49.4768  25
  -2  -6  12 203.736 43.1555  25
  -2   6  12 271.350 95.0946   6
  -2   6  11 1777.48 96.8268  25
  -2  -6  11 2028.23 93.4282  25
  -2   6  11 2118.85 151.057   6
  -2  -6  11 2087.71 143.032   6
   2  -6 -10 975.216 80.0011   1
  -2   6  10 904.193 59.3823  25
  -2  -6  10 815.205 55.2136  25
  -2   6  10 1044.57 108.660   6
  -2  -6  10 946.214 97.5595   6
  -2  -6   9 9290.96 344.255  25
   2  -6  -9 8426.15 363.642   1
  -2  -6   9 9265.92 382.304   6
  -2   6   9 9000.68 346.092  25
  -2   6   9 8767.48 386.422   6
  -2   6   8 5828.81 264.917   6
  -2  -6   8 5955.62 259.867   6
   2  -6  -8 5609.80 244.994   1
  -2   6   8 5971.39 228.765  25
  -2  -6   8 5829.58 226.375  25
  -2   6   7 1979.15 85.7762  25
  -2  -6   7 1922.13 114.975   6
  -2   6   7 1920.61 119.817   6
   2  -6  -7 1882.53 99.9693   1
  -2  -6   7 1906.08 83.0518  25
   2  -6  -6 1312.88 76.8680   1
  -2  -6   6 1385.88 91.9345   6
  -2   6   6 1239.07 95.6307   6
  -2  -6   5 27656.8 1055.48   6
  -2   6   5 28242.3 1058.60   6
  -2   6   4 3097.08 149.411   6
  -2  -6   4 3270.24 149.130   6
  -2  -6   3 8885.71 346.823   6
  -2   6   3 8545.61 347.828   6
  -2   6   2 962.625 70.7634   6
  -2  -6   2 1058.19 71.0227   6
  -2   6   1 8723.29 342.924   6
  -2  -6   1 8697.73 343.152   6
  -2  -6   0 125.459 41.8243   6
  -2   6   0 81.1106 46.7182   7
  -2   6   0 47.1549 43.3733   6
  -2  -6   0 87.5108 43.0833   7
  -2   6  -1 910.268 69.6708   7
  -2  -6  -1 935.375 67.1821   7
  -2  -6  -2 39535.3 1515.47   7
  -2   6  -2 41739.2 1517.88   7
  -2   6  -3 15228.1 576.341   7
  -2  -6  -3 14518.0 573.772   7
  -2   6  -4 1220.17 93.2476  27
  -2   6  -4 1417.45 93.1473   7
  -2  -6  -4 1357.95 90.5684   7
  -2   6  -5 1456.47 96.9552  27
  -2   6  -5 1299.12 92.7843   7
  -2  -6  -5 1194.34 88.3509   7
  -2  -6  -5 1055.81 55.5414   5
  -2   6  -6 3879.44 178.992   7
  -2  -6  -6 3541.76 172.912   7
  -2   6  -7 3978.97 196.586  27
  -2   6  -7 4527.25 205.850   7
  -2  -6  -7 3915.01 198.021   7
  -2  -6  -8 2144.97 133.540   7
  -2   6  -8 2030.13 127.850  27
  -2   6  -8 2233.72 138.500   7
  -2  -6  -9 616.789 99.5565   1
  -2   6  -9 470.537 91.3800   7
  -2  -6  -9 605.891 86.6362   7
  -2   6  -9 358.611 76.5055  27
  -2   6  -9 562.410 52.8191  12
  -2   6 -10 2355.49 112.758  12
  -2   6 -10 2641.32 164.563   7
  -2  -6 -10 2340.37 152.500   7
  -2  -6 -10 2711.48 168.447   1
  -2   6 -10 2355.79 144.007  27
  -2  -6 -11 176.597 95.1925   1
  -2   6 -11 133.703 46.3664  12
  -2   6 -11 127.395 45.0488  10
  -2   6 -11 150.730 68.3733  27
  -2   6 -11 206.556 88.5375   7
  -2  -6 -11 165.554 79.6345   7
  -2  -6 -12 806.483 106.627   7
  -2  -6 -12 868.456 122.818   1
  -2   6 -12 995.006 116.408   7
  -2   6 -12 971.263 94.1174  27
  -2   6 -12 875.339 63.5462  10
  -2   6 -13 2240.01 163.737   7
  -2  -6 -13 1835.56 148.416   7
  -2  -6 -13 2207.59 166.636   1
  -2   6 -13 1935.39 96.4530  10
  -2  -6 -13 1741.95 93.7328  20
  -2  -6 -14 612.089 54.2478  20
  -2   6 -14 701.714 59.0614  20
  -2  -6 -14 529.983 103.965   7
  -2  -6 -14 609.667 117.631   1
  -2   6 -14 591.008 54.6415  10
  -2   6 -14 550.092 110.262   7
  -2  -6 -15 238.793 89.5375   7
  -2   6 -15 215.592 96.9913   7
  -2  -6 -15 200.944 44.2132  20
   2   6  15 273.902 53.0608  25
   2  -6  15 302.491 51.0064  25
  -2   6 -15 330.726 48.7895  20
  -2   6 -15 272.363 43.9846  10
  -2  -6 -15 169.389 97.5509   1
  -2  -6 -16 79.8482 39.2364  20
   2  -6  16 80.8283 44.9224  25
  -2   6 -16 111.595 36.9981   4
   2   6  16 121.216 49.4063  25
  -2   6 -16 112.009 43.6948  20
  -2   6 -16 82.3111 38.0308  10
  -2   6 -17 58.2122 40.4135  20
   2   6  17-5.35061 46.2699  25
   2  -6  17 18.3219 41.4005  25
  -2   6 -17 85.0157 33.8191   4
  -2  -6 -17 69.5059 36.8508  20
  -2   6 -18 93.1781 36.2761  20
   2   6  18 63.1757 42.6856  25
  -2   6 -18 63.7996 31.2378  16
   2  -6  18 32.6601 38.1987  25
  -2   6 -18 110.870 30.7820   4
  -2  -6 -18 51.7549 34.1894  20
  -2  -6 -19 31.2851 27.9310  20
  -2   6 -19 8.90816 29.7934  20
   2   6  19 51.0594 35.9078  25
  -2   6 -19 36.1782 26.2724  16
   2  -6  19 33.2589 31.5419  25
  -2   6 -19-42.0478 25.8145   4
  -2  -6 -20 42.7858 21.9042  20
  -2   6 -20 3.74699 20.5046  16
  -2   6 -20-3.44675 22.6723  20
  -2   7  22 68.4629 27.7285  19
  -2   7  21 292.930 35.9183  17
  -2  -7  21 268.390 32.0040  23
  -2  -7  20 152.705 37.3452  23
  -2   7  20 197.764 41.7605  17
  -2   7  20 196.342 43.3075  25
  -2  -7  20 185.689 39.4606  25
  -2   7  19 47.4752 45.4137  25
  -2   7  19 83.6023 46.2045  17
  -2  -7  19-44.2516 41.1032  25
  -2  -7  19-7.16486 40.0060  23
  -2  -7  18 232.703 47.3749  23
  -2   7  18 141.116 52.1058  25
  -2  -7  18 197.177 47.8785  25
  -2  -7  17-62.6618 49.2759  23
  -2  -7  17-25.6901 45.0511  25
  -2   7  17 45.5038 49.3126  25
  -2  -7  16 212.881 48.7808  25
  -2   7  16 185.725 53.8859  25
   2   7 -16 131.831 66.5640  27
  -2   7  16 266.862 103.406   6
  -2  -7  16 134.671 95.3287   6
  -2   7  15-27.5036 51.4557  25
  -2  -7  15 46.7286 46.0267  25
  -2   7  15-6.14962 98.6290   6
  -2  -7  15 96.1359 93.1414   6
  -2  -7  14 1161.04 75.5350  25
  -2   7  14 1189.67 143.415   6
  -2   7  14 1181.00 80.8646  25
  -2  -7  14 1078.80 132.783   6
  -2  -7  13 207.006 97.1894   6
  -2   7  13 190.393 104.742   6
  -2   7  13 136.283 52.7735  25
  -2  -7  13 127.951 47.4348  25
  -2   7  12 66.0917 49.4990  25
  -2  -7  12 272.794 87.0930   6
  -2  -7  12 148.031 42.4109  25
  -2   7  12 230.165 92.6025   6
  -2   7  11 3079.38 189.886   6
  -2  -7  11 3017.80 131.558  25
  -2  -7  11 3287.51 182.029   6
  -2   7  11 3058.54 134.744  25
  -2  -7  10 80.1679 34.7537  25
  -2   7  10 35.9641 39.2863  25
  -2  -7  10 10.1339 63.9120   6
  -2   7  10-15.1648 74.7996   6
   2  -7  -9 225.225 57.2401   1
  -2   7   9 205.756 72.1254   6
  -2  -7   9 217.636 36.0682  25
  -2   7   9 268.448 40.7781  25
  -2  -7   9 203.354 68.3500   6
  -2  -7   8 148.210 31.0069  25
  -2   7   8 159.676 35.4003  25
   2  -7  -8 60.0268 47.8700   1
  -2   7   8 94.1373 66.6056   6
  -2  -7   8 82.8570 59.4637   6
  -2   7   7 1730.19 115.111   6
   2  -7  -7 1921.91 100.044   1
  -2   7   7 1848.04 82.7894  25
  -2  -7   7 1763.14 80.0686  25
  -2  -7   7 1925.58 114.386   6
  -2  -7   6 2198.41 123.021   6
  -2   7   6 2339.90 127.793   6
  -2  -7   5 15695.8 588.678   6
  -2   7   5 14644.2 588.819   6
  -2  -7   4 2138.01 115.590   6
  -2   7   4 2420.20 120.995   6
  -2   7   3 721.284 66.9763   6
  -2  -7   3 972.766 69.6272   6
  -2   7   2 362.206 51.7116   6
  -2  -7   2 375.925 52.3029   6
  -2  -7   1 10149.2 412.189   6
  -2   7   1 11180.1 414.243   6
  -2  -7   0 3006.57 132.855   7
  -2   7   0 2923.46 135.511   7
  -2   7  -1 36780.2 1372.83   7
  -2  -7  -1 36663.5 1371.37   7
  -2   7  -2 4328.53 206.469  27
  -2   7  -2 4671.32 196.463   7
  -2  -7  -2 4542.98 195.126   7
  -2   7  -3 928.655 74.3134   7
  -2  -7  -3 822.542 70.9888   7
  -2   7  -4 17917.6 673.087   7
  -2  -7  -4 16886.3 669.412   7
  -2  -7  -5 23589.3 902.397   5
  -2   7  -5 24948.2 905.877   4
  -2   7  -5 23500.1 936.417  27
  -2   7  -5 27201.1 936.995   7
  -2  -7  -5 25163.6 932.066   7
  -2  -7  -6 289.344 65.7465   7
  -2   7  -6 267.526 72.0317  27
  -2   7  -6 290.437 70.2738   7
  -2   7  -7 1127.70 95.7266   7
  -2  -7  -7 887.347 87.2648   7
  -2   7  -7 828.304 90.6764  27
  -2   7  -8 185.677 72.1700  27
  -2   7  -8 122.190 72.6166   7
  -2  -7  -8 231.433 71.0208   7
  -2   7  -9 9163.80 412.860  27
  -2   7  -9 10677.8 426.443   7
  -2  -7  -9 9942.74 418.453   7
  -2   7  -9 9835.81 379.451  12
  -2  -7  -9 9810.18 429.806   1
  -2  -7 -10 39.4559 88.3951   1
  -2   7 -10 67.4708 44.3363  12
   2   7  10-70.1044 78.5891  26
  -2  -7 -10 34.2209 71.9420   7
  -2   7 -10 102.040 73.8592  27
  -2   7 -10 138.525 83.0514   7
  -2  -7 -11 85.7686 94.5088   1
  -2   7 -11 264.782 75.9564  27
  -2   7 -11 289.695 49.5594  12
  -2   7 -11 289.466 92.6596   7
  -2  -7 -11 347.610 85.1016   7
  -2  -7 -12 54.5434 40.0860  20
  -2   7 -12 81.2188 45.1333  20
  -2  -7 -12 71.6123 82.1080   7
  -2   7 -12 3.56743 66.9232  27
  -2   7 -12 54.5734 88.0310   7
  -2   7 -12 116.476 46.4322  12
  -2   7 -12 100.937 44.9959  10
  -2  -7 -12 189.442 98.4782   1
  -2   7 -13 2320.99 108.386  20
  -2   7 -13 2452.77 171.566   7
  -2  -7 -13 2097.10 157.349   7
  -2  -7 -13 2128.76 173.563   1
  -2   7 -13 2189.68 107.005  10
  -2  -7 -13 2072.83 103.275  20
  -2  -7 -14-18.1223 39.0362  20
  -2   7 -14-1.14824 43.2375  20
  -2  -7 -14 113.265 81.1076   7
  -2  -7 -14-72.2287 98.3608   1
  -2   7 -14-70.1819 91.8768   7
  -2   7 -14 47.9670 41.0499  10
  -2   7 -15 536.207 51.4865  10
  -2   7 -15 563.879 48.5466   4
   2  -7  15 566.609 55.9038  25
  -2   7 -15 598.218 55.3218  20
   2   7  15 633.211 60.9592  25
  -2  -7 -15 455.599 49.7893  20
  -2  -7 -16 121.143 39.3165  20
  -2   7 -16 188.187 37.2735   4
   2  -7  16 176.999 45.5891  25
   2   7  16 264.033 51.4552  25
  -2   7 -16 188.046 38.9672  10
  -2   7 -16 247.906 43.4590  20
  -2   7 -17 1290.21 68.8159   4
   2  -7  17 1459.13 75.3288  25
   2   7  17 1337.83 78.2216  25
  -2  -7 -17 1172.71 70.1224  20
  -2   7 -17 1383.34 73.4428  20
  -2   7 -18 75.4920 29.4382   4
  -2  -7 -18 64.0832 31.9326  20
   2  -7  18 121.662 36.3090  25
   2   7  18 103.033 41.4855  25
  -2   7 -18 50.9709 34.2732  20
  -2   7 -18 83.6817 31.4704  16
  -2   7 -19 258.819 29.1815  16
  -2   7 -19 226.975 28.0190   4
  -2   7 -19 218.713 30.2746   2
  -2   7 -19 197.287 30.7196  20
  -2  -7 -19 193.975 29.5772  20
  -2   7 -20 8.79050 19.7030  16
  -2  -7 -20 38.9008 18.2879  20
  -2   8  22 19.3873 21.9896  19
   2  -8 -21 10.2639 19.4429  20
  -2   8  21-20.5490 28.5397  17
  -2  -8  21 35.7185 26.5161  23
  -2   8  20 126.866 38.3665  17
  -2  -8  20 102.533 34.8757  23
  -2   8  19 249.555 47.0134  17
  -2   8  19 196.517 46.5882  25
  -2  -8  19 133.800 40.7061  25
  -2  -8  19 222.972 43.2095  23
  -2   8  18-9.96354 48.6249  17
  -2   8  18-10.3382 47.5580  25
  -2  -8  18-3.04552 41.6711  25
  -2  -8  18 59.5594 43.3973  23
  -2  -8  17 37.1468 48.4665  23
  -2  -8  17 38.6693 43.4920  25
  -2   8  17 8.71197 49.3298  25
  -2  -8  16-1.14796 43.4565  25
  -2   8  16 5.16041 49.0028  25
   2   8 -15 116.059 67.4536  27
  -2  -8  15 5.53641 87.7709   6
  -2  -8  15 153.981 46.1500  25
  -2   8  15 70.1769 49.7992  25
  -2   8  15 280.507 99.7229   6
  -2   8  14 852.402 129.598   6
  -2  -8  14 787.069 62.7763  25
  -2   8  14 764.712 65.9934  25
  -2  -8  14 677.445 117.633   6
  -2   8  13 545.561 113.188   6
  -2  -8  13 525.540 53.6470  25
  -2   8  13 475.479 59.1327  25
  -2  -8  13 520.623 106.300   6
  -2  -8  12 1221.53 122.000   6
  -2   8  12 1244.76 131.042   6
  -2   8  12 1164.57 75.9678  25
  -2  -8  12 1236.60 71.6246  25
  -2   8  11 2466.38 113.184  25
  -2  -8  11 2321.44 107.862  25
  -2  -8  11 2442.86 158.501   6
  -2   8  11 2463.34 165.425   6
  -2  -8  10 1670.64 121.574   6
  -2   8  10 1537.72 81.7045  25
  -2  -8  10 1601.08 77.4784  25
  -2   8  10 1550.36 126.552   6
  -2  -8   9 1894.80 123.655   6
  -2   8   9 1893.44 88.3821  25
  -2  -8   9 1806.81 84.4512  25
  -2   8   9 1754.11 129.896   6
  -2   8   8 254.963 71.0470   6
   2  -8  -8 382.850 61.0352   1
  -2   8   8 337.283 40.0084  25
  -2  -8   8 360.355 37.5299  25
  -2   8   7 429.757 39.4260  25
  -2   8   7 404.382 73.0782   6
  -2  -8   7 468.434 67.3920   6
  -2  -8   7 430.333 36.7920  25
  -2   8   6 1545.19 104.840   6
  -2  -8   6 1630.28 100.541   6
  -2  -8   5 6662.77 271.400   6
  -2   8   5 6792.18 273.753   6
  -2   8   4 559.846 64.3594   6
  -2  -8   4 646.399 64.9132   6
  -2  -8   3 3225.43 144.463   6
  -2   8   3 3040.48 125.453   3
  -2   8   3 2876.36 166.261  26
  -2   8   3 3174.44 125.607   4
  -2   8   3 3204.06 145.180   6
  -2  -8   2 725.421 60.7079   6
  -2   8   2 608.859 59.5252   6
  -2   8   2 705.484 41.7772   4
  -2  -8   1 12991.1 518.370   6
  -2   8   1 13965.6 507.317   4
  -2   8   1 13215.7 518.721   6
  -2  -8   0 3524.11 147.810   7
  -2   8   0 3405.89 135.995   4
  -2  -8  -1 2863.86 129.821   7
  -2   8  -1 3013.09 133.081   7
  -2   8  -1 2895.82 115.980   2
  -2  -8  -2 927.225 68.8491   7
  -2   8  -2 822.042 67.7750   7
  -2   8  -2 913.211 48.8576   2
  -2   8  -2 784.759 85.4209  27
  -2  -8  -3 1891.58 105.290   7
  -2   8  -3 1895.36 83.9731   2
  -2   8  -3 1981.36 107.706   7
  -2   8  -4 11951.8 453.149   4
  -2  -8  -4 11946.4 475.181   7
  -2   8  -4 12561.7 478.793   7
  -2  -8  -5 2526.86 107.255   5
  -2   8  -5 2766.51 111.221   4
  -2   8  -5 2960.35 144.393   7
  -2  -8  -5 2754.10 139.191   7
  -2   8  -5 2316.65 149.066  27
  -2   8  -6 356.913 37.4151   4
  -2   8  -6 258.465 73.8371  27
  -2   8  -6 412.437 72.9106   7
  -2  -8  -6 416.576 69.1749   7
  -2   8  -7 12825.4 485.667   4
  -2   8  -7 13605.3 524.297   7
  -2  -8  -7 12706.3 519.072   7
  -2   8  -7 12474.1 525.746  27
  -2   8  -8 1264.74 68.1650   4
  -2   8  -8 1453.85 112.134   7
  -2   8  -8 1338.02 73.6251  12
  -2   8  -8 1417.18 113.427  27
  -2  -8  -8 1315.99 108.081   7
  -2  -8  -9 2201.89 144.907   7
  -2   8  -9 2671.39 154.219   7
  -2   8  -9 2257.62 106.965  12
  -2   8  -9 2207.37 147.834  27
  -2  -8  -9 2157.17 101.087  20
  -2   8  -9 2411.45 104.895  20
  -2  -8 -10 20.9312 36.2818  20
  -2   8 -10 75.3662 41.9076  20
   2   8  10 65.9224 82.5419  26
  -2  -8 -10 145.991 96.0519   1
  -2   8 -10 79.5349 84.7394   7
  -2  -8 -10 53.6193 75.0410   7
  -2   8 -10 81.7411 77.6587  27
  -2   8 -10 26.2573 43.8776  12
  -2   8 -11 79.8822 43.6137  20
  -2   8 -11 172.864 48.4010  12
  -2  -8 -11 215.470 97.8796   1
  -2   8 -11 82.3705 87.1702   7
  -2  -8 -11 107.988 79.4886   7
  -2   8 -11 53.8726 78.3974  27
  -2  -8 -11 105.655 38.9919  20
  -2   8 -12 2530.45 171.518  27
  -2   8 -12 3087.01 132.582  20
  -2   8 -12 3029.07 129.212   4
  -2  -8 -12 3052.68 185.510   7
  -2  -8 -12 3028.62 200.585   1
  -2   8 -12 2910.42 133.776  12
  -2   8 -12 3174.38 195.746   7
  -2   8 -12 3137.26 135.033  10
  -2  -8 -12 2680.25 128.169  20
  -2  -8 -13 3872.59 236.429   1
  -2   8 -13 3826.22 160.039   4
  -2   8 -13 3773.53 163.136  10
  -2   8 -13 3810.33 227.374   7
  -2   8 -13 4095.68 163.751  20
  -2  -8 -13 3341.14 216.545   7
  -2  -8 -13 3592.76 159.060  20
  -2   8 -14-109.433 92.1397   7
  -2  -8 -14 84.4931 39.5452  20
  -2   8 -14 167.852 45.1135  20
  -2   8 -14 85.2139 41.1465  10
  -2   8 -14 92.7247 39.0822   4
  -2  -8 -14 9.60617 78.6854   7
   2  -8  14 42.0855 42.9332  25
  -2  -8 -14 77.9104 92.7897   1
  -2   8 -15 1169.62 69.7357  20
   2   8  15 1133.54 73.7560  25
   2  -8  15 1263.07 70.9073  25
  -2   8 -15 1080.55 64.4667   4
  -2   8 -15 1055.86 68.0054  10
  -2  -8 -15 1011.57 65.4235  20
  -2  -8 -16 73.8595 36.6990  20
  -2   8 -16 100.504 39.1459  20
   2  -8  16 73.5596 40.3094  25
   2   8  16 114.299 45.9694  25
  -2   8 -16 108.443 36.3459  10
  -2   8 -16 46.4403 34.0384   4
  -2   8 -17 1039.06 59.0981  16
  -2  -8 -17 810.966 55.0790  20
  -2   8 -17 985.026 55.2541   4
   2   8  17 923.303 63.8227  25
   2  -8  17 882.737 58.2381  25
  -2   8 -17 900.167 58.1824  20
  -2  -8 -18 67.4218 29.2812  20
  -2   8 -18 50.0423 30.5373  20
  -2   8 -18 27.5304 30.1424  16
  -2   8 -18 14.8208 27.0157   4
  -2   8 -18 37.9499 29.0226   2
   2   8  18-3.99409 36.7575  25
  -2   8 -19 65.6925 24.8791   2
  -2  -8 -19 33.9708 23.3836  20
  -2   8 -19 72.6660 25.5020  16
  -2   8 -20 17.9333 18.9515  16
  -2   9  21 11.0945 33.4535  19
  -2  -9  21-22.6217 24.8193  23
  -2   9  20 71.8570 35.1754  17
  -2  -9  20 94.8716 33.3117  23
  -2  -9  19 649.641 52.0734  23
  -2   9  19 570.408 54.7381  17
  -2  -9  18 22.1419 39.1126  25
  -2   9  18 59.9433 47.2809  17
  -2  -9  18 31.4901 42.7070  23
  -2   9  18 80.9048 45.3506  25
  -2   9  17 545.291 59.2983  17
  -2  -9  17 511.154 58.1959  23
  -2  -9  17 426.806 51.6319  25
  -2   9  16 25.8571 48.2738  25
  -2   9  16-22.6280 50.6531  17
  -2  -9  16 42.3773 42.5422  25
   2   9 -15 117.465 69.1522  27
  -2   9  15 43.3367 47.5976  25
  -2  -9  15 90.6296 43.4079  25
  -2   9  15-71.4667 101.383   6
  -2  -9  14 853.120 62.1053  25
  -2   9  14 777.977 65.8097  25
  -2   9  14 681.833 123.418   6
  -2  -9  14 728.160 115.611   6
  -2  -9  13 27.8571 42.0681  25
  -2   9  13 10.5608 93.3214   6
  -2   9  13 26.0144 47.7809  25
  -2  -9  13-38.1155 87.2088   6
  -2   9  12 2302.50 173.946   6
  -2  -9  12 2432.42 110.780  25
  -2  -9  12 2492.04 168.257   6
  -2   9  12 2355.76 115.033  25
  -2  -9  11 596.690 49.8977  25
  -2   9  11 662.080 103.215   6
  -2   9  11 629.274 54.6053  25
  -2  -9  11 680.948 95.3002   6
  -2  -9  10 754.934 52.2716  25
  -2   9  10 867.848 102.623   6
  -2   9  10 743.685 55.6232  25
  -2  -9  10 832.618 94.9487   6
  -2   9   9 4156.85 171.597  25
  -2  -9   9 4208.23 210.282   6
  -2  -9   9 4196.74 169.242  25
   2   9  -9 4335.68 169.727   2
  -2   9   9 4087.94 215.052   6
  -2  -9   8 3239.50 163.309   6
  -2   9   8 3472.87 170.025   6
  -2   9   7 109.854 60.1629   6
  -2   9   7 80.7753 32.0561  25
  -2  -9   7 116.318 57.2153   6
  -2  -9   6 10689.0 420.718   6
  -2   9   6 9632.24 438.551  26
  -2   9   6 10748.0 423.429   6
  -2   9   5 356.076 61.2076   6
  -2  -9   5 323.775 58.4105   6
  -2   9   5 298.163 97.1620  26
  -2   9   4 420.207 95.6968  26
  -2  -9   4 408.305 57.5913   6
  -2   9   4 442.738 56.7915   6
  -2   9   3 3517.14 192.437  26
  -2   9   3 3738.23 150.138   3
  -2   9   3 3825.74 166.181   6
  -2  -9   3 3929.70 167.143   6
  -2  -9   2 6462.91 260.856   6
  -2   9   2 6401.45 249.085   3
  -2   9   2 6566.97 249.257   4
  -2   9   2 6591.03 261.159   6
  -2   9   1 4180.65 163.518   3
  -2   9   1 4136.29 163.166   4
  -2   9   0 37880.6 1395.55   3
  -2   9   0 37581.5 1396.01   2
  -2   9  -1 2357.40 96.1663   2
  -2   9  -1 2120.54 108.847   7
  -2   9  -1 2027.63 131.637  27
  -2  -9  -1 2322.60 107.504   7
  -2  -9  -2 2828.08 131.129   7
  -2   9  -2 2750.52 132.150   7
  -2   9  -2 2920.04 116.850   2
  -2   9  -2 2601.38 153.089  27
  -2   9  -3 11602.0 445.068   7
  -2   9  -3 11081.0 424.774   4
  -2   9  -3 11050.4 461.030  27
  -2   9  -3 11532.4 425.752   2
  -2  -9  -3 11049.2 441.968   7
  -2  -9  -4 2770.61 135.872   7
  -2   9  -4 2676.41 111.496   4
  -2   9  -4 2857.75 137.985   7
  -2   9  -4 2507.49 111.479   2
  -2   9  -5 488.218 41.4830   4
  -2   9  -5 519.195 69.6651   7
  -2  -9  -5 460.013 65.4547   7
  -2   9  -6 326.818 38.4913   4
  -2   9  -6 280.344 67.2926   7
  -2   9  -6 136.492 76.5636  27
  -2  -9  -6 209.217 62.5125   7
  -2   9  -7 18145.7 674.293   4
  -2  -9  -7 18275.5 708.377   7
  -2   9  -7 16225.6 713.641  27
  -2   9  -7 17835.4 677.427  11
  -2   9  -7 19360.7 713.193   7
  -2   9  -8 259.395 39.7459   4
  -2   9  -8 231.893 77.0741   7
  -2   9  -8 237.018 85.0308  27
  -2   9  -8 203.410 44.2753  12
  -2  -9  -8 192.401 71.6835   7
   2   9   9 322.606 90.4882  26
  -2   9  -9 145.480 44.3049  12
  -2   9  -9 116.855 81.6887  27
  -2   9  -9 146.321 40.0275  20
  -2   9  -9 170.233 79.1520   7
  -2  -9  -9 116.532 71.9743   7
  -2   9  -9 154.717 38.8394   4
  -2   9 -10 461.677 48.8080  20
  -2   9 -10 488.973 46.3135   4
  -2  -9 -10 551.247 109.565   1
   2   9  10 560.454 99.1214  26
  -2   9 -10 443.361 54.3717  12
  -2   9 -10 381.388 91.8577  27
  -2   9 -10 510.845 94.9420   7
  -2  -9 -10 335.064 83.8947   7
  -2   9 -11 2836.18 123.715   4
  -2   9 -11 2822.51 179.930   7
  -2  -9 -11 2533.44 170.838   7
  -2  -9 -11 2735.87 190.934   1
  -2   9 -11 2787.64 175.768  27
  -2   9 -11 2802.31 128.198  12
  -2   9 -11 2886.71 125.022  20
  -2  -9 -11 2731.73 122.205  20
  -2   9 -12 510.857 101.326   7
  -2   9 -12 541.481 50.3666   4
  -2  -9 -12 422.016 113.973   1
  -2   9 -12 485.384 56.6149  12
  -2   9 -12 535.024 57.0954  10
  -2  -9 -12 529.628 95.0106   7
  -2  -9 -12 616.123 50.6679  20
  -2   9 -12 641.507 55.4190  20
  -2   9 -13 1686.35 83.8217   4
  -2   9 -13 1598.82 143.087   7
  -2   9 -13 1471.33 128.366  27
  -2   9 -13 1568.17 85.3744  20
  -2  -9 -13 1626.25 157.449   1
  -2  -9 -13 1535.07 82.6198  20
  -2  -9 -13 1312.19 132.799   7
  -2   9 -13 1887.84 89.9676  10
  -2   9 -14 1023.82 63.6464   4
  -2  -9 -14 1029.82 134.724   1
   2   9  14 1221.93 73.9343  25
   2  -9  14 1119.18 68.0496  25
  -2  -9 -14 952.432 63.0311  20
  -2   9 -14 1139.42 68.1693  20
  -2   9 -14 1056.72 68.2650  10
  -2   9 -15 766.136 54.0217   4
   2   9  15 851.489 63.2509  25
   2  -9  15 725.470 57.0642  25
  -2   9 -15 801.303 57.6335  10
  -2   9 -15 798.812 58.0936  20
  -2  -9 -15 697.316 53.8491  20
  -2   9 -16 385.659 40.8624   4
   2   9  16 376.695 50.2728  25
   2  -9  16 356.593 44.4583  25
  -2  -9 -16 399.426 42.1250  20
  -2   9 -16 354.828 44.0008  10
  -2   9 -16 419.872 44.6640  20
  -2   9 -17 505.329 41.1850   4
  -2  -9 -17 495.835 41.6970  20
  -2   9 -17 597.548 46.2327  16
   2   9  17 450.149 49.0733  25
  -2   9 -17 530.948 44.5504  20
  -2   9 -17 538.530 43.8863   2
  -2   9 -17 439.365 41.1796  10
  -2   9 -18 148.188 31.8913  16
  -2   9 -18 154.524 28.7239   4
  -2  -9 -18 88.1778 27.5491  20
  -2   9 -18 153.196 30.0470   2
  -2   9 -19 35.3398 24.3353  16
  -2   9 -20 84.4634 18.1593  16
  -2  10  21 15.6871 27.4190  19
  -2 -10  21 19.0166 21.6583  23
  -2  10  20 244.489 34.7924  17
  -2 -10  20 246.396 35.1910  23
  -2  10  20 299.093 43.7869  19
  -2  10  19 259.660 43.6012  17
  -2 -10  19 266.512 41.0623  23
  -2 -10  18 22.4746 41.5264  23
  -2  10  18 108.872 44.4932  17
  -2  10  17 420.450 56.0131  17
  -2  10  17 385.153 52.2455  25
  -2 -10  17 481.478 56.5066  23
  -2  10  16 64.9544 50.6418  17
  -2  10  16 125.139 46.9447  25
  -2  10  15 93.5772 50.8688  17
  -2  10  15 95.6737 47.0640  25
   2  10 -15 37.7497 66.7832  27
  -2  10  14 37.7116 50.3519  17
  -2 -10  14 91.4729 42.8997  25
   2  10 -14 56.2890 70.5880  27
  -2  10  14 69.6699 46.5522  25
  -2 -10  13 1673.30 91.1372  25
  -2  10  13 1867.44 95.8579  25
  -2  10  13 1845.36 157.057   6
  -2  10  13 1883.59 100.204  17
  -2 -10  12 2048.84 149.491   6
  -2  10  12 2122.92 158.423   6
  -2  10  12 2015.33 103.483  17
  -2  10  12 1870.73 98.9217  25
  -2 -10  11 86.0677 78.9010   6
  -2  10  11 130.055 43.4590  25
   2  10 -11 112.948 38.8813   2
  -2  10  11 130.587 50.5137  17
  -2  10  11 259.618 86.0701   6
   2  10 -10 47.6931 34.8352   2
  -2  10  10 78.2265 45.6919  17
  -2 -10  10 60.0529 67.0279   6
  -2  10  10 4.27056 40.1179  25
  -2  10  10-19.1996 74.2662   6
  -2  10   9 595.176 56.7742  17
   2  10  -9 764.239 49.0897   2
  -2  10   9 596.966 49.7610  25
  -2  10   9 687.596 88.7165   6
  -2  10   8 831.173 53.7270  25
  -2  10   8 772.235 62.3576  17
  -2 -10   8 1009.96 89.1182   6
  -2  10   8 1020.09 93.7858   6
   2  10  -8 1064.32 53.8164   2
  -2 -10   7 880.908 80.8929   6
   2  10  -7 844.082 48.1815   2
  -2  10   7 822.468 80.6248   6
  -2  10   6 3308.21 191.363  26
  -2 -10   6 3103.97 155.028   6
  -2  10   6 3052.41 155.250   6
  -2  10   5 300.889 100.158  26
  -2 -10   5 196.263 55.0173   6
  -2  10   5 72.2231 50.5166   6
  -2  10   4 16285.7 646.528   6
  -2 -10   4 17528.7 649.096   6
  -2  10   4 17102.2 677.349  26
  -2  10   3 1824.99 139.819  26
  -2  10   3 1991.16 87.8703   3
  -2  10   3 1985.22 99.0420   6
  -2 -10   3 1997.40 100.010   6
  -2  10   2 3787.82 157.543   3
  -2  10   2 4111.90 158.034   4
  -2  10   1 5801.83 224.251   3
  -2  10   0 1631.91 76.0633   3
  -2  10  -1 37818.9 1343.97   2
   2  10   1 33872.9 1349.67  27
  -2  10  -2 9739.79 369.691   4
  -2  10  -2 9777.69 382.277   7
  -2 -10  -2 9493.93 379.827   7
  -2  10  -2 10479.0 411.960  27
  -2  10  -2 9818.08 370.878   2
  -2  10  -3 10449.2 393.291   4
  -2 -10  -3 10123.2 407.862   7
  -2  10  -3 10357.0 409.496   7
  -2  10  -3 9591.05 430.730  27
  -2  10  -3 10658.4 394.190   2
  -2 -10  -4 22878.9 893.611   7
  -2  10  -4 23157.9 875.011   4
  -2  10  -4 24092.0 876.481   2
  -2  10  -4 23688.5 896.352   7
  -2  10  -5 354.102 38.2626   4
  -2  10  -5 304.682 63.4730   7
  -2 -10  -5 290.347 59.8018   7
  -2  10  -5 275.743 39.6433   2
  -2  10  -6 146.068 82.7595  27
  -2  10  -6 232.820 65.3364   7
  -2 -10  -6 137.586 61.5879   7
  -2  10  -6 139.337 36.3512   4
  -2  10  -7 2203.51 99.2033   4
  -2  10  -7 2358.28 135.337   7
  -2 -10  -7 2295.19 134.135   7
  -2  10  -7 2229.31 103.278  12
  -2  10  -7 1826.35 145.744  27
  -2  10  -7 2148.63 102.303  11
  -2  10  -8 337.402 41.9502   4
  -2  10  -8 331.220 89.0068  27
  -2 -10  -8 382.516 78.4872   7
  -2  10  -8 336.288 48.3115  12
  -2  10  -8 364.343 48.2124  11
  -2  10  -8 353.971 78.9376   7
  -2  10  -9 398.273 49.9742  12
  -2  10  -9 360.301 43.8575   4
  -2  10  -9 320.392 81.7938   7
  -2  10  -9 243.917 88.4869  27
  -2 -10  -9 359.862 79.1147   7
   2  10   9 256.791 96.9256  26
  -2  10 -10 9682.35 368.097   4
  -2  10 -10 9283.05 417.961   7
  -2 -10 -10 9314.68 414.674   7
   2  10  10 8827.70 406.892  26
  -2  10 -10 8824.63 420.318  27
  -2  10 -10 9671.34 372.189  12
  -2  10 -10 9733.94 368.119  20
  -2 -10 -10 10071.4 437.624   1
  -2 -10 -11 5018.14 264.507   7
  -2  10 -11 5386.58 270.159   7
  -2 -10 -11 5693.63 289.795   1
  -2  10 -11 5285.94 214.754  20
  -2  10 -11 4982.14 267.448  27
  -2  10 -11 5330.84 214.334   4
  -2  10 -11 5462.70 219.353  12
  -2  10 -12 198.691 43.4809  20
  -2  10 -12 132.730 47.0942  12
  -2  10 -12 115.377 82.0654  27
  -2  10 -12 149.250 40.2880   4
  -2  10 -12 238.447 85.5894   7
  -2 -10 -12-21.7177 97.1038   1
  -2  10 -13 26.0353 39.5662  20
  -2 -10 -13-2.66560 37.7031  20
  -2  10 -13 31.7215 43.3096  12
   2  10  13 22.8698 44.1163  25
  -2  10 -13 83.1204 37.5954   4
  -2 -10 -13 77.1758 95.7310   1
  -2  10 -13 50.7020 43.7893  10
  -2  10 -14 1476.11 77.8986  20
  -2  10 -14 1498.67 76.2555   4
   2  10  14 1372.02 81.4468  25
  -2 -10 -14 1367.04 74.8331  20
  -2  10 -14 1514.97 81.5800  10
  -2  10 -15 63.3334 37.5370  20
  -2  10 -15 138.284 41.1355  10
  -2 -10 -15 78.9859 34.8559  20
  -2  10 -15 94.0647 35.7242   4
   2  10  15 102.055 43.4570  25
  -2  10 -16 240.699 37.2021  20
   2  10  16 270.075 41.9322  25
  -2  10 -16 242.507 36.7536   4
  -2  10 -16 275.464 39.6530  10
  -2  10 -16 236.065 39.7596   2
  -2  10 -16 264.769 41.2621  16
  -2 -10 -16 244.382 36.2755  20
  -2  10 -17 119.000 30.6672   4
  -2  10 -17 158.971 33.2767   2
  -2  10 -17 180.004 35.2645  16
  -2  10 -17 87.2281 31.0354  10
  -2  10 -18 24.8194 28.5745  16
  -2  10 -18 75.7677 26.4840   2
  -2  10 -18 60.7031 25.3859   4
  -2  10 -19 361.510 29.7361  16
  -2  10 -20 155.669 17.6325  16
  -2  11  21 27.4936 23.5289  19
  -2  11  20 10.2153 25.4286  17
  -2  11  20 64.9914 35.4748  19
  -2 -11  20 50.0690 28.7091  23
  -2  11  19 198.540 47.8401  19
  -2 -11  19 225.683 38.8870  23
  -2  11  19 181.583 39.4045  17
  -2  11  18-6.25967 42.4997  17
  -2 -11  18-3.71284 41.3919  23
  -2  11  17 41.4460 47.2316  17
  -2 -11  17 11.1133 47.0805  23
  -2  11  16 472.940 49.1137  25
  -2  11  16 516.787 60.7642  17
  -2  11  15 23.1298 42.2691  25
  -2  11  15 34.7313 51.5092  17
  -2  11  14-8.78380 50.7656  17
  -2  11  14 54.9947 42.4240  25
   2  11 -14 3.88632 67.8509  27
  -2  11  13 60.4191 51.7833  17
  -2  11  13 90.1917 43.7964  25
   2  11 -13 162.768 74.7402  27
  -2  11  12 380.215 59.8830  17
  -2  11  12 428.584 50.2164  25
  -2  11  11 430.114 58.2892  17
  -2  11  11 439.017 49.1679  25
   2  11 -11 488.374 48.0558   2
  -2  11  11 502.052 88.5442   6
  -2  11  10 483.141 49.5650  25
   2  11 -10 638.862 49.3886   2
  -2  11  10 596.477 89.2995   6
  -2  11  10 573.685 59.0377  17
  -2  11   9 11.0212 45.2034  17
   2  11  -9 25.3309 33.7575   2
  -2  11   9 16.4279 64.8108   6
   2  11  -8 251.346 35.4566   2
  -2  11   8 197.536 66.5922   6
  -2  11   8 234.314 46.1791  17
  -2  11   7 257.876 46.3884  17
  -2  11   7 240.241 62.2644   6
   2  11  -7 404.043 35.3695   2
  -2  11   6 316.947 111.534  26
   2  11  -6 237.021 30.6946   2
  -2  11   6 243.170 53.7558   6
  -2  11   5 1059.83 129.041  26
  -2  11   5 1036.55 74.4630   6
  -2  11   4 5099.02 257.483  26
  -2  11   3 1489.57 73.7049   3
  -2  11   2 9236.59 350.846   3
   2  11  -2 9198.94 348.114   3
   2  11  -1 5042.67 198.639   3
  -2  11   1 5305.38 201.793   3
   2  11   0 261.240 45.8555  27
  -2  11   0 254.166 36.7994   3
   2  11   0 278.954 31.2639   3
  -2  11  -1 325.731 39.7513   3
  -2  11  -1 307.956 36.9673   2
   2  11   1 344.367 33.0437   3
   2  11   1 408.023 47.1200  27
  -2  11  -2 11560.5 440.238   4
  -2  11  -2 11302.8 480.982  27
  -2  11  -2 11886.0 441.608   2
  -2  11  -3 114.605 76.4918  27
  -2  11  -3 124.099 42.2306   7
  -2  11  -3 217.843 34.1740   4
  -2  11  -3 188.006 35.1627   2
  -2  11  -4 905.237 57.4533   2
  -2  11  -4 1081.44 56.2475   4
  -2  11  -4 910.619 71.6497   7
  -2  11  -4 919.352 104.941  27
  -2  11  -5 69.3168 34.6058   4
  -2  11  -5 119.107 52.8889   7
  -2  11  -6 9837.59 414.503   7
  -2  11  -6 10206.0 388.046   4
  -2  11  -6 10058.1 390.893  11
  -2  11  -6 10376.6 391.629  12
  -2  11  -7 1769.17 81.7776   4
  -2  11  -7 1711.00 114.515   7
  -2  11  -7 1599.97 86.0894  11
  -2  11  -7 1606.93 86.6857  12
  -2  11  -8 1754.30 148.170  27
  -2  11  -8 2068.81 96.1469   4
  -2  11  -8 2081.44 132.234   7
   2  11   8 2121.02 150.391  26
  -2  11  -8 2057.89 100.967  12
  -2  11  -8 2047.08 100.463  11
  -2  11  -9 334.080 44.9606   4
   2  11   9 521.680 104.861  26
  -2  11  -9 299.351 97.5762  27
  -2  11  -9 396.978 51.4415  12
  -2  11 -10 1834.80 153.025  27
  -2  11 -10 2132.94 104.420  12
  -2  11 -10 2019.03 98.2279   4
  -2 -11 -10 2242.94 169.457   1
   2  11  10 2245.93 156.048  26
  -2  11 -11 775.555 113.311  27
  -2 -11 -11 947.019 128.214   1
  -2  11 -11 915.524 67.0845  12
  -2  11 -11 843.011 59.0885   4
  -2  11 -12 4766.56 190.133   4
  -2 -11 -12 4370.55 261.680   1
   2  11  12 4619.62 191.813  25
  -2  11 -12 4017.76 246.602  27
  -2  11 -12 4819.71 195.052  12
  -2  11 -12 4566.06 188.828  20
  -2  11 -13 415.684 52.2657  12
  -2  11 -13 424.860 51.5907  10
   2  11  13 458.297 49.0674  25
  -2  11 -13 424.644 46.3027   4
  -2  11 -13 471.009 45.4801  20
  -2  11 -14 206.326 37.4471  20
  -2  11 -14 284.433 40.1637   4
  -2  11 -14 293.536 43.4938   2
  -2  11 -14 238.503 44.2267  10
   2  11  14 210.539 42.9025  25
  -2  11 -15 49.2274 33.3915   4
  -2  11 -15 74.2987 37.1563   2
  -2  11 -15 78.6853 38.9692  10
  -2  11 -16 209.315 33.5110   4
  -2  11 -16 117.938 36.5320  10
  -2  11 -16 144.810 34.7120   2
  -2  11 -17 300.691 32.8511   4
  -2  11 -17 328.739 37.5844  16
  -2  11 -17 273.611 35.0868   2
  -2  11 -17 288.771 33.9830  10
  -2  11 -18 153.666 28.8966  16
  -2  11 -18 131.665 26.1220   2
  -2  11 -19-23.6638 20.2947  16
  -2 -12  20 17.0849 25.9649  23
  -2  12  20-18.9053 31.5274  19
  -2  12  19 11.5028 40.9413  19
  -2  12  19 52.2646 31.8724  17
  -2 -12  19 4.75379 33.3519  23
  -2  12  18 169.221 50.5288  19
  -2 -12  18 197.779 41.7116  23
  -2  12  18 172.492 41.8162  17
  -2  12  17 208.992 48.7864  17
  -2 -12  17 201.170 48.6896  23
  -2  12  16 849.478 68.7905  17
  -2  12  15 249.861 55.0336  17
  -2  12  14 409.974 57.9417  17
   2  12 -14 351.833 79.6124  27
  -2  12  13-6.18366 50.8205  17
   2  12 -13 86.8021 72.2234  27
  -2  12  12 48.4065 50.8852  17
  -2  12  11 3836.82 167.595  17
   2  12 -10 2642.14 117.867   2
  -2  12  10 2663.92 124.988  17
   2  12  -9 419.508 43.0299   2
  -2  12   9 338.801 54.1009  17
  -2  12   8 2266.36 110.297  17
   2  12  -8 2292.32 101.575   2
  -2  12   7 1033.47 69.4479  17
   2  12  -7 1109.15 58.4828   2
  -2  12   6 1564.45 84.8265  17
  -2  12   6 1850.28 161.785  26
  -2  12   6 1604.34 88.1612  19
  -2  12   5 425.016 115.922  26
  -2  12   4 129.526 108.215  26
  -2  12   3 3608.81 148.818   3
  -2  12   2 1360.23 71.7711   3
   2  12  -2 1448.20 67.5049   3
   2  12  -1 93.3836 49.0826  27
  -2  12   1 125.126 34.4354   3
   2  12  -1 131.647 30.9043   3
  -2  12   0 780.595 51.8834   3
   2  12   0 800.469 47.8060   3
  -2  12  -1 2579.54 104.771   3
  -2  12  -1 2211.90 102.534   4
  -2  12  -2 515.794 43.9617   2
  -2  12  -2 543.950 42.6867   4
  -2  12  -2 493.430 86.2523  27
  -2  12  -3 3529.09 139.026   4
  -2  12  -3 3103.30 185.664  27
  -2  12  -3 3226.07 139.614   2
  -2  12  -4 286.099 47.8989  18
  -2  12  -4 314.307 92.1279  27
  -2  12  -4 268.013 38.6590   4
  -2  12  -4 288.604 43.5563  11
  -2  12  -5 3736.30 156.252  11
  -2  12  -5 3828.51 152.878   4
  -2  12  -6 7061.69 283.033  11
  -2  12  -6 6974.12 279.550   4
  -2  12  -6 7526.87 281.299  16
  -2  12  -7 904.883 65.6296  12
  -2  12  -7 1069.94 121.266  27
   2  12   7 970.293 120.653  26
  -2  12  -7 927.319 64.5348  11
  -2  12  -7 894.248 58.8573   4
  -2  12  -8 1082.78 73.6354  12
  -2  12  -8 1222.48 68.2951   4
  -2  12  -8 1245.67 130.474  27
   2  12   8 1193.42 129.176  26
  -2  12  -8 1225.32 74.4937  11
  -2  12  -9 877.771 65.2989  12
  -2  12  -9 696.971 113.257  27
   2  12   9 915.481 119.474  26
  -2  12  -9 827.918 56.8205   4
  -2  12 -10 743.490 61.8229  12
  -2  12 -10 741.776 59.2688   2
  -2  12 -10 698.806 111.688  27
  -2 -12 -10 676.201 122.696   1
   2  12  10 720.075 119.248  26
  -2  12 -10 760.074 55.6377   4
  -2  12 -11 140.565 40.0672   4
  -2  12 -11 109.194 88.6167  27
  -2 -12 -11 233.963 100.677   1
  -2  12 -11 149.486 48.2391  12
  -2  12 -11 113.420 43.8335   2
  -2 -12 -12 280.492 101.403   1
  -2  12 -12 238.669 49.7258  12
  -2  12 -12 240.855 90.1847  27
  -2  12 -12 265.389 42.0735   4
  -2  12 -12 232.219 45.1190   2
  -2  12 -13 272.944 41.5136   4
  -2  12 -13 294.591 48.4998  10
  -2  12 -13 289.257 47.5298  12
  -2  12 -13 297.903 44.5821   2
  -2  12 -14 32.5157 34.8703   4
  -2  12 -14 65.0871 39.9364  16
  -2  12 -14 49.9822 40.6675  10
  -2  12 -14 39.2767 37.6871   2
  -2  12 -15 627.929 49.1063   2
  -2  12 -15 598.535 45.6247   4
  -2  12 -15 526.689 49.0987  10
  -2  12 -16 20.9510 28.4259   4
  -2  12 -16-18.6299 31.7531   2
  -2  12 -16-18.3406 32.8050  10
  -2  12 -17 62.6627 28.0003   2
  -2  12 -17 60.1753 25.4097   4
  -2  12 -17 79.5964 26.7657  10
  -2  13  20 32.8607 26.0308  19
  -2 -13  20 37.7165 22.2400  23
  -2  13  19 94.9551 39.1226  19
  -2 -13  19 165.665 32.4033  23
  -2  13  18 174.936 47.6252  19
  -2  13  18 111.883 36.8139  17
  -2 -13  18 149.542 38.4573  23
  -2  13  17 1430.01 85.4228  19
  -2 -13  17 1474.37 77.7877  23
  -2  13  16 56.6634 47.4273  17
  -2  13  16 76.1397 55.6625  19
  -2  13  15 963.536 71.4853  17
  -2  13  14 904.996 71.7844  17
  -2  13  13 175.472 52.2791  17
  -2  13  12 1329.10 83.5246  17
   2  13 -11 302.460 83.8626  27
  -2  13  11 247.539 56.0120  17
   2  13 -10 252.829 79.3623  27
  -2  13  10 176.917 54.9065  17
   2  13 -10 328.607 45.7335   2
   2  13  -9 486.229 44.9455   2
  -2  13   9 424.397 56.5130  17
  -2  13   8 4639.02 203.678  19
   2  13  -8 4895.93 191.868   2
  -2  13   8 4617.75 197.617  17
  -2  13   7 1253.89 83.4537  19
  -2  13   7 1443.29 80.5755  17
  -2  13   6 1061.24 70.6880  17
  -2  13   6 1180.42 151.569  26
  -2  13   6 1040.42 72.7537  19
   2  13  -6 1081.19 93.2248  26
  -2  13   5 50.5506 46.6945  19
  -2  13   5 14.9160 42.7950  17
  -2  13   5-63.4641 121.711  26
  -2  13   4 16.2868 40.7485  17
  -2  13   4-68.9718 117.205  26
  -2  13   4 40.3211 44.9627  19
   2  13  -3 277.251 61.4504  27
  -2  13   3 239.243 44.5487  17
  -2  13   3 261.190 49.3112  19
   2  13  -3 358.176 38.4222   3
   2  13  -2 10640.5 393.845   3
  -2  13   2 10192.4 397.070   3
  -2  13   2 9453.02 450.335  26
   2  13  -2 10661.8 420.253  27
   2  13  -1 77.3361 32.4651   3
  -2  13   1 103.174 38.0085   3
   2  13  -1 57.7924 53.8709  27
  -2  13   0 15760.0 596.266   3
   2  13   0 15886.1 593.619   3
   2  13   0 16156.3 613.603  27
  -2  13   0 15809.8 596.471   4
  -2  13  -1 5228.20 212.651  17
  -2  13  -1 5384.15 210.220   4
  -2  13  -1 5520.62 211.196   3
  -2  13  -1 5087.95 213.818  18
  -2  13  -2 1985.71 90.1601  17
  -2  13  -2 1773.43 85.2012   4
  -2  13  -2 1736.57 86.8290   2
  -2  13  -2 1798.97 91.6003  18
  -2  13  -2 1816.13 87.7717   3
  -2  13  -3 1372.59 72.8276  17
  -2  13  -3 1135.45 67.3352   4
  -2  13  -3 1294.97 72.7735  11
  -2  13  -3 1401.52 124.643  27
  -2  13  -3 1324.47 75.5761  18
  -2  13  -4 10313.1 406.457  18
  -2  13  -4 11151.5 405.437  17
  -2  13  -4 10533.5 402.566   4
  -2  13  -4 10407.7 405.405  11
  -2  13  -4 9647.17 452.931  27
  -2  13  -5 723.920 51.0155  16
  -2  13  -5 621.036 55.8118  11
  -2  13  -5 651.812 49.6422   4
  -2  13  -6 2119.19 94.8455   4
   2  13   6 1757.93 149.968  26
  -2  13  -6 2019.61 94.3820  16
  -2  13  -6 1824.82 98.0458  11
  -2  13  -7 720.765 55.8169  16
  -2  13  -7 677.031 61.4337  12
  -2  13  -7 703.313 60.5878  11
  -2  13  -7 699.411 53.5591   4
  -2  13  -8 1107.88 72.1874  12
  -2  13  -8 1189.97 72.2618  11
  -2  13  -8 1078.11 68.2498  16
  -2  13  -8 1082.91 67.0946   4
   2  13   8 1222.91 133.480  26
  -2  13  -8 932.833 125.960  27
  -2  13  -9 811.738 56.0095   4
  -2  13  -9 593.967 112.905  27
  -2  13  -9 773.492 64.1681  12
   2  13   9 907.397 128.242  26
  -2  13  -9 717.648 58.7041   2
  -2  13 -10 303.205 51.9848  12
  -2  13 -10 325.387 100.465  27
   2  13  10 368.974 113.025  26
  -2  13 -10 308.066 44.8086   4
  -2  13 -10 258.353 46.4375   2
  -2  13 -11 158.809 87.8695  27
  -2 -13 -11 137.592 108.849   1
  -2  13 -11 229.565 41.9099   4
  -2  13 -11 208.567 51.0576  12
  -2  13 -11 236.318 45.6317   2
  -2  13 -12 190.803 39.2796   4
  -2  13 -12 181.144 43.3817  16
  -2  13 -12 174.285 47.3121  12
  -2 -13 -12 175.612 95.8676   1
  -2  13 -12 178.968 42.0206   2
  -2  13 -13 133.394 37.1652   4
  -2  13 -13 73.0984 42.0610  12
  -2  13 -13 129.580 44.9294  10
  -2  13 -13 155.173 41.9551  16
  -2  13 -13 177.649 40.1085   2
  -2  13 -14 620.105 52.2769  16
  -2  13 -14 569.893 48.7636   2
  -2  13 -14 563.019 47.0556   4
  -2  13 -14 624.745 53.3805  10
  -2  13 -15 195.117 38.0742  16
  -2  13 -15 169.147 35.6292   2
  -2  13 -15 138.466 38.4705  10
  -2  13 -15 134.538 31.7433   4
  -2  13 -16-18.5831 32.4680  16
  -2  13 -16-1.56419 28.8259   2
  -2  13 -16 38.4596 31.3736  10
  -2  13 -16-14.5725 27.0853   4
  -2  13 -17 314.966 32.6610  16
  -2  13 -17 278.793 30.1997   2
  -2  14  19-37.5678 32.6842  19
  -2 -14  19 84.2016 27.5592  23
  -2  14  18 135.646 32.0633  17
  -2 -14  18 116.960 34.7491  23
  -2  14  18 75.9950 42.7275  19
  -2 -14  17 12.5379 39.9035  23
  -2  14  17 30.6390 47.1367  19
  -2  14  17-21.7011 38.6547  17
  -2  14  16 26.5839 53.7674  19
  -2  14  16 13.8661 42.9499  17
  -2  14  15 336.605 62.5748  19
  -2  14  15 431.194 54.8239  17
  -2  14  14 352.435 63.0257  19
  -2  14  14 292.481 53.9324  17
  -2  14  13 45.0221 56.7592  19
  -2  14  13 59.6927 49.8375  17
   2  14 -12 156.556 83.2502  27
  -2  14  12 56.7767 50.5704  17
  -2  14  12 148.178 60.0261  19
  -2  14  11 1168.35 83.7931  19
  -2  14  11 1157.21 79.6650  17
   2  14 -11 1246.55 116.336  27
  -2  14  10 2777.75 129.722  17
   2  14 -10 2782.29 170.427  27
  -2  14  10 2647.38 134.022  19
   2  14  -9 102.025 72.0197  27
  -2  14   9 63.3291 53.9208  19
  -2  14   9 64.7858 50.5461  17
  -2  14   8 373.902 55.6676  17
  -2  14   8 308.238 58.1413  19
  -2  14   7 190.421 53.9862  19
   2  14  -7 203.259 74.1926  27
  -2  14   7 131.337 48.3698  17
  -2  14   6 1636.34 88.0602  17
  -2  14   6 1651.84 92.4320  19
   2  14  -6 1489.69 110.794  26
   2  14  -6 1618.25 117.994  27
   2  14  -5 1920.07 126.326  26
  -2  14   5 1896.06 99.2721  17
   2  14  -5 2143.16 129.588  27
  -2  14   5 1909.85 181.386  26
  -2  14   5 2038.84 102.693  19
   2  14  -4 297.732 41.0329   3
  -2  14   4 303.730 49.6931  17
   2  14  -4 306.807 71.1950  27
  -2  14   4 252.785 51.2437  19
  -2  14   3 1700.98 90.2323  19
  -2  14   3 1501.52 84.3890  17
   2  14  -3 1573.86 108.293  27
   2  14  -3 1612.83 76.8917   3
  -2  14   2 942.125 64.8734  17
   2  14  -2 1133.68 88.8274  27
   2  14  -2 1021.24 56.2934   3
  -2  14   2 1105.25 63.7564   3
   2  14  -1 750.399 48.9259   3
  -2  14   1 618.684 60.2375  18
  -2  14   1 689.671 53.8944   3
  -2  14   1 761.424 57.3061  17
   2  14  -1 730.646 76.0720  27
  -2  14   1 718.417 53.1722   4
  -2  14   1 737.201 62.3138  19
  -2  14   0 256.554 50.3533  18
  -2  14   0 234.215 47.2147  17
  -2  14   0 206.839 42.5663   3
   2  14   0 230.169 35.8513   3
  -2  14   0 206.497 41.1212   4
  -2  14  -1 8250.52 312.017   3
  -2  14  -1 7908.56 314.664  18
  -2  14  -1 7831.91 313.374  17
  -2  14  -1 8135.95 310.642   4
  -2  14  -2 2327.63 108.328  18
  -2  14  -2 2452.36 106.707  17
  -2  14  -2 2089.86 101.531   4
  -2  14  -2 2171.26 102.861   3
  -2  14  -3 430.643 50.5711  17
  -2  14  -3 370.117 53.6332  18
  -2  14  -3 414.665 45.0284   4
  -2  14  -3 276.567 92.7339  27
  -2  14  -3 399.071 49.0575   3
  -2  14  -3 360.349 50.0410  11
  -2  14  -4 286.792 47.1808  11
  -2  14  -4 238.161 42.8532   4
  -2  14  -4 291.637 41.3519  16
  -2  14  -4 125.363 88.8526  27
  -2  14  -4 286.828 52.4573  18
  -2  14  -5 433.419 52.8790  11
   2  14   5 346.768 111.837  26
  -2  14  -5 419.825 47.1314   4
  -2  14  -5 503.055 105.638  27
  -2  14  -5 479.178 46.6701  16
  -2  14  -6 1248.66 69.5353  16
  -2  14  -6 920.048 125.922  27
  -2  14  -6 1134.88 68.5084   4
   2  14   6 1224.23 136.967  26
  -2  14  -6 1173.10 73.6690  11
   2  14   7 2350.00 175.496  26
  -2  14  -7 2442.67 109.533  16
  -2  14  -7 2476.70 108.798   4
  -2  14  -7 2196.05 112.146  11
  -2  14  -7 2265.93 114.294  12
  -2  14  -8 3753.46 166.234   2
  -2  14  -8 3968.11 165.306  16
  -2  14  -8 3913.62 164.018   4
  -2  14  -8 3551.73 230.760  27
  -2  14  -8 4006.45 169.567  12
   2  14   8 3900.24 226.004  26
  -2  14  -8 4052.67 168.597  11
  -2  14  -9 635.911 55.9915  16
  -2  14  -9 717.521 53.4890   4
  -2  14  -9 496.406 107.843  27
   2  14   9 479.102 124.016  26
  -2  14  -9 658.552 56.9786   2
  -2  14  -9 661.783 60.4696  12
  -2  14 -10 51.7746 41.6194   2
  -2  14 -10-64.0155 88.5633  27
  -2  14 -10 18.1417 38.3657   4
  -2  14 -10-27.7903 45.3161  12
  -2  14 -10 49.8733 40.4021  16
  -2  14 -11 2808.29 120.297   2
  -2  14 -11 2506.73 120.847  12
  -2  14 -11 2657.17 116.014   4
  -2  14 -11 2629.47 118.645  16
  -2  14 -12 97.2651 39.5142   2
  -2  14 -12 44.5731 37.1670   4
  -2  14 -12 91.8362 40.2989  16
  -2  14 -12 78.7031 44.7346  12
  -2  14 -13 50.2379 38.7035  16
  -2  14 -13 32.5437 37.7040   2
  -2  14 -13-9.08904 42.7728  10
  -2  14 -13 30.9732 41.0052  12
  -2  14 -13 8.82496 33.2535   4
  -2  14 -14 49.8693 34.1692   2
  -2  14 -14 6.03890 38.3524  10
  -2  14 -14 9.56994 31.1741   4
  -2  14 -14 19.7136 35.6923  16
  -2  14 -15 5.91012 31.2713   2
  -2  14 -15 12.4366 28.5236   4
  -2  14 -15 54.4330 33.9768  16
  -2  14 -15 50.5007 34.1547  10
  -2  14 -16 15.2370 29.2731  16
  -2  14 -16-22.0152 24.8349   4
  -2  14 -16 15.4808 26.6277   2
  -2  14 -16-4.72718 29.6523  10
  -2  14 -17 22.7826 25.1711  16
  -2  14 -17 40.0120 22.8559  10
  -2  14 -18 86.5923 19.6063  16
  -2  15  19 62.9164 26.7860  19
  -2 -15  19 65.9131 24.2762  23
  -2  15  18 154.979 38.9418  19
  -2 -15  18 215.558 33.1735  23
  -2  15  17 25.2190 44.0303  19
  -2  15  17 56.1351 33.3411  17
  -2  15  16 65.7138 50.2704  19
  -2  15  16 123.396 42.5297  17
  -2  15  15 315.457 58.4316  19
  -2  15  15 288.487 49.6706  17
  -2  15  14 1.39949 54.4831  19
  -2  15  14 160.425 47.7081  17
  -2  15  13 249.518 60.0852  19
  -2  15  13 116.377 49.6429  17
  -2  15  12 388.109 62.0707  19
   2  15 -12 218.391 82.4004  27
  -2  15  12 190.690 51.4557  17
  -2  15  11 67.8366 55.7048  19
  -2  15  11 115.056 49.3242  17
   2  15 -11 4.16642 74.4441  27
  -2  15  10 75.4587 57.8380  19
  -2  15  10-3.53731 50.0384  17
   2  15 -10 88.4526 76.1717  27
  -2  15   9 909.385 70.1117  17
   2  15  -9 820.551 101.771  27
  -2  15   9 938.888 76.6800  19
  -2  15   8 478.479 59.1878  17
   2  15  -8 646.891 93.2463  27
  -2  15   8 584.693 67.5320  19
   2  15  -7 104.963 74.0623  27
  -2  15   7 25.4328 49.0171  17
  -2  15   7 130.661 55.2907  19
   2  15  -6 139.654 72.5746  27
  -2  15   6 143.578 54.8615  19
  -2  15   6 176.630 49.2098  17
  -2  15   5 125.627 53.0701  19
   2  15  -5 213.767 82.5060  26
  -2  15   5 264.619 51.1615  17
   2  15  -5 224.375 74.6689  27
   2  15  -5 223.433 42.5642   3
  -2  15   4 9176.26 361.352  17
   2  15  -4 9323.72 393.405  27
  -2  15   4 9590.59 365.877  19
   2  15  -4 8622.19 389.498  26
   2  15  -4 9440.92 357.065   3
  -2  15   3 1409.29 81.3927  17
   2  15  -3 1417.00 109.819  27
   2  15  -3 1345.78 122.133  26
   2  15  -3 1372.96 72.2832   3
  -2  15   3 1551.76 86.7892  19
   2  15  -2 4541.84 182.436   3
  -2  15   2 4385.66 187.335   3
  -2  15   2 4317.90 191.831  18
   2  15  -2 4731.50 216.976  27
  -2  15   2 4775.48 192.336  19
  -2  15   2 4681.80 188.807  17
   2  15  -2 4590.15 226.638  26
  -2  15   1 288.337 49.0844  17
  -2  15   1 196.477 52.4101  18
   2  15  -1 289.200 38.8837   3
  -2  15   1 227.507 45.4219   3
  -2  15   0 138.032 49.5327  18
  -2  15   0 80.2348 45.5344  17
   2  15   0 88.7811 35.8390   3
  -2  15   0 91.3643 38.9737   4
  -2  15   0 158.176 44.4162   3
  -2  15  -1 1711.81 85.9635   3
  -2  15  -1 1666.61 91.0424  18
  -2  15  -1 1872.50 88.9899  17
  -2  15  -1 1502.32 82.0061   4
  -2  15  -2 897.932 61.4994   3
  -2  15  -2 770.750 56.4004   4
  -2  15  -2 772.944 65.5821  18
  -2  15  -2 875.085 61.9427  17
  -2  15  -3 85.5135 45.8981  17
  -2  15  -3 32.5705 45.5427   3
  -2  15  -3 85.7630 40.1944   4
   2  15   3 54.2394 105.977  26
  -2  15  -3 46.1027 44.9126  11
  -2  15  -3 9.18006 48.3216  18
  -2  15  -4 3258.42 214.848  27
  -2  15  -4 3739.23 163.163  11
  -2  15  -4 3670.10 157.420  16
  -2  15  -4 3823.02 158.815   4
   2  15   4 3556.87 214.829  26
  -2  15  -4 3830.36 164.701  18
  -2  15  -4 4156.06 163.011   3
  -2  15  -5 1618.04 79.8304  16
  -2  15  -5 1475.22 84.4103  11
  -2  15  -5 1526.60 79.6512   4
  -2  15  -5 1250.85 139.118  27
   2  15   5 1484.93 144.738  26
  -2  15  -6 1047.68 132.865  27
  -2  15  -6 1087.97 66.3262   4
  -2  15  -6 1076.37 67.0931  16
  -2  15  -6 1165.83 73.8909  11
   2  15   6 977.081 136.101  26
  -2  15  -7 1731.61 94.9883  12
  -2  15  -7 1811.19 87.8369  16
  -2  15  -7 1625.37 85.7588   4
   2  15   7 1630.83 157.441  26
  -2  15  -7 1685.29 92.5169  11
  -2  15  -8 947.726 70.8082  12
  -2  15  -8 976.044 63.9183  16
  -2  15  -8 886.213 61.7438   4
   2  15   8 1046.67 140.958  26
  -2  15  -8 1006.28 67.6673   2
  -2  15  -8 979.607 69.1148  11
  -2  15  -9 287.902 47.5359   2
  -2  15  -9 297.387 45.1801  16
  -2  15  -9 174.872 99.7394  27
   2  15   9 410.398 123.249  26
  -2  15  -9 341.635 51.8614  12
  -2  15  -9 360.078 43.3051   4
  -2  15 -10 964.607 61.5769  16
  -2  15 -10 857.472 61.5370   2
  -2  15 -10 770.090 56.7236   4
  -2  15 -10 677.088 114.046  27
   2  15  10 530.499 130.513  26
  -2  15 -10 821.589 64.8383  12
  -2  15 -11 3240.80 146.470  12
  -2  15 -11 3448.25 143.221  16
  -2  15 -11 3119.12 139.796   4
  -2  15 -11 3412.74 144.960   2
  -2  15 -12 83.4855 39.4781  16
  -2  15 -12 71.7080 43.5690  12
  -2  15 -12 20.4904 37.2848   2
  -2  15 -12 14.5227 34.1761   4
  -2  15 -13 224.313 44.4344  12
  -2  15 -13 255.003 37.4923   4
  -2  15 -13 233.804 39.3255   2
  -2  15 -13 303.003 42.2949  16
  -2  15 -13 300.206 46.4181  10
  -2  15 -14 26.5413 31.9527   2
  -2  15 -14 2.21377 29.5958   4
  -2  15 -14 55.5040 34.3697  16
  -2  15 -14 23.6242 37.0166  10
  -2  15 -15 447.373 39.0577  16
  -2  15 -15 347.031 33.8981   4
  -2  15 -15 381.407 36.8162   2
  -2  15 -15 370.625 40.0354  10
  -2  15 -16 36.2967 24.8793   2
  -2  15 -16 6.55420 26.4152  16
  -2  15 -16 19.1858 27.3436  10
  -2  15 -17 559.072 33.0153  16
  -2  15 -17 474.705 30.7153  10
  -2 -16  19-7.97547 17.6785  23
  -2  16  18 112.787 33.0829  19
  -2  16  17 47.6685 40.1244  19
  -2  16  16 133.348 37.9173  17
  -2  16  16 178.940 48.4138  19
  -2  16  15 151.932 52.6005  19
  -2  16  15 102.615 42.2993  17
  -2  16  14 32.7157 52.8849  19
  -2  16  14 106.337 44.9515  17
  -2  16  13 5.57133 54.1988  19
  -2  16  13 67.4394 46.5911  17
  -2  16  12 647.156 69.1969  19
  -2  16  12 600.576 60.8955  17
  -2  16  11 896.855 71.6956  17
  -2  16  11 1018.83 79.6939  19
   2  16 -11 1111.96 114.684  27
  -2  16  10 1283.99 82.8374  17
  -2  16  10 1348.99 89.8223  19
   2  16 -10 1367.17 124.994  27
  -2  16   9 610.359 66.9844  19
  -2  16   9 388.899 59.5627  17
   2  16  -9 646.621 96.2322  27
  -2  16   8 124.558 56.6567  19
   2  16  -8 292.620 84.3747  27
  -2  16   8 232.850 51.7033  17
   2  16  -7 2603.65 165.253  27
  -2  16   7 2655.03 125.509  17
  -2  16   7 2652.64 131.469  19
   2  16  -6 398.323 50.1171   3
   2  16  -6 491.643 87.7799  27
  -2  16   6 469.199 62.7105  19
  -2  16   6 421.684 57.1452  17
   2  16  -5 3145.47 132.653   3
  -2  16   5 2988.91 138.406  17
   2  16  -5 2738.74 170.188  26
  -2  16   5 3104.77 144.413  19
   2  16  -5 3223.50 177.579  27
   2  16  -4 503.670 47.4222   3
  -2  16   4 388.982 55.6983  17
   2  16  -4 276.988 79.4863  27
   2  16  -4 515.825 97.7176  26
  -2  16   4 366.172 60.3515  19
   2  16  -3 661.816 50.2076   3
  -2  16   3 524.581 58.4204  17
   2  16  -3 605.796 104.011  26
   2  16  -3 511.614 87.7787  27
  -2  16   3 567.724 64.3410  19
  -2  16   2 6862.15 270.756  18
   2  16  -2 6757.07 260.936   3
  -2  16   2 6747.41 266.991  17
  -2  16   2 6298.67 264.804   3
   2  16  -2 6883.96 307.217  26
   2  16  -2 6654.16 298.150  27
  -2  16   1 1796.60 95.6663  17
  -2  16   1 1836.22 95.0914   3
   2  16  -1 1823.09 87.8861   3
   2  16  -1 1822.22 144.513  26
  -2  16   1 1985.74 100.254  18
  -2  16   0 1470.41 79.6886   3
  -2  16   0 1423.88 78.9927   4
   2  16   0 1255.64 133.510  26
  -2  16   0 1466.66 82.3267  17
  -2  16   0 1455.97 85.8982  18
  -2  16  -1 328.094 55.5623  18
   2  16   1 251.277 105.806  26
  -2  16  -1 348.883 51.0744  17
  -2  16  -1 283.017 47.9427   3
  -2  16  -1 247.226 44.8169   4
  -2  16  -2 80.0084 50.9786  18
  -2  16  -2-10.7806 46.6905  17
  -2  16  -2 44.1092 44.3984   3
  -2  16  -2 11.5565 45.7068  11
  -2  16  -2 70.8933 41.7039   4
  -2  16  -3 172.359 49.4530  17
  -2  16  -3 176.412 53.4315  18
  -2  16  -3 239.480 48.6773   3
  -2  16  -3 219.510 49.5387  11
  -2  16  -3 200.939 44.7772   4
  -2  16  -4 2110.23 108.140  11
  -2  16  -4 2142.29 103.309   4
   2  16   4 2156.88 170.771  26
  -2  16  -4 2400.27 108.112   3
   2  16   5 3519.15 217.022  26
  -2  16  -5 3642.97 151.805  16
  -2  16  -5 3724.15 156.760   3
  -2  16  -5 3494.76 156.897  11
  -2  16  -5 3527.52 152.854   4
  -2  16  -6 77.8433 40.4785  16
  -2  16  -6 29.9132 40.2666   4
   2  16   6 162.223 116.078  26
  -2  16  -6-59.0272 94.6826  27
  -2  16  -6 14.7949 48.6787  11
  -2  16  -7 283.927 51.3304  11
  -2  16  -7 389.650 105.287  27
  -2  16  -7 226.143 47.5195   2
  -2  16  -7 299.516 54.9534  12
   2  16   7 111.704 120.983  26
  -2  16  -7 386.708 45.5462  16
  -2  16  -7 270.005 44.4039   4
  -2  16  -8 7130.99 281.850  16
  -2  16  -8 7057.90 286.297  12
   2  16   8 6537.61 346.851  26
  -2  16  -8 7264.85 281.721   4
  -2  16  -8 7323.01 284.493   2
  -2  16  -8 7065.18 284.862  11
  -2  16  -9 291.996 46.6634   2
  -2  16  -9 268.423 42.6829   4
   2  16   9 341.399 119.075  26
  -2  16  -9 292.302 51.9119  12
  -2  16  -9 285.824 44.4658  16
  -2  16 -10-2.27823 39.5250   2
  -2  16 -10-6.20973 38.9866  16
  -2  16 -10 32.3363 46.0836  12
  -2  16 -10 4.91464 36.4154   4
  -2  16 -11 184.415 47.3069  12
  -2  16 -11 207.233 41.9851   2
  -2  16 -11 254.844 41.1819  16
  -2  16 -11 280.975 39.1210   4
  -2  16 -12 779.095 52.6784   4
  -2  16 -12 802.443 60.8309  12
  -2  16 -12 800.738 55.7830   2
  -2  16 -12 795.154 55.7309  16
  -2  16 -13-13.8528 30.4453   4
  -2  16 -13 79.9926 33.5059   2
  -2  16 -13 43.0829 34.5985  16
  -2  16 -13-10.2476 40.3504  10
  -2  16 -13 13.5399 36.9179  12
  -2  16 -14 38.3191 35.8622  10
  -2  16 -14 42.9082 27.9564   4
  -2  16 -14 39.6569 29.7271   2
  -2  16 -14 18.8174 31.0317  16
  -2  16 -15 294.556 31.5874   2
  -2  16 -15 257.745 32.8200  16
  -2  16 -15 308.740 29.7396   4
  -2  16 -15 335.804 36.3696  10
  -2  16 -16 159.023 25.6548  16
  -2  16 -16 166.912 26.8276  10
  -2  17  18 152.887 27.2543  19
  -2  17  17 330.427 40.6567  19
  -2 -17  16 149.649 35.5023  23
  -2  17  16 92.6244 41.6218  19
  -2  17  15 105.437 37.2636  17
  -2  17  15 201.770 49.8304  19
  -2 -17  15 127.972 41.9642  23
  -2  17  14 529.922 52.8782  17
  -2  17  14 652.334 62.1660  19
  -2  17  13 475.149 62.2226  19
  -2  17  13 391.282 51.8830  17
  -2  17  12 75.8150 54.1800  19
  -2  17  12 102.929 47.1414  17
  -2  17  11 2595.13 126.269  19
  -2  17  11 2319.08 117.452  17
   2  17 -10 2314.69 163.340  27
  -2  17  10 2313.79 114.314  17
  -2  17  10 2301.78 120.217  19
  -2  17   9 2571.01 126.868  17
   2  17  -9 2862.64 177.506  27
  -2  17   9 2824.60 135.247  19
  -2  17   8 637.490 63.0699  17
   2  17  -8 727.057 100.990  27
   2  17  -8 688.974 59.2451   3
  -2  17   8 726.528 71.3425  19
  -2  17   7 71.0523 54.1165  19
   2  17  -7 46.9948 43.8414   3
  -2  17   7 34.7518 49.2179  17
   2  17  -7-32.6440 77.6543  27
  -2  17   6 1299.89 80.9473  17
   2  17  -6 1490.27 77.0468   3
   2  17  -6 1154.84 118.680  27
  -2  17   6 1239.60 86.9684  19
   2  17  -5 501.512 49.8411   3
  -2  17   5 422.854 57.0999  17
  -2  17   5 418.327 63.2542  19
   2  17  -5 358.789 93.2350  26
   2  17  -5 414.694 89.2226  27
  -2  17   4 40.9725 53.4094  19
  -2  17   4 24.8924 47.9979  17
   2  17  -4-12.8585 40.3534   3
   2  17  -4 7.29343 75.6320  27
   2  17  -4 12.3679 90.2892  26
  -2  17   3 1170.65 81.5865  19
  -2  17   3 1249.75 81.7854  18
   2  17  -3 1162.93 108.682  27
   2  17  -3 914.294 120.677  26
  -2  17   3 1051.37 75.6206  17
   2  17  -3 1232.99 68.1570   3
  -2  17   2 933.830 72.8375  18
   2  17  -2 862.696 58.3703   3
  -2  17   2 980.192 68.6566  17
   2  17  -2 848.994 117.224  26
  -2  17   1 50.3425 52.5921  18
  -2  17   1 35.7055 48.0823  17
   2  17  -1 62.0802 38.4572   3
   2  17  -1-10.2883 98.6224  26
  -2  17   0 1952.62 98.3557   3
  -2  17   0 1897.04 98.8766  17
   2  17   0 1722.63 151.353  26
  -2  17   0 1968.56 102.585  18
  -2  17  -1 186.250 53.8328  18
  -2  17  -1 81.4280 48.5722  17
  -2  17  -1 120.289 47.1039   3
  -2  17  -1 56.2468 42.1084   4
   2  17   1 182.149 109.783  26
  -2  17  -2 951.358 67.2632   3
  -2  17  -2 965.436 71.7185  18
  -2  17  -2 866.573 66.8147  17
   2  17   2 885.292 129.936  26
  -2  17  -2 926.434 70.4531  11
  -2  17  -2 964.904 63.3597   4
  -2  17  -3 428.267 59.6098  18
  -2  17  -3 389.018 54.7905  11
  -2  17  -3 450.730 53.3191   3
  -2  17  -3 345.812 49.0086   4
  -2  17  -4 116.476 49.2904  11
  -2  17  -4 165.604 49.4431   3
   2  17   4 157.335 116.158  26
  -2  17  -4 150.078 42.7458   4
  -2  17  -5 2365.43 113.979   4
   2  17   5 2519.84 190.035  26
  -2  17  -5 2519.47 118.664   3
  -2  17  -5 2630.28 120.380  11
  -2  17  -6 79.6933 36.4937  16
  -2  17  -6 54.1311 47.5137   3
  -2  17  -6 106.700 41.7724   4
  -2  17  -6 51.6017 46.8892  11
   2  17   6 78.6494 111.892  26
  -2  17  -6 1.33765 49.5553  12
  -2  17  -7 352.608 53.8105  11
  -2  17  -7 396.886 54.7216   3
  -2  17  -7 415.891 56.4474  12
  -2  17  -7 385.573 44.4834  16
  -2  17  -7 345.299 46.5204   4
  -2  17  -7 386.309 49.6994   2
  -2  17  -8 906.263 67.4441  12
  -2  17  -8 907.275 59.0695  16
  -2  17  -8 897.644 59.8980   4
   2  17   8 820.962 139.054  26
  -2  17  -8 808.072 66.0892  11
  -2  17  -8 893.232 63.2349   2
  -2  17  -9 338.509 43.4806   4
  -2  17  -9 305.748 43.8554  16
  -2  17  -9 285.940 45.1085   2
  -2  17  -9 299.724 52.1680  12
  -2  17 -10 39.5107 44.8992  12
  -2  17 -10 25.0060 36.7352  16
  -2  17 -10 19.7320 34.9611   4
  -2  17 -10 72.9688 38.7118   2
  -2  17 -11 27.9234 36.8985   2
  -2  17 -11 30.5488 33.9168   4
  -2  17 -11 29.0549 43.4394  12
  -2  17 -11 21.8585 35.0081  16
  -2  17 -12 180.454 36.4738  16
  -2  17 -12 227.443 38.7262   2
  -2  17 -12 180.679 42.4688  12
  -2  17 -12 155.881 34.2997   4
  -2  17 -13 63.2749 31.1955   2
  -2  17 -13 30.1903 35.1731  12
  -2  17 -13 72.5641 31.3182  16
  -2  17 -13 39.5579 29.4485   4
  -2  17 -13 27.3591 37.4783  10
  -2  17 -14 115.692 29.2938  16
  -2  17 -14 133.625 31.9852   3
  -2  17 -14 106.360 26.5130   4
  -2  17 -14 108.131 33.7234  10
  -2  17 -15 133.480 25.4828  16
  -2  17 -15 153.839 30.0684  10
  -2  17 -16 92.7474 22.4814  10
  -2  18  17 30.3951 27.7977  19
  -2 -18  17-4.98049 24.3608  23
  -2  18  16 93.6144 37.0799  19
  -2 -18  16 179.989 32.8591  23
  -2  18  15 113.366 42.5943  19
   2  18 -15 104.006 29.6592   3
  -2 -18  15 100.295 37.2074  23
  -2  18  14 102.190 38.5779  17
   2  18 -14 248.666 36.8495   3
  -2  18  14 192.212 48.8115  19
  -2  18  13-1.19597 50.0287  19
  -2  18  13 40.3937 40.8771  17
   2  18 -13 53.5905 37.6565   3
  -2  18  12 1723.46 99.1189  19
   2  18 -12 1850.38 89.6968   3
  -2  18  12 1636.18 90.7982  17
  -2  18  11 18.9832 52.6954  19
   2  18 -11 33.5878 42.1896   3
  -2  18  11 25.0520 44.8577  17
   2  18 -10 288.645 46.2950   3
  -2  18  10 194.296 49.7494  17
  -2  18  10 254.744 58.1688  19
  -2  18   9 330.147 61.9652  19
  -2  18   9 324.537 54.3016  17
   2  18  -9 434.334 50.7142   3
  -2  18   8 932.586 77.1654  19
   2  18  -8 879.486 110.787  27
  -2  18   8 842.042 69.8993  17
   2  18  -8 1044.56 66.6044   3
  -2  18   7 1107.76 75.2250  17
  -2  18   7 1025.62 81.6079  19
   2  18  -7 1080.20 117.297  27
   2  18  -7 1229.63 71.4027   3
   2  18  -6 1202.07 70.6056   3
  -2  18   6 1161.09 84.1943  19
  -2  18   6 1060.88 75.2658  17
   2  18  -6 1167.55 116.961  27
  -2  18   5 147.711 55.7521  19
  -2  18   5 160.684 51.4620  17
   2  18  -5 192.323 43.7257   3
   2  18  -5 76.4016 77.8664  27
  -2  18   4 5469.10 224.476  19
   2  18  -4 5445.67 214.679   3
   2  18  -4 5016.59 262.281  27
  -2  18   4 5608.81 226.077  18
  -2  18   4 5078.85 218.824  17
   2  18  -4 4713.39 260.282  26
  -2  18   3 246.409 51.7683  17
  -2  18   3 251.860 60.2269  18
   2  18  -3 104.925 41.6182   3
   2  18  -3 280.074 102.074  26
  -2  18   2 317.065 60.6556  18
  -2  18   2 267.441 53.6774  17
   2  18  -2 257.997 43.7759   3
   2  18  -2 264.847 105.277  26
  -2  18   1 92.2265 49.3317  17
  -2  18   1 27.6137 55.2891  18
  -2  18   0 2367.10 123.648  18
  -2  18   0 2692.26 119.997  17
   2  18   0 2345.29 174.222  26
  -2  18  -1 459.701 62.8848  18
  -2  18  -1 506.797 57.3763  17
   2  18   1 416.992 117.802  26
  -2  18  -2 4961.68 208.444   3
  -2  18  -2 5258.31 212.397  18
   2  18   2 5036.63 269.198  26
  -2  18  -2 4835.64 206.418   4
  -2  18  -2 5221.36 211.770  11
  -2  18  -3 102.681 55.4798  18
  -2  18  -3 47.3252 46.9815   3
  -2  18  -3 39.4074 48.5315  11
  -2  18  -3 56.8608 41.8225   4
  -2  18  -4 2023.69 103.344   3
   2  18   4 2162.52 175.227  26
  -2  18  -4 2109.30 105.142  11
  -2  18  -4 2000.63 100.543   4
  -2  18  -5 920.153 62.7628   4
   2  18   5 1019.10 141.488  26
  -2  18  -5 852.243 68.4536  11
  -2  18  -5 965.220 67.3198   3
  -2  18  -6 1578.41 87.9797  12
  -2  18  -6 1312.37 76.5734   4
  -2  18  -6 1349.77 81.5643   3
   2  18   6 1636.29 162.212  26
  -2  18  -6 1407.07 83.8749  11
  -2  18  -7 2867.64 133.818  12
  -2  18  -7 2657.53 122.827  16
  -2  18  -7 2862.39 126.507   4
   2  18   7 2755.47 207.523  26
  -2  18  -7 3049.35 131.094   3
  -2  18  -7 2908.94 131.747  11
  -2  18  -8 76.6584 48.4359  12
  -2  18  -8 59.1821 37.8248   4
  -2  18  -8 99.7200 47.0007  11
  -2  18  -8 114.333 34.9110  16
  -2  18  -8 59.0328 43.7443   3
  -2  18  -9 7.09034 34.4988  16
  -2  18  -9 92.9138 44.1611   3
  -2  18  -9 14.2485 44.9936  12
  -2  18  -9 70.5294 35.9379   4
  -2  18 -10 33.1881 40.2135   3
  -2  18 -10 57.7433 34.6689   4
  -2  18 -10 84.2637 44.2329  12
  -2  18 -10 40.6012 34.0984  16
  -2  18 -11 378.868 39.8109  16
  -2  18 -11 375.266 39.0379   4
  -2  18 -11 341.778 47.5835  12
  -2  18 -11 421.203 45.3288   3
  -2  18 -12 97.9875 35.5368   3
  -2  18 -12 88.2183 30.7309  16
  -2  18 -12 32.2808 37.8021  12
  -2  18 -12 91.2455 41.1596  10
  -2  18 -12 46.6285 29.9698   4
  -2  18 -13-1.42684 32.9994  12
  -2  18 -13 39.5888 26.8760   4
  -2  18 -13 70.8174 31.6556   3
  -2  18 -13 19.4876 35.5063  10
  -2  18 -14 267.415 30.6466   3
  -2  18 -14 215.473 33.3720  10
  -2  18 -15 324.706 31.2719  10
  -2 -19  16 39.2144 24.9289  23
  -2  19  16-5.16391 30.1126  19
  -2  19  15-9.23052 36.2873  19
  -2 -19  15 24.4261 30.0678  23
   2  19 -14 446.873 38.1172   3
  -2  19  14 384.167 50.3879  19
  -2 -19  14 489.816 44.0717  23
  -2  19  13 22.4538 45.2622  19
  -2  19  13-0.72101 36.4148  17
   2  19 -13 14.0238 34.0328   3
  -2  19  12 256.715 53.3275  19
  -2  19  12 212.304 43.9538  17
   2  19 -12 349.449 42.0644   3
  -2  19  11 798.272 69.2999  19
  -2  19  11 682.937 59.8921  17
   2  19 -11 880.966 58.0717   3
  -2  19  10 169.908 54.8534  19
  -2  19  10 203.301 47.0728  17
   2  19 -10 239.504 44.2082   3
  -2  19   9 86.5738 54.1480  19
  -2  19   9 73.1910 47.6864  17
   2  19  -9 111.848 42.7250   3
  -2  19   8 841.112 74.3610  19
  -2  19   8 786.480 67.0161  17
  -2  19   7-15.6176 54.4561  19
   2  19  -7 46.1311 42.1795   3
   2  19  -7-30.3494 77.5485  27
  -2  19   7 35.3549 46.4724  17
  -2  19   6 3429.68 150.441  19
   2  19  -6 3097.78 138.022   3
  -2  19   6 3002.19 141.985  17
   2  19  -6 3096.36 189.856  27
  -2  19   5-50.2121 49.5240  17
  -2  19   5 7.00595 56.0425  18
   2  19  -5-9.01853 42.0761   3
  -2  19   4 2086.11 111.273  17
  -2  19   4 2299.29 117.593  18
   2  19  -4 2349.99 106.228   3
  -2  19   3 998.686 78.5251  18
  -2  19   3 1096.27 74.0976  17
   2  19  -3 880.956 124.173  26
   2  19  -3 1183.46 67.6784   3
  -2  19   2 1927.68 102.166  18
  -2  19   2 1805.20 96.0231  17
   2  19  -2 1703.20 89.2165   3
   2  19  -2 1788.85 152.102  26
  -2  19   1 433.429 63.3277  18
  -2  19   1 500.547 57.8601  17
   2  19  -1 396.601 114.544  26
  -2  19   0 4320.02 182.248  17
  -2  19   0 4433.02 186.349  18
  -2  19  -1 780.280 70.1088  18
   2  19   1 703.878 131.764  26
  -2  19  -1 950.002 70.3953  11
  -2  19  -1 835.144 66.1512  17
  -2  19  -2 1027.65 74.7267  11
  -2  19  -2 1112.97 77.0703  18
   2  19   2 1103.93 139.516  26
  -2  19  -3 792.016 66.1624  11
  -2  19  -4 50.5507 46.9536   3
  -2  19  -4 102.270 43.4605   4
  -2  19  -4 76.0997 50.4129  11
  -2  19  -5 7144.46 272.559   3
  -2  19  -5 6678.37 269.257   4
   2  19   5 6024.20 339.785  26
  -2  19  -5 6746.01 273.214  11
  -2  19  -6 1888.83 94.1253   4
  -2  19  -6 1887.48 99.6217  11
  -2  19  -6 2019.70 104.370  12
  -2  19  -6 1895.87 98.0688   3
  -2  19  -7 529.185 58.2911  12
  -2  19  -7 529.244 48.9909   4
  -2  19  -7 541.581 54.8655  11
  -2  19  -7 500.395 53.9926   3
  -2  19  -8 616.341 54.5363   3
  -2  19  -8 553.620 47.6196   4
  -2  19  -8 537.326 54.3091  11
  -2  19  -8 441.959 56.2669  12
  -2  19  -9 219.397 43.7646   3
  -2  19  -9 271.437 48.8221  12
  -2  19  -9 255.857 39.2688   4
  -2  19 -10 816.649 56.3350   3
  -2  19 -10 720.196 50.7272   4
  -2  19 -10 816.582 59.4922  12
  -2  19 -11 176.487 37.1614   3
  -2  19 -11 156.372 41.0841  12
  -2  19 -11 182.361 33.2766   4
  -2  19 -12 42.3743 31.9705   3
  -2  19 -12 75.1144 36.7959  10
  -2  19 -12 44.4856 34.9090  12
  -2  19 -12 76.0742 27.5878   4
  -2  19 -13 9.35788 27.5034   3
  -2  19 -13 95.8686 32.7111  10
  -2  19 -14 71.4830 27.1223  10
  -2  19 -15 13.7040 19.6373  10
  -2 -20  15 16.9975 25.1180  23
  -2  20  14 71.9848 37.9566  19
  -2 -20  14 93.2166 30.3444  23
   2  20 -13 51.4457 28.9405   3
  -2 -20  13 84.5243 34.1121  23
  -2  20  12 82.5993 46.2950  19
  -2 -20  12 78.3035 37.2811  23
  -2  20  12 5.66112 35.5991  17
   2  20 -12 56.3318 33.8392   3
  -2  20  11 103.195 48.8709  19
  -2  20  11 57.0901 40.7326  17
   2  20 -11 50.4480 35.1203   3
  -2  20  10 85.8855 50.0503  19
  -2  20  10 90.2581 43.3612  17
   2  20 -10 92.9658 38.9746   3
  -2  20   9 878.029 73.4473  19
   2  20  -9 1067.19 64.2504   3
  -2  20   9 922.790 66.5867  17
  -2  20   8 387.868 51.5034  17
   2  20  -8 311.327 45.8914   3
  -2  20   8 307.609 58.6881  19
  -2  20   7 557.870 66.4060  18
  -2  20   7 508.429 55.7565  17
   2  20  -7 474.664 50.6696   3
  -2  20   6 138.281 57.2938  18
  -2  20   6 77.5773 48.0751  17
   2  20  -6 159.474 43.5081   3
  -2  20   5 9.67570 57.0126  18
  -2  20   5 11.4567 47.7932  17
   2  20  -5 25.8394 40.6015   3
  -2  20   4 6777.89 273.874  18
  -2  20   4 6328.98 267.862  17
   2  20  -4 6852.78 264.723   3
  -2  20   3 3232.43 147.313  18
  -2  20   3 3042.65 141.945  17
   2  20  -3 3254.47 138.525   3
   2  20  -3 2789.50 192.785  26
  -2  20   2 404.412 60.9845  18
  -2  20   2 339.822 54.1768  17
   2  20  -2 345.593 110.862  26
  -2  20   1 134.776 55.6698  18
  -2  20   1 143.069 49.0588  17
  -2  20   0 167.465 54.3312  18
  -2  20   0 168.898 49.3933  17
   2  20   0 253.247 110.076  26
  -2  20  -1 5.33593 53.5663  18
   2  20   1-83.0443 110.520  26
  -2  20  -1 5.28791 48.9568  11
  -2  20  -2 655.932 65.0518  18
   2  20   2 511.674 126.154  26
  -2  20  -2 641.762 63.3875  11
   2  20   3 93.8823 118.129  26
  -2  20  -3 136.106 50.4470  11
  -2  20  -4 8345.04 330.472  11
  -2  20  -5 283.429 50.5094   3
  -2  20  -5 295.959 57.1353  12
  -2  20  -5 212.192 50.8056  11
  -2  20  -5 262.566 44.8012   4
  -2  20  -6 430.008 51.9240   3
  -2  20  -6 405.236 53.0970  11
  -2  20  -6 412.524 46.1387   4
  -2  20  -6 345.194 55.7143  12
  -2  20  -7 79.4153 48.4975  12
  -2  20  -7 45.1418 42.4563   3
  -2  20  -7 73.1319 44.0709  11
  -2  20  -7 48.9251 37.2588   4
  -2  20  -8 410.509 49.3922   3
  -2  20  -8 467.011 53.1092  12
  -2  20  -8 526.852 45.3808   4
  -2  20  -9 623.065 54.7934  12
  -2  20  -9 597.060 47.4027   4
  -2  20  -9 657.029 51.0854   3
  -2  20 -10 176.338 37.9314   3
  -2  20 -10 171.871 42.1083  12
  -2  20 -10 253.508 34.3331   4
  -2  20 -11 644.595 45.7186   3
  -2  20 -11 622.346 41.5989   4
  -2  20 -11 566.873 49.1101  12
  -2  20 -12 1078.65 54.4164   3
  -2  20 -12 893.178 55.1558  12
  -2  20 -12 1059.97 58.7978  10
  -2  20 -13 47.7051 28.7993  10
  -2  20 -14 80.0742 22.8830  10
  -2  21  14 362.300 42.8872  18
  -2  21  13 8.29342 40.7150  18
  -2  21  12 349.545 50.1897  18
  -2  21  11 201.882 39.1879  17
  -2  21  11 270.499 52.5198  18
   2  21 -11 325.151 37.6891   3
  -2  21  10 130.055 51.7108  18
  -2  21  10 18.9172 39.9483  17
   2  21 -10 106.300 35.6969   3
  -2  21   9 186.933 55.4162  18
  -2  21   9 187.092 43.9071  17
   2  21  -9 286.620 41.8281   3
  -2  21   8 333.826 58.2008  18
  -2  21   8 260.620 47.7439  17
   2  21  -8 374.818 44.1354   3
  -2  21   7 2379.71 118.794  18
  -2  21   7 2093.10 109.213  17
   2  21  -7 2417.56 108.042   3
  -2  21   6 1941.52 105.284  18
  -2  21   6 1833.02 97.8222  17
   2  21  -6 1981.38 94.9448   3
  -2  21   5 138.104 56.4380  18
  -2  21   5 176.177 49.7366  17
   2  21  -5 228.352 43.3705   3
  -2  21   4 534.838 65.7687  18
  -2  21   4 521.449 56.7099  17
   2  21  -4 484.767 50.5604   3
  -2  21   3 3966.38 174.865  18
  -2  21   3 3928.83 170.050  17
  -2  21   2 41.2753 53.9136  18
  -2  21   2 86.6962 47.7523  17
  -2  21   1 96.1872 46.8482  17
  -2  21   1 38.3674 52.9400  18
  -2  21   0 770.732 67.0859  18
  -2  21   0 667.055 65.5961  11
  -2  21  -1 758.489 70.4270  18
  -2  21  -1 969.324 71.6050  11
  -2  21  -2 3842.72 167.832  11
  -2  21  -3 549.680 58.6538  11
  -2  21  -4 56.5734 47.4202  11
  -2  21  -5 405.400 56.4670  12
  -2  21  -5 383.425 51.8051  11
  -2  21  -6 41.0831 41.9652   3
  -2  21  -6 13.3667 46.9802  12
  -2  21  -6 50.5688 43.5749  11
  -2  21  -7 91.3707 40.9204   3
  -2  21  -7 73.3049 41.9075  11
  -2  21  -7 100.720 44.3886  12
  -2  21  -8 7.25661 40.9654  12
  -2  21  -8 46.0461 37.5600   3
  -2  21  -9 12.1095 39.1117  12
  -2  21  -9 43.5404 33.6633   3
  -2  21 -10 13.7907 35.7107  12
  -2  21 -10 31.9506 30.9299   3
  -2  21 -11 45.2428 34.5419  10
  -2  21 -11 31.3352 28.0726   3
  -2  21 -11 4.03521 31.5929  12
  -2  21 -12 67.6558 26.6089  12
  -2  21 -12 37.6861 28.9134  10
  -2  21 -13 107.127 24.4251  10
  -2  22  14 230.865 32.1066  18
  -2  22  13-33.8051 33.9628  18
  -2  22  12 111.434 40.4743  18
  -2  22  11 52.2319 41.4490  18
  -2  22  10 54.4940 33.2603  17
  -2  22  10 108.241 45.1493  18
  -2  22   9 1031.75 69.9237  18
   2  22  -9 1110.17 57.9983   3
  -2  22   8 37.6634 39.2843  17
  -2  22   8 103.964 50.3962  18
   2  22  -8 88.4145 36.0433   3
  -2  22   7 85.9403 50.2481  18
  -2  22   7 18.6816 40.8982  17
   2  22  -7 67.4116 37.2093   3
  -2  22   6 23.0553 49.7980  18
  -2  22   6 77.1871 42.1952  17
   2  22  -6 21.8606 37.1667   3
  -2  22   5 163.518 54.0786  18
  -2  22   5 61.8929 43.6469  17
  -2  22   4 464.801 60.9745  18
  -2  22   4 435.134 53.4423  17
  -2  22   3 261.226 55.9639  18
  -2  22   3 204.546 47.0397  17
  -2  22   2 424.964 58.6126  18
  -2  22   1-15.0814 50.6718  18
  -2  22   1 45.7488 50.6201  11
  -2  22   0 93.7496 51.1097  18
  -2  22   0 47.8324 50.0327  11
  -2  22  -1 187.557 50.7652  11
  -2  22  -1 188.371 52.2808  18
  -2  22  -2 237.796 51.0340  11
  -2  22  -3 1045.40 71.2546  11
  -2  22  -4 3.73862 48.1931  12
  -2  22  -4 55.0265 43.9006  11
  -2  22  -5-10.8635 43.0638  11
  -2  22  -5-1.18257 46.5060  12
  -2  22  -6 20.2974 40.4415  11
  -2  22  -6 111.564 46.2278  12
  -2  22  -7 61.5393 36.6603   3
  -2  22  -7 98.3151 41.8864  12
  -2  22  -8 91.0628 34.5392   3
  -2  22  -8 70.3481 39.9371  12
  -2  22  -9 308.286 35.4801   3
  -2  22  -9 266.032 40.2886  12
  -2  22 -10 345.049 39.1790  12
  -2  22 -10 424.273 35.7845   3
  -2  22 -11 207.706 30.3638  12
  -2  22 -12 73.6876 23.8375  10
  -2  23  13 126.415 27.9428  18
  -2  23  12 127.076 33.5378  18
  -2  23  11 65.4023 37.6267  18
  -2  23  10 192.801 41.8566  18
  -2  23   9 44.8023 42.8577  18
  -2  23   8 85.4431 45.0136  18
  -2  23   8 69.2204 34.2006  17
   2  23  -8 136.574 33.7676  12
  -2  23   7 31.0990 46.1266  18
  -2  23   7 87.6679 36.7616  17
  -2  23   6 87.5261 47.7639  18
  -2  23   6 14.4785 37.9939  17
  -2  23   5 63.4607 49.4261  18
  -2  23   5 120.902 40.9001  17
  -2  23   4 468.975 57.7389  18
  -2  23   3 417.882 56.9961  18
  -2  23   2 389.260 56.0964  11
  -2  23   2 312.875 53.7624  18
  -2  23   1 1557.90 90.4257  18
  -2  23   1 1659.46 91.0101  11
  -2  23   0 105.753 47.4497  18
  -2  23   0 74.7003 47.2046  11
  -2  23  -1 228.812 50.0255  11
  -2  23  -2 1701.56 91.1113  11
  -2  23  -3 973.987 66.5839  11
  -2  23  -4 75.0307 41.7720  11
  -2  23  -4-17.8802 47.2494  12
  -2  23  -5 93.3673 43.6042  12
  -2  23  -5 61.4731 40.2626  11
  -2  23  -6 56.1840 41.1544  12
  -2  23  -6 96.6870 37.9390  11
  -2  23  -7 846.104 54.1775   3
  -2  23  -7 892.589 57.3093  12
  -2  23  -8 100.442 31.5376   3
  -2  23  -8 160.065 36.6764  12
  -2  23  -9 52.8699 31.2329  12
  -2  23  -9 21.0844 27.2793   3
  -2  23  -9 39.0118 32.4211  10
  -2  23 -10 54.3060 27.3008  12
  -2  24  12 20.6082 23.0652  18
  -2  24  11 50.4594 25.0308  11
  -2  24  11 97.0250 31.3261  18
  -2  24  10 69.7069 34.1525  18
  -2  24  10 19.4576 28.9577  11
  -2  24   9 40.8692 36.9324  18
  -2  24   8 87.3091 39.4267  18
  -2  24   7 706.000 56.1359  18
  -2  24   6-1.85104 41.8396  18
  -2  24   5 622.574 55.8541  18
  -2  24   4 34.6497 43.7068  18
  -2  24   3 1116.71 68.8393  18
  -2  24   3 982.347 68.4356  11
  -2  24   2 73.4500 44.4440  18
  -2  24   2 46.2670 43.8896  11
  -2  24   1 16.3582 44.2166  18
  -2  24   1 32.6252 44.2347  11
  -2  24   0 1290.42 71.3744  11
   2  24   0 995.310 62.3374  11
  -2  24  -1 500.638 51.9077  11
  -2  24  -2 194.638 45.2924  11
  -2  24  -2 336.487 49.7654  12
  -2  24  -3 310.807 45.1803  11
  -2  24  -4 234.087 40.9738  11
  -2  24  -5 17.8350 34.5234  11
  -2  24  -5 31.3816 38.2149  12
  -2  24  -6 0.81553 35.7487  12
  -2  24  -7 97.3053 34.2332  12
  -2  24  -8 117.821 29.9364  10
  -2  24  -8 95.6093 30.6475  12
  -2  24  -9 116.243 26.5718  12
  -2  24  -9 68.7629 26.3546  10
  -2  24 -10 2.51431 19.2412  12
  -2  24 -10 8.78836 20.7791  10
  -2  25  10 33.4771 25.0904  18
  -2  25   9 29.7946 30.0686  18
  -2  25   9 7.92055 26.8438  11
  -2  25   8 95.9234 33.9731  18
  -2  25   8 58.1169 31.6784  11
  -2  25   7 80.6793 35.5782  18
   2  25  -7 34.5446 26.2157  12
  -2  25   7 54.1482 33.4987  11
  -2  25   6 53.4684 36.8561  18
  -2  25   5 18.2832 37.4170  18
  -2 -25   5 1.84371 27.9989  22
  -2  25   4 21.4874 38.8030  18
  -2  25   3 178.378 41.7813  18
  -2  25   3 125.089 41.2392  11
  -2  25   2 104.661 40.5697  11
  -2  25   1 24.3790 38.7350  11
  -2  25   0 86.2579 41.4570  12
  -2  25   0 117.257 38.8648  11
  -2  25  -1 171.185 41.7796  12
   2  25   1 159.054 33.3674  11
  -2  25  -1 230.266 40.7609  11
  -2  25  -2 231.349 42.0147  12
  -2  25  -2 218.511 39.5579  11
  -2  25  -3 261.672 37.9951  11
  -2  25  -4 17.9582 31.8732  11
  -2  25  -5 385.527 40.2945  12
  -2  25  -6 2.61576 30.6905  12
  -2  25  -6-10.4690 27.1048  10
  -2  25  -7 397.639 35.7622  12
  -2  25  -7 389.783 32.4339  10
  -2  25  -8 215.640 27.2688  12
  -2  25  -8 176.324 24.9117  10
  -2  26   8 23.2098 22.5083  11
  -2  26   8-7.99523 23.7590  18
  -2  26   7 2.12733 26.2794  11
  -2  26   7 13.9573 27.1014  18
  -2  26   6-8.60379 30.5667  18
   2  26  -6 67.6125 23.3252  12
  -2 -26   4 305.494 30.2652  22
  -2  26   3 172.751 36.2901  11
  -2  26   2 35.6301 32.8287  12
  -2  26   2 35.1907 32.8781  11
  -2  26   1 66.2791 33.4858  11
  -2  26   1 101.901 34.5998  12
  -2  26   0 215.047 35.7967  11
  -2  26   0 117.085 35.7367  12
  -2  26  -1 365.399 39.6371  12
  -2  26  -1 368.846 38.0452  11
  -2  26  -2-17.3446 32.5602  12
  -2  26  -2 7.22839 30.0969  11
  -2  26  -3 55.0666 28.8715  11
   2  26   4 0.42260 24.0665  11
  -2  26  -5 183.349 30.3132  12
  -2  26  -6 135.187 26.5828  12
  -2 -26  -6 135.009 22.3125  22
  -2  26  -7 482.382 31.4045  12
  -2  27   4 57.1838 26.7412  11
   2  27  -4 42.4314 22.6489  12
  -2 -27   3 944.454 43.4896  22
  -2  27   3 845.601 50.7256  11
  -2 -27   2 86.9248 23.6311  22
  -2  27   2 31.4546 27.2751  11
  -2  27   1 20.0848 25.2150  12
  -2  27   1 117.291 28.1626  11
  -2  27   0 41.3236 25.9955  12
  -2  27   0 23.0292 26.4478  11
  -2  27  -1 15.7710 25.5884  12
  -2  27  -1 23.3386 24.8450  11
  -2  27  -2 10.8791 25.1531  12
  -2  27  -2-15.3076 23.6391  11
  -2 -27  -4-2.93086 19.4626  22
  -3   0  21-34.8484 37.4193  25
  -3   0  20 48.4206 43.3308  25
  -3   0  19-6.27191 49.0016  25
  -3   0  19 17.0663 39.0229  23
  -3   0  18 20.4330 43.1322  23
  -3   0  18 5.56271 52.8059  25
  -3   0  17 7.89942 47.1057  23
  -3   0  17 29.6231 55.6699  25
  -3   0  16 180.441 48.3432  23
  -3   0  16 88.0100 107.992   6
  -3   0  16 159.080 58.9924  25
  -3   0  15-10.3287 57.5999  25
  -3   0  15-113.327 115.489   6
  -3   0  15 12.8719 48.0328  23
  -3   0  14 7278.37 396.493   6
  -3   0  14 7915.15 312.862  23
  -3   0  14 8020.58 318.891  25
  -3   0  13-23.1461 53.0694  25
  -3   0  13 15.0384 46.0967  23
  -3   0  13-48.6513 101.941   6
  -3   0  12 1209.71 73.6435  23
  -3   0  12 1014.30 135.044   6
  -3   0  12 1292.26 71.2457  14
  -3   0  12 1094.26 76.9357  25
  -3   0  11-9.77050 92.9539   6
  -3   0  11-54.3370 40.8449  14
  -3   0  11 17.5756 41.3853  23
  -3   0  11 85.5334 44.6583  25
  -3   0  10 1516.14 80.6363  25
  -3   0  10 1506.51 132.204   6
  -3   0   9 49.9274 78.0483   6
  -3   0   9 38.8031 38.4987  25
  -3   0   8 8179.68 318.676  25
  -3   0   8 8823.50 365.051   6
  -3   0   7 77.1462 36.2961  25
  -3   0   7 124.387 72.5406   6
  -3   0   6 14586.6 544.071  25
  -3   0   6 14161.3 578.286   6
  -3   0   5-14.9823 63.7445   6
  -3   0   5 6.67537 32.1255  25
  -3   0   4 1868.65 116.405   6
  -3   0   3 13.0990 57.3731   6
  -3   0   2 4425.81 174.160   7
  -3   0   2 4248.90 172.891   6
  -3   0   1 471.587 65.4987   7
  -3   0   1 374.034 39.1426   1
  -3   0   1 523.438 67.1350   6
  -3   0   0 787.647 55.8084   1
  -3   0   0 767.505 74.6792   7
  -3   0   0 767.997 74.8468   6
  -3   0  -1 266.730 64.2336   7
  -3   0  -1 255.244 48.3100   1
  -3   0  -1 204.416 61.8164   6
  -3   0  -2 32647.7 1185.00   1
  -3   0  -2 30036.1 1195.10   7
  -3   0  -3-27.3615 62.4468   7
  -3   0  -3 81.2107 54.7318   1
  -3   0  -4 532.928 78.8007   7
  -3   0  -4 378.328 68.4392   1
  -3   0  -5 191.901 73.1965   7
  -3   0  -5 72.9368 63.1901   1
  -3   0  -6 22249.2 858.268   1
  -3   0  -6 22057.5 869.821   7
  -3   0  -7 12.3050 70.3737   1
  -3   0  -7 82.2653 79.5062   7
  -3   0  -8 46.6481 39.6133  20
  -3   0  -8 59.4114 76.3975   1
  -3   0  -8 4.32675 82.4643   7
  -3   0  -9 43.0591 41.4272  20
  -3   0  -9 257.504 84.7168   1
  -3   0  -9 179.864 89.7090   7
  -3   0  -9 61.5926 41.7953  10
  -3   0 -10 342.714 49.9855  20
  -3   0 -10 327.725 47.6275  10
  -3   0 -10 460.943 103.329   7
  -3   0 -10 319.977 92.5165   1
  -3   0 -11-14.2486 46.7599  20
  -3   0 -11-5.48096 99.1822   7
  -3   0 -11 98.4213 89.4418   1
  -3   0 -11-11.1881 42.4806  10
  -3   0 -12 871.422 65.9766  20
  -3   0 -12 925.738 123.962   7
  -3   0 -12 650.492 60.1379  10
  -3   0 -12 925.655 117.671   1
  -3   0 -13 221.635 52.0707  20
  -3   0 -13 175.472 101.217   1
  -3   0 -13 209.355 105.674   7
  -3   0 -13 244.829 46.3032  10
  -3   0 -14 101.516 47.1301  20
  -3   0 -14-18.1146 92.2915   7
  -3   0 -14 61.7878 34.0875  16
  -3   0 -14 113.681 93.8671   1
  -3   0 -15 127.016 47.2314  20
  -3   0 -15 49.3757 32.6900  16
  -3   0 -16 833.170 52.7751  16
  -3   0 -16 1049.81 65.8210  20
  -3   0 -17 90.9344 28.0681  16
  -3   0 -17 161.553 42.1443  20
   3   0  17 153.138 49.2395  25
  -3   0 -18 22.9449 33.3819  20
   3   0  18 25.4376 39.9897  25
  -3   0 -19 28.5500 22.7250   4
   3   0  19-7.34525 33.6151  25
  -3   0 -19 28.4936 28.1457  20
  -3   0 -20 32.0660 20.0234  20
  -3   1  22 276.398 35.1228  17
  -3  -1  21-19.6749 37.7633  25
  -3   1  21-4.37766 38.0456  25
  -3   1  20 38.9797 45.7119  25
  -3  -1  20 28.5589 44.0993  25
  -3  -1  20 98.8617 35.6146  23
  -3  -1  19 113.479 49.8902  25
  -3   1  19 24.0115 50.5848  25
  -3  -1  19 104.100 42.3071  23
  -3   1  18 93.9465 54.8339  25
  -3  -1  18 47.8534 53.3777  25
  -3  -1  18 58.7428 44.6442  23
  -3   1  18 142.628 43.8786  23
  -3  -1  17 706.140 62.5353  23
  -3  -1  17 779.086 72.4178  25
  -3   1  17 772.046 62.1194  23
  -3   1  17 853.525 74.5332  25
  -3  -1  16 57.8375 56.3709  25
  -3   1  16-1.52447 57.2468  25
  -3   1  16 125.531 47.4868  23
  -3  -1  16 57.0850 47.7233  23
  -3  -1  16-57.8788 107.970   6
  -3   1  15 85.2448 48.7773  23
  -3   1  15 149.287 59.5507  25
  -3  -1  15 61.8364 50.5260  23
  -3  -1  15 113.085 57.7015  25
  -3  -1  15 104.759 109.688   6
  -3  -1  14 3057.58 144.870  25
  -3  -1  14 3140.23 223.623   6
  -3   1  14 2903.23 146.770  25
  -3  -1  14 3078.93 139.614  23
  -3   1  14 3026.53 138.288  23
  -3  -1  13 452.969 63.0498  25
  -3  -1  13 425.189 118.902   6
  -3  -1  13 507.876 55.4670  14
  -3   1  13 446.154 63.3735  25
  -3   1  13 414.601 55.3815  23
  -3  -1  13 388.494 55.7815  23
  -3   1  12 2922.23 136.891  23
  -3   1  12 3138.58 134.123  14
  -3  -1  12 3058.77 133.771  14
  -3   1  12 3148.02 142.346  25
  -3  -1  12 3287.98 141.049  25
  -3  -1  12 3086.51 207.480   6
  -3  -1  12 3049.93 138.521  23
  -3   1  11 147.336 42.9290  23
  -3   1  11 126.297 41.7919  14
  -3  -1  11 96.4806 40.7911  14
  -3   1  11 192.051 47.6468  25
  -3  -1  11 61.3407 44.5374  25
  -3  -1  11 119.875 43.7278  23
  -3  -1  11 57.6659 87.6412   6
  -3  -1  10 1412.15 76.4303  25
  -3  -1  10 1074.03 120.067   6
  -3  -1   9 1212.68 117.826   6
  -3  -1   9 1410.91 72.8776  25
  -3  -1   8 235.655 42.3440  25
  -3  -1   8 271.799 84.1219   6
  -3  -1   7 1175.66 100.948   6
  -3  -1   7 1008.62 58.1932  25
  -3  -1   6 430.177 76.0511   6
  -3  -1   6 372.446 39.6148  25
  -3  -1   5 4239.30 208.318   6
  -3  -1   5 4521.58 176.338  25
  -3  -1   4 10143.6 412.115   6
  -3  -1   3 7702.99 320.220   6
  -3  -1   2 12934.8 500.212   7
  -3  -1   2 12441.6 499.371   6
  -3  -1   1 24675.9 837.591   7
  -3  -1   1 25408.2 838.626   6
  -3   1   0 237.154 38.6353   1
  -3  -1   0 219.095 58.9722   7
  -3  -1   0 147.667 58.5737   6
  -3  -1  -1 475.123 66.3713   6
  -3   1  -1 402.237 51.1634   1
  -3  -1  -1 457.958 66.8860   7
  -3   1  -2 1584.15 91.6047   1
  -3  -1  -2 1508.07 101.199   7
  -3  -1  -3 962.761 51.2418   5
  -3  -1  -3 906.359 80.3474   1
  -3  -1  -3 1067.03 88.5377   7
  -3   1  -3 924.057 76.2159   1
  -3  -1  -4 1217.85 97.8068   7
  -3  -1  -4 1139.18 87.8123   1
  -3  -1  -4 996.823 55.2138   5
  -3   1  -4 1250.92 86.8132   1
  -3  -1  -5 326.810 69.3957   1
  -3  -1  -5 246.453 78.8622   7
  -3   1  -5 234.298 64.5575   1
  -3   1  -6 161.998 69.5285   1
  -3  -1  -6 236.725 70.1170   1
  -3  -1  -6 132.598 80.4100   7
  -3  -1  -7 327.249 79.8831   1
  -3  -1  -7 205.450 84.1143   7
  -3   1  -7 365.635 78.1962   1
  -3  -1  -8 643.421 92.6932   1
  -3   1  -8 550.172 88.8121   1
  -3  -1  -8 526.047 96.6661   7
  -3  -1  -8 555.290 51.3347  20
  -3  -1  -9 1859.91 141.707   7
  -3   1  -9 1706.86 87.2813  10
  -3   1  -9 1844.15 135.361   1
  -3  -1  -9 1895.71 138.589   1
  -3  -1  -9 1687.73 87.2450  10
  -3  -1  -9 1591.47 87.5972  20
  -3  -1 -10 510.087 103.825   7
  -3  -1 -10 348.296 96.0447   1
  -3  -1 -10 548.704 51.9294  10
  -3   1 -10 501.017 52.0466  10
  -3  -1 -10 489.337 54.4722  20
  -3   1 -10 433.908 95.1583   1
  -3  -1 -11 215.729 49.9561  20
  -3   1 -11 257.227 97.3601   1
  -3  -1 -11 183.747 93.1835   1
  -3   1 -11 232.613 47.1661  10
  -3  -1 -11 264.616 99.2031   7
  -3  -1 -11 234.061 48.0383  10
  -3   1 -12 233.632 47.6968  10
  -3  -1 -12 360.378 101.447   1
  -3   1 -12 317.178 99.6726   1
  -3  -1 -12 188.025 99.8350   7
  -3  -1 -12 297.191 50.6802  20
  -3  -1 -12 150.497 44.9617  10
  -3  -1 -13 2843.12 200.374   1
  -3   1 -13 2909.33 200.156   1
  -3  -1 -13 2793.74 128.615  16
  -3  -1 -13 3380.30 209.707   7
  -3   1 -13 3324.82 137.790  10
  -3  -1 -13 3172.69 139.602  20
  -3  -1 -14 513.375 43.7669  16
  -3  -1 -14 571.944 58.6317  20
  -3  -1 -14 659.888 112.810   7
  -3  -1 -14 577.446 110.270   1
  -3   1 -14 567.193 58.9587  20
  -3   1 -14 502.411 46.2106  16
  -3   1 -15 489.004 54.7619  20
  -3  -1 -15 383.811 39.1125  16
  -3   1 -15 421.369 42.4231  16
  -3  -1 -15 538.010 54.9058  20
  -3  -1 -16 14.9907 42.4844  20
  -3   1 -16 38.0647 31.6305  16
  -3   1 -16 111.344 44.8645  20
  -3   1 -17 962.437 62.9780  20
  -3   1 -17 908.371 52.8802  16
   3   1  17 967.010 68.7766  25
   3  -1  17 1095.56 69.5332  25
  -3  -1 -17 1014.22 62.7616  20
  -3  -1 -18 47.3680 33.4555  20
   3  -1  18 27.6071 39.5763  25
  -3   1 -18 10.5529 22.9681  16
   3   1  18-10.0468 40.8106  25
  -3   1 -18 7.95068 35.3341  20
  -3   1 -19 95.0712 23.3475   4
  -3  -1 -19 80.2698 27.7199  20
   3   1  19 106.380 34.0112  25
   3  -1  19 46.6718 33.2081  25
  -3  -1 -20 55.8614 20.8503  20
  -3   2  22 15.1742 28.8041  17
  -3  -2  21 144.937 38.9478  25
  -3  -2  20 820.941 61.5112  25
  -3  -2  20 753.339 52.9976  23
  -3  -2  19 1.20167 47.7951  25
  -3  -2  19 100.598 41.9700  23
  -3  -2  18 113.685 52.5402  25
  -3  -2  18 91.6610 45.8130  23
  -3   2  18 12.1044 41.8581  23
  -3  -2  17 271.900 51.7582  23
  -3  -2  17 282.898 59.8253  25
  -3   2  17 240.419 50.2988  23
  -3  -2  16-6.03064 47.3357  23
  -3  -2  16-10.1405 53.7982  25
  -3   2  16 2.24275 44.9420  23
  -3   2  16 89.5267 112.394   6
  -3  -2  15 393.337 56.5303  23
  -3  -2  15 554.885 125.473   6
  -3   2  15 487.207 55.9001  23
  -3  -2  15 451.945 63.6358  25
  -3   2  14 989.941 72.0818  23
  -3  -2  14 1018.06 78.1237  25
  -3  -2  14 1028.03 73.7533  23
  -3  -2  14 1221.24 148.607   6
  -3   2  13 2489.69 122.384  23
  -3  -2  13 2750.62 128.020  25
  -3  -2  13 2508.66 191.554   6
  -3  -2  13 2691.53 119.871  14
  -3  -2  13 2800.14 125.840  23
  -3  -2  12 3682.36 152.505  14
  -3  -2  12 3636.87 223.899   6
  -3   2  12 3614.97 155.734  23
  -3  -2  12 3594.62 157.787  23
  -3  -2  12 3719.71 159.881  25
  -3  -2  11 226.311 95.6548   6
  -3  -2  11 101.305 41.0565  14
  -3  -2  11 155.830 45.6294  25
  -3   2  11 84.7505 41.8716  23
  -3  -2  11 164.458 45.4640  23
  -3   2  11 107.113 43.8602  14
  -3  -2  10 8867.54 339.491  25
  -3  -2  10 8402.03 390.871   6
  -3  -2   9 1634.37 126.089   6
  -3  -2   9 1454.94 75.7789  25
  -3  -2   8 32352.8 1208.01  25
  -3  -2   8 33440.5 1249.82   6
  -3  -2   7 273.063 38.8357  25
  -3  -2   7 431.795 77.6040   6
  -3  -2   6 980.744 91.3859   6
  -3  -2   6 968.572 54.7138  25
  -3  -2   5 7590.96 290.701  25
  -3  -2   5 7733.82 322.723   6
  -3  -2   4 22003.3 845.858   6
  -3  -2   3 1718.57 109.181   6
  -3  -2   2 22598.0 859.986   7
  -3  -2   2 22425.0 860.716   6
  -3  -2   1 730.514 74.5943   7
  -3  -2   1 730.600 72.6553   6
  -3   2   0 2316.51 105.808   1
  -3  -2   0 2573.77 132.362   7
  -3  -2   0 2799.85 134.219   6
  -3  -2  -1 6905.98 282.757   7
  -3  -2  -1 6967.36 280.589   6
  -3   2  -1 6397.63 264.323   1
  -3  -2  -2 27400.7 965.616   7
  -3   2  -2 29290.6 952.942   1
  -3  -2  -3 23316.3 850.121   7
  -3  -2  -3 21362.6 816.572   5
  -3   2  -3 23984.4 838.771   1
  -3  -2  -4 811.518 81.2662   1
  -3  -2  -4 669.729 44.7070   5
  -3  -2  -4 819.694 84.9397   7
  -3   2  -4 707.857 73.2669   1
  -3   2  -5 11097.2 422.299   1
  -3  -2  -5 10058.2 390.420   5
  -3  -2  -5 10809.6 433.752   7
  -3  -2  -5 11164.8 426.785   1
  -3  -2  -6 6013.39 277.947   7
  -3  -2  -6 6160.96 270.044   1
  -3   2  -6 5841.49 265.655   1
  -3  -2  -7 6672.74 285.658   1
  -3   2  -7 6331.62 280.766   1
  -3   2  -8 6900.66 293.726   1
  -3  -2  -8 6149.25 249.923  20
  -3  -2  -8 6586.54 294.762   1
  -3  -2  -8 6196.22 300.535   7
  -3   2  -8 6330.56 250.736  10
  -3  -2  -9 131.949 44.1299  20
  -3  -2  -9 188.636 42.7319  10
  -3   2  -9 234.584 87.9784   1
  -3  -2  -9 359.161 95.1720   7
  -3  -2  -9 251.108 87.0212   1
  -3   2  -9 215.187 43.5860  10
  -3  -2 -10 901.389 112.564   1
  -3   2 -10 733.423 107.763   1
  -3  -2 -10 735.410 110.126   7
  -3  -2 -10 755.700 58.5368  10
  -3   2 -10 686.806 57.8584  10
  -3  -2 -10 681.471 59.2931  20
  -3  -2 -11 3526.71 209.803   1
  -3   2 -11 3378.85 207.004   1
  -3  -2 -11 3307.42 211.397   7
  -3   2 -11 3644.85 151.936  10
  -3  -2 -11 3299.18 150.194  20
  -3  -2 -12 221.027 50.5150  20
  -3   2 -12 225.283 98.8333   1
  -3   2 -12 235.908 109.439   7
  -3  -2 -12 246.126 102.040   7
  -3   2 -12 339.790 49.1542  10
  -3  -2 -12 260.240 101.968   1
  -3  -2 -13 1719.49 155.089   1
  -3   2 -13 1646.63 157.382   7
  -3  -2 -13 1686.67 153.735   7
  -3   2 -13 1630.88 88.4513  10
  -3  -2 -13 1589.78 89.4692  20
  -3   2 -14 774.439 55.3271  16
  -3   2 -14 757.653 58.9537  10
  -3   2 -14 748.368 122.849   7
  -3  -2 -14 868.261 118.447   7
  -3  -2 -14 792.425 62.7004  20
  -3   2 -15 1020.89 59.6400  16
  -3  -2 -15 907.767 66.0588  20
  -3  -2 -16 57.3864 41.8867  20
  -3   2 -16 18.8794 32.0085  16
  -3  -2 -17 200.421 41.3210  20
  -3   2 -17 181.082 32.1834  16
   3  -2  17 198.580 48.1878  25
  -3   2 -18 284.754 33.9365   4
  -3   2 -18 346.539 30.7705  16
  -3  -2 -18 328.168 38.5986  20
   3  -2  18 321.959 44.6970  25
  -3   2 -19 22.4549 21.8846   4
  -3  -2 -19 64.8183 27.4353  20
  -3  -2 -20 15.7839 19.1521  20
  -3   3  22 106.209 30.0377  17
  -3   3  21 284.520 42.4167  17
  -3   3  21 247.965 41.5950  25
  -3  -3  20-4.96109 41.3202  25
  -3   3  20 20.1428 43.9685  25
  -3  -3  20-64.7727 36.9980  23
  -3  -3  19 57.0094 47.0296  25
  -3   3  19 113.481 50.8064  25
  -3  -3  19 107.256 42.8525  23
  -3  -3  18 1.07341 43.1943  23
  -3  -3  18 40.1056 50.2008  25
  -3  -3  17 566.653 63.8291  25
  -3  -3  17 564.978 58.7412  23
  -3   3  17 409.599 53.0857  23
  -3  -3  16 233.585 56.3297  25
  -3   3  16 392.631 120.986   6
  -3  -3  16 321.409 120.896   6
  -3   3  16 236.977 48.7174  23
  -3  -3  16 345.875 52.7702  23
  -3  -3  15 1388.16 157.607   6
  -3   3  15 1379.11 79.8013  23
  -3  -3  15 1278.86 85.2474  25
  -3   3  15 1054.68 156.937   6
  -3  -3  15 1244.85 81.8755  23
  -3   3  14 2950.30 137.010  23
  -3  -3  14 3036.15 142.814  25
  -3  -3  14 3114.78 135.483  14
  -3  -3  14 2803.40 215.196   6
  -3   3  14 2931.71 221.970   6
  -3  -3  14 3153.46 141.504  23
  -3   3  13 519.491 65.9729  25
  -3  -3  13 412.415 117.691   6
  -3  -3  13 514.888 54.7661  14
  -3   3  13 525.265 55.4326  23
  -3   3  13 599.980 124.893   6
  -3  -3  13 493.440 59.6785  23
  -3  -3  13 531.927 60.0711  25
  -3   3  12 106.781 45.0218  23
  -3  -3  12 41.0935 48.7712  23
  -3   3  12 51.0395 97.7882   6
  -3  -3  12 5.04344 43.9169  14
  -3   3  12 59.4479 53.2383  25
  -3  -3  12 55.9838 47.6756  25
  -3  -3  12 151.960 97.9241   6
  -3   3  11 645.178 113.444   6
  -3  -3  11 527.883 102.138   6
  -3  -3  11 498.021 47.6228  14
  -3  -3  11 460.891 51.8869  25
  -3  -3  11 462.248 54.7416  23
  -3   3  11 437.534 48.7762  23
  -3   3  11 399.472 54.8618  25
  -3  -3  10 998.555 64.0414  25
  -3   3  10 963.684 62.1131  14
  -3  -3  10 886.521 66.3801  23
  -3   3  10 975.590 66.9218  25
  -3  -3  10 1158.56 117.835   6
  -3   3  10 1119.61 122.324   6
  -3  -3   9 154.596 39.3635  25
  -3   3   9 75.8172 41.5181  25
  -3  -3   9 33.1486 73.0367   6
  -3   3   9 4.02234 80.2933   6
  -3  -3   8 789.210 54.1305  25
  -3  -3   8 915.611 99.9136   6
  -3   3   8 910.620 103.528   6
  -3   3   8 739.010 56.6467  25
  -3  -3   7 1379.11 106.168   6
  -3   3   7 1221.06 107.949   6
  -3   3   7 1311.11 68.4554  25
  -3  -3   7 1338.07 66.7298  25
  -3  -3   6 823.541 85.9646   6
  -3  -3   6 735.083 47.9568  25
  -3   3   6 837.643 90.5956   6
  -3   3   6 764.062 50.4331  25
  -3  -3   5 315.596 36.9933  25
  -3   3   5 348.885 74.5502   6
  -3  -3   5 324.354 70.4123   6
  -3   3   5 289.869 37.1436  25
  -3   3   4 823.293 86.0049   6
  -3  -3   4 838.452 84.9595   6
  -3  -3   3 9722.60 399.942   6
  -3   3   3 10060.8 402.459   6
  -3  -3   2 3192.07 157.266   6
  -3   3   2 3222.66 157.794   6
  -3   3   1 160.443 60.3710   7
  -3  -3   1 228.158 58.7917   6
  -3   3   1 229.829 63.1929   6
  -3  -3   1 190.034 62.0787   7
  -3   3   0 1254.28 92.3969   7
  -3  -3   0 1157.22 90.4665   7
  -3  -3   0 1244.81 90.0673   6
  -3   3   0 1350.15 91.9791   6
  -3  -3  -1 3912.52 179.238   7
  -3   3  -1 3690.27 175.220   6
  -3   3  -1 3541.57 177.929   7
  -3  -3  -1 3912.25 177.352   6
  -3  -3  -2 2594.68 110.236   5
  -3   3  -2 2787.21 145.457   7
  -3   3  -2 2982.27 131.290   1
  -3  -3  -2 2903.00 144.365   7
  -3  -3  -3 55.4109 30.5985   5
  -3   3  -3 53.6755 63.0252   7
  -3  -3  -3 109.896 63.0960   7
  -3   3  -3 24.3377 52.1374   1
  -3  -3  -4 8671.78 333.993   5
  -3   3  -4 9339.45 361.947   1
  -3   3  -4 8982.62 372.914   7
  -3  -3  -4 9248.81 372.599   7
  -3   3  -5 8221.72 322.327   1
  -3   3  -5 8452.62 336.299   7
  -3  -3  -5 8017.81 331.277   7
  -3  -3  -5 8570.11 328.334   1
  -3   3  -6 1162.97 98.2475   1
  -3   3  -6 1073.59 107.253   7
  -3  -3  -6 1213.08 105.899   7
  -3  -3  -6 1098.11 102.370   1
  -3   3  -7 467.332 94.6244   7
  -3  -3  -7 514.634 90.4060   7
  -3  -3  -7 447.650 84.8767   1
  -3   3  -7 409.581 80.2541   1
  -3   3  -8 2072.72 136.706   1
  -3   3  -8 1962.46 145.972   7
  -3  -3  -8 1810.06 140.636   7
  -3  -3  -8 2155.42 140.900   1
  -3   3  -8 1932.52 93.1092  12
  -3   3  -8 1786.56 91.0737  10
  -3  -3  -8 1690.13 89.7338  20
  -3   3  -8 1884.87 93.2342  20
  -3  -3  -9 198.875 43.5413  20
  -3  -3  -9 202.834 86.7184   1
  -3   3  -9 82.1751 90.7304   7
  -3  -3  -9 213.057 87.3116   7
  -3   3  -9 229.416 48.2275  20
  -3   3  -9 189.568 80.2472   1
  -3   3  -9 176.504 43.1113  10
  -3  -3 -10 428.753 51.6183  20
  -3   3 -10 503.079 56.8786  20
  -3  -3 -10 272.923 97.8768   1
  -3   3 -10 702.031 112.817   7
  -3  -3 -10 390.660 98.2538   7
  -3   3 -10 504.111 97.2164   1
  -3   3 -10 502.579 51.5982  10
  -3   3 -11 3941.83 162.482  20
  -3  -3 -11 3536.49 220.335   1
  -3   3 -11 3904.54 227.935   7
  -3  -3 -11 3610.99 217.938   7
  -3   3 -11 3768.37 159.915  10
  -3  -3 -11 3423.56 158.084  20
  -3  -3 -12 57.6540 45.0739  20
  -3   3 -12 3.80280 49.2842  20
  -3   3 -12 159.593 100.036   7
  -3  -3 -12-60.2771 98.0145   7
  -3   3 -12 25.8952 44.5725  10
  -3  -3 -13 365.799 50.2171  20
  -3   3 -13 308.777 52.2515  20
  -3   3 -13 414.651 109.735   7
  -3  -3 -13 277.350 98.6814   7
  -3   3 -13 310.715 49.2275  10
  -3   3 -14 681.341 52.7882  16
  -3   3 -14 562.509 114.154   7
  -3   3 -14 567.557 54.4613  10
  -3  -3 -14 602.703 56.9032  20
  -3   3 -14 656.275 61.6072  20
  -3   3 -15 235.164 49.6079  20
  -3  -3 -15 135.112 45.0455  20
  -3   3 -15 213.837 39.4863  16
  -3   3 -15 128.235 41.0625  10
  -3  -3 -16 303.006 45.2071  20
  -3   3 -16 258.304 37.9734  16
  -3   3 -16 286.264 48.2913  20
  -3   3 -17-22.6654 39.9527  20
  -3   3 -17 20.9933 31.0286   4
   3  -3  17 104.418 43.0789  25
  -3  -3 -17 15.7778 36.0052  20
  -3   3 -17 33.1527 30.6347  16
  -3  -3 -18 85.6724 33.4122  20
  -3   3 -18 105.457 35.2360  20
  -3   3 -18 77.9603 26.4702  16
   3   3  18 85.8665 40.9750  25
   3  -3  18 153.358 39.1457  25
  -3   3 -18 120.110 29.1934   4
  -3   3 -19 22.8375 18.3756  16
  -3  -3 -19 37.9076 26.0106  20
  -3   3 -19 51.7148 27.5763  20
  -3   3 -20 9.76779 17.7520  20
  -3  -3 -20-8.24160 17.4634  20
  -3   4  22 2.44356 26.8309  17
  -3   4  21 164.842 38.5326  17
  -3  -4  21 126.497 30.0508  23
  -3  -4  20 38.9185 40.6601  25
  -3   4  20 82.3971 43.9416  25
  -3  -4  20 41.8592 36.8219  23
  -3  -4  19-7.41603 41.1238  23
  -3   4  19 13.3860 47.5974  25
  -3  -4  19-81.8844 46.0525  25
  -3  -4  18 67.6981 44.8633  23
  -3  -4  18-2.50481 47.1709  25
  -3   4  18 13.6296 51.2155  25
  -3   4  17-21.9683 54.7058  25
  -3  -4  17-1.17821 46.1730  23
  -3  -4  17 52.1424 51.1639  25
  -3  -4  16-62.9959 52.7151  25
  -3   4  16-9.04300 55.5066  25
  -3  -4  16 8.65945 49.2069  23
  -3  -4  16 95.3452 105.251   6
  -3   4  16 29.0660 110.507   6
  -3   4  16-4.16213 43.1340  23
  -3  -4  15 53.1512 107.892   6
  -3   4  15 3.22545 45.7799  23
  -3   4  15 22.3665 58.0066  25
  -3  -4  15-13.4677 50.9712  25
  -3   4  15 200.601 115.625   6
  -3  -4  15 49.0756 50.8913  23
  -3  -4  14 653.318 65.6831  23
  -3  -4  14 590.259 59.9476  14
  -3   4  14 850.726 139.648   6
  -3  -4  14 527.964 64.6619  25
  -3   4  14 604.252 69.9829  25
  -3  -4  14 584.576 126.651   6
  -3   4  14 716.856 59.3771  23
  -3   4  13 74.6662 57.4074  25
  -3   4  13 181.747 112.729   6
  -3  -4  13 217.874 47.8067  14
  -3  -4  13 67.6903 49.6207  25
  -3  -4  13 43.8890 52.2554  23
  -3   4  13 111.358 45.8683  23
  -3  -4  13 68.1991 95.1673   6
  -3   4  12 1766.49 164.797   6
  -3  -4  12 2074.28 94.7586  14
  -3   4  12 1989.20 104.540  25
  -3  -4  12 1925.57 99.5175  25
  -3  -4  12 1960.83 162.250   6
  -3   4  12 1922.61 97.7382  23
  -3  -4  12 2106.74 103.746  23
  -3  -4  11 751.660 63.5027  23
  -3  -4  11 769.012 53.9151  14
  -3   4  11 674.153 61.4514  25
  -3  -4  11 592.303 55.3784  25
  -3   4  11 897.260 124.162   6
  -3   4  11 675.368 56.4042  23
  -3  -4  11 847.686 111.365   6
  -3   4  10 191.723 47.7739  25
  -3  -4  10 257.576 43.4171  25
  -3   4  10 393.140 96.0807   6
  -3  -4  10 283.798 50.8212  23
  -3  -4  10 205.011 85.1078   6
  -3   4   9 2404.86 112.092  25
  -3  -4   9 2481.77 109.006  25
  -3  -4   9 2527.52 157.147   6
  -3   4   9 2550.74 164.561   6
  -3   4   8 2405.07 113.891  25
  -3  -4   8 2475.35 153.724   6
  -3   4   8 2580.57 160.183   6
  -3  -4   8 2812.76 113.035  25
  -3  -4   7-8.98116 32.1024  25
  -3   4   7 51.4645 72.4929   6
  -3  -4   7-107.867 70.1662   6
  -3   4   7 12.8089 35.3787  25
  -3   4   6 274.238 37.8964  25
  -3  -4   6 319.354 70.9722   6
  -3   4   6 368.545 78.0875   6
  -3  -4   6 240.361 36.1429  25
  -3  -4   5 2463.37 141.022   6
  -3  -4   5 2540.06 107.809  25
  -3   4   5 2725.28 147.071   6
  -3   4   5 2606.39 109.339  25
  -3  -4   4 1037.55 89.8805   6
  -3   4   4 1035.52 92.0101   6
  -3   4   3 1183.60 91.2751   6
  -3  -4   3 1202.41 91.3156   6
  -3  -4   2 1667.02 102.775   6
  -3   4   2 1464.07 100.153   6
  -3   4   1 4134.93 191.462   7
  -3  -4   1 4134.43 189.162   7
  -3  -4   1 4126.83 189.325   6
  -3   4   1 4116.37 189.745   6
  -3   4   0 1794.42 110.818   6
  -3  -4   0 1938.92 113.421   7
  -3  -4   0 1997.26 112.273   6
  -3   4   0 1785.62 112.143   7
  -3  -4  -1 5818.90 256.567   7
  -3   4  -1 6155.84 259.898   7
  -3   4  -2 73.8040 62.7810   7
  -3  -4  -2 131.434 59.7688   7
  -3  -4  -2 105.767 31.4811   5
  -3  -4  -3 1241.07 63.0784   5
  -3  -4  -3 1428.53 98.0336   7
  -3   4  -3 1402.87 101.102   7
  -3  -4  -4 660.121 45.3646   5
  -3   4  -4 784.348 85.5221   7
  -3  -4  -4 858.765 86.6997   7
  -3   4  -4 699.852 74.4747   1
  -3   4  -5 3713.06 171.393   1
  -3  -4  -5 3157.64 132.527   5
  -3   4  -5 3722.26 181.895   7
  -3  -4  -5 3372.06 177.588   7
  -3   4  -6 5724.69 259.770   1
  -3  -4  -6 5816.20 265.039   1
  -3   4  -6 6257.64 275.664   7
  -3  -4  -6 5400.29 266.337   7
  -3  -4  -7 564.349 91.5568   1
  -3   4  -7 599.490 94.2632   7
  -3  -4  -7 640.236 94.9333   7
  -3   4  -7 657.438 87.4786   1
  -3   4  -8 1488.00 78.1096  10
  -3   4  -8 1479.98 133.472   7
  -3  -4  -8 1534.47 126.947   7
  -3   4  -8 1648.58 121.127   1
  -3  -4  -8 1553.94 127.721   1
  -3   4  -8 1497.81 80.3620  12
  -3  -4  -8 1371.91 77.2740  20
  -3   4  -8 1475.07 80.1749  20
  -3  -4  -9 77.3726 41.0290  20
  -3   4  -9 83.2610 46.0308  20
  -3   4  -9 62.5630 40.8423  10
  -3   4  -9 43.9156 43.9784  12
  -3   4  -9 48.3138 89.7400   7
  -3  -4  -9 129.371 85.1712   7
  -3  -4  -9 29.1109 84.3124   1
  -3  -4 -10 3005.93 188.167   1
  -3  -4 -10 2878.92 185.654   7
  -3  -4 -10 2637.26 127.948  20
  -3   4 -10 2866.30 130.469  10
  -3   4 -10 3126.51 133.361  20
  -3   4 -11 3908.52 229.895   7
  -3  -4 -11 3852.19 220.521   7
  -3   4 -11 3727.55 160.858  10
  -3  -4 -11 3592.41 158.989  20
  -3   4 -11 3806.24 162.557  20
  -3  -4 -12 216.973 47.2856  20
  -3   4 -12 218.289 52.1052  20
  -3   4 -12 194.619 106.329   7
  -3  -4 -12 123.789 91.4486   7
  -3   4 -12 264.429 48.2499  10
  -3  -4 -13 330.883 48.6086  20
  -3   4 -13 269.997 51.0342  20
  -3   4 -13 200.117 98.8749   7
  -3  -4 -13 343.287 101.278   7
  -3   4 -13 298.392 47.4717  10
  -3   4 -14 826.549 64.6628  20
  -3   4 -14 774.304 57.2685  16
  -3   4 -14 810.011 121.795   7
  -3  -4 -14 861.858 118.941   7
  -3   4 -14 831.660 59.7559  10
  -3  -4 -14 664.747 58.2900  20
  -3  -4 -15 95.4172 41.7088  20
  -3   4 -15 50.8376 44.8446  20
  -3   4 -15 86.9930 38.4209  16
  -3   4 -15 13.3293 38.3635  10
  -3  -4 -16 58.9551 38.9464  20
  -3   4 -16 94.1073 42.1311  20
  -3   4 -16 75.4430 35.0389  16
  -3   4 -17 647.796 50.4132  20
  -3   4 -17 450.363 42.7873   4
  -3   4 -17 561.717 43.0696  16
   3   4  17 652.742 56.2634  25
   3  -4  17 614.978 54.0428  25
  -3  -4 -17 504.068 47.2066  20
  -3  -4 -18 908.239 53.6512  20
  -3   4 -18 943.720 50.4057  16
  -3   4 -18 916.101 55.7250  20
   3   4  18 966.920 61.0364  25
   3  -4  18 986.197 58.9503  25
  -3   4 -18 869.545 51.5257   4
  -3   4 -19 44.0266 19.6086  16
  -3  -4 -19 77.3432 25.3007  20
  -3   4 -19 23.7058 25.6103  20
  -3   4 -20 10.2103 16.6137  20
  -3  -4 -20 32.3465 16.3405  20
  -3   5  22 28.8654 25.1351  17
  -3   5  21 38.6069 36.2582  17
  -3  -5  21 56.0908 28.4744  23
  -3  -5  20-0.89422 40.0541  25
  -3   5  20 16.7062 43.0762  25
  -3   5  20 69.6424 43.5304  17
  -3  -5  20 94.9067 36.5733  23
  -3  -5  19 228.782 47.9226  25
  -3  -5  19 224.078 44.9238  23
  -3   5  19 305.479 53.0964  25
  -3  -5  18 16.8516 47.6570  25
  -3   5  18 151.106 53.9497  25
  -3  -5  18 45.9388 43.4912  23
  -3  -5  17 49.5485 45.9870  23
  -3   5  17-14.3079 53.8976  25
  -3  -5  17-23.2441 48.7186  25
  -3  -5  16 478.577 58.3900  23
  -3   5  16 505.410 123.810   6
  -3   5  16 445.240 63.3434  25
  -3  -5  16 405.110 58.2748  25
  -3  -5  16 433.838 115.920   6
  -3  -5  15 748.594 67.8544  23
  -3   5  15 793.089 73.5101  25
  -3   5  15 833.212 139.871   6
  -3  -5  15 794.059 68.2384  25
  -3  -5  15 672.867 129.353   6
  -3   5  14 48.1229 56.3993  25
  -3  -5  14-12.2742 96.5492   6
  -3   5  14-26.9766 45.7423  23
  -3  -5  14 50.3326 46.6050  14
  -3  -5  14 6.26388 50.4450  25
  -3   5  14-13.4481 108.743   6
  -3  -5  14 50.4725 52.5782  23
  -3  -5  13 697.198 63.4923  25
  -3  -5  13 767.611 57.9506  14
  -3   5  13 705.120 68.9878  25
  -3  -5  13 810.169 67.7903  23
  -3  -5  13 466.104 115.429   6
  -3   5  13 769.508 128.918   6
  -3   5  13 631.063 59.3614  23
  -3  -5  12 247.531 49.8595  25
  -3  -5  12 320.515 48.2578  14
  -3   5  12 259.406 58.8488  25
  -3  -5  12 463.125 102.428   6
  -3   5  12 200.608 48.2861  23
  -3   5  12 425.451 112.367   6
  -3  -5  12 315.794 59.3457  23
  -3  -5  11 3047.32 130.243  25
  -3  -5  11 3003.39 126.139  14
  -3   5  11 2967.07 134.038  25
  -3  -5  11 3092.91 188.298   6
  -3   5  11 2918.61 197.492   6
  -3   5  11 2712.80 128.829  23
  -3   5  10 1157.48 75.0095  25
  -3  -5  10 1275.28 71.4321  25
  -3  -5  10 1209.47 118.947   6
  -3   5  10 1433.31 135.993   6
  -3   5   9 3135.53 138.449  25
  -3  -5   9 3166.23 135.631  25
  -3  -5   9 3277.26 182.490   6
  -3   5   9 3492.91 193.761   6
  -3   5   8 1471.64 77.6801  25
  -3  -5   8 1518.40 114.366   6
  -3   5   8 1645.85 124.800   6
  -3  -5   8 1537.32 73.9983  25
  -3  -5   7 6507.22 250.325  25
  -3  -5   7 6700.72 289.685   6
  -3   5   7 6658.12 294.927   6
  -3   5   7 6307.18 252.012  25
  -3  -5   6 3544.85 146.824  25
  -3  -5   6 3697.09 182.269   6
  -3   5   6 3810.92 188.155   6
  -3   5   6 3650.79 148.148  25
  -3  -5   5 3180.84 158.089   6
  -3   5   5 2805.24 158.544   6
  -3  -5   4 3298.53 167.756   6
  -3   5   4 3443.09 169.856   6
  -3  -5   3 10374.5 414.066   6
  -3   5   3 10105.3 413.375   6
  -3   5   2 5523.71 249.053   6
  -3  -5   2 6073.41 251.541   6
  -3   5   1 3316.92 157.721   7
  -3  -5   1 2957.99 152.635   7
  -3  -5   1 3133.66 155.088   6
  -3   5   1 3286.80 158.034   6
  -3  -5   0 5349.89 228.236   7
  -3   5   0 4917.78 228.734   7
  -3   5   0 5305.92 227.692   6
  -3  -5   0 5343.14 228.490   6
  -3   5  -1 4828.74 217.680   7
  -3  -5  -1 4826.70 215.425   7
  -3   5  -2 2470.57 102.015   4
  -3   5  -2 2554.92 138.248   7
  -3  -5  -2 2443.42 134.580   7
  -3  -5  -3 1930.13 88.2560   5
  -3   5  -3 2112.67 88.7824   4
  -3   5  -3 2258.15 127.565   7
  -3  -5  -3 2283.39 124.627   7
  -3  -5  -4 17142.4 652.396   5
  -3   5  -4 19286.2 693.321   7
  -3  -5  -4 17937.0 688.043   7
  -3  -5  -5 4650.65 185.423   5
  -3   5  -5 5303.36 234.531   7
  -3  -5  -5 4993.70 228.313   7
  -3  -5  -6 241.501 39.6592   5
  -3   5  -6 281.208 82.7898   7
  -3  -5  -6 375.013 79.8526   7
  -3  -5  -7 2303.09 151.733   1
  -3   5  -7 2454.35 156.670   7
  -3  -5  -7 2278.82 151.624   7
  -3  -5  -8 983.000 106.210   7
  -3   5  -8 996.755 112.626   7
  -3  -5  -8 901.575 109.101   1
  -3   5  -8 825.401 60.7721  12
  -3   5  -8 747.483 56.5037  10
  -3  -5  -8 720.412 56.0404  20
  -3   5  -8 829.514 59.9619  20
  -3   5  -9 3796.16 217.241   7
  -3  -5  -9 3483.48 206.798   7
  -3  -5  -9 3797.60 211.958   1
  -3   5  -9 3665.93 159.407  12
  -3   5  -9 3677.32 157.301  10
  -3  -5  -9 3462.28 155.077  20
  -3   5  -9 4066.42 159.498  20
  -3  -5 -10 1054.34 118.955   7
  -3   5 -10 1094.21 126.892   7
  -3   5 -10 926.515 64.9888  10
  -3  -5 -10 961.754 64.7624  20
  -3   5 -10 954.506 68.5537  20
  -3  -5 -11 230.717 47.2600  20
  -3   5 -11 248.227 52.9294  20
  -3   5 -11 296.014 49.6099  10
  -3   5 -11 194.806 97.9482   7
  -3  -5 -11 237.393 93.7980   7
  -3  -5 -12 998.665 126.831   7
  -3   5 -12 1160.21 73.5343  10
  -3  -5 -12 1037.98 70.3745  20
  -3   5 -12 1120.19 74.3368  20
  -3  -5 -13 1799.54 158.393   7
  -3   5 -13 1921.18 100.816  10
  -3   5 -13 2080.85 104.167  20
  -3  -5 -13 2066.17 99.7011  20
  -3  -5 -14 204.147 44.8191  20
  -3   5 -14 208.561 49.4461  20
  -3   5 -14 228.144 43.3396  16
  -3   5 -14 272.882 100.888   7
  -3  -5 -14 416.398 95.5638   7
  -3   5 -14 158.700 44.1811  10
  -3  -5 -15-34.6843 39.5907  20
  -3   5 -15 46.0590 44.4539  20
  -3   5 -15 92.7582 38.7636  16
  -3   5 -15 72.4560 37.4122   4
  -3   5 -15 57.4301 38.8902  10
  -3  -5 -16 210.310 39.4910  20
  -3   5 -16 196.712 43.5029  20
  -3   5 -16 161.024 36.4232  16
  -3   5 -16 193.938 37.5040   4
   3   5  16 149.958 48.3256  25
   3  -5  16 140.729 45.2417  25
  -3   5 -16 173.564 36.4916  10
  -3   5 -17 284.134 41.3662  20
  -3   5 -17 277.548 36.3601  16
   3   5  17 289.231 47.5353  25
   3  -5  17 318.583 44.7235  25
  -3   5 -17 290.732 34.8185   4
  -3  -5 -17 210.280 37.9838  20
  -3   5 -18 108.538 32.6144  20
  -3   5 -18 86.1078 27.9881  16
   3   5  18 61.9764 37.3459  25
   3  -5  18 83.1952 34.5079  25
  -3   5 -18 93.3836 26.8892   4
  -3  -5 -18 88.6248 30.4741  20
  -3   5 -19 18.4722 19.8673  16
  -3   5 -19 11.2257 23.9258  20
  -3  -5 -19 21.2465 22.6395  20
  -3   6  22 41.3035 22.7716  17
  -3   6  21-22.6163 34.0084  17
  -3  -6  21 11.3228 27.6550  23
  -3   6  20 30.4283 41.4876  25
  -3  -6  20 30.7701 36.1750  23
  -3   6  20 60.6324 42.7082  17
  -3   6  19 478.663 55.1798  17
  -3   6  19 279.305 52.7311  25
  -3  -6  19 341.769 49.4848  25
  -3  -6  19 368.256 47.5411  23
  -3  -6  18 629.771 60.2085  25
  -3   6  18 595.796 64.1129  25
  -3  -6  18 685.516 58.9313  23
  -3  -6  17-82.9095 48.1147  25
  -3   6  17-45.6371 53.7066  25
  -3  -6  17-16.4374 47.1160  23
  -3  -6  16 147.391 49.7531  25
  -3   6  16 17.2176 54.6516  25
  -3  -6  16 52.9750 49.4373  23
  -3   6  15-70.5385 55.5909  25
  -3  -6  15-45.8381 49.9614  25
  -3  -6  15 6.24605 95.9049   6
  -3  -6  15-111.614 53.8892  23
  -3   6  15-68.4370 107.692   6
  -3  -6  14 96.1542 54.7684  23
  -3   6  14-45.9418 106.214   6
  -3  -6  14 47.6340 95.3755   6
  -3  -6  14 125.624 47.4226  14
  -3   6  14 108.698 56.9177  25
  -3  -6  14 153.256 50.5634  25
  -3  -6  13 309.091 48.0169  14
  -3   6  13 387.129 113.572   6
  -3   6  13 257.190 56.2060  25
  -3  -6  13 224.512 49.4570  25
  -3  -6  13 254.665 58.4959  23
  -3   6  13 166.789 46.9798  23
  -3  -6  13 372.236 104.689   6
  -3  -6  12 1022.02 64.3350  14
  -3   6  12 948.262 73.5312  25
  -3  -6  12 1034.89 67.5147  25
  -3  -6  12 1274.47 129.027   6
  -3   6  12 1219.31 140.408   6
  -3   6  12 912.342 65.3809  23
  -3  -6  11 1790.36 85.3246  14
  -3   6  11 1733.07 93.3179  25
  -3  -6  11 1747.68 88.7712  25
  -3  -6  11 1758.77 145.615   6
  -3   6  11 1854.81 154.698   6
  -3   6  11 1618.01 86.3530  23
  -3   6  10 2842.65 127.417  25
  -3  -6  10 2756.23 122.750  25
  -3  -6  10 2757.83 172.710   6
  -3   6  10 2962.71 185.332   6
  -3   6   9 2863.69 124.825  25
  -3  -6   9 2811.43 121.428  25
  -3  -6   9 2780.85 167.053   6
  -3   6   9 2605.38 172.430   6
  -3  -6   8 579.828 47.0216  25
  -3   6   8 608.865 94.8430   6
  -3   6   8 583.630 51.5277  25
  -3  -6   8 658.512 85.0174   6
  -3  -6   7 336.421 38.4008  25
  -3   6   7 337.022 77.9279   6
  -3  -6   7 359.655 70.5259   6
  -3   6   7 355.360 42.2948  25
  -3   6   6 6126.58 269.832   6
  -3  -6   6 5645.48 228.182  25
  -3   6   6 5981.02 229.905  25
  -3  -6   6 6274.12 264.933   6
  -3   6   5 4364.79 208.247   6
  -3  -6   5 4306.74 204.192   6
  -3   6   4 408.561 69.9660   6
  -3  -6   4 370.692 65.8884   6
  -3  -6   3 2848.95 144.312   6
  -3   6   3 2683.53 144.373   6
  -3  -6   2 12837.9 502.382   6
  -3   6   2 12585.9 502.507   6
  -3  -6   1 9871.15 389.494   7
  -3   6   1 9598.27 391.521   6
  -3  -6   1 9604.11 390.779   6
  -3   6   0 270.830 30.8834   4
  -3   6   0 303.458 63.2334   7
  -3  -6   0 309.293 62.8387   7
  -3  -6   0 362.597 59.6012   6
  -3   6   0 381.806 62.1968   6
  -3   6  -1 9070.21 376.324   7
  -3  -6  -1 9473.82 375.269   7
  -3   6  -1 9190.11 347.338   4
  -3  -6  -2 10960.7 432.503   7
  -3   6  -2 11080.7 402.695   4
  -3   6  -2 10883.1 434.673   7
  -3   6  -2 10274.3 402.022   2
  -3  -6  -3 29722.8 1145.93   5
  -3   6  -3 32549.8 1181.54   7
  -3   6  -3 32071.5 1147.65   4
  -3  -6  -3 31293.1 1177.49   7
  -3  -6  -4 1487.94 71.8552   5
  -3   6  -4 1570.50 72.3754   4
  -3   6  -4 1796.03 115.364   7
  -3  -6  -4 1641.80 110.520   7
  -3  -6  -5 5846.03 231.773   5
  -3   6  -5 6276.22 234.146   4
  -3   6  -5 6172.32 275.778   7
  -3  -6  -5 5755.31 269.201   7
  -3  -6  -6 7839.94 301.514   5
  -3   6  -6 8368.85 351.381   7
  -3  -6  -6 7947.30 345.581   7
  -3   6  -7 15745.1 621.511   7
  -3  -6  -7 14395.9 612.161   7
  -3   6  -7 15200.4 572.691  12
  -3   6  -7 15108.0 572.184  10
  -3  -6  -8 233.905 41.1983  20
  -3   6  -8 287.043 45.2965  20
  -3   6  -8 206.528 46.2701  12
  -3  -6  -8 291.713 94.8875   1
  -3   6  -8 276.043 94.0006   7
  -3  -6  -8 206.924 83.5649   7
  -3   6  -8 240.548 44.4629  10
  -3  -6  -9 114.636 41.6572  20
  -3   6  -9 155.816 46.5894  20
  -3   6  -9 111.073 42.1370  10
  -3   6  -9 203.721 47.0037  12
  -3   6  -9 210.370 90.7295   7
  -3  -6  -9 193.216 83.2344   7
  -3   6 -10 1192.28 131.682   7
  -3  -6 -10 1199.00 122.893   7
  -3   6 -10 1234.61 75.4681  12
  -3   6 -10 1113.26 72.7974  10
  -3  -6 -10 1211.47 70.5098  20
  -3   6 -10 1235.52 75.0078  20
  -3   6 -11 6079.66 301.865   7
  -3  -6 -11 6036.61 293.884   7
  -3   6 -11 5530.87 232.484  10
  -3  -6 -11 5556.23 229.717  20
  -3   6 -11 5953.59 233.883  20
  -3   6 -12 4573.40 258.967   7
  -3  -6 -12 4511.06 249.360   7
  -3   6 -12 4593.72 187.714  10
  -3  -6 -12 4140.09 183.716  20
  -3   6 -12 4617.11 188.499  20
  -3  -6 -13 20.3022 41.4026  20
  -3   6 -13 80.9797 47.6818  20
  -3   6 -13 111.019 92.3435   7
  -3  -6 -13-47.5272 85.2476   7
  -3   6 -13 89.3348 43.3496  10
  -3   6 -14 179.623 48.1056  20
  -3  -6 -14 178.820 43.7160  20
  -3   6 -14 158.003 44.1332  16
  -3   6 -14 165.308 39.5783   4
  -3   6 -14 165.547 43.9438  10
  -3  -6 -15 19.4605 37.6553  20
  -3   6 -15 44.2148 43.2008  20
  -3   6 -15 4.06756 37.9630  16
  -3   6 -15 71.1345 36.5102   4
  -3   6 -15 43.9506 38.1575  10
  -3  -6 -16 90.8030 37.4871  20
  -3   6 -16 10.7939 39.3965  20
  -3   6 -16 76.2697 34.5034  16
   3   6  16 46.4734 45.4570  25
   3  -6  16 116.484 42.0700  25
  -3   6 -16 125.377 35.0006   4
  -3   6 -16 85.5811 35.7447  10
  -3  -6 -17 30.2706 32.0003  20
  -3   6 -17 63.8183 31.4153  16
  -3   6 -17 64.7568 35.7772  20
   3  -6  17 114.677 37.0910  25
  -3   6 -17 50.9301 29.8302   4
   3   6  17 46.2336 41.2677  25
  -3  -6 -18 105.669 28.4842  20
  -3   6 -18 173.071 28.6745  16
   3   6  18 123.606 36.8912  25
   3  -6  18 106.940 31.6250  25
  -3   6 -18 128.285 26.5357   4
  -3   6 -18 140.269 31.3439  20
  -3   6 -19 9.43882 18.4802  16
  -3  -6 -19 13.9150 20.2716  20
  -3   6 -19-17.2619 21.8758  20
  -3   7  21 38.9239 31.8715  17
  -3  -7  21 60.2223 27.7877  23
  -3   7  20 10.6290 39.8628  17
  -3  -7  20 68.4867 35.1279  23
  -3   7  19-35.6139 47.4962  17
  -3   7  19 41.8746 44.6607  25
  -3  -7  19 20.3966 40.1236  25
  -3  -7  19-48.9981 39.4399  23
  -3   7  18 59.1894 50.6373  25
  -3   7  18 73.1278 51.5745  17
  -3  -7  18 62.2953 44.6047  25
  -3  -7  18 47.4896 44.2531  23
  -3   7  17 19.8159 51.2655  25
  -3  -7  17 45.8753 45.9595  25
  -3  -7  17 8.15760 47.0861  23
  -3   7  16 286.966 58.1790  25
  -3  -7  16 236.273 53.3623  25
  -3  -7  16 368.867 56.1830  23
  -3   7  15 1255.67 156.183   6
  -3   7  15 1305.27 88.3303  25
  -3  -7  15 1088.86 144.853   6
  -3  -7  15 1392.55 84.9208  25
  -3  -7  15 1435.91 78.1686  14
  -3  -7  15 1500.11 88.7424  23
  -3  -7  14 615.044 57.0390  14
  -3   7  14 710.725 68.3040  25
  -3  -7  14 681.138 61.4883  25
  -3  -7  14 798.345 68.8928  23
  -3  -7  14 660.901 119.269   6
  -3   7  14 698.692 128.943   6
  -3  -7  13-27.0027 47.3981  25
  -3  -7  13 65.9120 44.5708  14
  -3   7  13 1.29496 53.0709  25
  -3   7  13 18.1167 101.423   6
  -3  -7  13-16.2498 89.0344   6
  -3   7  12-117.089 103.038   6
  -3  -7  12-23.1194 42.3445  14
  -3   7  12 9.64662 51.4719  25
  -3  -7  12 47.8262 43.1256  25
  -3  -7  12-14.8644 82.8955   6
  -3   7  11 183.458 49.7882  25
  -3  -7  11 156.443 44.3459  25
  -3   7  11 183.001 44.1119  23
  -3  -7  11 17.9338 81.1845   6
  -3   7  11 35.5209 89.5376   6
  -3   7  10 43.2362 45.7854  25
  -3  -7  10 69.8354 38.8683  25
  -3   7  10 62.2113 39.9164  23
  -3  -7  10 100.893 80.3017   6
  -3   7  10 128.420 87.9510   6
  -3  -7   9 1265.61 68.1003  25
  -3   7   9 1208.57 72.3690  25
  -3  -7   9 1319.52 112.094   6
  -3   7   9 1303.14 121.638   6
  -3   7   8 4197.57 175.405  25
  -3  -7   8 4429.81 215.993   6
  -3   7   8 4214.79 222.095   6
  -3  -7   8 4342.89 173.300  25
  -3  -7   7 129.619 66.1424   6
  -3  -7   7 103.103 33.4201  25
  -3   7   7 193.555 70.4207   6
  -3   7   7 161.696 38.5636  25
  -3  -7   6 4630.29 209.732   6
  -3   7   6 3925.68 207.286   6
  -3  -7   5 2143.64 126.070   6
  -3   7   5 1985.92 126.307   6
  -3  -7   4 756.994 79.0978   6
  -3   7   4 707.421 78.6087   6
  -3  -7   3 995.114 81.6444   6
  -3   7   3 889.934 49.2870   4
  -3   7   3 984.267 83.8057   6
  -3   7   2 138.805 28.2888   4
  -3  -7   2 149.686 57.3692   6
  -3   7   2 191.200 59.6670   6
  -3   7   1 896.296 49.7362   4
  -3   7   1 1037.11 80.3223   6
  -3  -7   1 1141.44 80.9316   6
  -3   7   0 708.221 73.7307   7
  -3  -7   0 752.806 71.0115   7
  -3   7   0 622.936 40.6344   4
  -3   7  -1 8096.77 329.131   7
  -3  -7  -1 8106.92 326.573   7
  -3   7  -1 7957.09 299.872   4
  -3   7  -1 7736.15 299.104   2
  -3   7  -2 6931.01 293.612   7
  -3  -7  -2 6853.11 290.161   7
  -3   7  -2 6740.92 260.947   2
  -3   7  -2 6880.31 261.420   4
  -3  -7  -3 4037.73 165.428   5
  -3   7  -3 4341.49 167.342   4
  -3   7  -3 4363.16 204.026   7
  -3  -7  -3 4472.81 200.604   7
  -3  -7  -4 3058.53 128.455   5
  -3   7  -4 3202.87 130.548   4
  -3   7  -4 3404.77 169.805   7
  -3  -7  -4 3486.68 167.676   7
  -3  -7  -5 2687.09 115.602   5
  -3   7  -5 2762.71 117.592   4
  -3   7  -5 2979.63 159.440   7
  -3  -7  -5 3111.66 157.818   7
  -3  -7  -6 62.9244 35.2964   5
  -3   7  -6 10.6658 72.8208   7
  -3  -7  -6 100.273 67.6653   7
  -3   7  -6 20.7636 34.1268   4
  -3   7  -7 3839.78 198.789   7
  -3  -7  -7 3465.63 191.235   7
  -3   7  -7 3460.38 150.140  12
  -3  -7  -8 320.215 42.9634  20
  -3   7  -8 364.998 48.3653  20
  -3  -7  -8 452.449 99.7222   1
  -3   7  -8 258.687 85.4934   7
  -3  -7  -8 302.846 86.7356   7
  -3   7  -8 379.488 49.9937  12
  -3   7  -8 322.390 46.9694  10
  -3   7  -9 591.274 102.341   7
  -3  -7  -9 365.293 91.1231   7
  -3   7  -9 505.306 55.6173  12
  -3   7  -9 540.758 54.1993  10
  -3  -7  -9 541.419 50.4156  20
  -3   7  -9 680.724 55.1558  20
  -3  -7 -10 49.1779 39.8383  20
  -3   7 -10 167.903 47.0314  20
  -3   7 -10 132.327 89.8542   7
  -3  -7 -10 153.225 85.3282   7
  -3   7 -10 59.8121 43.9036  10
  -3   7 -10 85.3207 47.7869  12
  -3   7 -11 516.954 52.9099   4
  -3   7 -11 631.070 113.636   7
  -3  -7 -11 641.152 101.970   7
  -3   7 -11 550.274 58.9206  12
  -3   7 -11 521.985 56.5085  10
  -3  -7 -11 533.528 52.4744  20
  -3   7 -11 690.151 59.5803  20
  -3   7 -12 58.4592 46.1013  20
  -3  -7 -12 83.9563 40.7580  20
  -3   7 -12 240.459 93.9971   7
  -3  -7 -12 60.8803 87.3876   7
  -3   7 -12 88.2987 41.1999   4
  -3   7 -12 175.658 45.1225  10
  -3   7 -13 2051.84 98.3109   4
  -3  -7 -13 1987.62 98.1067  20
  -3   7 -13 2124.65 101.944  16
  -3   7 -13 1772.71 158.989   7
  -3  -7 -13 1988.78 160.152   7
  -3   7 -13 2012.94 101.732  10
  -3   7 -13 2057.89 102.213  20
  -3  -7 -14 341.271 45.4142  20
  -3   7 -14 335.396 49.1254  20
  -3   7 -14 332.390 43.7594   4
  -3   7 -14 352.405 46.7794  16
  -3   7 -14 377.151 48.3311  10
  -3  -7 -15 155.846 39.2030  20
  -3   7 -15 178.332 43.1493  20
   3  -7  15 155.144 44.1889  25
  -3   7 -15 170.503 41.5771  16
  -3   7 -15 172.972 40.9590  10
  -3   7 -15 183.082 38.6286   4
  -3   7 -16 48.8595 34.0365  10
  -3   7 -16 42.6982 35.0196  16
   3  -7  16 3.38483 38.6618  25
   3   7  16 79.1778 44.3806  25
  -3   7 -16 80.7378 32.5568   4
  -3  -7 -16 49.5297 34.9246  20
  -3   7 -16 51.1342 39.5948  20
  -3  -7 -17 24.1915 31.0821  20
  -3   7 -17 63.1262 30.9529  16
   3   7  17-25.1807 38.5620  25
   3  -7  17 8.47845 33.2679  25
  -3   7 -17 10.5862 27.6225   4
  -3   7 -17 55.8399 33.2399  20
  -3   7 -18 71.1497 25.7699   2
  -3   7 -18 60.8589 25.7487  16
  -3  -7 -18 76.7857 25.4022  20
  -3   7 -18 73.3175 27.7011  20
  -3   7 -18 63.0795 24.7764   4
  -3   7 -19 1.14042 19.2914  16
  -3   8  21 73.1484 35.2500  19
  -3  -8  21 64.3561 26.3690  23
  -3   8  21 97.3227 29.7210  17
  -3  -8  20 174.431 35.2313  23
  -3   8  20 206.822 41.6067  17
  -3   8  19 943.730 65.8369  17
  -3  -8  19 806.855 57.9938  23
  -3  -8  18 4.95168 41.8993  25
  -3   8  18 47.8092 49.6621  17
  -3   8  18 34.8755 47.0182  25
  -3  -8  18-14.0619 42.7509  23
  -3   8  17 35.3477 52.3406  17
  -3  -8  17 50.7417 44.7488  25
  -3  -8  17 26.3825 45.8240  23
  -3   8  17-4.99558 48.3109  25
  -3   8  16 37.0082 51.7230  25
  -3  -8  16 55.9734 46.9867  25
  -3  -8  16 16.4268 50.9115  23
  -3  -8  15 1652.47 85.7205  14
  -3  -8  15 1548.63 91.7151  25
  -3  -8  15 1587.63 156.056   6
  -3   8  15 1759.61 173.720   6
  -3   8  15 1591.44 96.8806  25
  -3  -8  14 657.008 57.9494  14
  -3   8  14 688.142 66.2224  25
  -3  -8  14 822.003 63.8400  25
  -3   8  14 618.921 124.082   6
  -3  -8  14 629.935 115.710   6
  -3  -8  14 913.670 72.0860  23
  -3  -8  13 1267.83 72.8860  14
  -3  -8  13 1235.34 75.8385  25
  -3   8  13 1291.30 82.7708  25
  -3  -8  13 1118.06 133.095   6
  -3   8  13 1097.45 142.492   6
  -3   8  12 11.0284 96.0977   6
  -3  -8  12 6.03489 42.2778  14
  -3  -8  12 56.3221 44.1475  25
  -3   8  12-19.0112 49.2319  25
  -3  -8  12 136.926 87.7641   6
  -3   8  11 2362.98 116.341  25
  -3  -8  11 2424.86 113.415  25
  -3  -8  11 2578.06 169.127   6
  -3   8  11 2720.25 182.855   6
  -3  -8  10 640.400 96.5772   6
  -3   8  10 745.652 60.0407  25
  -3  -8  10 677.871 54.6213  25
  -3   8  10 714.318 109.201   6
  -3  -8   9 1426.11 77.1427  15
  -3   8   9 1586.94 82.7447  25
  -3  -8   9 1558.13 78.4104  25
  -3  -8   9 1583.23 124.747   6
  -3  -8   8 267.168 39.4480  25
  -3  -8   8 227.528 74.8930   6
  -3   8   8 238.266 80.7312   6
  -3   8   8 268.982 44.2767  25
  -3   8   7 74.7777 36.4290  25
  -3  -8   7 116.887 66.3777   6
  -3   8   7 70.6225 69.7238   6
  -3   8   6 935.071 90.3371   6
  -3  -8   6 913.453 88.1478   6
  -3   8   5 921.634 87.5485   6
  -3  -8   5 837.297 85.4841   6
  -3   8   4 1990.01 88.9779  24
  -3   8   4 2156.32 123.819   6
  -3  -8   3 3259.61 160.326   6
  -3   8   3 3182.95 160.937   6
  -3   8   3 3295.68 132.486   4
  -3   8   2 40.0911 27.7603   4
  -3   8   2 34.2085 26.1919   3
  -3  -8   2 116.919 56.1577   6
  -3   8   2 118.433 55.6370   6
  -3   8   1 4725.70 188.317   3
  -3   8   1 4915.75 190.143   4
  -3  -8   1 5293.13 216.814   6
  -3   8   1 4955.62 215.187   6
  -3   8   0 947.821 49.8529   3
  -3   8   0 1032.97 82.6800   7
  -3   8   0 948.879 51.5965   4
  -3   8   0 980.510 50.9439   2
  -3   8  -1 130.188 28.4174   2
  -3   8  -1 87.1093 28.0932   3
  -3   8  -1 102.467 30.1522   4
  -3   8  -1 145.607 57.5138   7
  -3  -8  -1 100.924 54.6166   7
  -3  -8  -2 673.603 72.6610   7
  -3   8  -2 766.026 76.8275   7
  -3   8  -2 745.839 45.8183   4
  -3   8  -2 597.503 42.6807   2
  -3  -8  -3 744.071 47.7776   5
  -3   8  -3 762.949 80.2648   7
  -3  -8  -3 847.956 81.8741   7
  -3   8  -3 763.827 47.0462   2
  -3   8  -3 789.113 48.4406   4
  -3  -8  -4 3459.07 145.863   5
  -3   8  -4 3759.78 148.820   4
  -3   8  -4 3967.59 187.604   7
  -3  -8  -4 3905.15 183.680   7
  -3  -8  -5 543.830 77.8312   7
  -3  -8  -5 477.971 44.1288   5
  -3   8  -5 591.063 45.1536   4
  -3   8  -5 508.074 81.8266   7
  -3  -8  -6 1292.28 68.0193   5
  -3   8  -6 1342.29 74.8450  12
  -3  -8  -6 1416.88 111.271   7
  -3  -8  -7 5319.60 216.921  20
  -3   8  -7 5840.28 269.250   7
  -3  -8  -7 5345.14 261.012   7
  -3   8  -7 5409.07 221.890  12
  -3   8  -7 5767.34 219.959  20
  -3  -8  -8 44.8937 37.9485  20
  -3   8  -8 97.9117 41.7832  20
  -3  -8  -8 123.073 79.7538   7
  -3   8  -8-4.24390 80.0679   7
  -3   8  -8 89.5447 45.1221  12
  -3  -8  -9 265.328 42.7532  20
  -3   8  -9 340.966 48.2385  20
  -3   8  -9 320.595 49.7552  10
  -3  -8  -9 294.575 87.6456   7
  -3   8  -9 264.560 50.3669  12
  -3   8  -9 289.761 90.1091   7
  -3  -8 -10 102.847 40.3219  20
  -3   8 -10 129.165 45.4420  20
  -3   8 -10 16.5639 44.6335  10
  -3   8 -10 88.7548 48.0871  12
  -3   8 -10 64.0497 85.7485   7
  -3  -8 -10 22.8883 82.1949   7
  -3   8 -10 50.4011 40.4053   4
  -3  -8 -11 297.130 43.7829  20
  -3   8 -11 178.144 48.1501  20
  -3   8 -11 279.007 50.6707  12
  -3  -8 -11 209.329 85.5322   7
  -3   8 -11 139.937 90.7357   7
  -3   8 -11 216.945 44.5945   4
  -3   8 -11 239.859 48.6760  10
  -3  -8 -12 32.9966 40.2180  20
  -3   8 -12 118.393 45.6287  20
  -3   8 -12 156.765 45.4421  16
  -3   8 -12 74.5842 88.8826   7
  -3  -8 -12 219.764 87.7395   7
  -3   8 -12 90.1921 41.1926   4
  -3   8 -12 177.772 45.7441  10
  -3   8 -13 797.242 58.7539   4
  -3   8 -13 910.837 62.9713  16
  -3   8 -13 824.378 117.838   7
  -3  -8 -13 796.324 109.541   7
  -3  -8 -13 907.004 59.6517  20
  -3   8 -13 811.995 63.3022  10
  -3   8 -13 867.083 63.7607  20
  -3  -8 -14 135.341 38.9389  20
  -3   8 -14 112.500 43.0555  16
  -3   8 -14 106.834 43.3710  20
  -3   8 -14 155.302 37.5895   4
  -3   8 -14 120.854 41.9018  10
  -3   8 -15 77.6815 40.2960  20
  -3   8 -15 66.5849 38.1190  10
  -3   8 -15 29.2827 40.0853  16
   3   8  15 27.2520 45.1342  25
   3  -8  15 72.5663 40.1273  25
  -3   8 -15 35.2452 33.6916   4
  -3  -8 -15 51.3988 35.6722  20
  -3   8 -16 86.8256 36.1951  16
   3   8  16 50.7829 41.4296  25
   3  -8  16 73.2343 35.8203  25
  -3   8 -16 84.6166 32.3891   4
  -3   8 -16 125.489 34.6410  10
  -3  -8 -16 88.0203 33.9510  20
  -3   8 -16 55.5308 35.8928  20
  -3   8 -17 493.980 37.7751   4
  -3   8 -17 484.938 40.4044  16
   3   8  17 422.769 44.9854  25
  -3   8 -17 436.723 39.7554  20
  -3  -8 -17 442.732 37.2444  20
  -3   8 -18 222.870 28.3031  16
  -3  -8 -18 199.998 24.9370  20
  -3   8 -18 174.680 26.2675   4
  -3   8 -19 106.961 19.4177  16
  -3   9  21 17.5344 28.2537  19
  -3   9  21 7.66794 24.6729  17
  -3  -9  21 34.6445 23.4345  23
  -3   9  20 521.584 50.5601  19
  -3   9  20 531.204 45.8010  17
  -3  -9  20 475.226 41.6668  23
  -3   9  19 67.7318 44.1748  17
  -3  -9  19 27.1600 37.3771  23
  -3   9  18 368.989 55.0136  17
  -3  -9  18 391.846 49.5984  23
  -3   9  17 35.4508 52.8296  17
  -3   9  17 43.9923 46.9397  25
  -3  -9  17-29.0756 46.6210  23
  -3   9  16 638.922 66.1626  17
  -3   9  16 414.051 60.1905  25
  -3  -9  16 632.074 62.3446  23
  -3  -9  16 555.693 56.2992  25
  -3   9  15 443.446 59.9770  25
  -3   9  15 402.061 62.5773  17
  -3  -9  15 383.605 52.6800  25
  -3  -9  15 478.936 61.6925  23
  -3   9  14-18.0306 99.8080   6
  -3   9  14 109.444 55.1273  17
  -3  -9  14 101.260 45.1759  25
  -3  -9  14 54.5548 43.4132  14
  -3   9  14 31.8429 51.2132  25
  -3  -9  14 93.0735 56.1159  23
  -3   9  13 1401.72 86.0995  17
  -3  -9  13 1283.88 73.9621  14
  -3   9  13 1164.14 82.0737  25
  -3  -9  13 1083.29 75.8221  25
  -3  -9  13 1332.13 141.141   6
  -3   9  13 1350.42 145.452   6
  -3  -9  12 478.626 52.1457  14
  -3   9  12 382.597 110.548   6
  -3  -9  12 501.360 53.4487  25
  -3   9  12 483.299 59.5302  25
  -3  -9  12 318.782 101.141   6
  -3   9  11 1680.30 91.3413  17
  -3   9  11 1463.60 87.4192  25
  -3  -9  11 1672.71 137.106   6
  -3   9  11 1593.38 147.433   6
  -3  -9  11 1460.43 82.8500  25
  -3   9  10 183.777 51.2511  17
  -3  -9  10 218.371 42.9391  25
  -3   9  10 208.230 90.2366   6
  -3  -9  10 320.119 85.0216   6
  -3   9  10 189.884 46.3559  25
  -3   9   9 118.698 43.6335  25
  -3   9   9 96.2413 47.3764  17
  -3  -9   9 106.912 38.7501  15
  -3  -9   9 115.396 38.1466  25
  -3   9   9 94.3993 78.9074   6
  -3  -9   9 233.092 77.0456   6
  -3   9   8 219.726 46.1278  17
  -3   9   8 213.483 41.4354  25
  -3  -9   8 285.440 72.7218   6
  -3   9   8 271.294 82.0319   6
  -3   9   7 3546.19 153.533  17
  -3   9   7 3550.90 191.455   6
  -3  -9   7 3873.98 190.118   6
  -3  -9   6 7842.96 324.993   6
  -3   9   6 7090.60 323.430   6
  -3   9   5 1306.09 101.897   6
  -3  -9   5 1514.93 103.351   6
  -3  -9   4 153.052 57.9567   6
  -3   9   4 132.753 58.6528   6
  -3   9   3 1028.63 83.4893   6
  -3  -9   3 1062.49 84.9420   6
  -3   9   3 1068.69 57.2095   4
  -3   9   2 6798.58 261.328   3
  -3   9   2 6944.45 262.959   4
  -3  -9   2 6955.91 286.043   6
  -3   9   2 6521.16 284.645   6
  -3   9   1 2175.88 96.6144   3
  -3   9   1 2435.79 98.6190   4
  -3   9   0 594.204 42.0170   3
  -3   9   0 721.184 44.6901   4
  -3   9  -1 4249.85 177.861   2
  -3   9  -1 4626.85 206.215   7
  -3  -9  -1 4672.60 201.884   7
  -3   9  -1 4638.91 178.360   4
  -3   9  -1 4587.12 176.942   3
  -3   9  -2 4823.57 219.370   7
  -3  -9  -2 5245.37 218.280   7
  -3   9  -2 4944.61 190.731   4
  -3   9  -2 4612.50 190.140   2
  -3  -9  -3 1094.64 60.9166   5
  -3  -9  -3 1243.18 92.7837   7
  -3   9  -3 1227.46 63.5306   4
  -3   9  -3 1280.51 63.2929   2
  -3   9  -3 1135.43 94.3701   7
  -3  -9  -4 118.713 36.8735   5
  -3  -9  -4 194.249 64.8740   7
  -3   9  -4 94.9136 33.4405   2
  -3   9  -4 120.364 35.0225   4
  -3  -9  -5 10167.8 415.523   7
  -3   9  -5 10082.3 381.463  16
  -3   9  -5 10212.8 419.110   7
  -3   9  -5 9996.81 380.729   2
  -3  -9  -5 9740.88 376.316   5
  -3  -9  -6 2534.39 112.917   5
  -3   9  -6 2884.10 120.180  16
  -3   9  -6 2759.77 159.963   7
  -3  -9  -6 2616.16 155.962   7
  -3   9  -6 2745.76 121.502  12
  -3   9  -6 2725.17 121.098  11
  -3   9  -7 1843.42 135.581   7
  -3  -9  -7 1676.91 129.159   7
  -3   9  -7 1890.01 95.9168  12
  -3   9  -7 2053.26 93.0163  20
  -3   9  -8 199.276 47.8406  12
  -3   9  -8 202.140 43.6231  20
  -3   9  -8 231.907 84.5598   7
  -3  -9  -8 137.078 77.0504   7
  -3   9  -9 532.621 50.0011   4
  -3   9  -9 562.369 99.6888   7
  -3  -9  -9 448.972 90.7197   7
  -3  -9  -9 409.305 46.2956  20
  -3   9  -9 511.094 55.9885  12
  -3   9  -9 491.861 51.6442  20
  -3   9 -10 4585.83 183.947   4
  -3   9 -10 4535.65 186.938  16
  -3   9 -10 4322.11 242.363   7
  -3  -9 -10 4206.93 234.739   7
  -3   9 -10 4158.28 187.202  12
  -3  -9 -10 4294.70 181.646  20
  -3   9 -10 4576.62 188.558  10
  -3   9 -10 4652.87 185.458  20
  -3  -9 -11 124.047 40.0244  20
  -3   9 -11 140.323 46.0508  20
  -3   9 -11 125.323 46.2900  16
  -3   9 -11 59.4114 82.7901   7
  -3  -9 -11 110.733 80.8108   7
  -3   9 -11 119.345 48.3616  12
  -3   9 -11 131.481 41.1468   4
  -3   9 -11 101.906 45.9153  10
  -3  -9 -12 800.533 58.2701  20
  -3   9 -12 855.657 59.9920   4
  -3   9 -12 941.209 66.1735  16
  -3   9 -12 946.180 115.174   7
  -3  -9 -12 920.165 111.190   7
  -3   9 -12 889.917 65.8272  10
  -3   9 -12 809.719 62.3214  20
  -3  -9 -13 309.561 44.5337  20
  -3   9 -13 388.824 50.5274  16
  -3   9 -13 380.316 45.5149   4
  -3   9 -13 393.174 48.4395  20
  -3   9 -13 350.024 49.3165  10
  -3  -9 -14 6.98544 35.8568  20
  -3   9 -14-4.94023 39.1433  20
  -3   9 -14 39.6144 39.6807  16
   3  -9  14-35.8586 39.6868  25
  -3   9 -14 60.2520 36.6694   4
  -3   9 -14 24.2013 41.2048  10
  -3   9 -15 1471.29 75.5457   4
  -3   9 -15 1695.40 80.5626  16
  -3  -9 -15 1458.92 74.6700  20
  -3   9 -15 1539.20 79.2902  10
   3   9  15 1447.03 81.8888  25
   3  -9  15 1438.18 76.3276  25
  -3   9 -15 1404.16 77.2439  20
  -3   9 -16 524.632 44.9746  20
  -3   9 -16 604.907 43.5438   4
  -3   9 -16 663.049 48.2435  16
  -3  -9 -16 529.042 42.6351  20
   3   9  16 569.084 49.4741  25
  -3   9 -16 559.854 45.0032  10
  -3   9 -17 26.2729 28.7876  16
  -3   9 -17 23.1587 25.7792   4
  -3  -9 -17 35.9584 25.0823  20
  -3   9 -18 111.733 25.4179  16
  -3   9 -19 101.021 17.5351  16
  -3  10  21 156.025 29.4118  19
  -3 -10  21 140.211 22.6739  23
  -3  10  20 33.2301 37.5353  19
  -3 -10  20 65.9186 29.6921  23
  -3  10  19 234.269 44.8251  17
  -3 -10  19 190.579 38.5303  23
  -3 -10  18 357.204 46.3734  23
  -3  10  18 308.779 52.5672  17
  -3  10  17 694.918 65.9585  17
  -3 -10  17 723.912 60.3575  23
  -3  10  16 884.883 72.0962  17
  -3  10  16 680.257 62.9742  25
  -3 -10  16 831.542 67.3288  23
  -3  10  15 505.827 63.2903  17
  -3  10  15 343.144 55.0867  25
  -3 -10  15 500.545 61.0881  23
  -3  10  14 765.966 68.0096  17
  -3 -10  14 669.873 52.6780  14
  -3 -10  14 592.552 55.8171  25
  -3  10  14 554.459 60.2526  25
  -3  10  13 3293.85 143.520  17
  -3  10  13 2778.35 136.817  25
  -3 -10  13 3142.42 130.677  14
  -3  10  13 3069.18 205.214   6
  -3 -10  13 2825.30 133.640  25
  -3  10  12 4730.76 187.150  17
  -3 -10  12 4292.92 175.389  14
  -3 -10  12 4130.54 178.281  25
  -3  10  12 4075.10 181.274  25
  -3  10  12 4094.31 246.255   6
  -3 -10  11 2034.46 156.954   6
  -3  10  11 2216.29 110.668  17
  -3  10  11 2027.18 105.442  25
  -3  10  11 2337.08 166.398   6
  -3  10  10 2529.55 115.918  17
  -3  10  10 2127.16 160.679   6
  -3  10  10 2302.10 110.235  25
  -3 -10  10 2078.95 153.960   6
  -3  10   9 1271.83 78.2611  17
  -3  10   9 1363.32 121.616   6
  -3 -10   9 1253.54 113.721   6
  -3 -10   9 1244.26 67.7334  15
  -3  10   8 479.778 86.4391   6
  -3  10   8 566.836 56.5516  17
  -3 -10   8 568.472 86.8328   6
  -3 -10   8 545.968 47.7649  15
  -3  10   7 1217.64 108.930   6
  -3  10   7 1288.61 77.0998  17
  -3 -10   7 1349.27 108.294   6
  -3  10   6 321.987 47.4237  17
  -3 -10   6 395.472 72.6598   6
  -3  10   6 218.270 67.2076   6
  -3  10   5 2275.42 135.492   6
  -3 -10   5 2646.32 138.815   6
  -3  10   4 11807.2 484.068   6
  -3 -10   4 12504.3 485.681   6
  -3 -10   3 10764.6 425.807   6
  -3  10   3 10441.0 424.952   6
  -3  10   2 5285.93 206.592   3
  -3 -10   2 4838.85 225.295   6
  -3  10   2 5319.65 228.446   6
  -3  10   2 5460.18 207.913   4
  -3  10   1 3931.83 158.743   3
  -3  10   1 4056.25 160.082   4
  -3  10   0 299.325 34.7348   3
  -3  10   0 251.714 35.0200   4
  -3  10  -1 142.650 32.9333   2
  -3  10  -1 152.934 33.3853   3
  -3 -10  -1 128.161 51.1746   7
  -3  10  -1 113.104 33.3300   4
  -3 -10  -2 2649.20 140.111   7
  -3  10  -2 2809.05 119.094   4
  -3  10  -2 2628.39 143.013   7
  -3  10  -2 2815.67 118.713   2
  -3  10  -2 2936.63 118.560   3
  -3  10  -3 82.0644 34.0260   2
  -3 -10  -3 81.1448 33.7641   5
  -3  10  -3 182.509 59.6035   7
  -3 -10  -3 170.468 57.6663   7
  -3  10  -3 50.8475 33.8865   4
  -3 -10  -4 8033.72 318.173   5
  -3  10  -4 8455.88 323.374  16
  -3  10  -4 8575.26 355.184   7
  -3 -10  -4 8587.41 353.048   7
  -3  10  -4 8650.46 323.221   2
  -3 -10  -5 1953.01 89.9380   5
  -3  10  -5 1893.62 94.6985  16
  -3  10  -5 2116.18 130.568   7
  -3 -10  -5 2084.18 128.485   7
  -3  10  -5 2067.94 93.9635   2
  -3  10  -6 2934.29 133.390  12
  -3  10  -6 3117.74 172.123   7
  -3  10  -6 3006.60 132.182  16
  -3 -10  -6 3188.51 168.428   7
  -3  10  -6 3266.32 132.378   2
  -3 -10  -6 2904.10 125.099   5
  -3  10  -6 2941.86 133.370  11
  -3  10  -7 4379.51 176.255  16
  -3  10  -7 4338.74 218.462   7
  -3 -10  -7 3931.37 212.445   7
  -3  10  -7 4128.04 174.504   2
  -3  10  -7 4164.50 177.254  12
  -3  10  -8 3051.26 137.194   4
  -3  10  -8 3045.95 183.782   7
  -3  10  -8 3342.19 140.944  16
  -3 -10  -8 2919.25 179.391   7
  -3  10  -8 3359.40 137.080  20
  -3  10  -8 3054.26 141.165  12
  -3  10  -9 60.5432 41.5616  20
  -3  10  -9 124.934 78.2422   7
  -3 -10  -9-16.3614 74.2912   7
  -3  10  -9 20.3061 40.8364   4
  -3  10  -9 109.409 48.8738  12
  -3  10 -10 84.1645 42.8167  20
  -3  10 -10 77.7210 48.2124  10
  -3  10 -10 118.062 80.5871   7
  -3  10 -10 102.989 40.9289   4
  -3  10 -10 53.4477 49.3958  12
  -3  10 -11 25.7430 39.5629  20
  -3  10 -11 79.8639 46.5387  10
  -3  10 -11 48.2367 38.5697   4
  -3  10 -11 56.0788 46.2728  12
  -3  10 -12 3502.71 149.519  20
  -3  10 -12 3707.90 150.010   4
  -3  10 -12 3475.97 153.392  16
  -3 -10 -12 3177.47 145.802  20
  -3 -10 -12 3122.04 220.106   1
  -3  10 -12 3643.70 153.714  12
  -3  10 -12 3551.70 153.575  10
  -3  10 -13 3017.27 133.309  20
  -3  10 -13 3114.96 133.232   4
  -3  10 -13 3368.73 137.497  16
  -3  10 -13 3157.42 137.117  10
  -3  10 -14 1408.98 77.8813  20
  -3  10 -14 1625.10 83.3941  10
  -3  10 -14 1641.91 83.4487  16
  -3  10 -14 1551.16 78.2328   4
  -3  10 -14 1556.15 81.0269   2
   3  10  14 1509.38 81.8867  25
  -3 -10 -14 1419.85 75.4909  20
  -3  10 -15-28.0876 37.0263  10
  -3  10 -15 21.9603 38.1101  16
  -3  10 -15 27.5692 32.0310   4
  -3 -10 -15-29.7126 30.4331  20
  -3  10 -15 66.3672 31.8303  20
  -3  10 -16 75.6890 34.2263  16
  -3  10 -16 71.4508 32.3300  10
  -3  10 -16 47.0100 28.9799   4
  -3  10 -17 79.7664 29.2233  16
  -3  10 -17 44.5314 24.6810   4
  -3  10 -17 92.9005 25.7276  10
  -3  10 -18 58.9516 22.8836  16
  -3  11  20 32.2251 33.3762  19
  -3  11  20 37.7704 28.2808  17
  -3 -11  20 4.09971 26.4422  23
  -3  11  19 10.4189 44.9593  19
  -3 -11  19 18.7140 33.9688  23
  -3  11  19 39.4524 37.1258  17
  -3  11  18 182.888 53.2807  19
  -3  11  18 131.297 47.1321  17
  -3 -11  18 145.112 41.3231  23
  -3  11  17 16.5729 48.6116  17
  -3 -11  17 49.1318 42.8215  23
  -3  11  16 74.7615 52.6996  17
  -3 -11  16 127.468 49.0925  23
  -3  11  15 356.833 59.6676  17
  -3  11  14 30.4924 52.6197  17
  -3  11  13 581.089 66.4234  17
  -3 -11  13 632.182 52.6561  14
  -3  11  12 459.599 63.1571  17
  -3 -11  12 351.119 48.8850  14
  -3  11  11 1990.98 106.340  17
  -3  11  10 7.09908 50.0299  17
  -3  11  10-72.5433 76.8401   6
  -3  11   9 787.126 96.5286   6
  -3  11   9 709.457 63.9749  17
  -3 -11   9 645.826 49.9668  15
  -3  11   8 1697.65 126.535   6
  -3  11   8 1983.29 97.1564  17
  -3 -11   8 1741.02 85.2834  15
  -3  11   7 618.009 59.5075  19
  -3  11   7 611.952 58.0769  17
  -3 -11   7 574.432 47.1646  15
  -3  11   7 533.580 79.0888   6
  -3  11   6 1734.73 92.8554  17
  -3  11   6 1706.22 116.158   6
  -3  11   6 1817.13 96.4386  19
  -3  11   5 322.310 47.8265  17
  -3  11   5 332.477 50.2826  19
  -3  11   5 260.798 60.6792   6
  -3  11   4 119.700 52.6278   6
  -3  11   3 649.648 63.3135   6
  -3  11   2 133.549 35.9153   4
  -3  11   2 143.205 34.1696   3
  -3  11   1 446.037 41.2355   3
  -3  11   1 504.695 43.0017   4
  -3  11   0 649.913 47.3772   3
  -3  11   0 735.191 49.0740   4
  -3  11  -1 144.364 34.4194   3
  -3  11  -1 123.477 34.3467   2
  -3  11  -1 145.144 35.1970   4
  -3  11  -2 5801.54 228.021   4
  -3  11  -2 5735.42 228.681   2
  -3  11  -2 5934.67 232.245  11
  -3  11  -2 5848.00 227.953   3
  -3  11  -3 2280.69 104.826  12
  -3 -11  -3 2153.06 95.4377   5
  -3  11  -3 2179.29 104.308  18
  -3  11  -3 2280.32 101.987  17
  -3  11  -3 1880.55 121.460   7
  -3  11  -3 2175.93 100.316  16
  -3  11  -3 2196.74 99.4685   2
  -3 -11  -4 640.761 48.7116   5
  -3  11  -4 725.618 56.8688  17
  -3  11  -4 703.081 53.9670  16
  -3  11  -4 781.471 79.7936   7
  -3  11  -4 724.865 53.0710   2
  -3  11  -5 4171.65 163.913  16
  -3 -11  -5 3861.84 156.383   5
  -3  11  -5 3729.23 161.551   2
  -3  11  -5 3800.63 194.513   7
  -3 -11  -6 8001.52 328.315   5
  -3  11  -6 9276.57 337.851  16
  -3  11  -6 9039.48 374.612   7
  -3  11  -6 8751.72 336.256   2
  -3  11  -6 9071.13 338.879  12
  -3  11  -6 8639.16 338.227  11
  -3  11  -7 551.692 51.0202   4
  -3  11  -7 428.434 51.6283  16
  -3  11  -7 344.321 80.3300   7
  -3  11  -7 458.035 50.5037   2
  -3  11  -7 415.155 53.5993  12
  -3  11  -7 399.271 52.7048  11
  -3  11  -8 80.9111 44.5236  16
  -3  11  -8 61.2887 41.3908   4
  -3  11  -8 48.6417 42.8415   2
  -3  11  -8 47.3262 46.9199  12
   3  11   9 1934.96 157.236  26
  -3  11  -9 2298.15 106.827   4
  -3  11  -9 2290.26 109.619  16
  -3  11  -9 2328.29 108.166   2
  -3  11  -9 2191.62 111.358  12
  -3  11 -10 88.0848 41.4688   4
  -3  11 -10 168.011 50.8296  12
  -3  11 -10 138.785 49.5403  10
  -3  11 -10 172.603 43.8516   2
  -3  11 -10 132.485 39.1436  20
  -3  11 -11 339.364 52.7584  10
  -3 -11 -11 393.121 106.813   1
  -3  11 -11 380.179 45.7938   4
  -3  11 -11 387.904 51.9398  12
  -3  11 -11 345.554 47.4715   2
  -3  11 -11 301.911 42.9258  20
  -3  11 -12 260.745 43.7382   2
  -3  11 -12 248.625 47.9490  12
  -3  11 -12 230.059 42.1361   4
  -3  11 -12 205.177 47.3527  10
  -3  11 -12 188.655 38.3162  20
  -3  11 -13 544.027 47.3796   4
  -3  11 -13 484.079 49.5508   2
   3  11  13 503.910 48.5906  25
  -3  11 -13 431.837 44.1880  20
  -3  11 -13 577.591 54.2365  10
  -3  11 -14 1433.12 73.8165   4
  -3  11 -14 1453.78 78.4800  10
  -3  11 -15 110.929 37.4479  10
  -3  11 -15 119.875 32.2981   4
  -3  11 -15 70.3714 37.4499  16
  -3  11 -16 629.117 45.9102  16
  -3  11 -16 567.901 40.7209   4
  -3  11 -16 585.920 43.7164  10
  -3  11 -17-8.34387 26.1112  16
  -3  11 -17 19.5695 22.1458   4
  -3  11 -17-0.48060 22.9015  10
  -3  11 -18 422.521 29.6281  16
  -3  12  20-14.3383 30.6139  19
  -3 -12  20-13.8122 23.1605  23
  -3  12  19 340.752 45.5155  19
  -3  12  19 316.026 39.3886  17
  -3 -12  19 245.853 35.7286  23
  -3  12  18-22.5711 46.5155  19
  -3 -12  18-17.5447 36.9847  23
  -3  12  18 14.2323 41.5859  17
  -3  12  17 171.911 56.4116  19
  -3 -12  17 135.047 44.0515  23
  -3  12  17 142.890 47.4970  17
  -3  12  16 230.724 54.1519  17
  -3  12  15 489.610 61.5171  17
  -3  12  14 381.263 60.4415  17
  -3  12  13 683.271 68.4746  17
  -3  12  12 554.678 63.9125  17
  -3 -12  12 555.223 49.3654  14
  -3  12  11 377.074 60.6250  17
  -3  12  10 94.0016 53.4599  17
  -3  12   9 1318.23 83.5828  17
  -3  12   8 171.571 51.0582  17
  -3  12   7 249.420 57.0089  19
  -3  12   7 285.507 53.0075  17
  -3 -12   7 313.997 41.1883  15
  -3  12   6 2422.17 111.628  17
  -3 -12   6 2170.70 101.476  15
  -3  12   6 2441.76 115.340  19
  -3  12   5-15.5915 46.8297  19
  -3  12   5 35.5942 43.9477  17
  -3  12   4 8132.80 315.854  19
  -3  12   4 7882.43 313.278  17
  -3  12   3 1562.54 85.8238  19
  -3  12   2 3614.56 157.777  18
  -3  12   2 3896.59 152.582   3
  -3  12   2 3975.85 153.879   4
  -3  12   1 405.897 44.4590   3
  -3  12   1 439.770 51.8827  19
  -3  12   1 441.517 45.1946   4
  -3  12   0 9891.63 371.576  18
  -3  12   0 9675.65 367.539   4
  -3  12   0 9364.31 366.662   3
  -3  12  -1 2270.19 103.392   3
  -3  12  -1 2413.72 110.168  18
  -3  12  -1 2390.01 109.229  17
  -3  12  -1 2361.74 105.200   4
  -3  12  -1 2354.35 109.158  11
  -3  12  -2 5964.41 238.747  18
  -3  12  -2 6248.43 238.294  17
  -3  12  -2 5892.79 238.612  11
  -3  12  -2 6003.72 235.165   2
  -3  12  -2 5675.83 235.901  16
  -3  12  -2 6018.53 234.018   3
  -3 -12  -3 564.478 47.1323   5
  -3  12  -3 534.473 56.4857  18
  -3  12  -3 559.226 54.5640  17
  -3  12  -3 620.373 51.3767  16
  -3  12  -3 602.648 50.5068   2
  -3  12  -3 658.312 49.9861   3
  -3  12  -4 269.056 44.1438   2
  -3 -12  -4 245.289 40.5500   5
  -3  12  -4 334.545 48.9790  17
  -3  12  -4 374.075 45.9150  16
  -3  12  -5 3454.05 141.516   2
  -3  12  -5 3328.71 141.657  16
  -3 -12  -5 3089.03 133.344   5
  -3  12  -5 3254.49 143.090  11
  -3  12  -6 17251.4 655.163  12
  -3  12  -6 17094.1 654.488  11
  -3  12  -6 17330.4 651.489   4
  -3  12  -6 17259.3 653.196   2
  -3  12  -6 17424.2 653.191  16
  -3  12  -7 235.646 45.7186   2
  -3  12  -7 254.746 44.3830   4
  -3  12  -7 212.751 45.5200  16
  -3  12  -7 271.295 49.4343  11
  -3  12  -7 314.282 51.4775  12
  -3  12  -8 58.7395 42.0408   4
  -3  12  -8 32.4617 42.9030  16
  -3  12  -8 20.7805 46.7434  12
  -3  12  -8 27.3990 42.2978   2
  -3  12  -9 2229.08 103.896   4
  -3  12  -9 2201.60 106.241  16
  -3  12  -9 2203.87 104.828   2
  -3  12  -9 2091.46 108.509  12
  -3  12 -10 1803.83 93.1027  16
  -3  12 -10 1726.37 89.0190   4
  -3 -12 -10 1695.99 160.546   1
  -3  12 -10 1734.86 90.9035   2
  -3  12 -10 1734.44 93.9949  12
  -3  12 -10 1907.01 97.7783  10
  -3  12 -11 115.078 39.8328   4
  -3  12 -11 45.1770 43.0702  16
  -3 -12 -11 16.3852 95.5442   1
  -3  12 -11 21.8166 46.2320  12
  -3  12 -11 36.9963 39.9641   2
  -3  12 -11 100.689 46.5443  10
  -3  12 -12-6.68542 37.5749   2
  -3  12 -12 53.3076 44.0054  12
  -3  12 -12 1.99909 35.6843   4
  -3  12 -12 33.9557 43.3472  10
  -3  12 -13 152.467 37.8967   4
  -3  12 -13 55.8895 42.7768  10
  -3  12 -14 1461.07 75.2758   4
  -3  12 -14 1543.75 79.9945  10
  -3  12 -15 244.544 37.6752  10
  -3  12 -15 177.691 31.8648   4
  -3  12 -16 310.872 31.4217   4
  -3  12 -16 284.092 34.1693  10
  -3  12 -17 34.4524 24.1097  16
  -3  12 -17-7.12442 21.4932  10
  -3  13  20 5.70821 24.5171  19
  -3 -13  20 0.72970 18.9495  23
  -3 -13  19 112.842 29.0444  23
  -3  13  19 61.5597 37.4783  19
  -3  13  19 58.8283 29.6056  17
  -3  13  18 409.011 44.8030  17
  -3 -13  18 349.337 41.1624  23
  -3  13  18 394.627 51.8798  19
  -3  13  17 193.019 53.7785  19
  -3  13  17 214.728 46.9640  17
  -3  13  16 94.4123 55.4514  19
  -3  13  16 22.5342 49.0470  17
  -3  13  15 104.040 59.2813  19
  -3  13  15 102.098 52.4980  17
  -3  13  14 93.8577 58.3606  19
  -3  13  14 77.9824 52.3222  17
  -3 -13  14 26.9064 51.3125  23
  -3  13  13 462.180 66.7906  19
  -3  13  13 583.019 62.9302  17
  -3  13  12-24.5399 51.7776  17
  -3 -13  12-2.09564 37.4692  14
  -3  13  11 89.2072 52.5627  17
  -3  13  10 281.240 58.3286  17
  -3  13   9 501.553 61.7146  17
  -3  13   8 49.9846 50.5715  17
  -3  13   7 2490.01 119.601  17
  -3  13   6 1495.59 81.7352  17
  -3 -13   6 1223.96 68.1592  15
  -3  13   5 2434.94 111.928  17
  -3  13   5 2135.66 114.628  19
  -3  13   4 117.601 48.8637  19
  -3  13   4 58.1328 46.5174  17
  -3  13   3 12.3467 46.4923  19
  -3  13   3 65.7237 45.1243  17
  -3  13   2 2171.06 111.563  19
  -3  13   2 2211.34 111.225  18
  -3  13   2 2305.36 104.341   3
  -3  13   2 2428.92 105.544   4
  -3  13   1 997.952 60.7602   3
  -3  13   1 959.331 61.0964   4
  -3  13   1 987.768 69.7149  18
  -3  13   0 438.089 47.0240   4
  -3  13   0 431.919 44.6741   3
  -3  13   0 493.580 55.2199  18
  -3  13  -1 66.6401 38.0060   3
  -3  13  -1 31.4329 46.3743  18
  -3  13  -1 39.0069 43.9178  11
  -3  13  -2 409.776 45.8107   3
  -3  13  -2 405.649 54.5675  18
  -3 -13  -3 462.477 43.8221   5
  -3  13  -3 477.761 47.4412   3
  -3  13  -3 457.214 53.6620  17
  -3  13  -3 542.928 49.1915  16
  -3  13  -3 383.850 47.3712   2
  -3  13  -4 1903.82 90.8030  16
  -3  13  -4 1677.37 88.8881   2
  -3  13  -4 1750.15 89.2495   3
  -3  13  -5 1154.03 74.2353  16
  -3  13  -5 1439.89 74.9066   4
  -3  13  -5 1330.89 75.2349   2
  -3  13  -5 1224.34 77.6729  11
  -3  13  -6 296.927 47.2355   2
  -3  13  -6 271.544 47.2211  16
  -3  13  -6 287.310 51.6123  11
  -3  13  -6 300.928 54.2468  12
  -3  13  -6 233.280 47.4729   4
  -3  13  -7 508.626 52.2991   2
  -3  13  -7 524.457 52.6408  16
  -3  13  -7 512.694 51.2292   4
  -3  13  -7 503.747 59.4166  12
  -3  13  -7 523.458 57.2808  11
  -3  13  -8 2404.23 111.675  16
  -3  13  -8 2232.13 108.585   4
  -3  13  -8 2362.64 115.155  12
  -3  13  -8 2325.67 110.050   2
   3  13   8 2150.28 168.360  26
  -3  13  -9 466.744 52.4887  16
  -3  13  -9 460.954 48.6373   4
  -3  13  -9 472.416 50.4733   2
  -3  13  -9 369.453 55.6848  12
  -3  13 -10 613.313 51.4811   4
  -3  13 -10 603.622 55.3711  16
  -3 -13 -10 471.637 109.777   1
  -3  13 -10 591.219 53.6257   2
  -3  13 -10 514.215 58.6456  12
  -3  13 -10 558.113 61.1294  10
  -3  13 -11 439.030 50.1267  16
  -3  13 -11 399.276 53.7548  12
  -3  13 -11 468.636 46.6981   4
  -3  13 -11 415.706 47.8656   2
  -3  13 -11 409.228 53.7877  10
  -3  13 -12 1257.66 72.1537  16
  -3  13 -12 1161.21 66.7661   4
  -3  13 -12 1063.10 70.5989  12
  -3  13 -12 1051.39 67.4249   2
  -3  13 -12 1189.07 73.3878  10
  -3  13 -13 61.5758 34.2617   4
  -3  13 -13 102.529 40.3146  10
  -3  13 -13 88.1917 40.5512  16
  -3  13 -14 221.880 40.1298  16
  -3  13 -14 197.907 34.2871   4
  -3  13 -14 226.016 39.2833  10
  -3  13 -15 163.603 29.7771   4
  -3  13 -15 190.824 35.2186  10
  -3  13 -16 9.38260 26.6647  10
  -3  13 -16 24.5561 23.0652   4
  -3  14  19 22.3352 30.7449  19
  -3 -14  19 0.94474 24.4029  23
  -3  14  18 21.3893 39.8996  19
  -3  14  18 33.3480 33.1191  17
  -3  14  17 475.153 55.1623  19
  -3  14  17 370.663 47.7398  17
  -3  14  16 262.597 56.0121  19
  -3  14  16 212.804 48.2073  17
  -3  14  15 494.588 65.1459  19
  -3  14  15 422.463 58.5229  17
  -3 -14  15 590.052 56.9414  23
  -3  14  14 241.969 60.4861  19
  -3  14  14 355.982 56.6491  17
  -3 -14  14 355.995 53.9803  23
  -3  14  13 27.1558 57.4062  19
  -3  14  13 79.6317 50.8357  17
   3  14 -12 71.5138 70.5321  27
  -3  14  12 175.308 60.6328  19
  -3  14  12 254.964 54.1263  17
  -3  14  11 3481.22 153.642  17
   3  14 -11 3060.84 189.145  27
  -3  14  10 137.395 53.3821  17
  -3  14   9 1111.99 77.0557  17
  -3  14   8 109.934 52.0488  17
  -3  14   7 2613.75 124.968  17
  -3  14   6 343.233 56.1913  17
  -3  14   5 272.674 51.0188  17
  -3  14   4 329.173 52.4334  17
  -3  14   4 309.306 56.8507  19
  -3  14   3 3586.77 158.980  19
  -3  14   3 3535.86 155.846  17
  -3  14   3 3641.76 159.024  18
  -3  14   2 1101.52 78.0636  19
  -3  14   2 1277.51 78.5669  18
  -3  14   2 1237.12 74.8826  17
  -3  14   1 478.417 57.5707  18
  -3  14   1 416.322 47.2158   4
  -3  14   1 366.248 52.8156  17
  -3  14   1 378.584 47.3786   3
  -3  14   0 514.521 45.6429   9
  -3  14   0 477.337 57.7821  18
  -3  14   0 536.453 50.2468   3
  -3  14  -1 1295.23 69.3931   9
  -3  14  -1 1238.72 70.9584   3
  -3  14  -1 1268.68 77.9557  11
  -3  14  -2 6595.65 245.149   3
  -3 -14  -2 5892.28 238.861   5
  -3  14  -3 793.191 59.5294  16
  -3  14  -3 881.936 59.9606   3
  -3  14  -4 3041.23 134.663   2
  -3  14  -4 3059.43 133.404  16
  -3  14  -4 3099.63 133.187   3
  -3  14  -4 2909.05 137.228  11
  -3  14  -5 2913.65 130.759   2
  -3  14  -5 2917.13 129.992  16
  -3  14  -5 2819.47 129.073   4
  -3  14  -5 2839.88 132.604  11
  -3  14  -5 3049.39 129.875   3
  -3  14  -6 4539.75 194.005  11
  -3  14  -6 4525.97 191.458  16
  -3  14  -6 4660.34 189.895   4
  -3  14  -6 4653.50 196.016  12
  -3  14  -6 4630.53 191.283   2
  -3  14  -7 712.307 57.9861   2
  -3  14  -7 696.330 59.0092  16
  -3  14  -7 747.295 57.9016   4
   3  14   7 493.403 119.521  26
  -3  14  -7 615.508 63.8107  12
  -3  14  -7 664.612 61.9631  11
  -3  14  -8 1252.20 75.3864  16
  -3  14  -8 1196.77 72.4548   4
   3  14   8 1122.82 136.763  26
  -3  14  -8 1238.79 78.4450  12
  -3  14  -8 1291.98 74.7825   2
  -3  14  -9 112.296 42.7995  16
  -3  14  -9 106.322 40.9631   2
   3  14   9 124.893 106.030  26
  -3  14  -9 99.9528 48.0792  12
  -3  14  -9 110.599 41.1434   4
  -3  14 -10 53.0921 40.3260   2
  -3  14 -10-1.32494 49.0653  10
  -3  14 -10 54.3386 42.1788  16
  -3  14 -10 90.7571 47.1275  12
  -3  14 -10 59.8943 38.8732   4
  -3  14 -11-9.93659 38.9577   2
  -3  14 -11 20.0804 40.1756  16
  -3  14 -11-73.4355 44.0605  12
  -3  14 -11-15.7092 35.4326   4
  -3  14 -11 37.5185 45.5607  10
  -3  14 -12 455.770 44.7495   4
  -3  14 -12 481.974 51.9096  12
  -3  14 -12 474.628 48.7093  16
  -3  14 -12 502.391 52.3921  10
  -3  14 -13 210.031 41.2302  16
  -3  14 -13 235.243 35.8270   4
  -3  14 -13 251.479 43.2118  10
  -3  14 -14-2.48548 33.2731  16
  -3  14 -14-27.9721 28.9891   4
  -3  14 -14-10.5653 35.4889  10
  -3  14 -15 61.8512 29.5379  16
  -3  14 -15 46.6073 25.2433   4
  -3  14 -15 39.0825 30.5559  10
  -3  14 -16 209.196 27.9470  16
  -3  14 -16 213.904 28.0985  10
  -3  15  19 52.8243 26.4030  19
  -3  15  18 7.30326 36.0882  19
  -3  15  18 44.9054 26.4427  17
  -3  15  17 253.830 48.0383  19
  -3  15  17 185.892 39.3240  17
  -3  15  16 63.9377 48.9507  19
  -3  15  16 32.6512 42.2824  17
  -3 -15  16 47.2623 36.9101  23
  -3  15  15 31.7260 52.5299  19
  -3  15  15 13.0304 45.7500  17
  -3 -15  15 28.3932 41.9011  23
  -3  15  14 57.9556 55.0270  19
  -3  15  14 22.2089 48.5566  17
  -3 -15  14 62.5382 46.9485  23
  -3  15  13 30.8064 49.8597  17
  -3  15  13-1.45264 55.5202  19
  -3 -15  13 115.440 48.3540  23
  -3  15  12-8.95283 56.8654  19
  -3  15  12 82.2883 52.0411  17
  -3  15  11 284.319 61.7757  19
  -3  15  11 285.306 55.5267  17
   3  15 -11 186.026 79.5250  27
  -3  15  10 32.8538 57.0220  19
  -3  15  10-13.6837 50.4875  17
   3  15 -10 42.6999 71.2818  27
  -3  15   9 422.094 60.0068  17
   3  15  -9 503.240 88.0601  27
  -3  15   8 369.048 56.9198  17
   3  15  -8 417.352 81.1131  27
  -3  15   7 1578.72 89.9783  17
   3  15  -7 1420.09 119.386  27
  -3  15   6 908.395 67.9975  17
   3  15  -6 785.993 91.4211  27
  -3  15   5 173.688 51.7322  17
   3  15  -5 267.440 69.2280  27
  -3  15   4 83.6283 49.9573  17
   3  15  -4 14.7415 63.4435  27
  -3  15   3 78.7294 52.9602  18
  -3  15   3 52.4635 49.3208  17
   3  15  -3 5.49826 62.3138  27
  -3  15   2 66.5252 53.2979  18
  -3  15   2 64.2412 49.4496  17
  -3  15   1 99.4813 49.0780  17
  -3  15   1 70.7129 44.3349   3
  -3  15   0 2450.84 111.838   3
  -3  15   0 2427.13 115.859  17
  -3  15   0 2334.64 116.654  11
  -3  15  -1 5608.99 223.622   3
  -3  15  -1 5518.99 219.962   9
  -3  15  -2 96.7262 44.4314   3
  -3  15  -2 112.509 39.2844   9
  -3  15  -3 4054.54 169.950   3
  -3  15  -4 1953.59 93.9661   3
  -3  15  -4 1721.15 92.6051  16
  -3  15  -4 1926.24 94.3739   4
  -3  15  -4 1863.66 97.9153  11
  -3  15  -5 126.593 44.4780   3
  -3  15  -5 130.505 44.6775   2
  -3  15  -5 111.278 43.3703  16
  -3  15  -5 190.912 44.6531   4
  -3  15  -5 127.190 50.6158  11
  -3  15  -6 242.852 48.2640   3
  -3  15  -6 254.395 46.5772   2
  -3  15  -6 261.231 46.2030  16
  -3  15  -6 223.056 50.7271  11
  -3  15  -6 222.586 46.1097   4
   3  15   6 421.654 120.172  26
  -3  15  -6 308.471 55.5302  12
  -3  15  -7 941.751 63.6760  16
  -3  15  -7 848.563 60.7430   4
   3  15   7 1013.86 131.150  26
  -3  15  -7 899.361 69.6834  12
  -3  15  -7 924.285 68.1049  11
  -3  15  -7 844.754 62.4364   2
  -3  15  -8 892.564 60.2815   4
   3  15   8 683.521 127.231  26
  -3  15  -8 858.142 66.7882  12
  -3  15  -8 782.451 60.0441   2
  -3  15  -8 820.211 61.4135  16
  -3  15  -9 126.052 40.6509   4
  -3  15  -9 25.5034 40.2035   2
  -3  15  -9 76.8087 40.7976  16
  -3  15  -9 22.6695 47.5374  12
  -3  15 -10 55.7367 38.8134   2
  -3  15 -10 47.0896 40.6158  16
  -3  15 -10 33.6200 45.4822  12
  -3  15 -10 30.1099 36.5030   4
  -3  15 -10-48.2208 48.9166  10
  -3  15 -11 195.119 43.0511  16
  -3  15 -11 314.833 48.0854  12
  -3  15 -11 282.082 49.7774  10
  -3  15 -11 327.320 41.4854   4
  -3  15 -12 32.6549 37.1188  16
  -3  15 -12 18.2522 41.2477  12
  -3  15 -12 2.57073 33.4993   4
  -3  15 -12-18.6416 41.0399  10
  -3  15 -13 53.8713 35.1553  16
  -3  15 -13 28.8855 29.8101   4
  -3  15 -13 73.8436 37.9786  10
  -3  15 -14 187.801 31.9279   3
  -3  15 -14 250.199 34.7861  16
  -3  15 -14 195.970 29.7702   4
  -3  15 -14 183.339 36.6661  10
  -3  15 -15-8.83025 27.8118  10
  -3  15 -15-10.5391 25.7530  16
  -3  15 -15 27.0398 22.2500   4
  -3  15 -16 8.49568 21.1712  10
  -3  16  18 14.1590 29.4778  19
  -3  16  18 3.55739 26.3545  18
  -3 -16  18-24.7091 23.5156  23
  -3  16  17 126.285 40.6293  19
  -3  16  17 55.5229 30.9003  17
  -3 -16  17 155.992 31.4158  23
  -3  16  16-51.8897 45.3800  19
  -3  16  16-27.0391 37.6435  17
  -3 -16  16-0.73492 34.6355  23
  -3  16  15 763.661 64.0365  19
  -3  16  15 619.046 55.9199  17
  -3 -16  15 631.807 52.5311  23
  -3  16  14 279.894 58.7198  19
  -3  16  14 312.046 51.5398  17
  -3 -16  14 387.606 48.2330  23
  -3  16  13 310.101 53.4258  17
  -3  16  13 322.479 60.5584  19
  -3 -16  13 310.733 49.4899  23
  -3  16  12 229.000 58.9466  19
  -3  16  12 137.032 51.1266  17
  -3 -16  12 191.737 50.2230  23
  -3  16  11 54.5434 57.8553  19
  -3  16  11 128.215 51.7209  17
  -3  16  10 1714.93 100.279  19
  -3  16  10 1610.56 93.0487  17
   3  16 -10 1523.02 129.059  27
  -3  16   9 127.246 59.9436  19
  -3  16   9 70.0244 50.2838  17
   3  16  -9 205.088 76.9730  27
   3  16  -8 1021.27 106.939  27
  -3  16   8 1129.29 76.5274  17
  -3  16   7 963.151 71.9622  17
   3  16  -7 796.508 100.008  27
  -3  16   6 896.674 69.9219  17
   3  16  -6 805.918 99.3730  27
  -3  16   5 1256.98 78.4707  17
   3  16  -5 1055.06 105.388  27
   3  16  -5 973.559 112.655  26
  -3  16   4 319.682 55.8324  17
   3  16  -4 378.862 78.2404  27
   3  16  -4 392.034 98.1292  26
  -3  16   3 3643.14 160.551  17
  -3  16   2 261.389 53.3625  17
  -3  16   1 1519.74 88.2600  17
  -3  16   1 1543.73 84.3975   3
  -3  16   0 253.536 52.8393  17
  -3  16   0 228.163 48.4163   3
  -3  16   0 275.686 54.3577  11
  -3  16  -1 4042.86 168.885   3
  -3  16  -1 3975.57 171.695  17
  -3  16  -2 1368.09 78.1260   3
  -3  16  -2 1345.95 71.8057   9
  -3  16  -3 130.836 45.6808   3
  -3  16  -3 139.572 45.1813   4
  -3  16  -4 1465.93 81.1296   3
   3  16   4 1621.93 151.485  26
  -3  16  -4 1479.06 82.1938   4
  -3  16  -4 1421.26 85.8437  11
  -3  16  -5 3289.11 143.486   3
  -3  16  -5 3341.48 144.449   4
  -3  16  -5 3366.10 148.340  11
   3  16   6 746.141 124.894  26
  -3  16  -6 543.084 51.2438  16
  -3  16  -6 486.562 52.0581   4
  -3  16  -6 566.861 60.3262  12
  -3  16  -6 536.654 53.8684   3
  -3  16  -6 549.712 58.4006  11
   3  16   7 2384.88 188.350  26
  -3  16  -7 2588.39 120.852  16
  -3  16  -7 2846.99 122.111   4
  -3  16  -7 2636.03 123.225   2
  -3  16  -7 2602.14 126.087  12
  -3  16  -7 2479.87 124.585  11
  -3  16  -7 2846.75 122.587   3
  -3  16  -8 2486.30 110.308  16
  -3  16  -8 2158.16 107.217   4
  -3  16  -8 2389.94 114.799  12
  -3  16  -8 2228.41 109.508   2
  -3  16  -8 2368.94 109.696   3
  -3  16  -9 891.150 63.2715  16
  -3  16  -9 987.037 62.0948   4
  -3  16  -9 921.862 69.8097  12
  -3  16  -9 1063.71 65.2495   2
  -3  16  -9 1063.43 65.5383   3
  -3  16 -10 497.460 48.5716  16
  -3  16 -10 527.410 47.1168   4
  -3  16 -10 505.391 55.7139  12
  -3  16 -10 430.906 48.1032   2
  -3  16 -10 493.122 57.2662  10
  -3  16 -10 495.030 49.5069   3
  -3  16 -11 427.769 43.9658   3
  -3  16 -11 352.383 43.9166  16
  -3  16 -11 311.223 49.0964  12
  -3  16 -11 286.153 39.8481   4
  -3  16 -11 369.546 50.6292  10
  -3  16 -12 42.5425 33.2354   3
  -3  16 -12 30.7452 34.6389  16
  -3  16 -12 25.3249 38.5493  12
  -3  16 -12 13.4231 30.9359   4
  -3  16 -12 19.4400 39.8950  10
  -3  16 -13-30.5058 30.4517   3
  -3  16 -13 24.4921 30.5726  16
  -3  16 -13 27.3255 27.8068   4
  -3  16 -13 2.64244 34.8686  10
  -3  16 -14 712.877 44.5922  16
  -3  16 -14 779.490 43.1547   4
  -3  16 -14 654.062 47.3780  10
  -3  16 -15 77.8751 25.8487  10
  -3  17  17 107.453 35.1734  19
  -3  17  17 122.102 32.6175  18
  -3 -17  17 140.822 27.0881  23
  -3  17  16 260.939 43.9412  19
  -3 -17  16 258.130 34.4646  23
  -3  17  15-3.09056 45.3294  19
  -3  17  15 13.6529 38.3537  17
  -3 -17  15 40.0642 34.9384  23
  -3  17  14 10.5336 48.9293  19
  -3  17  14 49.3906 42.0333  17
  -3 -17  14-12.8058 37.0771  23
  -3  17  13 15.3611 51.5165  19
  -3  17  13 18.1549 45.0747  17
  -3 -17  13 46.3531 40.6329  23
  -3  17  12 292.931 59.6132  19
  -3 -17  12 301.113 48.1271  23
  -3  17  12 263.878 53.4760  17
  -3  17  11 1262.06 84.5530  19
  -3  17  11 1045.94 75.7192  17
  -3 -17  11 1155.99 72.5141  23
  -3  17  10 435.676 65.0278  19
  -3  17  10 451.651 58.1882  17
  -3 -17  10 511.420 52.9299  23
  -3  17   9 748.366 73.2345  19
  -3  17   9 688.768 65.7131  17
  -3  17   8 102.796 56.7343  19
  -3  17   8 60.6767 49.8669  17
   3  17  -8 156.129 78.4428  27
  -3  17   7 5738.98 227.889  19
  -3  17   7 5659.35 222.525  17
   3  17  -7 4769.73 261.783  27
  -3 -17   7 5012.17 213.820  23
  -3  17   6 1292.37 80.1877  17
   3  17  -6 1089.50 111.031  27
   3  17  -5 137.938 76.1238  27
  -3  17   5 123.447 50.6714  17
   3  17  -5 128.173 84.8231  26
  -3  17   4 251.910 53.2712  17
   3  17  -4 172.452 93.9568  26
  -3  17   3 75.7831 50.3050  17
   3  17  -3 147.433 95.4260  26
  -3  17   2 1641.80 90.8820  17
   3  17  -2 1309.12 138.398  26
  -3  17   1 98.3838 51.4469  17
   3  17  -1 220.650 100.746  26
  -3  17   0 1328.59 81.1961  17
   3  17   0 1459.95 138.055  26
  -3  17   0 1209.65 76.7718   3
  -3  17  -1 2450.78 114.733  17
  -3  17  -1 2286.25 110.699   3
  -3  17  -2 408.953 55.9116  17
  -3  17  -2 465.881 53.2422   3
  -3  17  -2 460.736 51.2057   4
  -3  17  -3 4305.88 178.230   9
  -3  17  -3 4412.59 183.831   3
  -3  17  -3 4776.03 192.419  12
  -3  17  -3 4513.29 188.909  11
  -3  17  -3 4157.14 183.475   4
  -3  17  -4 78.3839 36.9586   9
  -3  17  -4 118.215 45.0167   3
  -3  17  -4 94.0287 43.2133   4
  -3  17  -4 122.140 50.5156  11
   3  17   4 68.6791 107.897  26
  -3  17  -5 733.974 58.7777   3
  -3  17  -5 678.655 56.9689   4
   3  17   5 844.676 129.606  26
  -3  17  -5 673.163 63.3645  11
  -3  17  -6 150.908 44.5802   3
   3  17   6 107.896 112.372  26
  -3  17  -6 119.059 43.2099   4
  -3  17  -6 122.230 47.6974  11
  -3  17  -6 154.418 52.2585  12
  -3  17  -7 214.167 45.7658   3
  -3  17  -7 253.008 43.6187   4
  -3  17  -7 233.994 50.6419  11
  -3  17  -7 243.753 52.5185  12
  -3  17  -8 169.585 50.6387  12
  -3  17  -8 169.416 43.8181   3
  -3  17  -8 255.326 43.2910  16
  -3  17  -8 228.587 42.2506   4
  -3  17  -9 3.95132 39.1591   3
  -3  17  -9 73.7737 37.3669  16
  -3  17  -9 55.7786 47.0678  12
  -3  17  -9 30.9065 35.9946   4
  -3  17 -10 120.174 45.4576  12
  -3  17 -10 215.995 40.2642   3
  -3  17 -10 184.131 39.2348  16
  -3  17 -10 193.962 36.8567   4
  -3  17 -11-26.7360 40.7170  10
  -3  17 -11 13.1168 33.5154   3
  -3  17 -11 15.6798 38.4628  12
  -3  17 -11 39.0407 33.6611  16
  -3  17 -11 27.4985 31.3529   4
  -3  17 -12 68.3858 31.6016   3
  -3  17 -12 101.224 29.8454   4
  -3  17 -12 66.4556 31.2323  16
  -3  17 -12 33.9497 36.5873  12
  -3  17 -12 64.5496 37.5144  10
  -3  17 -13 77.3962 27.6124   3
  -3  17 -13 82.8906 26.3253   4
  -3  17 -13 78.0498 33.5407  10
  -3  17 -14 153.758 30.0281  10
  -3  17 -15 108.583 18.1134   9
  -3  17 -15 108.162 22.4854  10
  -3  18  17 14.1035 25.6203  19
  -3  18  16 84.5271 35.4999  19
  -3  18  16 53.4675 35.8217  18
  -3  18  16 106.897 27.9031  17
  -3 -18  16 180.654 27.9492  23
  -3  18  15-13.5658 32.8339  17
  -3 -18  15 36.5828 30.3023  23
  -3  18  14 69.6927 46.7184  19
  -3  18  14-0.76894 38.1026  17
  -3 -18  14 15.7511 33.3951  23
  -3  18  13 4.65441 47.1792  19
  -3  18  13 2.67771 41.2397  17
  -3 -18  13-37.0682 36.5190  23
  -3  18  12 8.90895 43.9509  17
  -3  18  12 18.9385 52.3712  19
  -3 -18  12-37.5415 38.5297  23
  -3  18  11 157.795 55.9511  19
  -3  18  11 194.821 48.1427  17
  -3 -18  11 201.053 42.4476  23
  -3  18  10 265.541 59.3889  19
  -3  18  10 234.022 52.0276  17
  -3 -18  10 218.171 43.5902  23
  -3  18   9 1575.66 94.8511  19
  -3  18   9 1575.62 88.6656  17
  -3 -18   9 1432.57 78.8541  23
  -3  18   8 843.759 74.9979  19
  -3  18   8 812.909 66.9261  17
  -3 -18   8 776.914 54.9102  23
  -3  18   7 279.580 59.9053  19
  -3  18   7 287.409 53.9478  17
  -3  18   6 24.7356 54.1765  19
  -3  18   6 47.0629 48.9765  17
  -3  18   5 199.694 52.6636  17
  -3  18   4-62.0548 50.9387  17
   3  18  -4 6.60131 90.4734  26
  -3  18   3 239.269 53.3127  17
   3  18  -3 193.329 96.3996  26
  -3  18   2 2325.50 111.600  17
   3  18  -2 1960.69 161.039  26
  -3  18   1 336.368 54.8332  17
   3  18  -1 356.943 106.751  26
  -3  18   1 366.963 58.7089  11
  -3  18   0 1752.17 94.7159  17
  -3  18   0 1780.89 92.9658   3
   3  18   0 1512.55 150.790  26
  -3  18  -1 32.2216 53.2817  18
  -3  18  -1 105.775 49.8997  17
  -3  18  -1 93.5939 46.7968   3
   3  18   1 203.154 108.479  26
  -3  18  -2 29.5758 52.9558  18
  -3  18  -2 61.6032 44.9892   3
   3  18   2-29.5215 104.220  26
  -3  18  -2 22.0328 42.1937   4
  -3  18  -3 1336.71 79.0579   3
  -3  18  -3 1334.62 79.0594   4
  -3  18  -3 1380.10 84.3189  11
  -3  18  -3 1463.29 88.8373  12
  -3  18  -4 3010.24 134.551   9
  -3  18  -4 3447.69 143.342   3
   3  18   4 2794.15 206.347  26
  -3  18  -4 3362.45 147.053  11
  -3  18  -4 3325.30 142.827   4
  -3  18  -5 694.697 58.4216   3
  -3  18  -5 638.874 49.4007   9
  -3  18  -5 722.070 56.7334   4
  -3  18  -5 642.130 61.4532  11
  -3  18  -6 913.345 64.8275   3
  -3  18  -6 1001.46 63.9546   4
  -3  18  -6 1058.08 73.3372  12
  -3  18  -6 953.521 69.8762  11
  -3  18  -7 1412.24 77.4369   3
  -3  18  -7 1454.85 75.7133   4
  -3  18  -7 1245.81 81.8436  12
  -3  18  -7 1242.55 80.2479  11
  -3  18  -8 2499.71 112.743   3
  -3  18  -8 2429.03 111.965   4
  -3  18  -8 2502.79 118.037  12
  -3  18  -9 58.1954 44.0225  12
  -3  18  -9-4.57631 36.9994   3
  -3  18  -9 37.1891 34.5065   4
  -3  18 -10 113.068 34.2555   4
  -3  18 -10 149.680 43.8148  12
  -3  18 -10 98.9516 36.3236   3
  -3  18 -11 40.2859 31.8732   3
  -3  18 -11-17.4574 39.6529  10
  -3  18 -11 40.8026 37.6616  12
  -3  18 -11 62.9504 30.0850   4
  -3  18 -12 302.962 32.9539   3
  -3  18 -12 201.209 30.5748   4
  -3  18 -12 221.504 36.5534  12
  -3  18 -12 318.871 39.3096  10
  -3  18 -13 53.9424 30.2312  10
  -3  18 -14 68.2317 24.7817  10
  -3  19  16 33.3711 27.4821  18
  -3  19  15 128.564 38.7804  19
  -3  19  15 96.7545 38.0260  18
  -3  19  15 112.707 28.6904  17
  -3 -19  15 155.152 27.4831  23
  -3  19  14 22.3889 41.3909  19
  -3  19  14 38.4897 41.3599  18
  -3  19  14 18.7311 33.8965  17
  -3 -19  14 8.53081 29.2190  23
  -3  19  13 235.189 48.1924  19
  -3  19  13 110.361 39.2121  17
  -3 -19  13 175.391 33.6627  23
  -3  19  12 266.419 52.8508  19
  -3  19  12 295.444 45.4063  17
  -3 -19  12 291.498 38.1964  23
  -3  19  11-43.1819 50.9432  19
  -3  19  11 9.63589 42.7814  17
  -3 -19  11 69.2876 33.8842  23
  -3  19  10 57.3852 51.7360  19
  -3  19  10 20.6850 44.6387  17
  -3 -19  10 39.5933 33.3542  23
  -3  19   9 127.391 55.2791  19
  -3  19   9 186.194 48.9383  17
  -3  19   8 240.911 57.9233  19
  -3  19   8 293.210 52.5548  17
  -3  19   7 124.661 56.0206  19
  -3  19   7 47.5075 48.7826  17
  -3  19   6 515.901 58.7997  17
  -3  19   5 273.577 52.7143  17
  -3  19   4 732.192 63.7917  17
  -3  19   3 26.6577 48.8743  17
   3  19  -3 3.60361 96.1725  26
  -3  19   2 114.964 50.7394  17
   3  19  -2 169.281 99.0427  26
  -3  19   1 79.0935 54.6624  18
  -3  19   1 104.990 49.9942  17
   3  19  -1 27.4364 102.885  26
   3  19   0 118.251 103.943  26
  -3  19   0 261.001 51.9921  17
  -3  19   0 246.547 55.4548  18
  -3  19  -1 145.866 54.2089  18
  -3  19  -1 165.279 49.2318  17
  -3  19  -1 90.0593 45.6831   3
   3  19   1 46.5493 103.273  26
  -3  19  -2 500.004 62.1335  12
  -3  19  -2 359.709 52.3708   3
  -3  19  -2 468.971 59.2357  11
  -3  19  -3 535.816 54.7219   3
  -3  19  -3 637.283 56.2828   4
  -3  19  -3 568.137 63.2980  12
  -3  19  -3 513.944 60.6458  11
  -3  19  -4 178.317 45.7583   3
  -3  19  -4 209.418 50.6744  11
  -3  19  -4 183.468 44.2802   4
  -3  19  -5 1003.97 63.8114   4
  -3  19  -5 896.738 63.8623   3
  -3  19  -5 952.498 69.1330  11
  -3  19  -6 373.047 36.6005   9
  -3  19  -6 493.110 49.0832   3
  -3  19  -6 382.136 46.7333   4
  -3  19  -6 402.042 54.0642  11
  -3  19  -6 338.436 55.3279  12
  -3  19  -7 415.947 47.9520   3
  -3  19  -7 425.376 54.3294  12
  -3  19  -7 420.548 45.7628   4
  -3  19  -8 810.349 56.4044   3
  -3  19  -8 789.574 55.1696   4
  -3  19  -8 877.489 64.7505  12
  -3  19  -9 27.6399 35.2398   3
  -3  19  -9 101.885 42.7629  12
  -3  19  -9 103.148 33.8378   4
  -3  19 -10 56.5623 38.1067  12
  -3  19 -10 33.5423 32.5188   3
  -3  19 -10 13.3659 29.6182   4
  -3  19 -11 83.7527 28.7652   3
  -3  19 -11 13.5492 26.0126   4
  -3  19 -11-10.1368 34.7157  12
  -3  19 -12 611.150 39.3115   4
  -3  19 -12 666.602 45.7825  10
  -3  19 -13 106.052 27.8458  10
  -3  19 -14 130.130 21.4145  10
  -3  20  15 125.843 31.9268  18
  -3  20  14 239.096 31.1445  17
  -3  20  14 252.376 40.8896  18
  -3  20  13 165.138 43.8696  18
  -3  20  13 149.801 35.0063  17
  -3  20  12 479.150 54.8853  18
  -3  20  12 478.162 46.9328  17
  -3  20  12 545.301 54.5847  19
  -3  20  11 9.93813 45.9338  19
  -3  20  11 12.6585 40.6240  17
  -3  20  10 1737.69 94.5703  19
  -3  20  10 1636.46 88.3038  17
  -3  20   9 6.96996 43.1664  17
  -3  20   8 110.302 48.1476  17
  -3 -20   7 240.354 40.2626  22
  -3  20   7 65.5711 48.2300  17
  -3  20   6 1567.27 88.6313  17
  -3  20   5 553.418 59.1361  17
  -3  20   4 582.051 59.8954  17
  -3  20   3 84.1321 57.2698  18
  -3  20   3-31.6340 48.2490  17
  -3  20   2 2289.37 122.250  18
  -3  20   2 2500.04 118.043  17
  -3  20   2 2525.74 122.173  11
  -3  20   1 1356.39 85.6718  18
  -3  20   1 1293.69 80.8681  17
  -3  20   0 392.993 60.5699  18
  -3  20   0 414.912 54.9038  17
  -3  20  -1 350.809 58.2846  18
  -3  20  -2 245.933 47.3060   3
  -3  20  -2 207.869 55.9403  12
  -3  20  -2 112.672 50.5122  11
  -3  20  -3 254.553 51.9191  11
  -3  20  -3 300.256 48.6571   3
  -3  20  -3 263.595 56.1693  12
  -3  20  -4 1456.28 80.2753   3
  -3  20  -4 1382.70 83.8547  11
  -3  20  -5 86.9610 38.9512   4
  -3  20  -5 6.13774 40.8045   3
  -3  20  -5 32.3043 44.0923  11
  -3  20  -6 244.730 50.3943  12
  -3  20  -6 244.587 42.7128   3
  -3  20  -6 246.530 46.4207  11
  -3  20  -6 261.620 41.8886   4
  -3  20  -7 40.8271 37.0304   3
  -3  20  -7 34.3298 35.1088   4
  -3  20  -7 12.2669 43.8392  12
  -3  20  -8 107.251 35.3767   3
  -3  20  -8 120.476 42.9067  12
  -3  20  -8 70.3277 32.3268   4
  -3  20  -8 140.730 43.5612  10
  -3  20  -9 268.602 35.7944   3
  -3  20  -9 269.568 43.9732  12
  -3  20  -9 260.978 34.9970   4
  -3  20  -9 322.614 44.9439  10
  -3  20 -10-25.8022 28.8175   3
  -3  20 -10-25.4928 35.9805  12
  -3  20 -10-1.94621 25.9691   4
  -3  20 -11 11.4720 23.8265   4
  -3  20 -11 66.6698 30.8334  12
  -3  20 -12 259.922 32.1035  10
  -3  20 -13 20.4252 20.2937  10
  -3  21  14 209.108 34.4647  18
  -3  21  13 234.274 40.2402  18
  -3  21  13 202.265 29.7359  17
  -3  21  12 107.494 32.9913  17
  -3  21  11 97.9557 36.2708  17
  -3  21  10 8.80381 37.9291  17
  -3  21   9 83.5487 41.5391  17
  -3  21   8 53.8678 42.7006  17
  -3 -21   7-2.75065 34.9934  22
  -3  21   7-12.9303 43.2191  17
  -3  21   6 134.387 46.8201  17
  -3  21   5 31.9049 53.3846  18
  -3  21   5 68.0284 45.6288  17
  -3  21   4 524.521 55.5581  17
  -3  21   4 523.629 59.5581  11
  -3  21   3 21.9866 54.5093  18
  -3  21   3 55.8423 47.3407  17
  -3  21   3 94.4676 49.4733  11
  -3  21   2 262.504 51.1540  17
  -3  21   2 246.630 54.9975  11
  -3  21   2 219.776 56.0234  18
  -3  21   1 1706.66 95.0673  18
  -3  21   1 1602.80 89.8999  17
  -3  21   0 3470.74 156.519  18
  -3  21  -1 30.1478 50.2642  12
  -3  21  -2 859.548 68.2889  11
  -3  21  -2 920.358 70.8298  12
  -3  21  -3 161.773 52.0054  12
  -3  21  -3 118.616 44.4038   3
  -3  21  -3 152.760 50.0363  11
  -3  21  -4 392.712 47.5697   3
  -3  21  -4 428.026 52.3745  11
  -3  21  -5 140.258 40.7316   3
  -3  21  -5 61.7397 44.5857  11
  -3  21  -6 211.205 43.4215  11
  -3  21  -6 292.380 47.6494  12
  -3  21  -6 259.046 40.9554   3
  -3  21  -7 51.4160 41.0217  12
  -3  21  -7-20.3766 35.5471   3
  -3  21  -7-20.9825 40.2693  10
  -3  21  -8 92.3089 33.0891   3
  -3  21  -8 121.064 39.9463  10
  -3 -21  -8 18.0163 28.4531  22
  -3  21  -8 147.140 41.0003  12
  -3  21  -9 169.229 37.9448  12
  -3  21  -9 176.536 31.1827   3
  -3  21  -9 147.408 36.9463  10
  -3  21 -10 18.0405 31.0950  12
  -3  21 -10-15.5668 31.3639  10
  -3  22  13 346.931 36.8039  18
  -3  22  12 109.719 25.7245  17
  -3  22  11 229.627 33.5516  17
  -3  22  10 30.3471 33.3423  17
  -3  22  10-7.03839 33.6288  11
  -3  22   9 16.2112 35.3341  17
  -3  22   8 67.0154 37.8704  17
  -3  22   7 441.372 48.7559  17
  -3  22   6 178.904 52.5650  18
  -3 -22   6 130.559 36.9221  22
  -3  22   6 111.507 43.3057  17
  -3  22   6 243.186 47.6421  11
  -3  22   5 234.332 53.0674  18
  -3  22   5 230.945 45.5290  17
  -3  22   5 165.493 47.3256  11
  -3  22   4 466.604 59.7649  18
  -3  22   4 366.983 50.0375  17
  -3  22   4 362.352 54.3275  11
  -3  22   3 927.162 73.3713  18
  -3  22   3 1001.01 67.0565  17
  -3  22   3 1023.08 73.0361  11
  -3  22   2 912.283 68.1589  18
  -3  22   2 727.948 60.6785  17
  -3  22   1 515.736 59.6885  18
  -3  22   1 372.302 55.4937  12
  -3  22   0 244.638 51.4740  12
  -3  22  -1 175.447 49.9141  12
  -3  22  -1 116.968 47.1517  11
  -3  22  -2 229.573 49.5606  12
  -3  22  -2 216.461 47.8907  11
  -3  22  -3 61.7267 46.3901  12
  -3  22  -3 6.64150 42.9183  11
  -3  22  -4 298.267 47.0728  11
  -3  22  -5 233.297 42.9791  11
  -3  22  -6-29.8122 40.2582  12
  -3  22  -6-16.3917 33.9631   3
  -3  22  -6-16.9382 37.2053  10
  -3  22  -7 800.937 49.4489   3
  -3 -22  -7 638.436 44.6026  22
  -3  22  -7 786.766 55.4581  12
  -3  22  -7 778.918 52.6381  10
  -3  22  -8 115.053 36.4781  12
  -3  22  -8 171.018 30.9773   3
  -3  22  -8 142.906 35.0767  10
  -3  22  -9-6.58483 30.9825  12
  -3  22  -9 31.6756 29.7175  10
  -3  22 -10 107.608 27.8330  12
  -3  22 -10 116.701 27.6613  10
  -3  23  10 345.332 33.1371  17
  -3  23   9-12.6218 30.4115  17
  -3  23   9 50.6472 33.4083  11
  -3  23   8 29.4525 33.6119  17
  -3  23   8 27.3666 36.5117  11
  -3  23   7 44.5394 42.9796  18
  -3  23   7 75.8659 35.7616  17
  -3  23   7 20.8816 38.9983  11
  -3  23   6 95.5270 45.4173  18
  -3  23   6 160.588 38.5523  17
  -3  23   6 137.302 43.5688  11
  -3 -23   6 181.189 34.4601  22
  -3  23   5 379.114 50.1075  11
  -3  23   5 341.435 52.4508  18
  -3  23   5 502.675 46.6863  17
  -3 -23   5 452.498 43.0705  22
  -3  23   4 58.1873 47.3785  18
  -3  23   4 84.5187 39.2446  17
  -3  23   4 47.6229 43.1571  11
  -3  23   3 64.8882 44.7994  11
  -3  23   3 125.746 48.4703  18
  -3  23   3 88.5681 42.3007  12
  -3  23   2 1429.06 84.7526  12
  -3  23   2 1778.05 89.5237  18
  -3  23   1 41.0068 44.6214  12
  -3  23   0 200.677 46.9753  12
  -3  23  -1 119.270 45.2534  12
  -3  23  -1-8.46047 43.2714  11
  -3  23  -2 75.6854 41.6783  11
  -3  23  -2 16.4699 42.7711  12
  -3  23  -3 136.692 44.1256  12
  -3  23  -3 115.943 40.4862  11
  -3  23  -4 71.2329 39.0474  11
  -3  23  -5 82.0688 33.6038  10
  -3  23  -6 163.245 34.7095  10
  -3  23  -6 196.072 39.2672  12
  -3 -23  -7 311.366 30.6516  22
  -3  23  -7 357.043 39.8926  12
  -3  23  -7 322.438 35.6978  10
  -3  23  -8 23.1471 29.9071  12
  -3  23  -8 50.5882 27.0421  10
  -3  23  -9 10.6981 24.8074  12
  -3  23  -9 2.90748 23.1740  10
  -3  23 -10 16.3638 18.3978  10
  -3  24   9 38.9209 33.5453  18
  -3  24   8 96.7461 32.9615  11
  -3  24   8 83.2771 37.3661  18
  -3  24   7 65.9529 37.2617  18
  -3  24   7-12.1278 33.6627  11
  -3 -24   6-22.6260 26.3815  22
  -3  24   6 11.7137 38.6003  18
  -3  24   6-24.3925 35.6694  11
  -3  24   5 21.9621 37.6641  11
  -3  24   5 67.5689 41.0965  18
  -3 -24   5 34.9298 30.2890  22
  -3  24   4 33.5800 40.9753  18
  -3  24   4-0.88923 39.0140  11
  -3 -24   4 2.45957 32.4140  22
  -3  24   3 2385.07 111.991  18
  -3  24   3 2426.44 111.773  11
  -3  24   2 46.6713 37.5617  12
  -3  24   1 91.9215 39.1980  12
  -3  24   0 57.5926 38.8430  12
  -3  24  -1 474.535 48.1927  12
  -3  24  -1 517.410 48.8692  11
  -3  24  -2 26.1304 37.0329  11
  -3  24  -2 37.9271 37.3115  12
  -3  24  -3 292.382 41.7024  12
  -3  24  -3 281.543 39.4608  11
  -3  24  -4-29.8461 35.5612  12
  -3  24  -4 68.8321 33.6190  11
  -3 -24  -5 1048.97 54.1417  22
  -3 -24  -6-16.3460 24.5534  22
  -3  24  -7 582.437 41.1742  12
  -3  24  -8 41.2077 23.6290  12
  -3  25   9 261.388 30.7364  18
  -3  25   8 90.3261 26.0003  11
  -3  25   8 142.066 31.5799  18
  -3  25   7 205.011 34.6074  18
  -3  25   7 146.640 30.9098  11
  -3  25   6 212.306 36.9904  18
  -3  25   6 170.660 33.1546  11
  -3  25   5 191.234 37.1674  18
  -3 -25   5 115.104 25.5122  22
  -3  25   5 102.906 34.2699  11
  -3 -25   4 177.513 30.1024  22
  -3  25   4 226.559 37.0859  11
  -3 -25   3 82.9503 30.5179  22
  -3  25   3 11.3981 34.8191  11
  -3 -25   2 79.3872 30.7471  22
  -3  25   1 72.9041 33.1163  12
  -3  25   0 606.508 46.7679  11
  -3  25   0 484.135 44.3261  12
  -3  25  -1 93.6670 35.2284  12
  -3  25  -1 140.868 35.7885  11
  -3  25  -2-5.46739 32.7219  12
  -3  25  -2 61.9212 31.7431  11
  -3  25  -3 118.734 31.4835  11
  -3  25  -3 108.337 32.7600  12
  -3 -25  -4 85.8826 25.9730  22
  -3  25  -4 56.6630 30.5855  12
  -3 -25  -5 19.1463 22.9281  22
  -3 -25  -6 206.498 22.2427  22
  -3  25  -7 65.0122 20.5339  12
  -3  26   6 26.6994 21.9622  11
  -3  26   5 72.0545 26.6599  11
  -3 -26   4 77.1264 21.3634  22
  -3  26   4 98.5025 28.0207  11
  -3 -26   3 126.676 24.7649  22
  -3  26   3 70.7640 30.0193  11
  -3 -26   2 19.8514 24.9845  22
  -3 -26   1 8.01918 24.8349  22
  -3  26   0 5.88295 27.6568  11
  -3  26   0-20.1018 25.7484  12
  -3 -26   0 24.0291 25.3467  22
  -3  26  -1 307.520 32.7177  11
  -3  26  -1 219.929 31.0369  12
  -3 -26  -1 306.432 30.3062  22
  -3 -26  -2 47.5010 24.7633  22
  -3  26  -2 38.1422 26.1726  12
  -3  26  -3 640.315 40.0865  12
  -3  26  -4 62.0606 23.0607  12
  -3 -26  -4 109.882 20.9414  22
  -3 -27   0 91.9069 19.2007  22
  -3 -27  -1 33.9036 17.3841  22
  -4   0  20 96.0383 34.2753  23
  -4   0  19 34.6041 39.5621  23
  -4   0  18 200.872 56.1592  25
  -4   0  18 97.1639 46.0152  23
  -4   0  17 133.829 60.2892  25
  -4   0  17 76.9649 48.8651  23
  -4   0  16 2143.48 120.642  25
  -4   0  16 2333.05 113.071  23
  -4   0  15 1.58953 58.3766  25
  -4   0  15 8.73720 49.0518  23
  -4   0  15 30.7850 109.702   6
  -4   0  14 689.662 72.4502  25
  -4   0  14 576.732 62.4041  23
  -4   0  13 71.8631 51.8669  23
  -4   0  13 49.9536 51.7284  14
  -4   0  13 99.1956 58.8089  25
  -4   0  13 48.7376 107.388   6
  -4   0  12 610.543 58.1353  14
  -4   0  12 679.272 68.0946  25
  -4   0  12 511.126 59.2696  23
  -4   0  12 416.421 121.397   6
  -4   0  11 73.1188 45.8293  14
  -4   0  11 32.2493 45.9501  23
  -4   0  11 66.7429 51.4887  25
  -4   0  11 81.4682 100.159   6
  -4   0  10 16.8153 48.4352  25
  -4   0  10 173.543 98.7258   6
  -4   0  10 26.6705 43.1528  14
  -4   0  10 74.4240 44.9693  23
  -4   0   9 25.3193 41.3842  23
  -4   0   9 48.4279 38.8133   8
  -4   0   9 26.4718 45.8066  25
  -4   0   9-57.1371 90.7383   6
  -4   0   8 1394.37 129.540   6
  -4   0   8 1453.79 78.6566  25
  -4   0   7 175.446 82.8444   6
  -4   0   6 322.738 83.4160   6
  -4   0   5 37.2180 69.0290   6
  -4   0   4 4626.28 226.840   6
  -4   0   3 244.770 40.4888  24
  -4   0   3 329.967 77.8694   6
  -4   0   2 18944.4 723.007  24
  -4   0   2 21715.3 763.454   6
  -4   0   1 161.438 34.9905   5
  -4   0   1 206.488 33.9600   1
  -4   0   1 217.549 74.6324   7
  -4   0   1 155.824 36.9217  24
  -4   0   1 213.682 73.1557   6
  -4   0   0 20913.8 781.858   5
  -4   0   0 22350.7 822.423   7
  -4   0   0 21357.3 783.843  24
  -4   0   0 21388.0 817.715   6
  -4   0   0 20227.4 791.807   1
  -4   0  -1 108.465 35.0907   5
  -4   0  -1 60.6293 68.2542   7
  -4   0  -1 186.878 50.1447   1
  -4   0  -2 4264.36 168.481   5
  -4   0  -2 4369.50 213.043   7
  -4   0  -2 4228.39 190.657   1
  -4   0  -3 95.5629 61.1633   1
  -4   0  -3 114.733 73.2837   7
  -4   0  -4 1458.98 119.976   7
  -4   0  -4 1293.74 100.338   1
  -4   0  -5 210.038 70.2376   1
  -4   0  -5 20.8115 78.2644   7
  -4   0  -6 4848.60 195.627  10
  -4   0  -6 5339.85 255.772   7
  -4   0  -6 5150.01 233.734   1
  -4   0  -7 59.0474 46.1387  20
  -4   0  -7 37.6398 33.1004  16
  -4   0  -7 139.813 94.1833   7
  -4   0  -7 71.1610 41.5363  10
  -4   0  -7 132.320 75.8626   1
  -4   0  -8 673.230 51.3422  16
  -4   0  -8 861.012 118.710   7
  -4   0  -8 760.898 103.423   1
  -4   0  -8 790.944 60.7278  10
  -4   0  -8 787.153 63.3430  20
  -4   0  -9 13.8196 48.3610  20
  -4   0  -9-4.34382 83.9984   1
  -4   0  -9 46.5888 36.1019  16
  -4   0  -9-5.78259 92.9355   7
  -4   0  -9-31.9522 45.8524  10
  -4   0 -10 4669.59 186.718  10
  -4   0 -10 4082.48 178.017  16
  -4   0 -10 4847.45 263.246   7
  -4   0 -10 4314.61 242.773   1
  -4   0 -10 4432.78 187.073  20
  -4   0 -11 295.319 56.6891  20
  -4   0 -11 229.205 99.3579   1
  -4   0 -11 248.800 41.7586  16
  -4   0 -11 338.815 113.065   7
  -4   0 -11 316.872 52.8141  10
  -4   0 -12 89.2506 47.9853  20
  -4   0 -12 61.8704 35.2877  16
  -4   0 -12 25.7264 84.4352   1
  -4   0 -12 6.31544 95.3949   7
  -4   0 -13 29.2741 47.4020  20
  -4   0 -13-37.6984 32.4452  16
  -4   0 -13-92.6450 99.4738   7
  -4   0 -14 7.71753 30.1718  16
  -4   0 -14 20.2124 44.9257  20
  -4   0 -15 57.5099 42.0519  20
  -4   0 -16 5.45866 37.5827  20
  -4   0 -17-32.9081 33.3144  20
  -4   0 -17 51.8276 26.5500   4
   4   0  17 43.0688 38.6601  25
  -4   0 -18 1434.63 67.0084  20
  -4   0 -19-5.24255 17.9301  20
  -4  -1  20 215.313 37.9405  23
  -4   1  19 67.5590 38.7752  23
  -4  -1  19 49.4665 40.8457  23
  -4   1  18 411.898 63.9795  25
  -4  -1  18 450.908 63.1972  25
  -4   1  18 547.043 54.3901  23
  -4  -1  18 494.173 54.6425  23
  -4   1  17 412.737 66.4636  25
  -4  -1  17 380.576 64.1324  25
  -4   1  17 358.923 55.0899  23
  -4  -1  17 418.066 55.7969  23
  -4   1  16 7.96944 60.0483  25
  -4  -1  16 83.5337 58.9081  25
  -4   1  16 214.898 51.4963  23
  -4  -1  16 169.726 51.4323  23
  -4  -1  15 60.5895 110.004   6
  -4   1  15 57.9087 59.6998  25
  -4   1  15 102.761 49.2240  23
  -4  -1  15 68.1161 50.0091  23
  -4  -1  15 182.321 60.8261  25
  -4   1  14 55.3110 50.4400  23
  -4   1  14-46.9158 61.2367  25
  -4  -1  14 99.7705 58.8387  25
  -4  -1  14-7.29543 112.244   6
  -4  -1  14 51.2219 50.2205  23
  -4  -1  13 397.506 55.2342  14
  -4   1  13 353.930 66.9548  25
  -4  -1  13 432.917 64.3520  25
  -4   1  13 384.775 56.3955  23
  -4  -1  13 389.111 58.0236  23
  -4  -1  13 437.980 125.087   6
  -4   1  12 26.5983 49.4426  14
  -4  -1  12 155.862 48.9034  14
  -4   1  12 27.4583 55.7336  25
  -4  -1  12 123.000 53.5762  25
  -4   1  12 127.956 49.8193  23
  -4  -1  12 123.792 49.2042  23
  -4  -1  12 157.359 107.186   6
  -4   1  11 131.331 49.5241  14
  -4  -1  11 122.886 47.3006  14
  -4   1  11 172.315 54.7499  25
  -4  -1  11 124.713 52.9150  25
  -4   1  11 99.0955 47.6973  23
  -4  -1  11 100.239 47.0075  23
  -4  -1  11 177.202 105.399   6
  -4   1  10 4144.65 177.716  23
  -4   1  10 4057.14 174.579  14
  -4  -1  10 4339.02 173.795  14
  -4  -1  10 4504.61 181.097  25
  -4  -1  10 4515.84 247.431   6
  -4  -1  10 4203.77 178.024  23
  -4  -1   9 145.076 39.7076   8
  -4  -1   9 124.462 40.9472  14
  -4   1   9 149.511 43.0578  23
  -4  -1   9 160.918 43.2622  23
  -4  -1   9 276.279 95.8023   6
  -4  -1   9 155.191 45.3512  25
  -4  -1   8 703.252 56.1186  25
  -4  -1   8 898.312 107.675   6
  -4  -1   7 259.632 83.8547   6
  -4  -1   6 525.745 88.6631   6
  -4  -1   5 888.396 97.8219   6
  -4  -1   4 1997.46 132.718   6
  -4  -1   3 13507.2 514.703  24
  -4  -1   3 14596.2 555.454   6
  -4  -1   2 143.096 35.3830  24
  -4  -1   2 83.2207 67.4101   6
  -4   1   1 84.4091 32.3716   5
  -4  -1   1 113.914 66.0004   7
  -4  -1   1 121.756 39.8263   1
  -4  -1   1 143.519 35.7362  24
  -4  -1   1 109.683 69.8654   6
  -4  -1   0 528.829 43.8082   5
  -4   1   0 630.479 50.4012   1
  -4   1   0 456.849 43.4204   5
  -4  -1   0 556.433 45.1559  24
  -4  -1   0 656.228 83.5532   6
  -4  -1   0 717.714 58.1524   1
  -4  -1   0 684.755 85.0284   7
  -4   1  -1 6046.63 238.155   5
  -4   1  -1 6346.34 253.497   1
  -4  -1  -1 6325.49 281.359   7
  -4  -1  -1 6438.57 258.434   1
  -4   1  -2 17951.9 677.462   5
  -4  -1  -2 19112.9 722.307   7
  -4  -1  -2 18741.6 701.231   1
  -4   1  -2 18063.4 696.875   1
  -4   1  -3 1347.64 94.6247   1
  -4   1  -3 1423.20 67.7180   5
  -4  -1  -3 1363.06 112.822   7
  -4  -1  -3 1426.27 99.4343   1
  -4  -1  -4 142.799 75.6201   7
  -4   1  -4 153.374 62.8163   1
  -4  -1  -4 119.055 65.2195   1
  -4  -1  -5 1154.79 115.606   7
  -4   1  -5 1111.27 96.1820   1
  -4  -1  -5 933.726 97.4810   1
  -4  -1  -6 2006.67 150.585   7
  -4  -1  -6 2020.55 98.9357  20
  -4  -1  -6 2268.09 139.492   1
  -4  -1  -6 2043.01 98.3747  10
  -4   1  -6 1956.64 98.5856  10
  -4   1  -6 1970.47 131.930   1
  -4   1  -7 3073.21 170.957   1
  -4  -1  -7 2649.28 119.137  16
  -4   1  -7 2719.23 121.679  16
  -4  -1  -7 2972.65 187.499   7
  -4  -1  -7 3049.20 172.885   1
  -4  -1  -7 3007.78 127.864  10
  -4   1  -7 2865.28 126.426  10
  -4  -1  -7 2693.54 126.047  20
  -4  -1  -8 90.0701 47.1921  20
  -4   1  -8 67.9861 44.9085  10
  -4   1  -8 70.7402 81.4591   1
  -4  -1  -8 73.3224 34.3783  16
  -4   1  -8 66.0044 37.8961  16
  -4  -1  -8 129.520 85.4592   1
  -4  -1  -8 181.829 95.6974   7
  -4  -1  -8 91.9995 44.1076  10
  -4   1  -9 1461.46 126.525   1
  -4  -1  -9 1177.95 66.0252  16
  -4   1  -9 1185.19 69.6273  16
  -4  -1  -9 1244.46 134.988   7
  -4  -1  -9 1335.13 126.222   1
  -4   1  -9 1231.75 75.5381  10
  -4  -1  -9 1271.08 75.7144  10
  -4  -1  -9 1112.11 77.1227  20
  -4  -1 -10 342.835 55.4761  20
  -4  -1 -10 341.284 99.3282   1
  -4   1 -10 289.100 96.2917   1
  -4  -1 -10 405.160 42.3161  16
  -4   1 -10 386.048 46.3496  16
  -4  -1 -10 293.650 108.303   7
  -4   1 -10 460.412 54.1966  10
  -4   1 -11 5260.42 287.908   1
  -4   1 -11 5473.10 223.986  16
  -4  -1 -11 6008.81 307.622   7
  -4  -1 -11 5722.63 293.326   1
  -4  -1 -11 5435.09 221.611  16
  -4   1 -11 5950.84 230.514  10
  -4  -1 -11 5596.64 230.227  20
  -4  -1 -12 372.782 53.5879  20
  -4  -1 -12 430.764 102.823   1
  -4   1 -12 328.088 43.1494  16
  -4  -1 -12 424.679 39.8105  16
  -4  -1 -12 378.989 109.862   7
  -4   1 -12 292.022 50.4237  10
  -4   1 -13 487.212 57.6608  20
  -4   1 -13 483.028 45.3141  16
  -4  -1 -13 479.726 56.6134  20
  -4   1 -14 788.392 53.4694  16
  -4  -1 -14 961.296 64.7328  20
  -4   1 -14 886.644 65.5713  20
  -4  -1 -15 95.9092 42.1878  20
  -4   1 -15 159.240 45.4777  20
  -4   1 -15 140.678 31.1520  16
  -4   1 -16 108.041 26.7709  16
  -4   1 -16 98.5531 32.3928   4
  -4  -1 -16 136.275 38.9751  20
  -4   1 -16 133.905 40.7047  20
  -4   1 -17 389.309 35.9499   4
   4   1  17 438.820 47.8627  25
   4  -1  17 542.626 47.1399  25
  -4  -1 -17 443.041 40.7499  20
  -4  -1 -18 345.532 32.6596  20
  -4  -1 -19-13.5774 17.5762  20
  -4   2  22-0.42743 23.6046  17
  -4  -2  22-1.58380 22.5153  17
  -4  -2  21 34.1497 24.8009  23
  -4  -2  20 9.40710 34.1225  23
  -4  -2  19 555.642 52.3575  23
  -4   2  19 483.164 47.8031  23
  -4  -2  18 740.707 68.5466  25
  -4  -2  18 835.522 62.8370  23
  -4   2  18 717.833 59.7553  23
  -4  -2  17 307.348 60.6308  25
  -4   2  17 306.196 50.2889  23
  -4  -2  17 203.751 51.5794  23
  -4  -2  16 260.649 62.2867  25
  -4  -2  16 380.018 55.3960  23
  -4   2  16 299.166 54.9069  23
  -4   2  15 7.77314 120.521   6
  -4  -2  15 133.468 57.9891  25
  -4  -2  15 170.405 114.368   6
  -4  -2  15 161.605 51.3799  23
  -4   2  15 161.343 49.9934  23
  -4  -2  14 35.4664 51.0370  23
  -4  -2  14 60.6140 50.8160  14
  -4  -2  14 36.8948 56.6127  25
  -4   2  14 66.9331 52.3682  23
  -4  -2  14 106.977 108.476   6
  -4  -2  13 120.489 107.952   6
  -4  -2  13 287.019 54.0394  14
  -4  -2  13 258.258 60.1177  25
  -4   2  13 187.011 53.7176  23
  -4  -2  13 278.533 56.2836  23
  -4  -2  12 121.278 48.1617  14
  -4  -2  12 46.5745 52.3326  25
  -4   2  12 87.9389 49.7614  23
  -4  -2  12 133.022 50.1557  23
  -4  -2  12 197.180 107.829   6
  -4   2  11 3396.25 141.578  14
  -4  -2  11 3230.20 139.632  14
  -4   2  11 3198.58 143.871  23
  -4  -2  11 3309.15 147.158  25
  -4  -2  11 3078.92 212.168   6
  -4  -2  11 3065.94 144.420  23
  -4  -2  10 2724.33 123.198  25
  -4  -2  10 2603.67 116.907  14
  -4  -2  10 2636.21 183.836   6
  -4   2  10 2661.89 121.268  23
  -4  -2  10 2630.85 121.762  23
  -4  -2   9 3928.89 162.535  15
  -4  -2   9 3975.91 162.178  14
  -4   2   9 3800.14 166.040  23
  -4  -2   9 4109.68 167.774  25
  -4  -2   8 5065.44 204.583  25
  -4  -2   8 5007.70 256.249   6
  -4  -2   7 5363.60 264.339   6
  -4  -2   6 915.916 99.7982   6
  -4  -2   5 442.737 82.3392   6
  -4  -2   4 1154.54 102.747   6
  -4  -2   3 2075.73 131.364   6
  -4  -2   3 2017.71 91.3205  24
  -4   2   2 998.679 54.2719   5
  -4  -2   2 1094.36 58.4759  24
  -4  -2   2 1110.20 95.8414   6
  -4   2   1 4155.32 162.339   5
  -4  -2   1 4374.65 204.274   7
  -4  -2   1 4074.07 165.523  24
  -4  -2   1 4249.21 203.894   6
  -4   2   0 48642.5 1813.45   5
  -4  -2   0 48392.5 1850.48   7
  -4  -2   0 49781.7 1815.74  24
  -4  -2   0 49806.1 1848.88   6
  -4   2  -1 51.4485 33.8972   5
  -4  -2  -1 100.742 54.3374   1
  -4   2  -1 117.514 44.7113   1
  -4  -2  -1 32.9693 67.1739   7
  -4   2  -2 11555.1 421.833   5
  -4   2  -2 10947.1 420.873   4
  -4  -2  -2 10931.6 462.791   7
  -4  -2  -2 11778.6 449.457   1
  -4   2  -2 10988.7 440.761   1
  -4  -2  -3 5410.00 214.268   5
  -4   2  -3 5602.63 239.454   1
  -4  -2  -3 5417.27 259.834   7
  -4  -2  -3 5976.85 247.424   1
  -4   2  -4 2871.61 145.064   1
  -4  -2  -4 2624.85 112.098   5
  -4  -2  -4 2464.46 159.689   7
  -4  -2  -4 2709.43 148.125   1
  -4   2  -5 432.215 74.4392   1
  -4  -2  -5 302.321 87.3261   7
  -4  -2  -5 485.314 82.2971   1
  -4   2  -6 2523.01 144.867   1
  -4  -2  -6 2038.19 105.829  20
  -4   2  -6 2159.79 103.711  16
  -4  -2  -6 2432.21 162.110   7
  -4   2  -6 2410.63 107.771  10
  -4  -2  -6 2331.06 108.472  10
  -4   2  -7 2244.03 147.354   1
  -4  -2  -7 2480.53 153.891   1
  -4   2  -7 2125.05 101.865  16
  -4  -2  -7 2300.84 165.051   7
  -4   2  -7 2334.57 106.652  10
  -4  -2  -7 2113.89 105.431  20
  -4   2  -8 5503.41 213.027  10
  -4   2  -8 5390.83 259.282   1
  -4   2  -8 4980.41 207.383  16
  -4  -2  -8 5173.84 273.891   7
  -4  -2  -8 5778.39 266.980   1
  -4  -2  -8 4781.21 210.513  20
  -4  -2  -9 80.8511 48.1852  20
  -4   2  -9 244.722 88.7976   1
  -4  -2  -9 143.808 87.3706   1
  -4  -2  -9 72.8595 93.8535   7
  -4   2  -9 95.4826 40.4923  16
  -4   2  -9 117.421 44.7584  10
  -4  -2 -10 285.899 50.7327  20
  -4   2 -10 443.925 96.8983   1
  -4   2 -10 257.091 44.1698  16
  -4   2 -10 141.563 107.149   7
  -4  -2 -10 376.242 105.616   7
  -4  -2 -10 138.941 94.7641   1
  -4   2 -10 270.219 48.0580  10
  -4  -2 -11 455.363 105.343   1
  -4   2 -11 531.366 52.5785  16
  -4   2 -11 621.782 126.337   7
  -4  -2 -11 713.239 119.552   7
  -4   2 -11 642.731 58.6958  10
  -4  -2 -11 629.789 61.0714  20
  -4  -2 -12 2503.22 184.728   1
  -4   2 -12 2521.66 116.245  16
  -4   2 -12 2935.50 200.270   7
  -4  -2 -12 2496.45 188.318   7
  -4   2 -12 2653.50 121.384  10
  -4  -2 -12 2520.21 122.173  20
  -4  -2 -13 370.398 52.6261  20
  -4   2 -13 388.118 43.4008  16
  -4  -2 -14 9.02989 43.9212  20
  -4   2 -14-15.8730 33.1939  16
  -4   2 -15 604.625 45.2695  16
  -4  -2 -15 646.362 54.5456  20
  -4   2 -16 298.854 32.8574  16
  -4   2 -16 329.779 36.7915   4
  -4  -2 -16 294.376 41.3164  20
  -4  -2 -17 193.061 34.3327  20
   4  -2  17 150.899 39.9504  25
  -4   2 -17 186.275 30.0117   4
  -4  -2 -18 50.0250 25.4164  20
  -4  -2 -19 143.721 18.9731  20
  -4   3  22 84.5777 24.0423  17
  -4  -3  22 73.9186 21.7568  17
  -4   3  21 156.833 35.7831  17
  -4  -3  21 162.622 28.0982  23
  -4   3  20 221.362 45.3457  17
  -4  -3  20 262.842 38.4609  23
  -4  -3  19-21.1736 42.0362  23
  -4  -3  18 115.181 47.7071  23
  -4   3  18 194.743 43.9443  23
  -4   3  18 70.7591 55.4931  25
  -4  -3  18 143.739 52.5291  25
  -4  -3  17 120.310 53.8800  25
  -4   3  17 86.0344 46.4722  23
  -4  -3  17 102.228 49.1546  23
  -4  -3  16 71.2484 55.8448  25
  -4   3  16 75.4657 47.3263  23
  -4  -3  16 62.4963 49.2211  23
  -4   3  15 239.005 123.045   6
  -4  -3  15 146.910 56.2331  25
  -4  -3  15 133.789 52.1976  23
  -4   3  15 237.324 52.8499  23
  -4  -3  15 208.673 110.644   6
  -4   3  14 1310.67 81.2261  23
  -4  -3  14 1367.90 79.2199  14
  -4  -3  14 1248.63 85.4002  25
  -4  -3  14 1048.52 149.112   6
  -4   3  14 1063.39 158.701   6
  -4  -3  14 1355.60 83.6872  23
  -4  -3  13 4503.66 181.970  14
  -4   3  13 4398.70 192.873  25
  -4  -3  13 4306.63 189.498  25
  -4  -3  13 3932.42 263.949   6
  -4   3  13 4102.24 273.840   6
  -4   3  13 4337.53 186.492  23
  -4  -3  13 4374.12 187.916  23
  -4  -3  12 240.914 107.642   6
  -4   3  12 243.100 112.124   6
  -4  -3  12 138.444 47.4679  14
  -4   3  12 107.736 58.8583  25
  -4  -3  12 69.2895 51.3929  25
  -4   3  12 105.745 49.4801  23
  -4  -3  12 163.564 52.0497  23
  -4  -3  11 2933.83 130.628  14
  -4   3  11 2988.19 134.981  23
  -4   3  11 2788.46 139.891  25
  -4  -3  11 3093.56 137.345  25
  -4  -3  11 2837.33 203.543   6
  -4   3  11 2890.60 211.220   6
  -4  -3  11 3072.67 136.902  23
  -4  -3  10 3038.36 136.807  14
  -4   3  10 3467.54 146.748  25
  -4  -3  10 3308.62 143.262  25
  -4  -3  10 3127.27 205.127   6
  -4   3  10 3123.85 212.120   6
  -4   3  10 3135.16 140.899  23
  -4  -3   9 481.211 98.4182   6
  -4  -3   9 471.556 49.6118  15
  -4   3   9 538.633 52.3996  14
  -4   3   9 602.132 58.6993  25
  -4  -3   9 551.300 52.9580  25
  -4   3   9 509.159 53.1451  23
  -4   3   9 541.398 111.717   6
  -4   3   8 872.173 61.9210  23
  -4  -3   8 915.125 58.9583  15
  -4   3   8 898.888 118.183   6
  -4   3   8 992.677 66.7710  25
  -4  -3   8 1189.54 117.544   6
  -4  -3   8 889.716 63.6594  23
  -4   3   7 1663.28 137.571   6
  -4  -3   7 1700.47 132.184   6
  -4  -3   6 4558.42 225.783   6
  -4   3   6 4316.28 229.019   6
  -4   3   5 3590.01 195.410   6
  -4  -3   5 3622.31 191.018   6
  -4  -3   4 6591.95 291.281   6
  -4   3   4 6329.56 292.823   6
  -4   3   3 14600.6 559.368   5
  -4  -3   3 16280.6 602.989   6
  -4   3   3 15487.7 603.405   6
  -4   3   3 15171.1 563.933  24
  -4  -3   3 15220.7 563.676  24
  -4  -3   2 3788.71 154.203  24
  -4   3   2 3715.53 150.256   5
  -4   3   2 4009.56 155.520  24
  -4  -3   2 4016.85 193.456   6
  -4   3   2 3869.49 195.936   6
  -4  -3   1 199.833 69.6194   6
  -4   3   1 155.906 32.6764   5
  -4   3   1 93.8843 72.4267   7
  -4  -3   1 99.0468 68.8752   7
  -4  -3   1 152.097 35.3852  24
  -4   3   1 117.536 36.5510  24
  -4   3   1 143.047 69.2442   6
  -4   3   0 866.040 49.7282   5
  -4   3   0 942.658 97.3096   7
  -4  -3   0 1020.42 94.9068   7
  -4  -3   0 724.024 52.0314  24
  -4   3   0 883.162 54.1399  24
  -4  -3   0 1064.54 90.3209   6
  -4   3   0 1034.27 92.4642   6
  -4   3  -1 5332.51 200.857   5
  -4   3  -1 5021.33 199.547   4
  -4   3  -1 5308.11 247.177   7
  -4  -3  -1 5737.84 247.074   7
  -4  -3  -2 27421.9 1023.73   5
  -4   3  -2 27448.4 1022.66   4
  -4   3  -2 29203.2 1069.97   7
  -4  -3  -2 28150.0 1065.30   7
  -4  -3  -3 11082.5 413.820   5
  -4   3  -3 10621.1 412.991   4
  -4   3  -3 11345.6 438.352   1
  -4  -3  -3 11662.4 448.388   1
  -4   3  -3 11097.0 463.152   7
  -4  -3  -3 10993.1 459.281   7
  -4   3  -4 159.972 63.8739   1
  -4  -3  -4 79.5760 37.2024   5
  -4  -3  -4-19.8122 71.8411   1
  -4   3  -4 127.565 76.7352   7
  -4  -3  -4 92.5693 75.6936   7
  -4  -3  -5 144.472 39.1903   5
  -4   3  -5 103.077 42.2102  12
  -4   3  -5 219.228 90.5277   7
  -4  -3  -5 157.318 81.1837   7
  -4  -3  -5 291.841 78.6313   1
  -4   3  -5 167.465 65.8308   1
  -4  -3  -6 269.988 44.8149  20
  -4   3  -6 215.439 48.9360  20
  -4   3  -6 224.430 75.5639   1
  -4   3  -6 211.894 42.2340  16
  -4   3  -6 314.871 98.0182   7
  -4  -3  -6 294.971 87.0802   7
  -4  -3  -6 283.816 82.9295   1
  -4   3  -6 274.429 45.6760  10
  -4   3  -7 4262.09 214.973   1
  -4   3  -7 3885.79 171.527  16
  -4   3  -7 4720.18 242.470   7
  -4  -3  -7 4022.28 229.227   7
  -4  -3  -7 4385.10 223.074   1
  -4   3  -7 3992.87 173.670  10
  -4  -3  -7 4303.88 174.290  20
  -4   3  -7 4237.93 175.486  20
  -4  -3  -8 100.050 45.6699  20
  -4   3  -8 100.748 49.5150  20
  -4  -3  -8 283.001 90.2271   1
  -4   3  -8 59.2219 41.2864  16
  -4   3  -8 207.014 84.4373   1
  -4   3  -8 239.181 105.076   7
  -4  -3  -8 282.816 99.4086   7
  -4   3  -8 166.855 44.7483  10
  -4  -3  -9 297.581 51.3561  20
  -4  -3  -9 317.803 97.5213   1
  -4   3  -9 362.959 46.0825  16
  -4  -3  -9 191.837 94.7526   7
  -4   3  -9 440.393 58.0551  20
  -4   3  -9 380.371 50.9556  10
  -4  -3 -10 99.4415 47.9066  20
  -4   3 -10 38.4192 50.8001  20
  -4   3 -10 181.464 46.4292  10
  -4   3 -10 122.806 41.5549  16
  -4  -3 -10 29.3745 90.1219   1
  -4   3 -10 177.626 109.430   7
  -4  -3 -10-40.1592 95.5002   7
  -4   3 -11 2711.94 193.327   7
  -4  -3 -11 2201.58 179.719   7
  -4   3 -11 2440.44 117.645  10
  -4   3 -11 2399.75 113.011  16
  -4  -3 -11 2346.85 178.014   1
  -4  -3 -11 2471.44 117.193  20
  -4   3 -11 2569.68 121.011  20
  -4  -3 -12 195.657 49.0631  20
  -4   3 -12 343.642 56.0876  20
  -4  -3 -12 147.032 96.7509   1
  -4   3 -12 252.555 43.5734  16
  -4   3 -12 347.646 110.571   7
  -4  -3 -12 247.515 101.498   7
  -4   3 -12 296.150 49.5730  10
  -4  -3 -13-14.0551 44.7804  20
  -4   3 -13 11.5978 47.9087  20
  -4   3 -13 118.712 38.1730  16
  -4   3 -13 107.355 43.4781  10
  -4  -3 -14 714.115 58.4220  20
  -4   3 -14 713.600 51.6415  16
  -4   3 -14 670.399 61.0194  20
  -4  -3 -15 528.324 51.0789  20
  -4   3 -15 601.729 47.6241   4
  -4   3 -15 520.750 44.3207  16
  -4   3 -15 623.953 54.4232  20
  -4  -3 -16 44.3793 34.2810  20
  -4   3 -16 16.7634 27.7702  16
  -4   3 -16 8.92807 37.7564  20
  -4   3 -17 460.807 41.0393  20
   4   3  17 479.748 46.8309  25
   4  -3  17 429.328 43.9460  25
  -4  -3 -17 455.407 38.7221  20
  -4  -3 -18-17.2575 23.2284  20
  -4   3 -18-26.6474 24.9945  20
  -4   4  22 68.6411 21.7190  17
  -4  -4  21 52.4951 26.3559  23
  -4   4  21 12.5163 33.1825  17
  -4   4  20 126.670 42.6565  17
  -4  -4  20 120.688 37.3262  23
  -4   4  19 72.2349 47.1304  17
  -4  -4  19 76.1043 40.9025  23
  -4   4  18 366.167 46.1551  23
  -4  -4  18 427.638 52.8162  23
  -4   4  17 414.818 64.7590  25
  -4  -4  17 406.877 58.7969  25
  -4  -4  17 478.218 56.8055  23
  -4   4  17 388.990 51.8127  23
  -4   4  16 254.909 62.4529  25
  -4  -4  16 168.228 55.0141  25
  -4   4  16 194.326 49.5453  23
  -4  -4  16 144.413 51.8151  23
  -4   4  15-50.6434 60.0999  25
  -4  -4  15 82.0763 48.9289  14
  -4  -4  15 92.1587 53.2561  25
  -4   4  15-106.293 123.547   6
  -4   4  15-29.4685 47.3600  23
  -4  -4  15 55.9136 51.0572  23
  -4  -4  15 97.8688 101.747   6
  -4  -4  14 22.1961 49.8958  14
  -4   4  14 18.6856 59.3102  25
  -4  -4  14 29.1300 52.7836  25
  -4   4  14 14.2703 48.9915  23
  -4  -4  14 151.579 51.7993  23
  -4  -4  14 60.7885 113.236   6
  -4   4  14 184.905 119.874   6
  -4   4  13 939.790 70.8289  23
  -4  -4  13 905.737 67.0166  14
  -4   4  13 750.190 78.9938  25
  -4  -4  13 843.443 73.1748  25
  -4  -4  13 899.035 73.1426  23
  -4  -4  13 904.132 140.381   6
  -4   4  13 935.009 148.976   6
  -4   4  12 788.562 66.8053  23
  -4  -4  12 931.612 64.0444  14
  -4  -4  12 871.463 125.729   6
  -4   4  12 831.917 76.3156  25
  -4  -4  12 817.376 68.4849  25
  -4  -4  12 908.711 69.5240  23
  -4   4  12 975.935 142.296   6
  -4  -4  11 37.7159 92.2368   6
  -4  -4  11 77.2053 44.7872  14
  -4   4  11 20.6857 54.3287  25
  -4  -4  11 98.6452 47.3676  25
  -4   4  11 104.711 48.2301  23
  -4  -4  11 39.6580 48.0101  23
  -4   4  11-66.2823 105.961   6
  -4   4  10 338.979 56.9091  25
  -4   4  10 242.097 109.109   6
  -4  -4  10 305.982 51.5593  25
  -4   4  10 330.870 51.7995  23
  -4  -4  10 171.446 94.0179   6
  -4  -4   9 714.563 54.1049  15
  -4   4   9 739.148 57.4142  14
  -4   4   9 643.093 60.6857  25
  -4   4   9 624.841 56.7740  23
  -4  -4   9 665.239 56.4462  25
  -4  -4   9 821.830 108.099   6
  -4   4   9 682.638 116.015   6
  -4  -4   8 1710.04 137.239   6
  -4   4   8 1737.45 83.0076   8
  -4  -4   8 1780.03 83.7575  15
  -4   4   8 1689.73 84.1785  14
  -4   4   8 1778.63 148.614   6
  -4  -4   8 1811.16 80.5803   8
  -4  -4   8 1529.76 87.7690  23
  -4   4   8 1580.77 86.4745  23
  -4   4   7 142.564 87.1602   6
  -4  -4   7 80.2035 76.5764   6
  -4  -4   6 141.325 76.3823   6
  -4   4   6 176.010 83.7315   6
  -4  -4   5 768.108 90.1992   6
  -4   4   5 718.434 92.9126   6
  -4  -4   4 5267.79 213.561  24
  -4   4   4 5448.99 214.854  24
  -4  -4   4 5832.80 255.805   6
  -4   4   4 5993.64 262.026   6
  -4   4   3 83.2883 69.2830   6
  -4   4   3 135.590 38.8485  24
  -4  -4   3 88.9231 36.3157  24
  -4  -4   3 189.403 71.0222   6
  -4  -4   2 3294.00 131.722  24
  -4   4   2 3007.68 131.478  24
  -4   4   2 3463.78 174.094   6
  -4  -4   2 3261.09 168.515   6
  -4  -4   1 2068.26 126.855   6
  -4   4   1 2007.89 84.2972   5
  -4  -4   1 1872.83 88.6063  24
  -4   4   1 1984.94 133.634   7
  -4  -4   1 1900.55 127.281   7
  -4   4   1 2060.33 89.8194  24
  -4   4   1 1964.69 128.204   6
  -4   4   0 268.375 34.0684   5
  -4   4   0 286.895 29.0727   4
  -4  -4   0 313.402 38.1475  24
  -4   4   0 331.149 74.2937   7
  -4  -4   0 447.655 75.1023   7
  -4  -4   0 390.803 71.8858   6
  -4   4   0 280.322 71.5286   6
  -4  -4  -1 977.812 53.8946   5
  -4   4  -1 966.526 96.4855   7
  -4   4  -1 880.510 49.0886   4
  -4  -4  -1 1063.61 97.7836   7
  -4  -4  -2 3056.74 128.515   5
  -4   4  -2 3173.03 126.292   4
  -4   4  -2 3213.48 175.482   7
  -4  -4  -2 3158.74 170.292   7
  -4  -4  -3 301.230 41.5682   5
  -4   4  -3 375.640 35.2679   4
  -4  -4  -3 313.426 82.3460   7
  -4  -4  -4 3815.23 154.871   5
  -4   4  -4 3787.90 153.755   4
  -4  -4  -4 3776.33 194.770   1
  -4   4  -4 4151.92 209.463   7
  -4  -4  -4 4015.26 205.897   7
  -4  -4  -5 4457.74 172.453   5
[truncated: 3,363,400 more chars]
