# Supplementary material for: Chalcogen bonding in the solid-state structures of 1,3-bis(benzimidazoliumyl)benzene-based chalcogen-bonding donors
Source: Acta Crystallogr C Struct Chem. 2023 Jan 11;79(Pt 2):26–35. doi: 10.1107/S2053229622011536 (PMC9899511; doi:10.1107/S2053229622011536)
Supplement: Supplementary file 2 [file c-79-00026-ts-049_3Ssup2.hkl]

data_ts-049_3S                                                                    
_shelx_title ' shelxt_a.res in P2(1)/c'                                         
_shelx_refln_list_code          4                                               
_shelx_F_calc_maximum      264.00                                               
_exptl_crystal_F_000      1496.00                                               
_reflns_d_resolution_high  0.8406                                               
                                                                                
loop_                                                                           
 _space_group_symop_operation_xyz                                               
 'x, y, z'                                                                      
 '-x, y+1/2, -z+1/2'                                                            
 '-x, -y, -z'                                                                   
 'x, -y-1/2, z-1/2'                                                             
                                                                                
_cell_length_a     7.7776                                                       
_cell_length_b    22.5823                                                       
_cell_length_c    18.2338                                                       
_cell_angle_alpha  90.000                                                       
_cell_angle_beta   99.329                                                       
_cell_angle_gamma  90.000                                                       
                                                                                
_shelx_F_squared_multiplier     1.000                                           
                                                                                
loop_                                                                           
 _refln_index_h                                                                 
 _refln_index_k                                                                 
 _refln_index_l                                                                 
 _refln_F_squared_calc                                                          
 _refln_F_squared_meas                                                          
 _refln_F_squared_sigma                                                         
 _refln_observed_status                                                         
   1   0   0        935.06        644.17        28.34 o                         
   2   0   0      24364.68      25449.27       941.96 o                         
   3   0   0        123.03        239.32        11.82 o                         
   4   0   0       6765.39       6542.60       110.01 o                         
   5   0   0       2270.10       2405.13        71.49 o                         
   6   0   0        692.76        695.01        27.34 o                         
   7   0   0        258.78        254.72        12.46 o                         
   8   0   0          2.13          4.42         6.67 o                         
   9   0   0         76.75        112.20        10.75 o                         
   1   1   0        132.46        183.71         8.52 o                         
   2   1   0         97.38         64.90        15.33 o                         
   3   1   0         66.97         66.57         8.71 o                         
   4   1   0        126.18        180.38        10.08 o                         
   5   1   0        910.43        826.01        23.78 o                         
   6   1   0         98.26         86.08         6.86 o                         
   7   1   0         66.61         59.28         5.33 o                         
   8   1   0         20.81         18.70         5.12 o                         
   9   1   0          5.72          5.57         8.44 o                         
   0   2   0       2162.56       2191.42        81.73 o                         
   1   2   0       7980.42       8880.50       233.11 o                         
   2   2   0         19.13        188.91        14.78 o                         
   3   2   0        723.99        781.49        37.65 o                         
   4   2   0      14663.35      15137.22       282.01 o                         
   5   2   0        504.57        507.56        13.47 o                         
   6   2   0         28.32         44.69         7.02 o                         
   7   2   0        143.17        152.81         5.77 o                         
   8   2   0         53.43         55.55         6.24 o                         
   9   2   0         37.05         29.41         8.58 o                         
   1   3   0      54060.88      57713.54       949.76 o                         
   2   3   0        980.32       1084.74        24.20 o                         
   3   3   0        511.12        386.24        14.04 o                         
   4   3   0        243.83        275.22        12.48 o                         
   5   3   0         53.37         73.58         5.06 o                         
   6   3   0        276.82        217.06         7.38 o                         
   7   3   0         52.40         60.44         4.71 o                         
   8   3   0        108.06        117.86         5.44 o                         
   9   3   0         62.22         54.94         5.16 o                         
   0   4   0      50779.62      59063.48      2173.92 o                         
   1   4   0      23791.55      25122.45       414.15 o                         
   2   4   0       4419.86       5119.99        97.45 o                         
   3   4   0        342.86        579.63        17.27 o                         
   4   4   0        107.42         95.43         6.06 o                         
   5   4   0        222.48        242.51         8.20 o                         
   6   4   0        325.24        288.22        11.20 o                         
   7   4   0         78.72         98.59         5.46 o                         
   8   4   0          4.68          3.37         5.07 o                         
   9   4   0          0.47         -2.54         4.48 o                         
   1   5   0        651.39        654.03        14.99 o                         
   2   5   0        295.34        396.56        12.02 o                         
   3   5   0       1719.38       1612.02        35.14 o                         
   4   5   0       1371.83       1205.68        27.82 o                         
   5   5   0       1521.58       1508.96        27.95 o                         
   6   5   0        118.73        117.45         8.91 o                         
   7   5   0          0.24          2.95         5.22 o                         
   8   5   0         93.79         87.78         6.25 o                         
   0   6   0         97.42         57.82        12.78 o                         
   1   6   0       3913.63       4045.67        87.81 o                         
   2   6   0          3.18         26.41         6.72 o                         
   3   6   0        103.99         95.82         6.73 o                         
   4   6   0         28.33         16.80         8.16 o                         
   5   6   0        965.30        946.24        17.70 o                         
   6   6   0         16.80         21.94         8.13 o                         
   7   6   0        243.38        243.49         8.72 o                         
   8   6   0         47.08         80.98         6.29 o                         
   1   7   0       9210.16       8993.69       238.64 o                         
   2   7   0        704.46        913.32        29.21 o                         
   3   7   0        183.89        206.09        12.24 o                         
   4   7   0        585.17        634.90        26.39 o                         
   5   7   0        344.93        305.24         8.12 o                         
   6   7   0       1508.30       1479.12        31.21 o                         
   7   7   0         55.84         38.81         6.34 o                         
   8   7   0         34.96         60.56         6.36 o                         
   0   8   0       1707.92       2006.24        57.00 o                         
   1   8   0       4872.57       4790.60       130.27 o                         
   2   8   0        961.05       1065.62        30.81 o                         
   3   8   0        269.36        298.04         8.51 o                         
   4   8   0       1070.97        984.75        40.43 o                         
   5   8   0        192.82        186.00         6.32 o                         
   6   8   0        578.07        606.71        16.51 o                         
   7   8   0         31.58         18.63         5.53 o                         
   8   8   0         70.34         82.72         6.58 o                         
   1   9   0        335.09        286.82        13.95 o                         
   2   9   0      11942.24      11617.03       303.87 o                         
   3   9   0        159.85        203.18        19.55 o                         
   4   9   0         22.10         31.17         5.20 o                         
   5   9   0        140.35        166.42         5.98 o                         
   6   9   0         21.16         34.40         4.96 o                         
   7   9   0          7.21         10.24         5.35 o                         
   8   9   0          2.30          0.14         9.52 o                         
   0  10   0       7853.74       8687.85       185.29 o                         
   1  10   0         38.39         66.64         6.84 o                         
   2  10   0        694.95        502.44        23.42 o                         
   3  10   0         98.34         85.52         7.59 o                         
   4  10   0       2767.64       2510.05        36.58 o                         
   5  10   0        547.74        470.18         8.85 o                         
   6  10   0         44.40         30.14         4.84 o                         
   7  10   0        104.19        125.45         8.00 o                         
   8  10   0          2.60          1.22         7.16 o                         
   1  11   0        372.07        462.18        39.16 o                         
   2  11   0        122.49         82.35         6.51 o                         
   3  11   0        154.21        213.57        13.13 o                         
   4  11   0         97.34        105.90         4.94 o                         
   5  11   0        336.54        308.81         7.25 o                         
   6  11   0       2033.06       1887.26        67.89 o                         
   7  11   0        230.96        225.79        12.25 o                         
   8  11   0         88.82         69.72         7.50 o                         
   0  12   0        715.40       1227.77        26.60 o                         
   1  12   0        624.52        754.19        16.44 o                         
   2  12   0        230.48        243.68        10.82 o                         
   3  12   0       3230.89       2970.01        65.52 o                         
   4  12   0        355.54        359.73         7.24 o                         
   5  12   0        757.70        718.14        12.89 o                         
   6  12   0        296.85        313.32        14.26 o                         
   7  12   0         21.44         26.33         6.35 o                         
   8  12   0        108.56        111.36         7.67 o                         
   1  13   0       3067.97       3665.97        54.24 o                         
   2  13   0       4945.95       4895.65        92.34 o                         
   3  13   0        137.14        138.97         8.60 o                         
   4  13   0        480.49        457.42         8.57 o                         
   5  13   0        397.83        384.10         8.69 o                         
   6  13   0        109.92        110.15         7.28 o                         
   7  13   0         25.96         35.60         5.49 o                         
   0  14   0       4337.67       4465.71       100.09 o                         
   1  14   0        436.92        619.28        12.78 o                         
   2  14   0         21.49         69.65         5.86 o                         
   3  14   0        132.59        158.08         8.98 o                         
   4  14   0        429.28        389.14         7.75 o                         
   5  14   0        355.61        343.80         8.17 o                         
   6  14   0        122.77        111.94         7.23 o                         
   7  14   0        594.44        596.61        15.80 o                         
   1  15   0         50.09         56.58         6.06 o                         
   2  15   0         43.04         34.19         5.78 o                         
   3  15   0        677.63        740.98        20.39 o                         
   4  15   0         60.30         79.75         5.70 o                         
   5  15   0        398.57        339.44        10.27 o                         
   6  15   0         64.21         64.15         7.41 o                         
   7  15   0          8.30          8.13         5.66 o                         
   0  16   0        168.30        142.48         8.19 o                         
   1  16   0       2862.14       2972.64        48.89 o                         
   2  16   0        457.43        443.13        12.01 o                         
   3  16   0        115.15         77.62         9.19 o                         
   4  16   0         53.52         61.64         7.47 o                         
   5  16   0         23.34         32.73         5.41 o                         
   6  16   0        293.11        335.16        16.16 o                         
   7  16   0         57.15         75.08        12.85 o                         
   1  17   0       2359.66       2538.98        42.69 o                         
   2  17   0        587.29        589.44        16.59 o                         
   3  17   0        377.27        399.91        20.32 o                         
   4  17   0        191.47        169.92         7.52 o                         
   5  17   0         15.89          8.69         4.86 o                         
   6  17   0        173.67        232.16        13.11 o                         
   7  17   0          0.40          6.81         8.16 o                         
   0  18   0         79.81         91.67         9.68 o                         
   1  18   0          1.17         11.25         6.11 o                         
   2  18   0        728.04        772.22        35.42 o                         
   3  18   0        426.49        532.87        21.03 o                         
   4  18   0         43.06         34.01         9.35 o                         
   5  18   0        779.85        736.53        15.38 o                         
   6  18   0         29.15         29.61         5.51 o                         
   1  19   0        568.93        589.91        16.06 o                         
   2  19   0       1342.47       1347.30        40.12 o                         
   3  19   0         93.98         72.45        11.17 o                         
   4  19   0          5.22         -0.47        14.76 o                         
   5  19   0        101.16         97.25         8.68 o                         
   6  19   0          2.33         14.42         9.05 o                         
   0  20   0        169.63        203.27        67.28 o                         
   1  20   0         30.46         45.42        10.88 o                         
   2  20   0         39.06         56.46        10.68 o                         
   3  20   0         89.95        124.79        12.52 o                         
   4  20   0         29.77         42.54        10.77 o                         
   5  20   0          0.82          8.19         8.63 o                         
   6  20   0        133.77        138.09        10.32 o                         
   1  21   0        439.29        467.05        23.96 o                         
   2  21   0        225.91        222.13        15.96 o                         
   3  21   0        997.37       1068.59        48.19 o                         
   4  21   0          0.31          3.48        17.86 o                         
   5  21   0         14.63          9.48         5.80 o                         
   0  22   0        362.57        414.67        25.00 o                         
   1  22   0          9.66         33.07        15.93 o                         
   2  22   0         22.13         21.72        11.01 o                         
   3  22   0         69.35         75.32        15.85 o                         
   4  22   0          9.31         15.99         7.16 o                         
   5  22   0         65.09         76.31        10.71 o                         
   1  23   0        256.00        247.04        14.11 o                         
   2  23   0         26.89         27.77        10.30 o                         
   3  23   0         59.77         61.79        14.46 o                         
   4  23   0        100.59         83.53         7.14 o                         
   0  24   0        114.03         77.54        14.80 o                         
   1  24   0        103.95        145.23        15.90 o                         
   2  24   0        372.31        351.62        45.43 o                         
   3  24   0          2.99         17.73        11.96 o                         
   4  24   0        101.11        104.63         8.06 o                         
   1  25   0          7.43          7.68         8.07 o                         
   2  25   0         20.20         31.50         8.73 o                         
   3  25   0        183.78        169.01        18.84 o                         
   0  26   0         15.26         25.33        10.59 o                         
   1  26   0          2.32          9.89         8.24 o                         
   2  26   0         38.61         55.55        15.08 o                         
  -9   1   1         32.69         39.53        15.56 o                         
  -8   1   1        115.78        101.24         5.88 o                         
  -7   1   1          2.83          4.67         4.59 o                         
  -6   1   1       1005.30       1007.41        26.01 o                         
  -5   1   1        773.41        832.55        16.27 o                         
  -4   1   1         21.42         35.91         5.82 o                         
  -3   1   1       7079.65       7711.59       182.46 o                         
  -2   1   1       2176.72       2029.45       164.02 o                         
  -1   1   1        749.36        677.25        29.92 o                         
   0   1   1         57.03         91.70         6.42 o                         
   1   1   1        197.92        198.32        11.57 o                         
   2   1   1      68298.83      76204.26      1980.35 o                         
   3   1   1         19.29        135.32        10.67 o                         
   4   1   1       1772.32       1934.00        39.49 o                         
   5   1   1         20.10         30.41         5.66 o                         
   6   1   1       1058.37       1029.19        19.69 o                         
   7   1   1        203.30        157.41         6.09 o                         
   8   1   1          9.03         12.43         4.90 o                         
   9   1   1          0.31         -0.14         8.11 o                         
  -9   2   1         22.10         19.87         6.35 o                         
  -8   2   1         18.24         10.56         5.13 o                         
  -7   2   1         21.26         20.99         4.80 o                         
  -6   2   1         79.41         73.12         5.79 o                         
  -5   2   1        149.76        159.68         5.51 o                         
  -4   2   1       1445.94       1291.66        27.82 o                         
  -3   2   1        449.07        224.93        16.02 o                         
  -2   2   1        262.58        310.28        16.49 o                         
  -1   2   1        185.85        199.22         9.80 o                         
   0   2   1        268.89        446.10        17.72 o                         
   1   2   1       5946.10       6535.72       172.08 o                         
   2   2   1      12743.85      13772.62       295.05 o                         
   3   2   1       1579.72       2078.74        52.54 o                         
   4   2   1         30.64         23.47         7.01 o                         
   5   2   1       3332.58       3501.83        60.51 o                         
   6   2   1         20.95         19.17         5.94 o                         
   7   2   1         36.33         31.53         5.53 o                         
   8   2   1         17.83         25.30         5.77 o                         
   9   2   1          2.76          8.45         7.82 o                         
  -9   3   1         20.76         17.65         5.04 o                         
  -8   3   1          0.33         -2.21         5.09 o                         
  -7   3   1         14.12         11.99         4.42 o                         
  -6   3   1         12.01         18.42         5.78 o                         
  -5   3   1        397.82        371.72         7.42 o                         
  -4   3   1         55.20         43.59         5.36 o                         
  -3   3   1         29.38         63.12         9.40 o                         
  -2   3   1       8466.04       8055.66       151.31 o                         
  -1   3   1       9203.96       8207.62       175.67 o                         
   0   3   1        517.29        894.23        35.02 o                         
   1   3   1      16250.62      19625.21       417.54 o                         
   2   3   1      24249.94      27775.59       457.86 o                         
   3   3   1       1032.04       1160.67        27.31 o                         
   4   3   1       1344.62       1639.51        33.87 o                         
   5   3   1         16.95         23.63         5.17 o                         
   6   3   1        472.69        438.66        11.10 o                         
   7   3   1        536.51        492.35        19.83 o                         
   8   3   1         70.16         51.15         5.34 o                         
  -9   4   1          2.48          3.10         6.68 o                         
  -8   4   1         94.29         87.22         5.80 o                         
  -7   4   1        225.85        215.51         6.54 o                         
  -6   4   1       1113.33       1003.93        25.44 o                         
  -5   4   1         89.81        103.88         8.92 o                         
  -4   4   1        547.96        610.49        12.24 o                         
  -3   4   1       1417.46       1270.99        29.24 o                         
  -2   4   1        799.93        767.31        18.37 o                         
  -1   4   1       1269.14       1052.44        31.34 o                         
   0   4   1       8574.54       9214.91       340.97 o                         
   1   4   1      69694.13      77144.20      1638.85 o                         
   2   4   1       1997.01       2221.80        63.08 o                         
   3   4   1       2026.69       1844.21        56.22 o                         
   4   4   1        284.53        291.93        10.27 o                         
   5   4   1        329.73        294.79         6.44 o                         
   6   4   1        247.39        274.65        10.92 o                         
   7   4   1        934.07        907.18        19.88 o                         
   8   4   1         49.43         72.63         5.30 o                         
  -9   5   1          3.74          2.23         4.47 o                         
  -8   5   1         22.56         24.36         5.20 o                         
  -7   5   1          8.17         15.21         4.92 o                         
  -6   5   1          9.97         13.31         9.32 o                         
  -5   5   1        152.30        186.97         8.91 o                         
  -4   5   1       3803.27       3821.85        56.34 o                         
  -3   5   1        864.93        977.95        23.99 o                         
  -2   5   1        199.41        173.99         8.68 o                         
  -1   5   1       1594.35       1534.36        42.82 o                         
   0   5   1      10005.44      10446.36       273.37 o                         
   1   5   1      30845.69      33723.34       621.25 o                         
   2   5   1          2.01         65.68        11.17 o                         
   3   5   1       1169.10       1486.38        47.14 o                         
   4   5   1        856.21        794.97        23.33 o                         
   5   5   1        185.38        144.73         4.65 o                         
   6   5   1          0.14         16.74         7.78 o                         
   7   5   1         18.36         18.53         5.69 o                         
   8   5   1        142.49        162.55         8.97 o                         
  -8   6   1         28.32         34.89         5.72 o                         
  -7   6   1         83.95        106.27         6.36 o                         
  -6   6   1        681.32        616.16        19.01 o                         
  -5   6   1          9.84         22.13         8.27 o                         
  -4   6   1        190.05        219.17         7.42 o                         
  -3   6   1       3270.97       2984.44        69.43 o                         
  -2   6   1       2568.45       2681.85        74.68 o                         
  -1   6   1         29.51         61.30         9.99 o                         
   0   6   1       7672.69       8109.46       180.59 o                         
   1   6   1       4052.42       3889.46        73.98 o                         
   2   6   1        270.66        284.32        14.89 o                         
   3   6   1       2554.71       2846.43        64.98 o                         
   4   6   1        190.56        151.17         7.12 o                         
   5   6   1       1982.14       1903.82        23.30 o                         
   6   6   1        352.63        318.57        11.52 o                         
   7   6   1        104.89        102.18         9.74 o                         
   8   6   1        256.32        266.29        11.81 o                         
  -8   7   1         84.23         91.64         6.91 o                         
  -7   7   1         18.39         24.89         5.65 o                         
  -6   7   1        530.86        557.73        16.67 o                         
  -5   7   1       1296.15       1079.29        22.26 o                         
  -4   7   1        529.92        524.85        18.51 o                         
  -3   7   1        373.00        304.81        21.21 o                         
  -2   7   1       3122.76       3290.37       158.70 o                         
  -1   7   1         32.22         34.03         6.81 o                         
   0   7   1       6081.46       6412.34       138.73 o                         
   1   7   1       6550.55       6728.09       126.32 o                         
   2   7   1      10760.89      11306.13       298.72 o                         
   3   7   1       2210.25       2452.45        48.14 o                         
   4   7   1       1492.38       1469.24        31.25 o                         
   5   7   1         67.64        117.57         8.01 o                         
   6   7   1        644.33        604.39        16.03 o                         
   7   7   1        478.78        467.84        17.00 o                         
   8   7   1         47.27         49.61         6.01 o                         
  -8   8   1         93.00         88.84         6.55 o                         
  -7   8   1         81.82         78.97         6.28 o                         
  -6   8   1       1784.22       1872.00        63.48 o                         
  -5   8   1        899.30        840.13        18.31 o                         
  -4   8   1       1294.64       1123.13        45.38 o                         
  -3   8   1       1413.75       1526.99        30.99 o                         
  -2   8   1       4533.93       4129.46        91.50 o                         
  -1   8   1       1281.31       1451.50        62.06 o                         
   0   8   1        540.46        503.80        15.64 o                         
   1   8   1       5303.36       6120.79       101.93 o                         
   2   8   1        934.67        899.63        22.33 o                         
   3   8   1         14.76         34.64         4.73 o                         
   4   8   1       3699.53       3549.27        69.07 o                         
   5   8   1         35.56         28.26         4.79 o                         
   6   8   1          1.48          9.53         4.88 o                         
   7   8   1         96.59        106.20         6.72 o                         
   8   8   1          5.05          0.17         5.98 o                         
  -8   9   1          0.28          4.08         5.61 o                         
  -7   9   1          0.33          8.39         5.46 o                         
  -6   9   1        284.31        306.03        13.96 o                         
  -5   9   1        287.75        278.63         6.47 o                         
  -4   9   1        315.75        401.30        17.73 o                         
  -3   9   1        470.17        711.37        40.01 o                         
  -2   9   1       1230.40       1280.35        35.56 o                         
  -1   9   1        451.44        679.41        35.86 o                         
   0   9   1         57.91         48.47         9.83 o                         
   1   9   1        249.38        225.22         8.59 o                         
   2   9   1        539.04        689.78        23.63 o                         
   3   9   1       1359.48       1401.11        25.74 o                         
   4   9   1       1109.41       1141.42        24.08 o                         
   5   9   1        219.69        211.88         7.16 o                         
   6   9   1       1138.32       1162.64        41.83 o                         
   7   9   1        199.46        217.54         7.44 o                         
   8   9   1         35.57         30.03         6.47 o                         
  -8  10   1         60.85         49.73         7.80 o                         
  -7  10   1         28.85         47.51         6.54 o                         
  -6  10   1       1121.11       1119.51        28.22 o                         
  -5  10   1         73.68         68.54         4.52 o                         
  -4  10   1       3183.09       2931.79        58.11 o                         
  -3  10   1       1189.04       1229.84        34.70 o                         
  -2  10   1       1678.95       1786.30        69.04 o                         
  -1  10   1       1892.50       1756.28        36.08 o                         
   0  10   1       2650.90       2100.98        42.11 o                         
   1  10   1       3675.25       3048.93        57.56 o                         
   2  10   1      10626.10      11072.42       607.46 o                         
   3  10   1         27.82         42.16         5.53 o                         
   4  10   1        175.11        142.18         6.83 o                         
   5  10   1       1158.89       1066.76        16.27 o                         
   6  10   1         14.03         45.36         4.80 o                         
   7  10   1         17.09         18.43         5.50 o                         
   8  10   1        226.69        227.47        10.51 o                         
  -8  11   1         35.44         36.04         7.23 o                         
  -7  11   1        240.39        336.44        28.07 o                         
  -6  11   1         82.27         76.27         6.24 o                         
  -5  11   1         47.44         55.05         5.04 o                         
  -4  11   1         71.79         99.07         5.63 o                         
  -3  11   1        149.29        146.54         9.16 o                         
  -2  11   1       1809.56       1593.40        43.58 o                         
  -1  11   1       1045.54        935.58        20.20 o                         
   0  11   1        769.55        587.63        13.25 o                         
   1  11   1         38.53         56.17         4.91 o                         
   2  11   1         53.29        105.91         5.89 o                         
   3  11   1         27.06         42.57         6.16 o                         
   4  11   1         11.00         32.37         4.52 o                         
   5  11   1        153.84        148.89         5.40 o                         
   6  11   1         24.15          5.05         4.72 o                         
   7  11   1         11.77         21.36         8.74 o                         
   8  11   1         12.55         13.71         6.46 o                         
  -8  12   1         82.52         86.11        10.45 o                         
  -7  12   1         17.96         14.56         6.70 o                         
  -6  12   1        190.77        158.03        10.06 o                         
  -5  12   1       1027.45        991.64        26.29 o                         
  -4  12   1        644.71        557.08        10.66 o                         
  -3  12   1        100.39        131.94         8.33 o                         
  -2  12   1         27.01         37.47         6.41 o                         
  -1  12   1         67.06         48.66         6.47 o                         
   0  12   1       5973.31       5882.22        83.24 o                         
   1  12   1        684.70        769.17        23.58 o                         
   2  12   1        860.54        740.73        56.60 o                         
   3  12   1        625.69        725.67        14.78 o                         
   4  12   1        469.32        458.14         9.35 o                         
   5  12   1         33.19         48.57         4.78 o                         
   6  12   1       1357.44       1345.09        41.29 o                         
   7  12   1         52.00         92.52        11.86 o                         
   8  12   1          2.08          4.07         5.88 o                         
  -8  13   1         55.90         63.31         9.37 o                         
  -7  13   1          9.57         25.74         6.81 o                         
  -6  13   1        280.54        265.48         8.76 o                         
  -5  13   1       1016.59       1020.69        17.17 o                         
  -4  13   1          1.49          8.78         5.04 o                         
  -3  13   1        295.17        302.20        11.28 o                         
  -2  13   1         12.59         25.10         6.91 o                         
  -1  13   1       1366.49       1344.71        23.76 o                         
   0  13   1        445.31        442.15        12.48 o                         
   1  13   1       1466.59       1489.09        26.60 o                         
   2  13   1       1367.44       1635.48        32.63 o                         
   3  13   1          6.56         14.47         7.52 o                         
   4  13   1       1048.50       1073.58        16.35 o                         
   5  13   1        145.09        117.27         5.26 o                         
   6  13   1         93.55         86.08         6.62 o                         
   7  13   1          4.25         15.98         6.47 o                         
  -7  14   1        102.34        113.22         7.36 o                         
  -6  14   1         36.71         54.72         6.16 o                         
  -5  14   1         59.95         85.50         5.86 o                         
  -4  14   1       1175.35       1168.89        18.90 o                         
  -3  14   1        171.58        126.24         7.81 o                         
  -2  14   1        214.45        221.45         6.68 o                         
  -1  14   1       3848.01       3954.83        69.53 o                         
   0  14   1         98.28        105.55         6.18 o                         
   1  14   1          7.00         26.62         5.63 o                         
   2  14   1       2262.19       2474.31        48.13 o                         
   3  14   1        421.03        390.51        12.89 o                         
   4  14   1        287.92        298.88         6.78 o                         
   5  14   1         20.00         13.57         4.71 o                         
   6  14   1        148.24        172.30         7.28 o                         
   7  14   1         18.90         15.07         7.30 o                         
  -7  15   1         15.35         21.03         5.89 o                         
  -6  15   1         47.11         53.80         5.95 o                         
  -5  15   1         83.41         74.27         5.51 o                         
  -4  15   1        419.84        385.58        10.44 o                         
  -3  15   1         16.48         25.98        10.13 o                         
  -2  15   1         50.69         80.58         7.02 o                         
  -1  15   1       1447.03       1566.53        27.97 o                         
   0  15   1         26.44         26.61         6.15 o                         
   1  15   1       1190.15       1061.48        17.29 o                         
   2  15   1        450.65        520.87        18.46 o                         
   3  15   1       1641.77       1712.95        48.28 o                         
   4  15   1         65.75         77.53         4.87 o                         
   5  15   1        116.50        106.15         5.28 o                         
   6  15   1         25.59         28.78         5.60 o                         
   7  15   1          2.08          7.40         6.73 o                         
  -7  16   1          2.24          1.50         5.23 o                         
  -6  16   1        145.94        145.98         8.57 o                         
  -5  16   1        159.76        124.11         6.28 o                         
  -4  16   1        516.72        469.34        13.37 o                         
  -3  16   1        515.49        471.79        18.78 o                         
  -2  16   1        560.32        571.18        13.81 o                         
  -1  16   1       1077.21       1127.26        19.84 o                         
   0  16   1        639.69        616.02        12.59 o                         
   1  16   1         39.09         60.12         5.88 o                         
   2  16   1         66.40         92.10         7.40 o                         
   3  16   1       1208.44       1234.64        37.07 o                         
   4  16   1         94.68        130.61         5.37 o                         
   5  16   1          1.90          5.01         5.66 o                         
   6  16   1         60.51         72.38         7.61 o                         
   7  16   1          0.05         -4.60         8.44 o                         
  -7  17   1          1.94          0.71         8.13 o                         
  -6  17   1        339.74        305.38        12.19 o                         
  -5  17   1        148.07        140.25         5.84 o                         
  -4  17   1       1236.62       1193.04        48.05 o                         
  -3  17   1         45.51         43.02        18.82 o                         
  -2  17   1          6.55         13.01         7.76 o                         
  -1  17   1        675.65        683.90        15.56 o                         
   0  17   1         90.41        152.05         6.93 o                         
   1  17   1         24.61         54.23         7.39 o                         
   2  17   1          4.94         35.93         7.21 o                         
   3  17   1        748.09        729.20        25.33 o                         
   4  17   1         59.95         79.61         9.16 o                         
   5  17   1        260.47        261.53         8.21 o                         
   6  17   1          3.16         -4.11         5.72 o                         
  -6  18   1          1.77          0.86         6.09 o                         
  -5  18   1        220.51        197.81         7.85 o                         
  -4  18   1         43.13         37.27         9.98 o                         
  -3  18   1        106.41        108.37        11.55 o                         
  -2  18   1          5.12         19.01        11.33 o                         
  -1  18   1        128.97        184.03         8.60 o                         
   0  18   1        346.31        290.71         8.52 o                         
   1  18   1          1.57         17.82         7.09 o                         
   2  18   1        133.30        147.65        12.28 o                         
   3  18   1         20.91         29.27         8.55 o                         
   4  18   1        834.38        902.63        27.81 o                         
   5  18   1        171.45        176.53         9.45 o                         
   6  18   1         50.61         64.75         9.15 o                         
  -6  19   1         65.25         71.68         7.79 o                         
  -5  19   1         59.55         82.23        10.42 o                         
  -4  19   1         39.37         38.86         7.89 o                         
  -3  19   1         19.79         24.45        10.69 o                         
  -2  19   1        112.85        142.99        12.32 o                         
  -1  19   1        642.18        722.58        17.97 o                         
   0  19   1       1877.28       2016.93        41.09 o                         
   1  19   1        330.84        380.90        13.39 o                         
   2  19   1        257.58        261.36        14.60 o                         
   3  19   1         29.67         37.54         8.46 o                         
   4  19   1        212.09        213.93        10.92 o                         
   5  19   1         82.58         83.61        10.56 o                         
   6  19   1          0.55          5.71         8.92 o                         
  -6  20   1          0.11          5.77         5.99 o                         
  -5  20   1        258.34        311.84        10.93 o                         
  -4  20   1          0.52          9.69         7.46 o                         
  -3  20   1        353.87        407.63        18.11 o                         
  -2  20   1         19.79         42.85        11.33 o                         
  -1  20   1        196.58        180.62        12.45 o                         
   0  20   1       3899.10       3831.63       141.16 o                         
   1  20   1        844.64        930.60        25.04 o                         
   2  20   1         11.20         -3.48        10.58 o                         
   3  20   1        117.63        108.01        17.94 o                         
   4  20   1         79.03        117.63        17.28 o                         
   5  20   1          8.20         13.99         8.73 o                         
   6  20   1         76.93         94.87         9.15 o                         
  -5  21   1          2.05          3.14         5.70 o                         
  -4  21   1         17.60         26.76        10.03 o                         
  -3  21   1        508.29        509.08        20.11 o                         
  -2  21   1          3.19         21.26        10.80 o                         
  -1  21   1        299.34        313.52        20.23 o                         
   0  21   1          0.66          6.23         8.22 o                         
   1  21   1          9.44         35.10        12.00 o                         
   2  21   1        236.97        269.41        32.46 o                         
   3  21   1         30.21          9.28        15.48 o                         
   4  21   1        196.71        202.29        12.81 o                         
   5  21   1          0.50         -0.28         8.45 o                         
  -5  22   1          7.86          3.16         9.62 o                         
  -4  22   1         63.32         69.78         7.67 o                         
  -3  22   1        162.02        138.69        22.08 o                         
  -2  22   1          2.11          4.73        11.03 o                         
  -1  22   1       1715.17       1769.03        72.80 o                         
   0  22   1        226.64        266.19        14.40 o                         
   1  22   1        258.59        277.73        14.89 o                         
   2  22   1         48.68         57.87        11.21 o                         
   3  22   1         26.50         45.47        10.55 o                         
   4  22   1        113.77        115.00         9.59 o                         
   5  22   1        130.10        111.16         8.64 o                         
  -4  23   1          0.44          5.41         7.79 o                         
  -3  23   1         13.31         12.63        13.74 o                         
  -2  23   1        397.61        495.68        19.75 o                         
  -1  23   1         81.32         89.82        16.72 o                         
   0  23   1        161.91        197.63        12.83 o                         
   1  23   1        143.36        170.19        17.66 o                         
   2  23   1         83.94         70.45        15.40 o                         
   3  23   1          9.78         16.62        19.66 o                         
   4  23   1         24.73         18.89         6.36 o                         
  -4  24   1        146.75        165.85         9.31 o                         
  -3  24   1         30.02         28.30        12.07 o                         
  -2  24   1          6.64          7.54         9.63 o                         
  -1  24   1         93.28         80.27         8.32 o                         
   0  24   1        338.21        320.93        19.06 o                         
   1  24   1         52.31         56.55        14.29 o                         
   2  24   1         89.43        154.14        15.98 o                         
   3  24   1        106.09        152.90        10.56 o                         
   4  24   1         28.15         27.79         6.61 o                         
  -3  25   1         40.21         22.45        10.20 o                         
  -2  25   1         11.53          7.51        11.93 o                         
  -1  25   1         51.83         27.23         8.25 o                         
   0  25   1        521.50        577.68        19.95 o                         
   1  25   1         13.31         16.36         8.35 o                         
   2  25   1         55.37         57.94         6.76 o                         
   3  25   1         23.32         37.03         7.73 o                         
  -2  26   1         20.86         25.80         7.41 o                         
  -1  26   1        358.53        369.64        45.91 o                         
   0  26   1         39.90         49.27         7.68 o                         
   1  26   1        107.84        100.40         8.40 o                         
   2  26   1         98.96        113.06         8.45 o                         
  -9   0   2          0.42          0.16         8.81 o                         
  -8   0   2        168.71        175.28        33.09 o                         
  -7   0   2          6.14          3.12         8.18 o                         
  -6   0   2        478.57        419.21        15.34 o                         
  -5   0   2       2414.52       2150.10        50.99 o                         
  -4   0   2       6762.51       6265.16       426.56 o                         
  -3   0   2       1071.22       1335.76        37.78 o                         
  -2   0   2      54138.62      54727.23      2018.59 o                         
  -1   0   2      59236.87      62879.41      2315.12 o                         
   0   0   2        343.91        762.35        31.24 o                         
   1   0   2      34114.92      43509.73      1602.00 o                         
   2   0   2      40319.26      43232.02      1594.65 o                         
   3   0   2       8536.15       9669.86       402.04 o                         
   4   0   2       1399.44       1317.97        33.44 o                         
   5   0   2       1148.31       1078.98        23.94 o                         
   6   0   2       1950.88       2030.41        55.84 o                         
   7   0   2         11.08          6.91         6.78 o                         
   8   0   2         40.88         52.09         6.60 o                         
  -9   1   2          2.68         -0.67         6.60 o                         
  -8   1   2          5.54          5.71         5.00 o                         
  -7   1   2          3.57          5.01         5.02 o                         
  -6   1   2          3.91          7.18         3.95 o                         
  -5   1   2       1020.59       1029.63        22.81 o                         
  -4   1   2          3.74         38.89         9.65 o                         
  -3   1   2       4203.91       3907.86       108.81 o                         
  -2   1   2       1218.45       1620.81        67.80 o                         
  -1   1   2      12409.83      12008.59       586.66 o                         
   0   1   2      15754.83      15313.97       565.87 o                         
   1   1   2       9376.63       9316.70       345.43 o                         
   2   1   2        335.54        608.74        55.05 o                         
   3   1   2        264.85        477.47        20.91 o                         
   4   1   2       5086.49       5683.61       107.59 o                         
   5   1   2          0.97          8.22         5.74 o                         
   6   1   2        470.18        385.95         9.67 o                         
   7   1   2          0.71          0.01         4.67 o                         
   8   1   2        204.45        204.45         9.12 o                         
  -9   2   2        381.34        411.76        11.36 o                         
  -8   2   2          1.24          0.59         5.81 o                         
  -7   2   2        108.54         89.77         6.24 o                         
  -6   2   2        592.51        572.87        14.63 o                         
  -5   2   2       1029.07       1122.41        21.66 o                         
  -4   2   2        333.96        324.89        11.31 o                         
  -3   2   2       6458.93       6931.08       187.31 o                         
  -2   2   2       3509.94       3191.05       124.91 o                         
  -1   2   2       2659.16       2264.59        86.98 o                         
   0   2   2      14387.13      17728.65       652.52 o                         
   1   2   2       4213.52       4279.31       114.27 o                         
   2   2   2       1121.52        932.15        30.13 o                         
   3   2   2       7484.65       8740.75       290.94 o                         
   4   2   2       3012.54       3464.64        60.34 o                         
   5   2   2        532.26        452.32        10.75 o                         
   6   2   2          6.91          9.74         5.94 o                         
   7   2   2         65.06         61.04         5.68 o                         
   8   2   2        125.54        107.80         6.25 o                         
  -9   3   2         57.02         52.56         5.53 o                         
  -8   3   2         19.03         12.40         5.23 o                         
  -7   3   2         21.18         14.55         5.10 o                         
  -6   3   2         76.64         69.50         4.27 o                         
  -5   3   2       1622.00       1621.31        26.64 o                         
  -4   3   2       1231.38       1191.72        22.92 o                         
  -3   3   2       1343.62        987.51        34.30 o                         
  -2   3   2          1.84         14.71        11.15 o                         
  -1   3   2       1571.87       1537.07        51.68 o                         
   0   3   2       1599.45       3061.79       114.06 o                         
   1   3   2      18541.29      19568.90       416.98 o                         
   2   3   2       1916.57       2160.53        50.23 o                         
   3   3   2       1099.60        862.25        22.37 o                         
   4   3   2       8429.71       8635.20       160.82 o                         
   5   3   2       3431.75       3506.78        45.70 o                         
   6   3   2         32.93         41.00         8.86 o                         
   7   3   2         12.43         13.85         5.35 o                         
   8   3   2         12.72          7.77         4.94 o                         
  -9   4   2          0.04          2.52         4.83 o                         
  -8   4   2          3.77          1.31         5.18 o                         
  -7   4   2         38.24         42.57         5.16 o                         
  -6   4   2         37.80         35.37         4.54 o                         
  -5   4   2       1870.05       1733.55        25.35 o                         
  -4   4   2       1252.79        996.42        23.93 o                         
  -3   4   2        433.90        483.23        31.24 o                         
  -2   4   2        255.07        231.27        14.02 o                         
  -1   4   2      13922.12      16016.22       400.05 o                         
   0   4   2          0.24        119.92        11.04 o                         
   1   4   2       4551.07       5216.46       138.58 o                         
   2   4   2       9843.94      11101.34       293.67 o                         
   3   4   2         15.03         32.20         7.84 o                         
   4   4   2        909.54        967.21        22.32 o                         
   5   4   2        158.16        148.35         4.85 o                         
   6   4   2        681.35        573.00        13.26 o                         
   7   4   2          8.91         13.86         7.41 o                         
   8   4   2         53.87         63.97         6.22 o                         
  -9   5   2          0.10         -3.05         4.67 o                         
  -8   5   2        242.89        278.98        10.72 o                         
  -7   5   2         17.29         13.96         4.97 o                         
  -6   5   2          1.21          7.91         7.27 o                         
  -5   5   2        197.47        178.15         6.60 o                         
  -4   5   2        219.96        295.58         9.01 o                         
  -3   5   2       1853.97       1788.46        84.62 o                         
  -2   5   2       2665.31       2437.20        68.64 o                         
  -1   5   2       6330.23       6215.71       134.06 o                         
   0   5   2       4877.19       6037.84       189.87 o                         
   1   5   2      30423.84      33456.58       685.29 o                         
   2   5   2       8357.56       9898.24       262.44 o                         
   3   5   2        875.91        765.28        21.58 o                         
   4   5   2       2259.28       2339.39        41.58 o                         
   5   5   2          1.01         41.60         4.01 o                         
   6   5   2        175.95        178.49         6.80 o                         
   7   5   2        164.20        173.94         9.19 o                         
   8   5   2        159.82        162.01         7.68 o                         
  -8   6   2        125.27        127.80         9.28 o                         
  -7   6   2        292.99        276.78         7.78 o                         
  -6   6   2        538.89        590.45        17.78 o                         
  -5   6   2       1302.56       1291.55        19.60 o                         
  -4   6   2       1333.13       1286.14        31.75 o                         
  -3   6   2       4270.39       3914.20       109.39 o                         
  -2   6   2        357.42        311.73        15.43 o                         
  -1   6   2        496.65        421.06        13.20 o                         
   0   6   2        747.83        722.27        50.20 o                         
   1   6   2        479.14        713.51        15.12 o                         
   2   6   2      11356.44      12520.27       339.27 o                         
   3   6   2       3152.64       3325.12        64.21 o                         
   4   6   2        433.59        363.57         9.66 o                         
   5   6   2        747.33        735.69        12.22 o                         
   6   6   2        176.48        179.28         7.08 o                         
   7   6   2          1.95          4.51         7.00 o                         
   8   6   2         77.75         87.26         5.86 o                         
  -8   7   2          0.28         -2.64         5.50 o                         
  -7   7   2        550.12        484.01        11.25 o                         
  -6   7   2       1611.38       1631.67        29.57 o                         
  -5   7   2          6.75         22.16         4.48 o                         
  -4   7   2        453.64        351.07         9.48 o                         
  -3   7   2         53.97         46.46         7.19 o                         
  -2   7   2         44.36        113.65        11.32 o                         
  -1   7   2       5977.64       5820.55       125.72 o                         
   0   7   2          8.70         56.94         5.03 o                         
   1   7   2        569.42        505.84        11.43 o                         
   2   7   2       1295.92       1393.09        35.40 o                         
   3   7   2       1641.43       2108.18        42.37 o                         
   4   7   2          5.72         49.29         5.56 o                         
   5   7   2        765.85        831.29        17.29 o                         
   6   7   2        620.32        691.21        21.23 o                         
   7   7   2         33.38         37.56         6.34 o                         
   8   7   2         12.08          1.28         4.95 o                         
  -8   8   2         23.65         45.49         6.10 o                         
  -7   8   2        110.01        144.83         7.41 o                         
  -6   8   2         44.63         62.28         5.43 o                         
  -5   8   2         75.23         69.14         4.72 o                         
  -4   8   2        173.60        187.26         7.27 o                         
  -3   8   2          0.25         19.49         7.16 o                         
  -2   8   2        203.98        212.16         9.65 o                         
  -1   8   2       1559.07       1349.37        31.95 o                         
   0   8   2       6729.21       5581.39       150.91 o                         
   1   8   2      14028.26      14618.87       242.05 o                         
   2   8   2        356.06        271.41        10.38 o                         
   3   8   2        172.42        211.55        10.70 o                         
   4   8   2          5.60         28.67         5.05 o                         
   5   8   2        807.57        858.12        12.84 o                         
   6   8   2        343.08        379.74        15.97 o                         
   7   8   2        121.53        152.31         7.41 o                         
   8   8   2          0.25         -0.46         5.01 o                         
  -8   9   2          7.43          7.93         4.85 o                         
  -7   9   2        175.53        239.64        12.72 o                         
  -6   9   2       1283.84       1152.49        43.03 o                         
  -5   9   2        205.75        198.20         6.14 o                         
  -4   9   2         36.60         54.83         6.89 o                         
  -3   9   2       2257.53       2097.98        42.03 o                         
  -2   9   2       2192.70       2002.93        39.24 o                         
  -1   9   2        182.20        158.47         7.26 o                         
   0   9   2       1558.49       1624.66        34.08 o                         
   1   9   2       1851.59       1936.17        55.18 o                         
   2   9   2        795.23        862.29        20.24 o                         
   3   9   2       1244.14       1508.47        33.50 o                         
   4   9   2        359.44        411.51         7.58 o                         
   5   9   2         82.70         81.58         5.59 o                         
   6   9   2         10.66         14.82         5.92 o                         
   7   9   2        102.70         94.73         5.93 o                         
   8   9   2         23.62         19.00         5.93 o                         
  -8  10   2          3.95         -0.76         7.58 o                         
  -7  10   2        122.11        139.86        11.27 o                         
  -6  10   2          3.83         14.04         4.88 o                         
  -5  10   2        331.04        292.35         9.69 o                         
  -4  10   2       1425.25       1367.25        30.90 o                         
  -3  10   2       1754.70       1615.64        33.31 o                         
  -2  10   2       1480.27       1218.00        49.89 o                         
  -1  10   2        685.42        540.22        23.97 o                         
   0  10   2         30.68         64.50         4.59 o                         
   1  10   2       1099.38        907.77        16.17 o                         
   2  10   2       2750.60       3033.07        52.61 o                         
   3  10   2        649.71        858.92        17.42 o                         
   4  10   2        310.17        329.44         6.63 o                         
   5  10   2        231.15        241.26         8.30 o                         
   6  10   2        539.41        495.76        13.50 o                         
   7  10   2         35.31         18.91         4.93 o                         
   8  10   2          0.50          5.28         6.47 o                         
  -8  11   2         73.23         65.05         6.37 o                         
  -7  11   2        697.18        712.90        23.37 o                         
  -6  11   2        139.59        138.40         6.41 o                         
  -5  11   2        548.29        477.81        11.64 o                         
  -4  11   2         37.72         32.45         4.81 o                         
  -3  11   2         42.63         42.73         7.62 o                         
  -2  11   2       3344.57       2837.98        76.08 o                         
  -1  11   2       1758.51       2003.75       107.45 o                         
   0  11   2        558.28        612.37        12.09 o                         
   1  11   2        397.06        589.87        12.43 o                         
   2  11   2       3440.76       3572.48        80.55 o                         
   3  11   2       1866.78       1794.97        35.28 o                         
   4  11   2        454.94        449.46         9.77 o                         
   5  11   2         71.14         75.22         5.22 o                         
   6  11   2        172.84        153.62         6.99 o                         
   7  11   2        147.26        156.50        15.15 o                         
   8  11   2         21.08         21.01        13.31 o                         
  -8  12   2         35.48         40.63         6.90 o                         
  -7  12   2         62.37         73.57         6.92 o                         
  -6  12   2         15.92         18.23         6.10 o                         
  -5  12   2       2185.74       1979.30        32.40 o                         
  -4  12   2         11.21         11.98         4.83 o                         
  -3  12   2       1186.84       1181.99        30.39 o                         
  -2  12   2        305.68        433.59        15.14 o                         
  -1  12   2       3878.16       4409.16       112.02 o                         
   0  12   2        903.61        910.84        40.49 o                         
   1  12   2       1485.57       1325.94        22.91 o                         
   2  12   2        113.08        162.18         8.89 o                         
   3  12   2       1924.81       1838.58        29.76 o                         
   4  12   2        416.48        405.82        10.48 o                         
   5  12   2        369.44        366.11         8.05 o                         
   6  12   2        127.57        114.25         7.81 o                         
   7  12   2          7.29         17.54        11.26 o                         
  -7  13   2         97.60        121.56         7.11 o                         
  -6  13   2        475.93        499.38        14.32 o                         
  -5  13   2        330.42        276.04         8.69 o                         
  -4  13   2        294.00        212.81         7.28 o                         
  -3  13   2        718.42        704.56        16.63 o                         
  -2  13   2       3024.18       3169.63        73.63 o                         
  -1  13   2        650.55        677.74        48.31 o                         
   0  13   2       2648.43       2827.14        55.47 o                         
   1  13   2          9.69         46.60         7.72 o                         
   2  13   2        611.47        561.53        12.15 o                         
   3  13   2         76.65        125.64        10.80 o                         
   4  13   2          3.25          6.57         4.92 o                         
   5  13   2        114.01        134.82         7.73 o                         
   6  13   2        133.84        131.25         5.75 o                         
   7  13   2          4.53         11.25        10.86 o                         
  -7  14   2          3.76          1.05         5.63 o                         
  -6  14   2        381.62        409.29        10.64 o                         
  -5  14   2        221.73        238.28         7.23 o                         
  -4  14   2          6.99         12.86         5.49 o                         
  -3  14   2        459.49        372.72        14.70 o                         
  -2  14   2        313.76        321.24        12.25 o                         
  -1  14   2        118.35        109.45         7.94 o                         
   0  14   2        642.71        697.58        15.46 o                         
   1  14   2        887.52        879.40        17.10 o                         
   2  14   2        688.89        696.62        23.06 o                         
   3  14   2       1842.89       1925.72       108.28 o                         
   4  14   2        349.31        369.49         7.89 o                         
   5  14   2        387.40        363.96         7.98 o                         
   6  14   2        607.16        594.34        13.36 o                         
   7  14   2         49.55         65.09         7.83 o                         
  -7  15   2         42.72         43.96         7.07 o                         
  -6  15   2          8.46          3.03         6.49 o                         
  -5  15   2          2.76          6.32         5.20 o                         
  -4  15   2        194.55        164.70         7.41 o                         
  -3  15   2         23.92         20.12        11.16 o                         
  -2  15   2       1423.82       1408.07        22.85 o                         
  -1  15   2         31.92         40.38         6.05 o                         
   0  15   2        392.25        413.43         8.42 o                         
   1  15   2       1136.40       1304.46        23.62 o                         
   2  15   2        250.07        256.17        10.19 o                         
   3  15   2         31.44         32.36         9.06 o                         
   4  15   2         37.73         34.54         4.73 o                         
   5  15   2        592.44        599.38        10.60 o                         
   6  15   2         12.90         26.52         6.01 o                         
   7  15   2          0.09          1.99         5.32 o                         
  -7  16   2         98.30         99.35         7.84 o                         
  -6  16   2        129.75        131.74         6.52 o                         
  -5  16   2         60.63         62.81         7.03 o                         
  -4  16   2        788.55        693.15        20.13 o                         
  -3  16   2         71.03         80.48        16.43 o                         
  -2  16   2       2029.25       2062.40        34.76 o                         
  -1  16   2        111.79        104.22         7.00 o                         
   0  16   2        920.51        881.78        18.37 o                         
   1  16   2       1897.88       1990.26        32.11 o                         
   2  16   2          8.01         12.06         6.28 o                         
   3  16   2        353.27        417.55        16.28 o                         
   4  16   2        149.66        161.02         5.69 o                         
   5  16   2        324.13        345.94         7.57 o                         
   6  16   2         41.17         54.52         5.82 o                         
   7  16   2        256.11        272.95        10.43 o                         
  -7  17   2         47.76         58.83         9.17 o                         
  -6  17   2         65.29         94.60         5.81 o                         
  -5  17   2        747.73        754.01        13.34 o                         
  -4  17   2          8.15          9.64        11.56 o                         
  -3  17   2        488.22        479.28        51.21 o                         
  -2  17   2        349.83        281.52        11.12 o                         
  -1  17   2          7.30         23.78         7.50 o                         
   0  17   2        129.35        132.24        11.88 o                         
   1  17   2       1239.37       1294.55        22.64 o                         
   2  17   2        282.18        287.54         9.08 o                         
   3  17   2        105.04        137.98         9.48 o                         
   4  17   2         64.88         81.72         6.06 o                         
   5  17   2        341.04        342.63         9.40 o                         
   6  17   2         34.36         31.86         6.05 o                         
  -6  18   2          3.56          3.46         6.26 o                         
  -5  18   2         38.40         62.17         8.15 o                         
  -4  18   2        153.79        152.51        11.32 o                         
  -3  18   2        741.79        683.62        56.16 o                         
  -2  18   2         52.26         84.98         8.78 o                         
  -1  18   2        497.28        549.80        14.18 o                         
   0  18   2       2616.31       2605.43        53.22 o                         
   1  18   2         48.13         42.38         8.62 o                         
   2  18   2       1560.96       1559.98        30.08 o                         
   3  18   2         23.16          8.97         7.94 o                         
   4  18   2         45.93         46.61         6.91 o                         
   5  18   2        189.76        191.53        10.35 o                         
   6  18   2          2.95          3.37         6.17 o                         
  -6  19   2        149.55        153.33         9.03 o                         
  -5  19   2        306.26        285.50        11.60 o                         
  -4  19   2         91.98        116.73         8.70 o                         
  -3  19   2         58.86         41.06        13.90 o                         
  -2  19   2        570.35        555.58        15.94 o                         
  -1  19   2       1277.04       1179.52        46.07 o                         
   0  19   2         58.65         80.15         8.53 o                         
   1  19   2         82.28         95.99         9.40 o                         
   2  19   2        256.18        331.01        15.42 o                         
   3  19   2        140.26        136.34        12.08 o                         
   4  19   2          8.91         30.58         8.35 o                         
   5  19   2          6.88         17.26         9.00 o                         
   6  19   2        134.19        158.84         8.48 o                         
  -6  20   2          2.12          5.84         5.99 o                         
  -5  20   2        113.49        127.81         7.82 o                         
  -4  20   2       2000.31       1972.84        57.57 o                         
  -3  20   2        725.85        752.59        21.47 o                         
  -2  20   2        138.61        113.38        11.71 o                         
  -1  20   2         17.51          6.50         8.07 o                         
   0  20   2        617.57        591.48        18.33 o                         
   1  20   2       1571.12       1788.11        44.98 o                         
   2  20   2        191.74        195.83        13.15 o                         
   3  20   2         49.06         62.08        10.12 o                         
   4  20   2        908.28       1134.70        49.83 o                         
   5  20   2         10.32         -6.78         9.29 o                         
  -5  21   2        142.07        146.70         9.93 o                         
  -4  21   2        202.57        181.51         8.59 o                         
  -3  21   2         58.74         75.58         9.59 o                         
  -2  21   2         11.82         20.12        11.01 o                         
  -1  21   2        302.38        294.19        12.27 o                         
   0  21   2         19.94         48.29         8.24 o                         
   1  21   2        878.96        984.94        41.64 o                         
   2  21   2       1056.79       1183.12        51.67 o                         
   3  21   2        265.28        273.98        15.14 o                         
   4  21   2          9.96         22.85        13.91 o                         
   5  21   2         20.96         12.89         7.22 o                         
  -5  22   2         18.34         28.02        10.11 o                         
  -4  22   2        139.62        115.27        10.31 o                         
  -3  22   2        252.86        252.41        28.38 o                         
  -2  22   2        118.09        130.84        18.05 o                         
  -1  22   2        108.98        120.82        18.37 o                         
   0  22   2        667.14        797.57        25.75 o                         
   1  22   2        412.19        468.50        18.87 o                         
   2  22   2         46.86         73.21        15.71 o                         
   3  22   2         52.83         68.65        10.60 o                         
   4  22   2         13.46          6.01        12.61 o                         
   5  22   2          1.09          4.66         6.60 o                         
  -4  23   2        180.95        194.17        12.73 o                         
  -3  23   2        483.60        496.64        53.72 o                         
  -2  23   2         91.41        108.87        11.95 o                         
  -1  23   2          0.07          7.87         9.68 o                         
   0  23   2         52.42         59.94        10.66 o                         
   1  23   2         53.37         62.30        14.51 o                         
   2  23   2        425.27        523.89        28.05 o                         
   3  23   2         10.90         14.30         9.19 o                         
   4  23   2         16.72         -4.01        10.81 o                         
  -4  24   2         96.22         94.94         7.92 o                         
  -3  24   2          0.16         14.37        11.56 o                         
  -2  24   2         11.87         18.40         9.61 o                         
  -1  24   2         44.70         61.64        20.34 o                         
   0  24   2         72.46         81.71        10.11 o                         
   1  24   2        208.69        221.85        17.73 o                         
   2  24   2         70.32         85.64        21.84 o                         
   3  24   2          0.78          9.85         8.09 o                         
  -3  25   2         17.04         24.44         9.47 o                         
  -2  25   2         48.26         32.22        12.49 o                         
  -1  25   2         88.30         78.20         8.80 o                         
   0  25   2          0.20          8.28        11.27 o                         
   1  25   2        626.90        726.49        33.10 o                         
   2  25   2         51.93         69.19         8.87 o                         
   3  25   2          2.89          8.85        10.37 o                         
  -2  26   2          1.92         10.90         7.15 o                         
  -1  26   2         60.45         31.84        11.48 o                         
   0  26   2          5.66          5.84         7.11 o                         
   1  26   2         26.21         10.48         7.02 o                         
  -9   1   3          2.06         -2.33         9.07 o                         
  -8   1   3         19.42         12.76         6.69 o                         
  -7   1   3        229.94        234.03         5.90 o                         
  -6   1   3        144.22        141.33         4.59 o                         
  -5   1   3       6144.66       6134.80       116.74 o                         
  -4   1   3       4579.81       4320.04       167.64 o                         
  -3   1   3       2675.09       2371.64        98.59 o                         
  -2   1   3        545.09        580.67        32.15 o                         
  -1   1   3       2840.25       2444.81        92.85 o                         
   0   1   3       4773.94       5384.67       202.33 o                         
   1   1   3      18557.03      19837.91       732.57 o                         
   2   1   3        464.40        657.43        23.77 o                         
   3   1   3        162.93        296.47        10.65 o                         
   4   1   3        370.61        430.67        13.64 o                         
   5   1   3        218.17        216.55         7.53 o                         
   6   1   3       1224.25       1168.75        26.26 o                         
   7   1   3         99.49         95.29         5.88 o                         
   8   1   3         41.37         38.63         6.16 o                         
  -9   2   3         40.58         44.26         9.50 o                         
  -8   2   3        235.74        236.74         9.67 o                         
  -7   2   3         21.46         17.91         4.38 o                         
  -6   2   3        436.09        376.73         6.55 o                         
  -5   2   3         79.64         70.45         5.26 o                         
  -4   2   3        638.95        627.16        23.09 o                         
  -3   2   3        391.59        529.12        33.62 o                         
  -2   2   3         76.63         97.78        16.77 o                         
   0   2   3        455.10        264.69        18.45 o                         
   1   2   3      24400.07      27483.50      1014.36 o                         
   2   2   3       3068.34       4108.30       112.24 o                         
   3   2   3       6690.07       7054.15       219.63 o                         
   4   2   3       1602.27       1724.16        36.70 o                         
   5   2   3          2.06         21.64         5.97 o                         
   6   2   3        420.25        412.15        10.91 o                         
   7   2   3         48.12         46.99         5.50 o                         
   8   2   3         45.55         19.42         6.16 o                         
  -9   3   3          0.00         -9.65        10.66 o                         
  -8   3   3          6.12          3.62         5.30 o                         
  -7   3   3        147.30        134.37         6.17 o                         
  -6   3   3         36.29         30.97         3.61 o                         
  -5   3   3         92.50         65.34         4.01 o                         
  -4   3   3       4631.32       4723.13        79.54 o                         
  -3   3   3       3287.56       3046.07        87.34 o                         
  -2   3   3       1050.22        956.55        33.46 o                         
  -1   3   3       8167.26      10784.11       401.05 o                         
   0   3   3       4469.20       5740.71       212.19 o                         
   1   3   3       9866.42      11701.35       307.70 o                         
   2   3   3       4591.09       6351.08       120.29 o                         
   3   3   3         23.07         17.94         6.99 o                         
   4   3   3       3067.46       3426.77        55.05 o                         
   5   3   3        301.38        277.85         6.92 o                         
   6   3   3       1087.25       1052.18        20.16 o                         
   7   3   3         28.05         11.74         6.38 o                         
   8   3   3         13.50          3.49         5.29 o                         
  -9   4   3        114.31        111.20         7.25 o                         
  -8   4   3         45.27         61.60         5.67 o                         
  -7   4   3        167.83        188.65         7.37 o                         
  -6   4   3        260.62        260.25         5.61 o                         
  -5   4   3         12.72         12.18         4.01 o                         
  -4   4   3          2.02         37.16         7.20 o                         
  -3   4   3        374.41        367.33        19.88 o                         
  -2   4   3         17.31         82.48        11.45 o                         
  -1   4   3      25228.56      25277.57       630.00 o                         
   0   4   3        210.60        191.43        13.48 o                         
   1   4   3       1774.77       1600.67        46.08 o                         
   2   4   3       2953.14       3219.33        63.30 o                         
   3   4   3        495.98        407.90        19.27 o                         
   4   4   3         69.39        106.32         7.87 o                         
   5   4   3        259.85        258.11         6.41 o                         
   6   4   3       2221.67       2104.95        43.24 o                         
   7   4   3        578.01        642.95        17.40 o                         
   8   4   3          9.22          0.97         5.26 o                         
  -9   5   3          0.61         -0.63         5.66 o                         
  -8   5   3          0.64          4.03         5.18 o                         
  -7   5   3        114.02        123.04         6.73 o                         
  -6   5   3        104.27         88.69         5.13 o                         
  -5   5   3         44.00         22.11         4.71 o                         
  -4   5   3       1153.12        946.03        21.90 o                         
  -3   5   3       3291.64       3153.19        90.07 o                         
  -2   5   3        647.13        721.22        25.44 o                         
  -1   5   3        198.56        558.47        16.51 o                         
   0   5   3       5968.30       6787.21       252.25 o                         
   1   5   3       1293.23       1419.01        59.14 o                         
   2   5   3         36.05        155.17        14.46 o                         
   3   5   3        512.43        650.48        22.16 o                         
   4   5   3       6309.47       6464.02       124.22 o                         
   5   5   3        847.03        932.72        13.85 o                         
   6   5   3       1608.76       1733.38        39.58 o                         
   7   5   3         27.29         31.57         7.44 o                         
   8   5   3         69.54         62.26         5.46 o                         
  -9   6   3          8.46         13.31         5.36 o                         
  -8   6   3         90.61         87.92         5.77 o                         
  -7   6   3         24.57         13.63         6.37 o                         
  -6   6   3        143.85        136.16        11.91 o                         
  -5   6   3       2225.87       1915.85        36.79 o                         
  -4   6   3        852.48        881.28        21.04 o                         
  -3   6   3        832.28        852.46        31.42 o                         
  -2   6   3       2868.61       2684.60        75.62 o                         
  -1   6   3       2729.49       2508.89        56.42 o                         
   0   6   3      10084.79       9301.07       323.50 o                         
   1   6   3       1615.67       2000.55        62.36 o                         
   2   6   3       4983.71       4581.31       125.19 o                         
   3   6   3       9252.83       9676.83       179.01 o                         
   4   6   3        551.87        742.09        15.93 o                         
   5   6   3       1176.67       1093.52        14.91 o                         
   6   6   3          6.81         11.05         4.43 o                         
   7   6   3          0.05        -14.84        13.20 o                         
   8   6   3         37.44         37.51         4.60 o                         
  -8   7   3         28.95         39.20         5.74 o                         
  -7   7   3         27.77         34.07         7.33 o                         
  -6   7   3        293.50        301.85        10.31 o                         
  -5   7   3         61.20         82.84         4.61 o                         
  -4   7   3       1688.86       1581.49        29.70 o                         
  -3   7   3        280.86        287.58        11.60 o                         
  -2   7   3        483.65        265.06        38.71 o                         
  -1   7   3       7771.59       7243.52       165.15 o                         
   0   7   3       3434.14       3438.88       111.36 o                         
   1   7   3       3127.33       4339.13       128.61 o                         
   2   7   3        262.80        269.83        16.34 o                         
   3   7   3       1347.40       1320.09        27.98 o                         
   4   7   3         31.96         34.88         5.67 o                         
   5   7   3       5467.77       5475.37        76.45 o                         
   6   7   3        215.32        238.20         6.29 o                         
   7   7   3        113.59         83.19         9.63 o                         
   8   7   3         32.31         46.99         4.57 o                         
  -8   8   3        104.32        130.49         6.46 o                         
  -7   8   3         76.38        101.07         8.57 o                         
  -6   8   3         34.20         50.15         6.10 o                         
  -5   8   3        176.66        141.70         4.76 o                         
  -4   8   3       2262.61       1917.08        35.14 o                         
  -3   8   3       1098.24       1001.72        26.55 o                         
  -2   8   3        774.73        960.34        19.15 o                         
  -1   8   3        603.49        415.60        19.36 o                         
   0   8   3        152.56        205.58        11.35 o                         
   1   8   3          7.88         76.55        17.69 o                         
   2   8   3        636.38        590.64        17.26 o                         
   3   8   3        269.97        238.27         7.65 o                         
   4   8   3       1128.05       1290.36        19.54 o                         
   5   8   3       2466.31       2409.62        32.61 o                         
   6   8   3          0.28         15.32         5.80 o                         
   7   8   3        669.12        637.28        20.20 o                         
   8   8   3          4.93          2.10         4.86 o                         
  -8   9   3          4.30          5.20         4.38 o                         
  -7   9   3        762.49        861.43        25.16 o                         
  -6   9   3         50.40         36.94         5.43 o                         
  -5   9   3        355.65        334.64         8.92 o                         
  -4   9   3        851.40        854.82        14.85 o                         
  -3   9   3        342.35        325.65        12.70 o                         
  -2   9   3       1327.16       1161.24        25.71 o                         
  -1   9   3        539.94        506.35        15.50 o                         
   0   9   3       4627.07       4621.77        63.64 o                         
   1   9   3       9128.15       9833.77       150.14 o                         
   2   9   3       3252.41       3470.53        60.46 o                         
   3   9   3        301.63        369.72         9.86 o                         
   4   9   3       4512.26       4579.15        52.72 o                         
   5   9   3         23.42         19.94         4.37 o                         
   6   9   3        125.70        151.01         9.91 o                         
   7   9   3          0.09          6.20         5.63 o                         
   8   9   3         11.07         15.19         4.73 o                         
  -8  10   3        152.75        161.33        12.49 o                         
  -7  10   3          2.04          6.68         5.81 o                         
  -6  10   3        105.67        122.26         6.88 o                         
  -5  10   3       2123.62       2083.64        35.75 o                         
  -4  10   3         50.89         71.07         4.98 o                         
  -3  10   3       3324.27       3265.11        92.61 o                         
  -2  10   3        776.58        606.73        15.74 o                         
  -1  10   3        330.01        316.52        23.43 o                         
   0  10   3        496.21        498.97        10.48 o                         
   1  10   3        169.32        131.36         6.07 o                         
   2  10   3       2860.82       3162.07        55.96 o                         
   3  10   3          8.25         31.04         7.38 o                         
   4  10   3       4186.25       4263.66        49.34 o                         
   5  10   3         60.45         60.18         5.83 o                         
   6  10   3         71.83         47.99         6.08 o                         
   7  10   3         41.12         49.94         5.50 o                         
   8  10   3          4.11          1.82         5.97 o                         
  -8  11   3        165.19        144.99        11.75 o                         
  -7  11   3        119.37        162.82         9.16 o                         
  -6  11   3        106.75         94.72         7.21 o                         
  -5  11   3        336.96        364.89         9.33 o                         
  -4  11   3        782.35        828.25        20.60 o                         
  -3  11   3        278.71        200.02        19.49 o                         
  -2  11   3        474.11        458.62        22.69 o                         
  -1  11   3         26.33         92.64        11.19 o                         
   0  11   3        338.30        259.75         7.39 o                         
   1  11   3        135.72        147.22        11.23 o                         
   2  11   3         62.75         56.61         7.43 o                         
   3  11   3        552.08        671.42        12.01 o                         
   4  11   3       1264.50       1269.19        17.97 o                         
   5  11   3         77.03         58.50         5.98 o                         
   6  11   3        343.46        324.55        17.83 o                         
   7  11   3         89.53         99.87        13.30 o                         
   8  11   3         51.54         36.19         6.47 o                         
  -8  12   3        125.10        103.62         7.66 o                         
  -7  12   3          0.79          8.67         7.26 o                         
  -6  12   3         32.69         66.52         7.37 o                         
  -5  12   3       1215.13       1022.36        18.43 o                         
  -4  12   3        361.44        293.61         8.14 o                         
  -3  12   3        613.56        481.08        26.42 o                         
  -2  12   3       1391.63       1111.10        45.82 o                         
  -1  12   3        209.44        263.76         9.22 o                         
   0  12   3       4534.81       4613.14        72.22 o                         
   1  12   3       2956.66       2604.71        47.38 o                         
   2  12   3        789.22       1024.37        38.23 o                         
   3  12   3        263.72        183.15         6.46 o                         
   4  12   3         55.86         96.26         5.38 o                         
   5  12   3        801.39        862.48        20.72 o                         
   6  12   3         51.33         82.55         5.86 o                         
   7  12   3        106.63        134.23        13.26 o                         
  -8  13   3        116.86        108.82         9.48 o                         
  -7  13   3        223.29        256.73         8.89 o                         
  -6  13   3        580.67        584.35        13.23 o                         
  -5  13   3         12.33         18.45         5.81 o                         
  -4  13   3         22.52         26.86         5.10 o                         
  -3  13   3         26.34         12.14         9.97 o                         
  -2  13   3         65.04         92.90         8.18 o                         
  -1  13   3       1966.70       1637.73        41.98 o                         
   0  13   3        202.08        209.46        15.96 o                         
   1  13   3         30.21         74.89         6.92 o                         
   2  13   3        394.04        397.73        11.78 o                         
   3  13   3        121.39        144.53         6.61 o                         
   4  13   3         32.01         34.64         5.49 o                         
   5  13   3        609.36        617.93        12.63 o                         
   6  13   3        185.62        166.85         7.24 o                         
   7  13   3          0.76         -3.13        11.57 o                         
  -7  14   3         52.91         70.99         6.52 o                         
  -6  14   3        665.13        768.61        15.88 o                         
  -5  14   3        108.13         71.57         6.13 o                         
  -4  14   3        208.27        236.28         8.24 o                         
  -3  14   3       1159.48       1104.68        28.07 o                         
  -2  14   3        377.12        492.74        13.53 o                         
  -1  14   3          1.29          8.92         7.49 o                         
   0  14   3        308.98        363.13        14.67 o                         
   1  14   3        943.63        835.19        29.60 o                         
   2  14   3         93.64        121.13         6.62 o                         
   3  14   3        292.46        258.50        13.66 o                         
   4  14   3        922.45        944.38        16.98 o                         
   5  14   3          3.45          3.02         5.06 o                         
   6  14   3         10.22          7.90         4.82 o                         
   7  14   3         31.67         40.57         7.14 o                         
  -7  15   3        109.32        105.38         8.63 o                         
  -6  15   3         12.56          5.22         5.72 o                         
  -5  15   3        262.29        307.62         9.68 o                         
  -4  15   3        152.48        130.78         8.34 o                         
  -3  15   3          4.41         14.72         9.62 o                         
  -2  15   3        352.05        439.09        12.31 o                         
  -1  15   3        858.25        850.23        20.18 o                         
   0  15   3        820.66        729.45        16.37 o                         
   1  15   3        804.52        788.72        21.93 o                         
   2  15   3          8.32         16.38         6.05 o                         
   3  15   3       1306.82       1248.33        52.33 o                         
   4  15   3         32.88         54.93         5.17 o                         
   5  15   3        524.43        597.62        11.25 o                         
   6  15   3         23.00         24.24         6.80 o                         
   7  15   3          4.55         11.66         6.14 o                         
  -7  16   3         41.45         28.99        12.90 o                         
  -6  16   3          1.83         10.51         5.48 o                         
  -5  16   3        266.94        240.35         8.66 o                         
  -4  16   3        744.62        690.52        24.16 o                         
  -3  16   3       1198.07       1121.67        49.43 o                         
  -2  16   3        211.08        182.30         9.07 o                         
  -1  16   3         91.43         92.32         8.00 o                         
   0  16   3       1840.31       2145.69        36.27 o                         
   1  16   3        494.80        477.87        13.98 o                         
   2  16   3         49.89         63.34         6.74 o                         
   3  16   3         20.31         41.65         9.89 o                         
   4  16   3         24.70         19.17         4.98 o                         
   5  16   3         90.80        114.67         6.63 o                         
   6  16   3         26.12         18.67         6.24 o                         
   7  16   3          3.78          6.68         5.29 o                         
  -7  17   3        101.10        102.50         7.26 o                         
  -6  17   3         56.68         67.26         7.64 o                         
  -5  17   3         51.24         42.86         6.59 o                         
  -4  17   3         30.60         41.04         8.04 o                         
  -3  17   3         16.53         30.95        13.70 o                         
  -2  17   3        356.04        358.07        12.04 o                         
  -1  17   3        710.97        718.54        16.56 o                         
   0  17   3          7.30         27.99         8.97 o                         
   1  17   3        467.46        505.51        14.67 o                         
   2  17   3        144.53        124.39         8.28 o                         
   3  17   3       1226.22       1365.07        26.09 o                         
   4  17   3        262.25        256.51         9.09 o                         
   5  17   3        329.44        329.54         8.32 o                         
   6  17   3          0.71          9.01         7.17 o                         
  -6  18   3          0.16          0.95         5.43 o                         
  -5  18   3        269.30        233.26         8.20 o                         
  -4  18   3         20.00         23.57         8.81 o                         
  -3  18   3         88.24         69.85        14.36 o                         
  -2  18   3         68.37         65.52        11.01 o                         
  -1  18   3       1448.27       1594.29        33.50 o                         
   0  18   3       1052.27       1063.62        24.71 o                         
   1  18   3        148.21        145.85         8.77 o                         
   2  18   3         15.18         18.47         7.31 o                         
   3  18   3        475.06        423.55        12.70 o                         
   4  18   3        105.67        105.74         7.60 o                         
   5  18   3         32.50         18.59         7.04 o                         
   6  18   3        201.05        220.28         9.39 o                         
  -6  19   3        104.87         96.71         6.46 o                         
  -5  19   3         24.51         22.72         6.08 o                         
  -4  19   3         13.57         15.76         6.20 o                         
  -3  19   3         27.36          5.82        13.41 o                         
  -2  19   3        358.53        334.99        17.78 o                         
  -1  19   3          1.49          1.46         7.80 o                         
   0  19   3       1344.97       1352.48        28.09 o                         
   1  19   3        591.33        670.18        16.10 o                         
   2  19   3        194.93        243.85        20.37 o                         
   3  19   3        157.90        175.18         9.00 o                         
   4  19   3          1.32         14.75        18.21 o                         
   5  19   3          0.39          8.06        12.12 o                         
   6  19   3          0.06          5.03         8.45 o                         
  -6  20   3          5.72          7.20         5.86 o                         
  -5  20   3          2.26         -1.95         6.24 o                         
  -4  20   3         43.01         38.01         7.60 o                         
  -3  20   3          2.33          6.56        17.82 o                         
  -2  20   3       1129.01        962.34        29.10 o                         
  -1  20   3       1027.09       1028.91        24.98 o                         
   0  20   3        189.78        243.10        10.86 o                         
   1  20   3        675.65        726.01        27.29 o                         
   2  20   3         50.03         38.01        14.28 o                         
   3  20   3         69.36         84.99         9.24 o                         
   4  20   3        137.91        116.59        10.76 o                         
   5  20   3         49.47         42.34         8.06 o                         
  -5  21   3          2.82          7.28        11.54 o                         
  -4  21   3         69.75         86.33         7.69 o                         
  -3  21   3         14.41         18.02         8.92 o                         
  -2  21   3       1242.29       1215.28        37.53 o                         
  -1  21   3         62.40         61.33         7.46 o                         
   0  21   3        266.73        264.01        11.43 o                         
   1  21   3        280.63        271.63        13.40 o                         
   2  21   3        124.68        169.24        18.06 o                         
   3  21   3         17.66         44.14         8.62 o                         
   4  21   3         81.69        101.53         9.96 o                         
   5  21   3          4.10         11.87         6.92 o                         
  -5  22   3         61.12         49.74        14.04 o                         
  -4  22   3        116.01        115.61         9.70 o                         
  -3  22   3        303.68        303.74        12.62 o                         
  -2  22   3         47.88         71.25        11.09 o                         
  -1  22   3         31.46         33.13        10.26 o                         
   0  22   3         41.18         32.19         8.32 o                         
   1  22   3        518.38        614.85        25.43 o                         
   2  22   3        289.91        321.86        21.94 o                         
   3  22   3         11.41         10.20         9.70 o                         
   4  22   3        191.64        220.69        11.25 o                         
  -4  23   3         12.04         -8.54         7.72 o                         
  -3  23   3         48.97         28.37         8.00 o                         
  -2  23   3         99.27        128.66        17.55 o                         
  -1  23   3         19.62         36.30         9.52 o                         
   0  23   3         19.63         20.68         9.85 o                         
   1  23   3         37.42         79.08        14.98 o                         
   2  23   3        257.44        299.88        20.50 o                         
   3  23   3         17.14         38.81         9.18 o                         
   4  23   3        156.40        167.78         9.40 o                         
  -4  24   3          0.21          0.29         6.69 o                         
  -3  24   3        697.43        740.76        24.36 o                         
  -2  24   3        333.22        324.34        20.68 o                         
  -1  24   3        384.43        318.75        15.39 o                         
   0  24   3          1.10         20.16         8.85 o                         
   1  24   3         18.00         39.19        13.17 o                         
   2  24   3         82.50         95.69        13.91 o                         
   3  24   3         69.41         88.29         8.82 o                         
  -3  25   3         11.13         15.25        11.01 o                         
  -2  25   3         42.80         48.05         9.04 o                         
  -1  25   3          2.61         17.61         8.74 o                         
   0  25   3        281.83        269.73        12.35 o                         
   1  25   3         16.17         18.70        11.52 o                         
   2  25   3         74.23         80.56        11.70 o                         
  -2  26   3         51.61         53.19        11.17 o                         
  -1  26   3         33.77         48.86        11.32 o                         
   0  26   3          0.72          8.59         6.83 o                         
   1  26   3        198.17        253.25        11.48 o                         
  -9   0   4         25.94         33.81         9.70 o                         
  -8   0   4        702.70        755.82        23.83 o                         
  -7   0   4        683.83        731.83        13.72 o                         
  -6   0   4        238.57        224.71         6.51 o                         
  -5   0   4       1014.97        973.33        33.89 o                         
  -4   0   4       1641.15       1424.36        69.84 o                         
  -3   0   4        516.18        575.33        35.84 o                         
  -2   0   4      20182.67      19884.31       738.78 o                         
  -1   0   4       1225.19       1020.46        43.71 o                         
   0   0   4       2962.90       2914.88        78.85 o                         
   1   0   4       5559.92       5231.53       195.47 o                         
   2   0   4       1774.55       2022.89        59.19 o                         
   3   0   4        148.02        141.00        23.80 o                         
   4   0   4        463.84        420.76        25.44 o                         
   5   0   4         75.49         73.25         6.21 o                         
   6   0   4        177.26        178.15        11.09 o                         
   7   0   4         58.49         55.91         6.34 o                         
   8   0   4        399.88        429.70        22.09 o                         
  -9   1   4         58.55         70.14         9.95 o                         
  -8   1   4         13.76         12.70         8.92 o                         
  -7   1   4         11.22         13.38         3.92 o                         
  -6   1   4        230.35        191.74         5.02 o                         
  -5   1   4       1958.49       1989.62        30.04 o                         
  -4   1   4        524.31        614.99        40.86 o                         
  -3   1   4       2770.32       3123.06       126.88 o                         
  -2   1   4      10155.08      10010.80       375.87 o                         
  -1   1   4       4887.90       4963.11       186.83 o                         
   0   1   4       7376.73       9681.30       220.05 o                         
   1   1   4        231.42        354.37        13.12 o                         
   2   1   4       8952.74      10200.43       221.34 o                         
   3   1   4        357.42        343.53        16.87 o                         
   4   1   4         32.79         42.61        11.95 o                         
   5   1   4        583.53        507.53        11.74 o                         
   6   1   4         68.73         66.38         6.30 o                         
   7   1   4          3.50          9.15         4.41 o                         
   8   1   4         16.53         -2.01         7.35 o                         
  -9   2   4          0.80         12.46         8.86 o                         
  -8   2   4          5.61          4.20         8.96 o                         
  -7   2   4        529.09        468.02        13.47 o                         
  -6   2   4        309.88        309.10         6.19 o                         
  -5   2   4        471.05        388.25         7.79 o                         
  -4   2   4        520.72        355.47        31.63 o                         
  -3   2   4       7448.08       6774.49       260.43 o                         
  -2   2   4       3158.10       3346.68       131.46 o                         
  -1   2   4        719.36       1056.46        44.73 o                         
   0   2   4          0.48        194.73        16.14 o                         
   1   2   4       2352.37       3441.20       131.42 o                         
   2   2   4       2796.83       2679.31        71.33 o                         
   3   2   4        223.71        223.48        11.27 o                         
   4   2   4        988.56        823.73        21.85 o                         
   5   2   4        278.43        272.66         9.51 o                         
   6   2   4        615.64        636.96        15.72 o                         
   7   2   4       1018.59        933.22        31.54 o                         
   8   2   4         32.51         25.74         7.50 o                         
  -9   3   4          9.15         10.33         8.02 o                         
  -8   3   4        171.15        193.16         7.08 o                         
  -7   3   4         35.41         33.37         4.44 o                         
  -6   3   4         87.34         83.09         3.91 o                         
  -5   3   4         56.47         74.49         4.68 o                         
  -4   3   4       2053.38       1990.20        63.58 o                         
  -3   3   4        220.62        255.86        18.61 o                         
  -2   3   4       1921.77       1646.56        65.27 o                         
  -1   3   4      10694.66      10892.30       405.51 o                         
   0   3   4        110.24         67.43        17.14 o                         
   1   3   4      16156.04      15860.93       588.31 o                         
   2   3   4        640.57        859.66        21.08 o                         
   3   3   4       2675.00       2786.50        55.31 o                         
   4   3   4          0.55         27.00         7.93 o                         
   5   3   4       1187.24       1202.27        17.33 o                         
   6   3   4        323.00        287.55         9.19 o                         
   7   3   4        144.97        125.31         6.79 o                         
   8   3   4         64.95         68.28         9.43 o                         
  -9   4   4          0.24          1.29         5.98 o                         
  -8   4   4          7.03          5.13         5.35 o                         
  -7   4   4         13.30         10.69         4.87 o                         
  -6   4   4         54.61         56.61         4.44 o                         
  -5   4   4        302.24        282.28         6.67 o                         
  -4   4   4       2096.27       1723.35        49.31 o                         
  -3   4   4        394.14        319.14        19.80 o                         
  -2   4   4        138.85        111.38        10.79 o                         
  -1   4   4        394.52        573.87        32.17 o                         
   0   4   4          7.32        147.07        15.31 o                         
   1   4   4         15.29        140.65        16.32 o                         
   2   4   4         20.93         80.92         9.00 o                         
   3   4   4        197.32        222.14        12.58 o                         
   4   4   4       1225.66       1196.20        24.59 o                         
   5   4   4          3.08         28.01         4.63 o                         
   6   4   4          6.37         15.29         5.75 o                         
   7   4   4         84.05         72.83         9.04 o                         
   8   4   4        581.15        510.12        12.67 o                         
  -9   5   4          5.34         -4.05         4.86 o                         
  -8   5   4         14.98         14.55         5.32 o                         
  -7   5   4         60.16         71.30         6.08 o                         
  -6   5   4        607.83        616.64        10.26 o                         
  -5   5   4        344.18        290.55        10.45 o                         
  -4   5   4       1192.93       1057.82        25.84 o                         
  -3   5   4       1205.14       1038.02        36.75 o                         
  -2   5   4       3232.72       3388.05        94.17 o                         
  -1   5   4       3171.06       3202.22       125.19 o                         
   0   5   4       3166.01       3424.43       127.51 o                         
   1   5   4       1053.52       1186.12        51.01 o                         
   2   5   4         29.67         77.64        10.74 o                         
   3   5   4       5625.29       5580.14       169.15 o                         
   4   5   4        158.40        229.68        12.25 o                         
   5   5   4       6095.92       6431.55        78.27 o                         
   6   5   4         52.51         66.36         5.26 o                         
   7   5   4          1.74          5.95         9.45 o                         
   8   5   4         50.45         24.49         5.11 o                         
  -9   6   4          0.08        -15.97         9.08 o                         
  -8   6   4          0.06         -1.88         4.60 o                         
  -7   6   4         59.59         59.48         6.89 o                         
  -6   6   4        242.66        244.46         6.37 o                         
  -5   6   4          3.32          7.96         3.79 o                         
  -4   6   4         61.62         70.25         7.90 o                         
  -3   6   4        129.68        119.89        14.77 o                         
  -2   6   4       1142.46        980.98        32.50 o                         
  -1   6   4       1094.95        929.81        46.49 o                         
   0   6   4       2495.86       1908.98        54.26 o                         
   1   6   4       1603.14       1706.89       130.72 o                         
   2   6   4        359.57        411.78        16.41 o                         
   3   6   4        524.73        489.36        16.86 o                         
   4   6   4       1447.49       1584.61        25.11 o                         
   5   6   4        118.63        124.60         6.03 o                         
   6   6   4          1.94          7.19         4.85 o                         
   7   6   4        522.78        481.11        27.53 o                         
   8   6   4        232.45        212.99         8.59 o                         
  -8   7   4        221.37        257.79         8.48 o                         
  -7   7   4        775.59        796.88        28.44 o                         
  -6   7   4          5.20          7.82         5.21 o                         
  -5   7   4        126.70        124.00         4.40 o                         
  -4   7   4        189.63        222.91         9.50 o                         
  -3   7   4        232.25        225.65        17.17 o                         
  -2   7   4        694.35        702.41        43.44 o                         
  -1   7   4          7.20         49.90         8.18 o                         
   0   7   4        803.89        990.65        31.13 o                         
   1   7   4        989.55        715.55        43.02 o                         
   2   7   4       4611.42       5361.64       158.76 o                         
   3   7   4        710.71       1002.27        28.00 o                         
   4   7   4       1286.84       1381.88        20.70 o                         
   5   7   4        149.59        164.52         5.45 o                         
   6   7   4        101.71         94.86         6.10 o                         
   7   7   4        259.58        245.84        18.65 o                         
   8   7   4         29.67         27.25         4.60 o                         
  -8   8   4        120.58        148.13         6.96 o                         
  -7   8   4        894.59        998.05        30.05 o                         
  -6   8   4          8.13         14.80         5.11 o                         
  -5   8   4        337.84        285.38         5.78 o                         
  -4   8   4         88.64         91.46         6.60 o                         
  -3   8   4        831.57        631.07        25.60 o                         
  -2   8   4        291.44        186.53        14.07 o                         
  -1   8   4       1560.34       1272.64        31.96 o                         
   0   8   4       3975.90       4297.70        95.46 o                         
   1   8   4       1862.09       1617.28        55.09 o                         
   2   8   4       3770.79       3741.27        83.30 o                         
   3   8   4       1045.91       1152.84        30.43 o                         
   4   8   4        112.56         96.44         4.37 o                         
   5   8   4        135.49        146.03         5.49 o                         
   6   8   4        850.52        914.38        25.54 o                         
   7   8   4       1467.11       1421.53        98.92 o                         
   8   8   4          0.54         -1.68         5.79 o                         
  -8   9   4         10.17         15.81         4.63 o                         
  -7   9   4        444.02        432.18        20.77 o                         
  -6   9   4        637.09        573.93        11.50 o                         
  -5   9   4        404.04        386.29         6.83 o                         
  -4   9   4        222.52        229.55         8.45 o                         
  -3   9   4         23.55         44.02        12.69 o                         
  -2   9   4         98.07        131.01        11.47 o                         
  -1   9   4       2190.28       2121.55        49.92 o                         
   0   9   4         35.69         65.43         6.99 o                         
   1   9   4        144.78        258.82        10.08 o                         
   2   9   4        645.71        827.15        19.75 o                         
   3   9   4         18.55         38.01         5.94 o                         
   4   9   4        103.37         97.95         4.75 o                         
   5   9   4         98.49        105.11         5.57 o                         
   6   9   4        919.46        946.52        23.08 o                         
   7   9   4        164.81        154.64         8.99 o                         
   8   9   4         58.89         56.01         4.81 o                         
  -8  10   4         18.09         19.15        10.02 o                         
  -7  10   4         59.68         63.47         7.17 o                         
  -6  10   4        412.42        483.68        12.88 o                         
  -5  10   4        299.00        249.98         7.06 o                         
  -4  10   4        305.79        259.65         7.42 o                         
  -3  10   4       4074.86       3745.30       107.31 o                         
  -2  10   4       5512.36       5228.76       116.83 o                         
  -1  10   4       3598.30       2980.05        67.50 o                         
   0  10   4          3.54         12.47         3.96 o                         
   1  10   4        934.74       1246.78        25.69 o                         
   2  10   4       6809.14       7224.97       136.27 o                         
   3  10   4       2497.99       2603.27        45.92 o                         
   4  10   4       1327.88       1272.53        17.33 o                         
   5  10   4        296.20        335.84         9.31 o                         
   6  10   4        135.87        146.24         7.81 o                         
   7  10   4        101.70         77.40         6.80 o                         
   8  10   4         53.01         37.07         5.80 o                         
  -8  11   4          4.87         -0.16         9.47 o                         
  -7  11   4          4.38         -0.40         6.17 o                         
  -6  11   4        737.95        656.75        15.52 o                         
  -5  11   4        200.98        195.81         7.34 o                         
  -4  11   4         15.59         23.05         6.91 o                         
  -3  11   4          2.08         36.85        16.20 o                         
  -2  11   4       1668.01       1569.91        79.28 o                         
  -1  11   4       1736.69       1754.14        35.91 o                         
   0  11   4          0.83         29.55         5.62 o                         
   1  11   4        852.64        746.99        31.33 o                         
   2  11   4        265.03        300.60        13.28 o                         
   3  11   4        225.17        217.42         7.73 o                         
   4  11   4       1344.75       1581.42        21.82 o                         
   5  11   4        974.28        915.77        18.43 o                         
   6  11   4        520.46        501.33        11.50 o                         
   7  11   4         36.05         23.82        10.11 o                         
  -8  12   4          1.55         -7.64         5.43 o                         
  -7  12   4        269.04        244.90        13.47 o                         
  -6  12   4        614.97        511.13        13.71 o                         
  -5  12   4        563.27        539.17        17.89 o                         
  -4  12   4        125.75         86.29         6.46 o                         
  -3  12   4       2822.84       2465.71        68.48 o                         
  -2  12   4         31.24         39.88        33.32 o                         
  -1  12   4       1273.39       1174.37        23.31 o                         
   0  12   4       1390.93       1391.37        49.78 o                         
   1  12   4          5.61         24.26         6.57 o                         
   2  12   4         67.93         86.95         7.36 o                         
   3  12   4         55.05         95.18         8.63 o                         
   4  12   4          5.80         19.84         4.65 o                         
   5  12   4         27.75         30.72         5.77 o                         
   6  12   4         53.93         56.37         6.68 o                         
   7  12   4          9.15         18.14        10.63 o                         
  -8  13   4          1.20          0.44         5.78 o                         
  -7  13   4         48.02         38.42         7.27 o                         
  -6  13   4          0.66          9.15         6.83 o                         
  -5  13   4        134.84        125.24         7.36 o                         
  -4  13   4        241.37        192.85         8.62 o                         
  -3  13   4          3.68         26.83        10.37 o                         
  -2  13   4         12.92          3.94         9.00 o                         
  -1  13   4         66.52         60.86         7.59 o                         
   0  13   4        107.81        173.70         7.98 o                         
   1  13   4         39.82         45.46         7.07 o                         
   2  13   4       3063.20       3221.47        56.91 o                         
   3  13   4        446.40        548.15        18.63 o                         
   4  13   4         95.00        103.69         6.06 o                         
   5  13   4        187.45        186.00         7.05 o                         
   6  13   4        259.16        212.29         7.64 o                         
   7  13   4         10.32         24.81         9.96 o                         
  -7  14   4        189.37        221.42        12.19 o                         
  -6  14   4         48.83         70.65         7.19 o                         
  -5  14   4        640.85        595.59        13.69 o                         
  -4  14   4        381.98        333.71        12.67 o                         
  -3  14   4        117.27         98.63        11.87 o                         
  -2  14   4         95.10         89.62         7.75 o                         
  -1  14   4        943.63        833.29        19.01 o                         
   0  14   4        113.96        128.94         9.40 o                         
   1  14   4        277.31        249.14         8.20 o                         
   2  14   4         70.77         82.37         7.21 o                         
   3  14   4        799.99        933.09        20.72 o                         
   4  14   4       1659.09       1733.53        31.11 o                         
   5  14   4        508.20        521.41        10.29 o                         
   6  14   4          5.02         15.13         5.30 o                         
   7  14   4        300.41        351.72        12.93 o                         
  -7  15   4         14.86         11.60         7.33 o                         
  -6  15   4        448.69        452.38        10.96 o                         
  -5  15   4        504.55        416.51        10.01 o                         
  -4  15   4        283.10        280.12        12.91 o                         
  -3  15   4          5.11         16.40        12.08 o                         
  -2  15   4       3050.27       2849.90        51.30 o                         
  -1  15   4        324.91        416.65        13.51 o                         
   0  15   4        116.66        101.72         9.26 o                         
   1  15   4        102.55         74.44         6.85 o                         
   2  15   4       1123.43       1162.57        24.43 o                         
   3  15   4        503.12        575.58        14.57 o                         
   4  15   4         63.29        120.14         7.91 o                         
   5  15   4        266.08        310.30         8.57 o                         
   6  15   4        188.29        177.74         8.84 o                         
   7  15   4         39.22         41.45         6.10 o                         
  -7  16   4          7.35         15.41         6.71 o                         
  -6  16   4        253.44        238.19         8.90 o                         
  -5  16   4         11.47         14.14         9.00 o                         
  -4  16   4         13.87         21.58        11.35 o                         
  -3  16   4        116.25        108.34        12.70 o                         
  -2  16   4        130.13        134.00        13.01 o                         
  -1  16   4       1858.05       1611.15        31.36 o                         
   0  16   4       4230.84       4528.85        67.72 o                         
   1  16   4        177.88        194.48         8.36 o                         
   2  16   4        663.12        682.08        18.74 o                         
   3  16   4        352.46        453.65        14.06 o                         
   4  16   4         45.16         45.48         6.08 o                         
   5  16   4        453.61        444.78        10.03 o                         
   6  16   4          9.68         19.96         5.93 o                         
  -7  17   4          0.35          0.62         8.18 o                         
  -6  17   4         28.12         40.83         6.07 o                         
  -5  17   4         26.46         33.40         6.54 o                         
  -4  17   4        195.55        183.24         9.31 o                         
  -3  17   4        103.89         71.09        14.27 o                         
  -2  17   4          2.86          4.17         7.48 o                         
  -1  17   4        989.96        882.16        30.13 o                         
   0  17   4         13.23         42.28         6.68 o                         
   1  17   4        165.78        195.25         9.42 o                         
   2  17   4         46.02         45.16         8.11 o                         
   3  17   4         11.68         30.27         6.51 o                         
   4  17   4         26.25         31.72         6.76 o                         
   5  17   4         11.78         10.72         4.84 o                         
   6  17   4         11.79         15.86         5.32 o                         
  -6  18   4         15.71         10.06         5.46 o                         
  -5  18   4        599.81        611.81        15.22 o                         
  -4  18   4        132.98        107.78         6.99 o                         
  -3  18   4          0.98        -11.49        13.67 o                         
  -2  18   4       1615.35       1623.64        39.35 o                         
  -1  18   4         99.82        116.59        13.17 o                         
   0  18   4        108.04        142.74        13.63 o                         
   1  18   4          1.50          5.93         7.85 o                         
   2  18   4        561.56        633.29        17.33 o                         
   3  18   4        823.40        997.69        33.58 o                         
   4  18   4        615.32        656.03        15.87 o                         
   5  18   4        505.57        526.37        20.74 o                         
   6  18   4        146.27        150.06        11.56 o                         
  -6  19   4          4.78          1.37         4.87 o                         
  -5  19   4        127.50        143.25         6.57 o                         
  -4  19   4         49.13         64.89         7.73 o                         
  -3  19   4        265.93        225.43        19.64 o                         
  -2  19   4        658.57        693.54        22.54 o                         
  -1  19   4          4.48         17.55         7.68 o                         
   0  19   4       1578.89       1581.39        40.43 o                         
   1  19   4         17.97         27.25        20.48 o                         
   2  19   4          1.52         23.71         8.30 o                         
   3  19   4         27.22         58.47         8.30 o                         
   4  19   4         41.34         40.66         7.77 o                         
   5  19   4         72.00         93.39         9.29 o                         
  -6  20   4        142.47        150.30         7.66 o                         
  -5  20   4         23.92         41.34         6.80 o                         
  -4  20   4          1.10          5.26         7.28 o                         
  -3  20   4        202.88        179.20        18.44 o                         
  -2  20   4       2219.83       2050.86        47.77 o                         
  -1  20   4        538.47        552.65        19.28 o                         
   0  20   4       2582.96       2573.45        79.90 o                         
   1  20   4          3.71         13.31         8.34 o                         
   2  20   4       2204.79       2569.31       101.75 o                         
   3  20   4        365.66        437.83        17.85 o                         
   4  20   4        119.65        145.12        11.23 o                         
   5  20   4          1.66          2.04         7.28 o                         
  -5  21   4          7.59          7.45        10.68 o                         
  -4  21   4        225.27        210.13         9.08 o                         
  -3  21   4        135.48        161.36        12.51 o                         
  -2  21   4        164.58        157.11        10.08 o                         
  -1  21   4          3.31         11.64         6.95 o                         
   0  21   4         45.42         43.82         8.62 o                         
   1  21   4          7.99         17.99         8.35 o                         
   2  21   4         14.04         17.42        14.60 o                         
   3  21   4         88.29        126.06        10.84 o                         
   4  21   4          0.08          2.98         8.42 o                         
   5  21   4         33.28         38.17         6.70 o                         
  -5  22   4        377.03        365.25        18.77 o                         
  -4  22   4         11.78         12.47         6.24 o                         
  -3  22   4         91.97        122.57         9.82 o                         
  -2  22   4        133.74        138.09        12.37 o                         
  -1  22   4        957.84        890.87        20.15 o                         
   0  22   4        274.30        309.89        12.40 o                         
   1  22   4        151.70        185.01        10.13 o                         
   2  22   4          2.44          9.41         9.99 o                         
   3  22   4         85.72         91.83        14.49 o                         
   4  22   4        100.35         94.45        16.89 o                         
  -4  23   4          0.95         -2.40         7.42 o                         
  -3  23   4         20.98         19.80         7.62 o                         
  -2  23   4         86.27        144.39        17.78 o                         
  -1  23   4         56.48         83.13        10.06 o                         
   0  23   4         79.60         81.22         8.44 o                         
   1  23   4        623.82        695.65        32.35 o                         
   2  23   4         12.74          9.68        14.30 o                         
   3  23   4          6.77         21.93        12.02 o                         
   4  23   4          2.25          4.14         6.47 o                         
  -4  24   4          0.09          2.80         6.41 o                         
  -3  24   4          2.65          3.32         6.56 o                         
  -2  24   4          4.31         10.67        13.46 o                         
  -1  24   4         50.65         39.28        14.15 o                         
   0  24   4          2.17          0.60         9.87 o                         
   1  24   4         42.17         32.94        12.34 o                         
   2  24   4         37.93         72.07        12.62 o                         
   3  24   4          0.88          6.43        15.19 o                         
  -3  25   4         64.13         61.55         7.55 o                         
  -2  25   4          3.76          6.62        11.95 o                         
  -1  25   4         10.03          7.44        12.18 o                         
   0  25   4          0.21          4.59         7.60 o                         
   1  25   4         59.33         84.75         9.18 o                         
   2  25   4          4.85          5.53         9.81 o                         
  -1  26   4         89.95         73.57         8.15 o                         
   0  26   4         76.63         65.68         9.34 o                         
   1  26   4          9.58         12.81         6.74 o                         
  -9   1   5         75.42         98.76         8.34 o                         
  -8   1   5         27.22         34.26         7.39 o                         
  -7   1   5         79.51         96.28         4.28 o                         
  -6   1   5        154.62        129.54         4.44 o                         
  -5   1   5        848.06        705.37        11.75 o                         
  -4   1   5        302.00        273.52        30.12 o                         
  -3   1   5       1268.06       1357.20        43.45 o                         
  -2   1   5       3429.82       3856.32       150.87 o                         
  -1   1   5       7242.28       7206.84       191.58 o                         
   0   1   5       1751.31       1578.60        37.72 o                         
   1   1   5       2495.88       2294.72        51.56 o                         
   2   1   5        699.76        741.43        22.93 o                         
   3   1   5         38.96         84.85        12.48 o                         
   4   1   5        214.58        328.32        19.30 o                         
   5   1   5         56.21         71.11         7.50 o                         
   6   1   5        289.09        289.30         8.89 o                         
   7   1   5        104.52         80.15         5.03 o                         
   8   1   5        140.23        128.49        12.41 o                         
  -9   2   5          7.41          4.28         6.26 o                         
  -8   2   5         18.23         11.58         6.24 o                         
  -7   2   5         67.36         56.61         4.25 o                         
  -6   2   5        141.71        152.02         4.96 o                         
  -5   2   5         37.31         62.60         5.67 o                         
  -4   2   5        195.34        136.31        25.35 o                         
  -3   2   5       2608.73       2357.05        66.50 o                         
  -2   2   5       4043.88       4093.98       159.16 o                         
  -1   2   5      21968.46      22154.10       819.76 o                         
   0   2   5        390.85        360.58        54.96 o                         
   1   2   5        266.75        259.78        17.98 o                         
   2   2   5         83.50        100.93        11.08 o                         
   3   2   5       3687.53       3315.76        65.53 o                         
   4   2   5        109.31        130.89        14.37 o                         
   5   2   5       1716.65       1639.29        38.26 o                         
   6   2   5         80.25         63.94         9.33 o                         
   7   2   5        304.24        267.82        13.01 o                         
   8   2   5         26.67         23.73         7.10 o                         
  -9   3   5        138.09        173.01         8.53 o                         
  -8   3   5          0.90          0.86         4.95 o                         
  -7   3   5         72.17         74.27         4.72 o                         
  -6   3   5        136.98        126.46         4.59 o                         
  -5   3   5        275.42        266.72         6.22 o                         
  -4   3   5       1250.64       1110.42        42.06 o                         
  -3   3   5         36.13         95.68         7.18 o                         
  -2   3   5       1676.43       1555.35        46.20 o                         
  -1   3   5        394.02        940.46        30.13 o                         
   0   3   5       5008.53       4400.69       166.10 o                         
   1   3   5         38.44        128.39        15.04 o                         
   2   3   5          4.26          7.28         8.62 o                         
   3   3   5       2299.83       2561.55        50.72 o                         
   4   3   5         31.14         52.00         7.10 o                         
   5   3   5        544.22        541.83        12.25 o                         
   6   3   5         62.43         51.10         6.37 o                         
   7   3   5          0.47         -3.42         5.63 o                         
   8   3   5          9.35         10.57         5.63 o                         
  -9   4   5         27.92         38.34         9.75 o                         
  -8   4   5         87.76         82.47         5.30 o                         
  -7   4   5        452.60        466.91        10.24 o                         
  -6   4   5       2403.81       2216.14        49.30 o                         
  -5   4   5        298.69        292.67         9.72 o                         
  -4   4   5        164.65        229.32        19.93 o                         
  -3   4   5        734.16        794.74        18.87 o                         
  -2   4   5       3334.74       3186.30        71.71 o                         
  -1   4   5      14067.22      14351.46       533.78 o                         
   0   4   5         38.37        176.22        18.20 o                         
   1   4   5      12946.59      11886.96       443.66 o                         
   2   4   5        761.69        786.73        24.01 o                         
   3   4   5       1106.92       1063.95        40.25 o                         
   4   4   5       1331.05       1340.67        21.48 o                         
   5   4   5         54.98         59.07         5.67 o                         
   6   4   5         92.76         88.84         6.06 o                         
   7   4   5        611.63        614.43        27.68 o                         
   8   4   5         93.75         91.00         5.47 o                         
  -9   5   5          9.79         15.80         9.22 o                         
  -8   5   5         93.15        100.00         5.44 o                         
  -7   5   5        345.37        338.96         8.52 o                         
  -6   5   5         26.50         60.54         7.16 o                         
  -5   5   5         32.40         43.27         4.06 o                         
  -4   5   5       1440.48       1414.15        49.72 o                         
  -3   5   5        874.85        925.31        57.82 o                         
  -2   5   5       1614.21       1412.14        43.19 o                         
  -1   5   5      23055.68      21231.40       787.61 o                         
   0   5   5       4264.19       3695.92       141.90 o                         
   1   5   5        104.58        386.37        24.75 o                         
   2   5   5       1232.97       1280.87        44.14 o                         
   3   5   5       1454.07       1521.93        51.03 o                         
   4   5   5       1476.59       1485.12        25.09 o                         
   5   5   5       1158.65       1154.19        16.68 o                         
   6   5   5       1345.68       1280.94        33.83 o                         
   7   5   5         57.87         31.00         9.52 o                         
   8   5   5         36.21         40.26         4.82 o                         
  -8   6   5         95.06         97.07         5.82 o                         
  -7   6   5          5.50          7.69         5.19 o                         
  -6   6   5        187.73        154.39         5.37 o                         
  -5   6   5       2355.68       2145.95        23.76 o                         
  -4   6   5        763.62        769.30        33.25 o                         
  -3   6   5       1550.47       1334.80        44.89 o                         
  -2   6   5       8966.74       8605.93       230.13 o                         
  -1   6   5       4918.82       4714.09       182.27 o                         
   0   6   5       2246.68       2105.88        58.38 o                         
   1   6   5       5798.77       5985.85       370.82 o                         
   2   6   5        249.85        371.18        22.46 o                         
   3   6   5       2068.16       1854.86        38.54 o                         
   4   6   5        216.80        275.91         6.64 o                         
   5   6   5       4128.00       4161.80        49.16 o                         
   6   6   5         63.10         78.99         6.07 o                         
   7   6   5        442.27        409.13        16.90 o                         
   8   6   5          1.93          4.77         4.36 o                         
  -8   7   5         19.07         14.17         5.02 o                         
  -7   7   5        406.03        489.92        14.50 o                         
  -6   7   5        379.29        368.63        10.48 o                         
  -5   7   5       1785.30       1425.98        15.99 o                         
  -4   7   5       1117.14        952.26        30.15 o                         
  -3   7   5        765.18        636.69        27.47 o                         
  -2   7   5       4810.40       4676.27       161.89 o                         
  -1   7   5       3236.38       3031.56       122.35 o                         
   0   7   5        100.59        233.38        13.81 o                         
   1   7   5       4355.08       4710.44       240.95 o                         
   2   7   5       7850.95       7676.69       162.87 o                         
   3   7   5        752.52        876.37        28.51 o                         
   4   7   5        168.02        234.18         6.35 o                         
   5   7   5        238.90        308.10        10.54 o                         
   6   7   5         58.72         43.90         6.01 o                         
   7   7   5         89.84        103.92        14.14 o                         
   8   7   5        255.58        223.74         7.63 o                         
  -8   8   5         12.44         12.06         6.24 o                         
  -7   8   5         70.72         98.11         7.72 o                         
  -6   8   5        769.06        759.75        17.23 o                         
  -5   8   5       1114.99        944.03        13.75 o                         
  -4   8   5       2010.90       1906.11        27.33 o                         
  -3   8   5        258.55        271.09        18.83 o                         
  -2   8   5       2107.03       2071.31        59.34 o                         
  -1   8   5        749.18        793.25        32.43 o                         
   0   8   5       3570.59       3426.56        76.42 o                         
   1   8   5       5404.62       5135.15       130.93 o                         
   2   8   5        730.56        824.45        29.55 o                         
   3   8   5        221.33        165.16         8.48 o                         
   4   8   5        806.80        755.57        11.37 o                         
   5   8   5       1863.07       1852.62        30.29 o                         
   6   8   5       1206.17       1089.13        45.16 o                         
   7   8   5          0.06         16.64        12.72 o                         
   8   8   5         33.86         22.25         5.51 o                         
  -8   9   5        274.65        290.23        12.71 o                         
  -7   9   5         19.23         10.91         5.81 o                         
  -6   9   5          0.70         -0.79         5.36 o                         
  -5   9   5        739.86        724.39        12.97 o                         
  -4   9   5        131.68        171.16         5.33 o                         
  -3   9   5        508.68        436.20        32.15 o                         
  -2   9   5         47.94        102.83        11.93 o                         
  -1   9   5       3444.41       3101.17        61.22 o                         
   0   9   5       4966.68       4226.96        80.96 o                         
   1   9   5        541.74        715.27        32.41 o                         
   2   9   5         39.06        150.49         9.64 o                         
   3   9   5       2976.58       3088.27        54.16 o                         
   4   9   5       2562.67       2807.09        37.06 o                         
   5   9   5         59.03         51.67         4.57 o                         
   6   9   5        907.74        960.63        21.13 o                         
   7   9   5        166.72        183.41         7.14 o                         
  -8  10   5          2.21        -14.30        10.54 o                         
  -7  10   5         23.12         30.84         5.24 o                         
  -6  10   5         10.86          6.05         5.11 o                         
  -5  10   5         39.09         31.33         4.34 o                         
  -4  10   5        794.48        606.71        10.40 o                         
  -3  10   5        822.70        760.59        57.10 o                         
  -2  10   5         75.69         51.99        18.58 o                         
  -1  10   5        318.85        306.55         9.30 o                         
   0  10   5       3249.17       3282.60        51.69 o                         
   1  10   5       7198.85       7617.88       127.98 o                         
   2  10   5         73.51         96.87         7.16 o                         
   3  10   5        659.95        618.12        14.24 o                         
   4  10   5       3027.56       3112.74        38.70 o                         
   5  10   5        985.61       1072.25        21.60 o                         
   6  10   5         95.63        133.45         7.78 o                         
   7  10   5          0.78          3.49         5.77 o                         
  -8  11   5          9.12         13.86         9.57 o                         
  -7  11   5        302.86        337.74        35.32 o                         
  -6  11   5        439.87        469.69        12.47 o                         
  -5  11   5        106.52        107.14         6.60 o                         
  -4  11   5        659.70        549.22        13.21 o                         
  -3  11   5         85.74         96.53         9.27 o                         
  -2  11   5        325.79        320.96        19.86 o                         
  -1  11   5        423.47        462.33        33.31 o                         
   0  11   5       1610.69       1918.06        34.88 o                         
   1  11   5        600.04        648.83        17.66 o                         
   2  11   5         21.10         27.40         8.92 o                         
   3  11   5       1224.53       1201.73        26.06 o                         
   4  11   5       2488.34       2602.21        35.80 o                         
   5  11   5         81.44         72.73         5.16 o                         
   6  11   5         52.37         50.88         8.02 o                         
   7  11   5         70.39         40.64         8.16 o                         
  -8  12   5        217.99        228.28        14.40 o                         
  -7  12   5        915.71       1042.79        45.79 o                         
  -6  12   5        478.53        446.79        12.57 o                         
  -5  12   5         25.42         49.96         6.20 o                         
  -4  12   5         39.99         59.69         8.24 o                         
  -3  12   5          6.05          3.33         9.87 o                         
  -2  12   5         69.03        130.86        35.69 o                         
  -1  12   5        391.90        368.03        10.43 o                         
   0  12   5        727.35        548.67        25.16 o                         
   1  12   5        121.11        106.52         7.78 o                         
   2  12   5       1105.16       1165.03        33.64 o                         
   3  12   5        906.67       1010.26        21.51 o                         
   4  12   5        567.26        458.53         8.87 o                         
   5  12   5         82.81        136.80         8.19 o                         
   6  12   5        128.83        112.72         7.01 o                         
   7  12   5        193.50        212.47        14.44 o                         
  -8  13   5        125.51        117.23         9.87 o                         
  -7  13   5         64.86         66.76         7.40 o                         
  -6  13   5         39.61         37.04         6.93 o                         
  -5  13   5         36.28         29.97         5.68 o                         
  -4  13   5          5.49         -1.91         7.72 o                         
  -3  13   5        957.93        707.72        46.07 o                         
  -2  13   5          4.38          5.28         9.40 o                         
  -1  13   5          8.63         15.57         5.86 o                         
   0  13   5        603.21        435.03        12.16 o                         
   1  13   5       3530.64       3251.91        58.18 o                         
   2  13   5        191.19        206.46         9.24 o                         
   3  13   5        367.65        399.31        17.44 o                         
   4  13   5          1.91         33.70         5.14 o                         
   5  13   5         19.56         11.93         6.11 o                         
   6  13   5        396.49        405.08        11.63 o                         
   7  13   5         35.59         32.78         9.45 o                         
  -7  14   5          2.14          8.51         6.36 o                         
  -6  14   5          0.16         -0.59         7.92 o                         
  -5  14   5        106.66        135.87         6.58 o                         
  -4  14   5         40.99         32.09         6.93 o                         
  -3  14   5         89.84         83.95        15.71 o                         
  -2  14   5        599.84        611.73        16.48 o                         
  -1  14   5       4297.30       4174.71        77.80 o                         
   0  14   5         53.93         70.86         5.86 o                         
   1  14   5         37.22        134.83         7.73 o                         
   2  14   5        111.97        137.42         8.12 o                         
   3  14   5        932.52        896.09        17.96 o                         
   4  14   5       1170.99       1273.21        24.15 o                         
   5  14   5         33.09         46.84         6.30 o                         
   6  14   5         26.21         39.30         5.23 o                         
   7  14   5          6.55          6.66         6.08 o                         
  -7  15   5         55.28         51.36        10.70 o                         
  -6  15   5         36.92         18.10         7.73 o                         
  -5  15   5        145.67        120.83         7.42 o                         
  -4  15   5        528.04        445.22        22.08 o                         
  -3  15   5         52.50         66.82        14.43 o                         
  -2  15   5         64.62         67.35         7.66 o                         
  -1  15   5         72.95         83.94         7.17 o                         
   0  15   5        259.67        242.64         8.04 o                         
   1  15   5       4443.13       4452.17        78.50 o                         
   2  15   5        487.22        467.00        13.87 o                         
   3  15   5         33.34         43.61         6.25 o                         
   4  15   5         38.84         21.14         8.12 o                         
   5  15   5        666.00        730.50        17.30 o                         
   6  15   5         95.43        106.29         6.35 o                         
  -7  16   5         13.23         15.06         6.65 o                         
  -6  16   5         37.43         42.06         7.63 o                         
  -5  16   5         21.59         26.94         6.42 o                         
  -4  16   5        256.77        249.64        12.06 o                         
  -3  16   5        384.09        353.48        27.32 o                         
  -2  16   5        917.51        940.86        21.25 o                         
  -1  16   5         46.16         48.15         9.14 o                         
   0  16   5        154.82        171.79         9.02 o                         
   1  16   5         65.04         56.05         8.87 o                         
   2  16   5       1117.43       1105.52        22.41 o                         
   3  16   5        856.17       1025.80        25.84 o                         
   4  16   5        151.79        172.70         8.58 o                         
   5  16   5          1.20          8.31         5.02 o                         
   6  16   5         23.53         23.74         7.65 o                         
  -7  17   5         12.78         10.45        10.59 o                         
  -6  17   5         13.91         16.39         5.89 o                         
  -5  17   5        133.75        110.29         7.70 o                         
  -4  17   5         33.01         34.54         6.37 o                         
  -3  17   5         51.10         39.70        11.63 o                         
  -2  17   5        131.45        137.36         8.89 o                         
  -1  17   5       1427.30       1456.86        26.72 o                         
   0  17   5        604.74        567.00        13.47 o                         
   1  17   5       1093.03       1109.95        23.97 o                         
   2  17   5        661.59        771.73        19.68 o                         
   3  17   5        205.12        218.18        10.23 o                         
   4  17   5         49.81         73.75         7.23 o                         
   5  17   5        193.53        243.47         7.04 o                         
   6  17   5         10.04          7.08         4.77 o                         
  -6  18   5         68.38         68.98         5.80 o                         
  -5  18   5         43.62         31.32         9.65 o                         
  -4  18   5        296.88        293.79        11.03 o                         
  -3  18   5         72.35         61.48        16.21 o                         
  -2  18   5         28.24         48.55         8.27 o                         
  -1  18   5         59.97        102.10         7.80 o                         
   0  18   5       1268.06       1305.50        24.58 o                         
   1  18   5        712.18        806.90        20.15 o                         
   2  18   5        256.76        284.34        11.33 o                         
   3  18   5        176.59        207.65         8.61 o                         
   4  18   5         93.81         96.77         7.12 o                         
   5  18   5         30.25         47.65         6.05 o                         
  -6  19   5         11.43         12.16         4.78 o                         
  -5  19   5          1.51         13.76         5.84 o                         
  -4  19   5          0.73         -1.79         7.39 o                         
  -3  19   5        105.88         84.23        16.23 o                         
  -2  19   5          1.52         -5.50         8.57 o                         
  -1  19   5       3422.69       3200.31        94.36 o                         
   0  19   5        293.38        315.61        13.64 o                         
   1  19   5        119.67        153.55        10.48 o                         
   2  19   5       2014.59       2071.81        52.79 o                         
   3  19   5        334.45        293.46        11.64 o                         
   4  19   5         43.86         48.24         6.51 o                         
   5  19   5          1.34          0.55         7.52 o                         
  -6  20   5         66.48         43.83         9.49 o                         
  -5  20   5          3.24          3.58         6.63 o                         
  -4  20   5         64.57         45.06         7.44 o                         
  -3  20   5        175.39        170.39        18.21 o                         
  -2  20   5         15.63          5.10         8.37 o                         
  -1  20   5        143.87        160.98         8.34 o                         
   0  20   5         11.57         11.44         9.27 o                         
   1  20   5         35.45         37.58        11.16 o                         
   2  20   5         53.08         81.73         7.74 o                         
   3  20   5         10.07         13.17         7.31 o                         
   4  20   5         10.25          0.24         7.05 o                         
   5  20   5          1.59          1.87         6.68 o                         
  -5  21   5        147.77        108.06         8.98 o                         
  -4  21   5        257.60        256.23         9.57 o                         
  -3  21   5         10.95         15.82        10.68 o                         
  -2  21   5         58.98         59.64         8.71 o                         
  -1  21   5          0.69          9.54         6.78 o                         
   0  21   5        187.12        203.85        14.89 o                         
   1  21   5         10.15         24.55         8.33 o                         
   2  21   5         89.03        121.24        11.75 o                         
   3  21   5         17.08         32.47        12.09 o                         
   4  21   5        214.89        271.40        12.85 o                         
  -5  22   5         34.79         27.32         9.19 o                         
  -4  22   5         25.54         32.32         6.11 o                         
  -3  22   5         43.67         65.88         8.59 o                         
  -2  22   5         39.13         33.09        15.64 o                         
  -1  22   5        841.26        841.85        41.64 o                         
   0  22   5        114.52        125.95         9.33 o                         
   1  22   5         70.67         95.35         8.75 o                         
   2  22   5          1.80         -1.91         9.73 o                         
   3  22   5         46.21         71.83        13.23 o                         
   4  22   5         72.51         81.71         7.96 o                         
  -4  23   5         37.57         29.56         6.31 o                         
  -3  23   5        177.00        133.86        10.43 o                         
  -2  23   5         29.53         29.22         9.70 o                         
  -1  23   5        293.21        260.16        22.63 o                         
   0  23   5        103.48        133.80         8.92 o                         
   1  23   5         55.95         59.41         7.83 o                         
   2  23   5         10.12         23.64         9.11 o                         
   3  23   5          4.38         25.27        10.35 o                         
  -3  24   5          1.63         12.41         6.30 o                         
  -2  24   5        174.06        191.68        17.20 o                         
  -1  24   5         90.95         70.29        14.55 o                         
   0  24   5        310.21        271.52        12.92 o                         
   1  24   5         11.45         28.39         8.60 o                         
   2  24   5          6.39          7.47         7.89 o                         
   3  24   5        305.74        322.96        16.67 o                         
  -2  25   5          7.54          2.73         6.90 o                         
  -1  25   5         10.04          5.42        11.46 o                         
   0  25   5        306.37        252.55        11.38 o                         
   1  25   5          1.26         15.50         7.36 o                         
   2  25   5        105.09        118.70        12.41 o                         
  -1  26   5        274.51        222.18        19.76 o                         
   0  26   5         36.63         27.94        10.24 o                         
  -8   0   6         72.34         82.00        11.62 o                         
  -7   0   6         27.83         22.43         5.08 o                         
  -6   0   6          8.27          5.33         5.09 o                         
  -5   0   6       1276.98       1046.33        20.21 o                         
  -4   0   6         86.21         99.37        25.68 o                         
  -3   0   6       3854.49       4430.48       122.00 o                         
  -2   0   6        812.70        673.84        37.61 o                         
  -1   0   6      54663.42      57365.50      2116.18 o                         
   0   0   6       4335.27       4400.36       185.36 o                         
   1   0   6       1479.04       1460.35        90.84 o                         
   2   0   6        182.87        134.70        15.50 o                         
   3   0   6       6169.30       6821.21       188.10 o                         
   4   0   6       1671.02       1562.52        41.09 o                         
   5   0   6        765.70        715.48        32.41 o                         
   6   0   6       1328.97       1353.48        41.54 o                         
   7   0   6          0.13          1.56         6.58 o                         
   8   0   6        143.77        144.99        12.31 o                         
  -8   1   6        124.03        135.72         8.46 o                         
  -7   1   6          0.06          0.40         4.17 o                         
  -6   1   6        321.93        292.39         5.99 o                         
  -5   1   6        130.52        142.03         5.01 o                         
  -4   1   6        192.03        161.87        27.30 o                         
  -3   1   6         61.35        118.91        10.82 o                         
  -2   1   6        969.14       1262.47        57.61 o                         
  -1   1   6       2479.23       2608.80        73.98 o                         
   0   1   6       4857.14       4760.45       104.06 o                         
   1   1   6       3129.20       2918.98        56.56 o                         
   2   1   6        262.03        367.43        24.33 o                         
   3   1   6         11.84         55.86        12.95 o                         
   4   1   6        671.25        626.64        14.33 o                         
   5   1   6          7.73         21.06        10.11 o                         
   6   1   6         45.90         52.90         7.09 o                         
   7   1   6        289.93        227.60        12.09 o                         
   8   1   6         38.42         33.16         9.67 o                         
  -8   2   6          6.97         15.71         4.89 o                         
  -7   2   6        306.95        313.68         6.89 o                         
  -6   2   6        360.28        299.30         6.32 o                         
  -5   2   6       3389.36       3190.73        40.95 o                         
  -4   2   6        207.64        282.00        30.73 o                         
  -3   2   6        250.58        299.21        14.45 o                         
  -2   2   6        307.20        338.99        38.39 o                         
  -1   2   6      52824.65      55887.34      2061.40 o                         
   0   2   6       6304.62       6582.32       144.52 o                         
   1   2   6         85.87        268.29        11.80 o                         
   2   2   6       4936.68       4447.35        99.65 o                         
   3   2   6       1852.32       1849.22        48.19 o                         
   4   2   6        783.92        705.79        20.98 o                         
   5   2   6        654.78        624.88        15.45 o                         
   6   2   6         55.66         43.49         8.80 o                         
   7   2   6          9.97          9.67         5.84 o                         
   8   2   6          3.63          1.79         6.27 o                         
  -9   3   6          1.73         -6.07         9.35 o                         
  -8   3   6          0.08          4.34         4.49 o                         
  -7   3   6        146.26        189.12         5.60 o                         
  -6   3   6          0.77         13.73         4.55 o                         
  -5   3   6        320.03        263.38         9.41 o                         
  -4   3   6       1646.42       1367.74        49.50 o                         
  -3   3   6        360.65        237.04         9.35 o                         
  -2   3   6       6736.30       5944.63       130.15 o                         
  -1   3   6       5379.23       5264.17       141.40 o                         
   0   3   6         31.91        186.96        13.80 o                         
   1   3   6      13321.92      12132.53       452.50 o                         
   2   3   6        265.56        434.81        15.06 o                         
   3   3   6        389.40        351.05        15.90 o                         
   4   3   6         33.62         78.21         6.14 o                         
   5   3   6       1248.64       1088.05        19.94 o                         
   6   3   6         34.40         37.51         6.06 o                         
   7   3   6         23.94         34.09         6.69 o                         
   8   3   6          5.21          8.39         5.16 o                         
  -9   4   6          1.85         17.23         9.28 o                         
  -8   4   6         92.52        103.24         5.55 o                         
  -7   4   6          1.32          1.41         4.04 o                         
  -6   4   6          3.90         -0.86         4.84 o                         
  -5   4   6        340.72        306.72         6.30 o                         
  -4   4   6         37.21         48.61        17.37 o                         
  -3   4   6         57.92         85.87         7.70 o                         
  -2   4   6        361.69        466.93        16.50 o                         
  -1   4   6        216.60        305.96        25.26 o                         
   0   4   6       2150.46       2475.84        97.11 o                         
   1   4   6         83.54        527.42        29.84 o                         
   2   4   6        796.95        881.82        26.12 o                         
   3   4   6       1743.26       1787.82        42.17 o                         
   4   4   6        368.68        315.77        11.38 o                         
   5   4   6          5.57         28.35         6.11 o                         
   6   4   6       1173.94       1102.91        21.54 o                         
   7   4   6        524.97        476.48        13.51 o                         
   8   4   6         62.10         62.60         5.56 o                         
  -9   5   6         48.22         43.77         9.20 o                         
  -8   5   6        143.05        157.11         6.43 o                         
  -7   5   6         40.00         35.61         4.93 o                         
  -6   5   6        448.90        438.35         9.07 o                         
  -5   5   6         12.79         25.84         3.66 o                         
  -4   5   6         86.37        134.91        18.60 o                         
  -3   5   6       1087.01       1126.81        25.11 o                         
  -2   5   6       1452.35       1348.06        34.20 o                         
  -1   5   6        417.27        458.35        30.54 o                         
   0   5   6       9692.52      10022.19       374.72 o                         
   1   5   6      15692.01      13651.33       510.24 o                         
   2   5   6         48.24         88.10        18.01 o                         
   3   5   6          6.51         85.88        10.05 o                         
   4   5   6        619.33        670.33        13.64 o                         
   5   5   6        386.44        358.51         7.66 o                         
   6   5   6          5.15         10.17         6.10 o                         
   7   5   6        129.61        125.17        10.52 o                         
   8   5   6          0.68         -3.58         4.26 o                         
  -8   6   6          7.95          5.45         5.10 o                         
  -7   6   6        248.22        299.90         8.90 o                         
  -6   6   6          2.29          7.70         4.66 o                         
  -5   6   6         41.58         22.49         3.82 o                         
  -4   6   6         52.58         19.86        15.88 o                         
  -3   6   6       2194.83       1843.08        37.87 o                         
  -2   6   6        347.49        405.38        15.45 o                         
  -1   6   6       3412.71       3016.92       121.16 o                         
   0   6   6         15.03         61.62        20.77 o                         
   1   6   6       1055.60       1038.34        49.53 o                         
   2   6   6       1179.84       1143.01        51.98 o                         
   3   6   6       2421.87       2473.82        58.74 o                         
   4   6   6       1480.25       1473.00        22.79 o                         
   5   6   6         43.24         50.22         4.79 o                         
   6   6   6        142.95        127.67         6.58 o                         
   7   6   6        130.26        134.97        10.60 o                         
   8   6   6         26.82         17.94         4.02 o                         
  -8   7   6         54.68         63.76         8.05 o                         
  -7   7   6          0.27          9.83         5.30 o                         
  -6   7   6         91.75        119.79         4.78 o                         
  -5   7   6         19.94         16.92         3.88 o                         
  -4   7   6         67.54         71.43         6.00 o                         
  -3   7   6       1625.21       1324.80       108.47 o                         
  -2   7   6        648.42        698.49        27.29 o                         
  -1   7   6        517.22        532.14        36.19 o                         
   0   7   6       7614.71       7390.97       280.16 o                         
   1   7   6       3344.19       3522.72       116.82 o                         
   2   7   6         52.79         87.24        12.30 o                         
   3   7   6          2.39         14.37         6.77 o                         
   4   7   6          4.40         29.92         4.96 o                         
   5   7   6        893.73        872.32        13.50 o                         
   6   7   6        259.25        250.46         8.13 o                         
   7   7   6         44.53         73.55        13.05 o                         
   8   7   6        234.09        178.54        12.97 o                         
  -8   8   6          5.32          3.98         9.97 o                         
  -7   8   6        702.14        811.74        26.06 o                         
  -6   8   6       1135.92       1020.01        27.38 o                         
  -5   8   6         67.49         67.40         3.97 o                         
  -4   8   6        201.22        202.26         5.86 o                         
  -3   8   6        310.14        284.52        19.42 o                         
  -2   8   6        540.84        489.74        22.34 o                         
  -1   8   6        517.71        382.33        42.12 o                         
   0   8   6        327.83        504.00        36.35 o                         
   1   8   6        946.56        955.08        30.23 o                         
   2   8   6         97.98        113.08         9.49 o                         
   3   8   6        421.21        410.63        14.12 o                         
   4   8   6         37.36         59.70         4.59 o                         
   5   8   6          0.58         -1.51         4.32 o                         
   6   8   6         98.85        108.41         6.72 o                         
   7   8   6        120.32        127.15        14.11 o                         
  -8   9   6         27.13         40.90         8.26 o                         
  -7   9   6        603.34        603.77        33.60 o                         
  -6   9   6        180.15        161.91         5.47 o                         
  -5   9   6        519.61        421.60         8.84 o                         
  -4   9   6        209.19        184.90         6.09 o                         
  -3   9   6       2572.99       2304.19       115.82 o                         
  -2   9   6       3581.06       3201.76       102.00 o                         
  -1   9   6        101.41        127.21         8.67 o                         
   0   9   6       1669.23       1892.88        64.19 o                         
   1   9   6        166.88        241.87        16.77 o                         
   2   9   6        147.44         86.98        11.81 o                         
   3   9   6        842.78        835.81        16.14 o                         
   4   9   6        945.74       1062.17        16.69 o                         
   5   9   6        824.55        699.89        11.53 o                         
   6   9   6        844.55        849.88        19.68 o                         
   7   9   6         39.69         31.86         5.05 o                         
  -8  10   6         11.11          8.96         7.49 o                         
  -7  10   6          0.09         -2.87        18.29 o                         
  -6  10   6        195.03        205.43         7.01 o                         
  -5  10   6          9.71         28.67         4.11 o                         
  -4  10   6        437.33        324.55         6.83 o                         
  -3  10   6        146.80         99.70        12.99 o                         
  -2  10   6       1110.06        966.27        29.30 o                         
  -1  10   6       3443.09       3050.36        48.74 o                         
   0  10   6       1643.48       1706.23        35.89 o                         
   1  10   6        498.82        567.22        22.43 o                         
   2  10   6          7.56         49.51         8.23 o                         
   3  10   6        949.43        936.66        16.24 o                         
   4  10   6       2059.00       2149.70        31.07 o                         
   5  10   6        653.10        706.34        12.29 o                         
   6  10   6         35.56         30.59         7.50 o                         
   7  10   6         16.28         28.65         5.60 o                         
  -8  11   6          8.77          1.15         6.92 o                         
  -7  11   6          4.82         14.16         8.57 o                         
  -6  11   6          3.24         -1.93         7.00 o                         
  -5  11   6       1145.81       1025.99        25.69 o                         
  -4  11   6          9.36         24.23         4.98 o                         
  -3  11   6        606.25        541.45        17.85 o                         
  -2  11   6         73.60         75.24         7.98 o                         
  -1  11   6         32.15        109.24         7.33 o                         
   0  11   6       1326.43       1108.18        22.26 o                         
   1  11   6       2090.43       2368.26        43.21 o                         
   2  11   6       3149.51       3119.31        60.94 o                         
   3  11   6       2573.03       2709.68        45.78 o                         
   4  11   6        306.92        263.99        10.10 o                         
   5  11   6        521.81        472.51        12.43 o                         
   6  11   6        350.70        327.60        14.48 o                         
   7  11   6         13.23         39.97         9.44 o                         
  -8  12   6         14.46         13.47         6.46 o                         
  -7  12   6          1.02         10.70         8.39 o                         
  -6  12   6          0.05         -0.24         8.16 o                         
  -5  12   6       1044.20       1029.31        21.56 o                         
  -4  12   6        107.56        120.33         6.68 o                         
  -3  12   6        895.52        719.91        25.76 o                         
  -2  12   6        619.14        499.38        22.02 o                         
  -1  12   6        225.74        181.98         7.73 o                         
   0  12   6        466.54        420.48        11.57 o                         
   1  12   6         35.51         57.96         7.59 o                         
   2  12   6       2082.62       2215.35        50.00 o                         
   3  12   6       5083.35       5318.04        89.98 o                         
   4  12   6        216.21        219.46         7.33 o                         
   5  12   6          5.22         14.74         5.56 o                         
   6  12   6        350.54        347.10        10.21 o                         
   7  12   6          7.42          4.37         9.08 o                         
  -7  13   6        189.14        220.95        11.22 o                         
  -6  13   6        286.21        292.36        11.69 o                         
  -5  13   6         72.14         78.66         7.11 o                         
  -4  13   6        580.73        508.97        15.82 o                         
  -3  13   6        488.53        415.26        41.82 o                         
  -2  13   6        296.45        329.12        13.16 o                         
  -1  13   6       2419.02       2260.38        44.68 o                         
   0  13   6         21.26         27.62         6.92 o                         
   1  13   6         18.37         29.54         6.44 o                         
   2  13   6        689.02        607.49        24.71 o                         
   3  13   6         23.77         85.84         6.79 o                         
   4  13   6         62.44         74.09         6.40 o                         
   5  13   6       1037.10       1082.72        28.28 o                         
   6  13   6        261.65        251.70         8.52 o                         
   7  13   6         72.48         48.36         8.91 o                         
  -7  14   6          1.27         -0.81         6.28 o                         
  -6  14   6        318.90        302.38        11.81 o                         
  -5  14   6        142.69        114.75         7.38 o                         
  -4  14   6        111.48         98.16         8.11 o                         
  -3  14   6        145.13        105.68        17.30 o                         
  -2  14   6        699.32        495.70        15.41 o                         
  -1  14   6       3094.48       2677.58        41.03 o                         
   0  14   6          0.07         21.36         5.76 o                         
   1  14   6         21.33         44.00         7.15 o                         
   2  14   6        326.51        360.79        12.91 o                         
   3  14   6       1343.13       1417.13        26.50 o                         
   4  14   6          3.21          7.29         6.44 o                         
   5  14   6          0.01         17.33         6.08 o                         
   6  14   6         47.53         59.28         5.48 o                         
  -7  15   6          8.39         19.15         5.89 o                         
  -6  15   6         15.82         44.78         7.85 o                         
  -5  15   6        395.77        350.72        11.03 o                         
  -4  15   6         70.74         81.51         7.02 o                         
  -3  15   6        288.39        267.48        18.84 o                         
  -2  15   6         53.55         48.30        10.07 o                         
  -1  15   6         16.95         96.32         8.08 o                         
   0  15   6       2211.19       2261.40        38.52 o                         
   1  15   6       4436.01       4507.35        72.64 o                         
   2  15   6        252.00        337.10        11.29 o                         
   3  15   6         27.87         80.12         6.03 o                         
   4  15   6        348.48        328.02        15.05 o                         
   5  15   6          4.87         30.45         5.30 o                         
   6  15   6         39.76         29.05         5.22 o                         
  -7  16   6        158.36        185.05        10.02 o                         
  -6  16   6        331.04        332.60        11.75 o                         
  -5  16   6       1218.59       1156.97        27.58 o                         
  -4  16   6          1.62          1.03         6.36 o                         
  -3  16   6        256.88        267.47        17.61 o                         
  -2  16   6        170.20        134.03         9.33 o                         
  -1  16   6        530.40        439.69        15.87 o                         
   0  16   6       1814.32       1728.64        34.10 o                         
   1  16   6          2.41         15.33         7.16 o                         
   2  16   6          4.93         12.91         9.12 o                         
   3  16   6        169.58        168.24         7.41 o                         
   4  16   6       2244.29       2486.89        69.05 o                         
   5  16   6         71.37         62.27         5.25 o                         
   6  16   6         34.55         39.19         5.54 o                         
  -7  17   6          8.74          7.52         7.82 o                         
  -6  17   6          4.07          9.57         6.55 o                         
  -5  17   6        242.02        217.92         9.57 o                         
  -4  17   6         19.58         29.44         8.97 o                         
  -3  17   6        416.96        378.83        31.23 o                         
  -2  17   6        420.87        411.74        20.91 o                         
  -1  17   6        437.33        401.47        13.04 o                         
   0  17   6         23.26         45.88         7.73 o                         
   1  17   6        310.49        330.50        14.22 o                         
   2  17   6         23.03         19.32         5.92 o                         
   3  17   6         22.98         41.24         7.02 o                         
   4  17   6         16.53         10.55         6.19 o                         
   5  17   6        129.00        188.25         6.12 o                         
   6  17   6         33.85         29.67         5.59 o                         
  -6  18   6         12.86         14.74         5.23 o                         
  -5  18   6         21.23         15.64         7.02 o                         
  -4  18   6         31.87         51.44         7.71 o                         
  -3  18   6         19.17         11.23        11.19 o                         
  -2  18   6        367.72        353.70        12.66 o                         
  -1  18   6        291.87        210.24        12.84 o                         
   0  18   6       1301.59       1431.55        32.29 o                         
   1  18   6        279.61        315.97        29.87 o                         
   2  18   6        361.98        438.86        17.58 o                         
   3  18   6        273.24        302.07        10.42 o                         
   4  18   6          6.85          8.28         5.78 o                         
   5  18   6         13.55         13.87         4.66 o                         
  -6  19   6        228.94        240.41         7.52 o                         
  -5  19   6         97.58         77.72         9.98 o                         
  -4  19   6        146.74        118.16         9.91 o                         
  -3  19   6        151.19        158.84        18.10 o                         
  -2  19   6       1034.92        973.92        24.88 o                         
  -1  19   6        358.98        340.40        12.14 o                         
   0  19   6       1667.28       1599.70        42.93 o                         
   1  19   6        705.22        785.82        27.48 o                         
   2  19   6        605.63        591.49        15.22 o                         
   3  19   6         98.97        123.80         6.44 o                         
   4  19   6         35.45         23.62         5.67 o                         
   5  19   6          6.75          6.37         5.60 o                         
  -5  20   6          6.17          6.04         6.97 o                         
  -4  20   6        728.58        730.22        21.48 o                         
  -3  20   6        502.60        482.54        27.29 o                         
  -2  20   6         34.85         39.48         8.65 o                         
  -1  20   6        604.40        540.95        19.91 o                         
   0  20   6         74.56         80.09        11.34 o                         
   1  20   6         30.74         49.26        10.30 o                         
   2  20   6         86.06        124.10         7.90 o                         
   3  20   6         47.43         77.03         6.93 o                         
   4  20   6        235.54        306.34        35.03 o                         
   5  20   6          1.47         -2.21         9.99 o                         
  -5  21   6         32.92         35.50         7.58 o                         
  -4  21   6          8.73          6.81         6.44 o                         
  -3  21   6         32.60         41.38        14.42 o                         
  -2  21   6        579.69        591.45        17.61 o                         
  -1  21   6          0.00         13.55         8.27 o                         
   0  21   6         46.39         67.99         8.67 o                         
   1  21   6        407.28        456.87        17.51 o                         
   2  21   6         12.13         10.96         7.83 o                         
   3  21   6         90.16         78.93         7.78 o                         
   4  21   6         21.47         39.85         7.11 o                         
  -5  22   6         65.79         48.77         6.61 o                         
  -4  22   6         19.25         15.34         7.33 o                         
  -3  22   6         33.77         52.88         8.00 o                         
  -2  22   6          0.45         12.55         7.49 o                         
  -1  22   6          9.06         21.64         9.79 o                         
   0  22   6        387.13        380.70        16.96 o                         
   1  22   6        714.51        748.75        19.75 o                         
   2  22   6         23.11         19.36        14.05 o                         
   3  22   6          2.36         -6.37         6.55 o                         
   4  22   6          9.36          7.78         7.81 o                         
  -4  23   6        282.85        267.24         9.20 o                         
  -3  23   6         58.35         47.25         6.13 o                         
  -2  23   6          9.11         14.42        11.25 o                         
  -1  23   6          6.76         21.35         9.23 o                         
   0  23   6         97.26         96.56        12.81 o                         
   1  23   6          8.74         28.28         8.17 o                         
   2  23   6          9.69         23.79         8.59 o                         
   3  23   6         55.34         55.15         8.01 o                         
  -3  24   6          0.45         -4.15         5.72 o                         
  -2  24   6          2.45         -0.57        12.88 o                         
  -1  24   6          0.17          6.58        13.00 o                         
   0  24   6          0.63          6.45         6.20 o                         
   1  24   6         21.00         45.39         6.66 o                         
   2  24   6          7.99          0.25        11.01 o                         
  -2  25   6         18.78         16.46        11.35 o                         
  -1  25   6        152.36        129.76        13.77 o                         
   0  25   6         82.83         69.28        11.31 o                         
   1  25   6         18.42         29.05        10.85 o                         
  -8   1   7         15.31          8.88         5.45 o                         
  -7   1   7        367.36        363.15         8.44 o                         
  -6   1   7        224.10        228.92         6.59 o                         
  -5   1   7        436.50        431.06        12.37 o                         
  -4   1   7         34.65         79.94        25.82 o                         
  -3   1   7        299.61        324.90        25.71 o                         
  -2   1   7       9055.54       9309.99       344.86 o                         
  -1   1   7        238.06        322.27        22.21 o                         
   0   1   7       1522.62       1644.99        39.40 o                         
   1   1   7       1663.30       1717.11        35.47 o                         
   2   1   7        145.04        329.61        20.61 o                         
   3   1   7          7.38         96.46        14.33 o                         
   4   1   7        921.80        876.94        17.59 o                         
   5   1   7          6.47         29.71         7.04 o                         
   6   1   7        157.95        147.79        23.51 o                         
   7   1   7          1.28          6.14         5.53 o                         
   8   1   7        194.89        150.90        11.44 o                         
  -8   2   7         48.40         55.83         6.23 o                         
  -7   2   7         34.94         34.19         4.64 o                         
  -6   2   7        153.31        173.90         6.56 o                         
  -5   2   7        518.86        462.57         9.88 o                         
  -4   2   7       2063.71       1651.37        81.39 o                         
  -3   2   7         42.71         97.94        24.44 o                         
  -2   2   7       1472.10       1440.56        35.06 o                         
  -1   2   7       1447.89       1838.88        77.52 o                         
   0   2   7         55.31         37.35         9.69 o                         
   1   2   7        724.57        560.27        29.12 o                         
   2   2   7         62.01         63.27        15.63 o                         
   3   2   7       1958.90       2002.40        61.65 o                         
   4   2   7        776.78        690.57        15.41 o                         
   5   2   7          5.56          6.47         6.04 o                         
   6   2   7        405.68        323.89        14.68 o                         
   7   2   7         61.30         58.73         7.16 o                         
   8   2   7          1.11          2.71         7.93 o                         
  -9   3   7         79.27         95.50        10.13 o                         
  -8   3   7          1.02          0.53         4.51 o                         
  -7   3   7        257.79        250.34         8.72 o                         
  -6   3   7        227.00        211.04         6.09 o                         
  -5   3   7        973.01        915.24        18.47 o                         
  -4   3   7        602.32        518.12        29.35 o                         
  -3   3   7        448.87        406.34        12.44 o                         
  -2   3   7        283.71        242.61         8.02 o                         
  -1   3   7       7790.70       8813.19       332.51 o                         
   0   3   7       1412.35       1523.77        44.90 o                         
   1   3   7         37.12         36.50        11.78 o                         
   2   3   7         21.97         50.82         9.71 o                         
   3   3   7        135.37        141.43        13.40 o                         
   4   3   7       1422.49       1293.54        23.35 o                         
   5   3   7          0.34         12.21         6.13 o                         
   6   3   7        104.76         90.08         6.65 o                         
   7   3   7         21.98         17.54         6.15 o                         
   8   3   7          4.75          0.88         4.58 o                         
  -9   4   7          0.03         -6.71         8.59 o                         
  -8   4   7        226.59        288.70         7.31 o                         
  -7   4   7        540.14        604.81        15.86 o                         
  -6   4   7        793.35        700.40        11.43 o                         
  -5   4   7         19.59         11.90         4.59 o                         
  -4   4   7         52.72         33.67        17.71 o                         
  -3   4   7          3.01         -2.62         8.05 o                         
  -2   4   7          2.78         25.96         5.53 o                         
  -1   4   7      18890.80      17613.29       463.44 o                         
   0   4   7       1931.36       1837.47        75.07 o                         
   1   4   7       3623.56       3462.45       135.85 o                         
   2   4   7       2119.99       2150.06        46.32 o                         
   3   4   7        153.62        190.39        14.15 o                         
   4   4   7         13.43         17.70         6.14 o                         
   5   4   7          9.28         18.72         6.13 o                         
   6   4   7        141.77        141.30         8.53 o                         
   7   4   7        351.68        342.10        10.41 o                         
   8   4   7          0.01          5.05         4.44 o                         
  -8   5   7        122.90        109.67         8.14 o                         
  -7   5   7         53.52         48.08         4.76 o                         
  -6   5   7        403.58        413.79         8.37 o                         
  -5   5   7          8.41         28.06         4.13 o                         
  -4   5   7        100.92        167.36        17.77 o                         
  -3   5   7       2316.36       2009.59        41.47 o                         
  -2   5   7       1287.47       1167.91        28.97 o                         
  -1   5   7       1853.49       2003.16        67.51 o                         
   0   5   7       1134.62        824.74        40.72 o                         
   1   5   7       1492.48       1293.08        58.08 o                         
   2   5   7       1533.51       1584.72        82.08 o                         
   3   5   7        672.73        722.18        27.25 o                         
   4   5   7         25.76         13.42         4.99 o                         
   5   5   7        869.09        815.36        16.35 o                         
   6   5   7          0.24          7.11         5.44 o                         
   7   5   7          2.56         19.80         8.22 o                         
  -8   6   7         19.06         25.66        10.58 o                         
  -7   6   7        128.68        139.30         6.16 o                         
  -6   6   7        314.92        283.49         6.99 o                         
  -5   6   7       1882.82       1742.76        19.97 o                         
  -4   6   7       2074.77       1787.84        33.91 o                         
  -3   6   7        157.49        106.62         7.69 o                         
  -2   6   7        702.61        592.78        13.42 o                         
  -1   6   7       3781.16       3261.70       685.12 o                         
   0   6   7        485.56        408.13        28.67 o                         
   1   6   7       1368.27       1288.84        58.69 o                         
   2   6   7       1286.57       1276.96        56.66 o                         
   3   6   7       4740.62       4656.72        91.35 o                         
   4   6   7          2.57         14.43         5.40 o                         
   5   6   7        202.11        145.81         7.13 o                         
   6   6   7         62.36         76.12         6.33 o                         
   7   6   7          2.67          4.30         8.19 o                         
  -8   7   7         19.12          8.31         6.83 o                         
  -7   7   7        216.77        201.76        11.63 o                         
  -6   7   7          4.86          4.41         4.27 o                         
  -5   7   7         32.90         72.49         4.21 o                         
  -4   7   7       2769.68       2463.17        34.74 o                         
  -3   7   7         63.65         43.92         6.89 o                         
  -2   7   7        591.24        565.00        13.08 o                         
  -1   7   7       1553.50       1041.24       115.18 o                         
   0   7   7       2607.27       2549.62       104.19 o                         
   1   7   7         96.80        241.36        16.89 o                         
   2   7   7        376.31        294.58        26.77 o                         
   3   7   7       1047.20       1098.70        35.00 o                         
   4   7   7        883.75        874.09        16.67 o                         
   5   7   7        139.97        113.21         7.52 o                         
   6   7   7       1133.06       1156.28        22.06 o                         
   7   7   7          5.46        -21.88        11.41 o                         
  -8   8   7         22.58         18.74         8.37 o                         
  -7   8   7         55.32         73.07        10.45 o                         
  -6   8   7         20.59         19.44         4.42 o                         
  -5   8   7        179.88        214.54         5.22 o                         
  -4   8   7        162.17        113.40         5.34 o                         
  -3   8   7          3.51         26.14         8.94 o                         
  -2   8   7        192.39        133.21         7.28 o                         
  -1   8   7       4253.83       3891.97       251.73 o                         
   0   8   7        869.28        961.18        57.95 o                         
   1   8   7        322.83        253.52        12.38 o                         
   2   8   7       3818.93       3975.64        78.95 o                         
   3   8   7       1579.95       1703.66        32.86 o                         
   4   8   7         28.36         36.21         6.65 o                         
   5   8   7          0.75         22.65         4.50 o                         
   6   8   7         15.92         31.28         5.72 o                         
   7   8   7        281.10        272.36        17.25 o                         
  -8   9   7         30.55         18.32         7.97 o                         
  -7   9   7         40.44         46.47         8.59 o                         
  -6   9   7          6.91         21.48         5.64 o                         
  -5   9   7       1484.88       1397.76        21.90 o                         
  -4   9   7        199.65        170.91         5.91 o                         
  -3   9   7       1403.81       1122.73        31.20 o                         
  -2   9   7          0.52         30.08         7.81 o                         
  -1   9   7          1.58         80.84         8.72 o                         
   0   9   7       1197.53       1145.50        35.52 o                         
   1   9   7         47.90         74.58        10.19 o                         
   2   9   7       5569.82       5549.77       113.78 o                         
   3   9   7        511.06        587.96        20.54 o                         
   4   9   7        381.41        401.06         9.15 o                         
   5   9   7          4.58         10.94         4.43 o                         
   6   9   7         71.95         90.13         6.13 o                         
   7   9   7          0.95          0.50         5.36 o                         
  -8  10   7          0.50          0.14         5.97 o                         
  -7  10   7         46.77         65.69         9.23 o                         
  -6  10   7        450.77        373.41        14.10 o                         
  -5  10   7        123.71         87.39         4.86 o                         
  -4  10   7        198.02        192.29         6.16 o                         
  -3  10   7        503.48        396.53        16.75 o                         
  -2  10   7        351.48        260.98        11.34 o                         
  -1  10   7        110.16        134.60         6.67 o                         
   0  10   7        430.47        369.93        14.22 o                         
   1  10   7        177.16        226.81        10.93 o                         
   2  10   7        659.13        676.33        16.48 o                         
   3  10   7       1249.31       1293.15        26.02 o                         
   4  10   7         40.46         44.85         6.81 o                         
   5  10   7         22.27         51.21         5.04 o                         
   6  10   7        258.17        265.49        10.66 o                         
   7  10   7         65.30         70.01         7.90 o                         
  -8  11   7          2.77          6.56         8.16 o                         
  -7  11   7         10.67         20.65        11.36 o                         
  -6  11   7         17.12         26.77         8.26 o                         
  -5  11   7          7.02         15.16         5.29 o                         
  -4  11   7          9.81         43.26         6.09 o                         
  -3  11   7        248.21        181.67         8.93 o                         
  -2  11   7        119.85        107.52        18.52 o                         
  -1  11   7        369.59        385.34        11.61 o                         
   0  11   7       3148.91       2823.31        50.53 o                         
   1  11   7       1246.28       1331.18        34.04 o                         
   2  11   7        484.04        515.28        13.86 o                         
   3  11   7        131.64        139.09         7.48 o                         
   4  11   7        774.04        826.45        16.87 o                         
   5  11   7        386.44        455.21        17.37 o                         
   6  11   7        455.13        552.54        22.35 o                         
   7  11   7          1.70        -11.12         6.56 o                         
  -8  12   7          6.32         -2.01         9.01 o                         
  -7  12   7        199.23        196.67        19.38 o                         
  -6  12   7        453.68        483.37        15.26 o                         
  -5  12   7        153.62        111.30         6.52 o                         
  -4  12   7        762.03        673.24        16.07 o                         
  -3  12   7         87.84         90.02         8.70 o                         
  -2  12   7        379.73        332.22        13.77 o                         
  -1  12   7        133.11        179.98         8.79 o                         
   0  12   7        437.33        449.64        13.76 o                         
   1  12   7       3075.53       3156.71        62.08 o                         
   2  12   7        265.53        285.50        10.28 o                         
   3  12   7         38.61         79.74         6.48 o                         
   4  12   7         28.83         27.87         5.86 o                         
   5  12   7        247.83        287.38        15.07 o                         
   6  12   7         54.61         60.98         8.61 o                         
   7  12   7         24.25         11.37         6.13 o                         
  -7  13   7          3.00         -6.21         7.90 o                         
  -6  13   7        141.16        112.68         8.97 o                         
  -5  13   7          5.89         17.14         6.56 o                         
  -4  13   7        279.18        208.81         8.93 o                         
  -3  13   7        898.29        766.64        36.82 o                         
  -2  13   7        576.50        418.27        29.16 o                         
  -1  13   7        363.82        332.62        20.25 o                         
   0  13   7        625.38        571.61        12.71 o                         
   1  13   7       1475.29       1519.69        29.83 o                         
   2  13   7        159.78        215.95         8.86 o                         
   3  13   7        153.51        158.52         7.48 o                         
   4  13   7        323.91        258.27         8.41 o                         
   5  13   7        982.18       1130.12        27.71 o                         
   6  13   7         16.69         10.53         6.24 o                         
  -7  14   7         69.41         76.64         6.91 o                         
  -6  14   7         53.30         49.95         7.93 o                         
  -5  14   7         37.88         42.83         6.77 o                         
  -4  14   7         82.19         76.35         6.53 o                         
  -3  14   7        987.48        804.74        38.48 o                         
  -2  14   7         50.97         52.86         9.98 o                         
  -1  14   7        727.26        636.58        17.52 o                         
   0  14   7        255.68        346.60        11.39 o                         
   1  14   7          5.84         81.31        10.95 o                         
   2  14   7        742.70        724.97        16.31 o                         
   3  14   7        179.65        211.30         8.78 o                         
   4  14   7        361.15        334.53         9.54 o                         
   5  14   7       1539.71       1796.56        34.59 o                         
   6  14   7         25.58         39.83         5.37 o                         
  -7  15   7         33.01         42.62         5.98 o                         
  -6  15   7          1.15          3.05         7.82 o                         
  -5  15   7         29.75         33.09         7.11 o                         
  -4  15   7        529.18        485.05        12.17 o                         
  -3  15   7        453.74        469.55        24.42 o                         
  -2  15   7          4.68         25.46        10.12 o                         
  -1  15   7       1241.77       1129.73        24.27 o                         
   0  15   7       1718.02       1609.92        28.64 o                         
   1  15   7       1328.76       1312.63        24.13 o                         
   2  15   7        427.14        526.19        13.33 o                         
   3  15   7        255.20        276.36         8.69 o                         
   4  15   7         10.23         21.06         7.46 o                         
   5  15   7        568.82        655.92        15.21 o                         
   6  15   7         28.20         47.09         7.51 o                         
  -7  16   7          0.32          6.24        10.66 o                         
  -6  16   7         55.12         56.10         7.23 o                         
  -5  16   7         49.85         36.83         7.75 o                         
  -4  16   7         47.01         34.01         6.08 o                         
  -3  16   7        318.05        281.16        25.65 o                         
  -2  16   7        873.72        813.56        24.50 o                         
  -1  16   7         36.12        -13.39         9.91 o                         
   0  16   7        385.57        360.15        10.48 o                         
   1  16   7       1607.31       1629.01        29.11 o                         
   2  16   7         52.57         92.97         8.82 o                         
   3  16   7        799.01        818.28        17.52 o                         
   4  16   7        661.37        792.05        35.52 o                         
   5  16   7         61.58         50.27         5.79 o                         
   6  16   7         94.06         90.26         5.82 o                         
  -6  17   7          3.56          8.55         6.25 o                         
  -5  17   7          0.63          2.90         7.04 o                         
  -4  17   7         13.92         21.30         7.62 o                         
  -3  17   7       2050.85       1647.89        71.83 o                         
  -2  17   7          2.32         11.04         8.11 o                         
  -1  17   7        536.91        409.64        15.84 o                         
   0  17   7       2731.73       2665.89        50.27 o                         
   1  17   7        813.56        811.76        20.15 o                         
   2  17   7        121.04        117.04         6.33 o                         
   3  17   7         25.33         73.06         7.35 o                         
   4  17   7         59.32         84.59         6.78 o                         
   5  17   7         67.64         75.85         5.30 o                         
  -6  18   7         35.90         28.26         8.70 o                         
  -5  18   7         37.74         36.42         6.84 o                         
  -4  18   7          0.98         10.13         7.27 o                         
  -3  18   7         63.91         87.43        12.34 o                         
  -2  18   7        355.15        347.77        12.61 o                         
  -1  18   7         81.35         96.67         8.86 o                         
   0  18   7        229.19        229.82         9.00 o                         
   1  18   7        176.52        213.63        15.74 o                         
   2  18   7        852.90        880.92        17.11 o                         
   3  18   7        395.32        416.06        16.83 o                         
   4  18   7        289.74        348.85        11.55 o                         
   5  18   7          0.78         -4.06         4.96 o                         
  -6  19   7         12.85         23.38        17.71 o                         
  -5  19   7          0.73          0.45         7.20 o                         
  -4  19   7        180.29        162.68        11.51 o                         
  -3  19   7         33.00         25.68        11.88 o                         
  -2  19   7          2.22          4.74         7.87 o                         
  -1  19   7        101.90        105.17         8.85 o                         
   0  19   7        133.44        146.21        19.12 o                         
   1  19   7       1066.39       1046.00        42.99 o                         
   2  19   7        128.85        161.79         8.27 o                         
   3  19   7        107.07        129.40         8.70 o                         
   4  19   7         53.28         65.85         5.70 o                         
   5  19   7         18.47         31.34         9.65 o                         
  -5  20   7          6.57         14.29         6.58 o                         
  -4  20   7        193.30        167.60         8.31 o                         
  -3  20   7         45.91         58.10        26.91 o                         
  -2  20   7        190.28        156.55        10.05 o                         
  -1  20   7         83.98         94.86        30.27 o                         
   0  20   7         24.84         21.34        10.93 o                         
   1  20   7        179.13        190.32         8.63 o                         
   2  20   7         14.80         18.64         6.54 o                         
   3  20   7          8.37          9.28         6.78 o                         
   4  20   7        202.42        266.74        19.76 o                         
  -5  21   7         70.20         58.80         6.17 o                         
  -4  21   7          4.15         -4.55         5.96 o                         
  -3  21   7          3.90         -2.25         8.37 o                         
  -2  21   7        790.55        708.96        29.14 o                         
  -1  21   7        145.13        149.09        12.19 o                         
   0  21   7        125.03        119.62        22.96 o                         
   1  21   7          1.56         11.47         7.80 o                         
   2  21   7         36.73         27.17         7.52 o                         
   3  21   7          1.46          0.63         6.88 o                         
   4  21   7          6.45          8.77         9.70 o                         
  -4  22   7         15.64          4.15         5.31 o                         
  -3  22   7        164.78        135.89        15.01 o                         
  -2  22   7          7.17         17.20         7.43 o                         
  -1  22   7        111.12         94.61        13.45 o                         
   0  22   7        170.83        157.61         9.21 o                         
   1  22   7        204.52        227.04        10.05 o                         
   2  22   7         13.11         24.23         8.49 o                         
   3  22   7        178.30        230.50        10.26 o                         
  -4  23   7          1.31          1.48         7.33 o                         
  -3  23   7          9.58         14.79         6.92 o                         
  -2  23   7         40.44         19.27         8.85 o                         
  -1  23   7         92.99        106.62        10.16 o                         
   0  23   7         17.98         20.46         5.91 o                         
   1  23   7          5.74          3.83         6.76 o                         
   2  23   7        216.09        267.45        12.12 o                         
   3  23   7         87.56        100.83         6.19 o                         
  -3  24   7          4.75          7.68        12.02 o                         
  -2  24   7        268.89        217.37        17.28 o                         
  -1  24   7         91.10         82.47        12.57 o                         
   0  24   7          2.20         18.80         6.33 o                         
   1  24   7          8.86          8.95         7.85 o                         
   2  24   7         20.13         29.96        10.54 o                         
  -2  25   7         31.84         16.66         5.50 o                         
  -1  25   7         52.26         55.20         7.78 o                         
   0  25   7          0.09          1.16         7.00 o                         
   1  25   7         11.94          9.46         9.34 o                         
  -8   0   8         54.08         36.28        13.89 o                         
  -7   0   8       2511.46       2722.21        90.36 o                         
  -6   0   8         25.52         27.83         7.60 o                         
  -5   0   8       1096.02        899.79        21.27 o                         
  -4   0   8        421.17        442.82        20.70 o                         
  -3   0   8       2767.35       2607.83        99.11 o                         
  -2   0   8         22.67         61.45        11.52 o                         
  -1   0   8        615.05        788.00       145.48 o                         
   0   0   8      18927.22      20886.72       779.06 o                         
   1   0   8       4729.54       4631.37       277.71 o                         
   2   0   8        842.75        879.43        50.06 o                         
   3   0   8          1.31         12.25         9.96 o                         
   4   0   8        216.29        232.46         9.44 o                         
   5   0   8        119.11        134.57        14.02 o                         
   6   0   8        370.87        339.49        14.69 o                         
   7   0   8         96.15         97.42         9.50 o                         
  -8   1   8         51.83         55.67         7.85 o                         
  -7   1   8          1.22         -6.01         4.95 o                         
  -6   1   8        421.00        426.89         8.60 o                         
  -5   1   8          5.87         68.10         7.26 o                         
  -4   1   8        224.40        231.99        30.03 o                         
  -3   1   8          3.11         75.07        11.65 o                         
  -2   1   8       7858.08       7596.67       282.38 o                         
  -1   1   8         89.84         74.28        15.05 o                         
   0   1   8       1129.44       1532.96        49.18 o                         
   1   1   8          1.46         56.58         6.23 o                         
   2   1   8       1681.66       1454.89        70.07 o                         
   3   1   8        115.09        174.40        11.40 o                         
   4   1   8          8.65         26.97         5.28 o                         
   5   1   8       1341.65       1192.48        41.18 o                         
   6   1   8         15.62         23.12         6.44 o                         
   7   1   8          0.39          5.05         6.01 o                         
  -8   2   8         29.20         30.19         5.64 o                         
  -7   2   8         24.93         23.62         5.26 o                         
  -6   2   8        155.81        170.96         6.82 o                         
  -5   2   8       1528.21       1449.04        24.99 o                         
  -4   2   8       1684.98       1552.70        49.22 o                         
  -3   2   8       9305.55      10125.47       267.43 o                         
  -2   2   8       5453.76       5871.46       197.17 o                         
  -1   2   8          0.78         36.69        10.07 o                         
   0   2   8        134.28        377.98        27.16 o                         
   1   2   8         94.18        115.86        16.17 o                         
   2   2   8        115.14        184.61        15.14 o                         
   3   2   8       2062.58       1976.67        37.91 o                         
   4   2   8       2123.99       1615.23        39.87 o                         
   5   2   8        167.08        169.91        10.76 o                         
   6   2   8        170.87        193.46        10.14 o                         
   7   2   8          0.38         17.25         6.18 o                         
  -8   3   8        105.46        133.95         8.64 o                         
  -7   3   8         72.24         84.46         5.02 o                         
  -6   3   8       1914.06       1897.06        23.99 o                         
  -5   3   8        482.72        477.80        12.16 o                         
  -4   3   8        295.41        288.72        11.06 o                         
  -3   3   8        137.42        247.70        13.24 o                         
  -2   3   8       1711.77       1616.79        54.43 o                         
  -1   3   8        993.92       1162.42        34.31 o                         
   0   3   8       8494.97       8825.16       216.17 o                         
   1   3   8        615.79        507.31        21.14 o                         
   2   3   8          3.69        100.44        10.71 o                         
   3   3   8        575.31        580.10        13.86 o                         
   4   3   8         22.72         47.49         8.88 o                         
   5   3   8          1.05          3.53         5.59 o                         
   6   3   8        252.94        222.27         9.32 o                         
   7   3   8         18.86          9.99         5.62 o                         
  -8   4   8          9.92         19.89         8.00 o                         
  -7   4   8        127.00        140.64         6.46 o                         
  -6   4   8        846.76        739.89        18.77 o                         
  -5   4   8         43.30         38.78         4.77 o                         
  -4   4   8        508.64        524.66        10.02 o                         
  -3   4   8        649.01        798.33        23.89 o                         
  -2   4   8        189.51        223.92        10.01 o                         
  -1   4   8       4542.58       4197.91        83.65 o                         
   0   4   8        383.99        395.13        26.13 o                         
   1   4   8        215.48        199.94        13.79 o                         
   2   4   8         33.91         79.50        10.91 o                         
   3   4   8        429.67        458.30        10.32 o                         
   4   4   8        479.92        440.72        11.13 o                         
   5   4   8          4.85         10.38         5.58 o                         
   6   4   8          0.11          0.13         6.11 o                         
   7   4   8          0.41          0.07         5.63 o                         
  -8   5   8        130.17        135.54         8.80 o                         
  -7   5   8          8.99         20.63         4.86 o                         
  -6   5   8        309.08        351.10        10.23 o                         
  -5   5   8         33.68         51.48         6.03 o                         
  -4   5   8       3248.98       2870.31        48.67 o                         
  -3   5   8        446.63        470.54        13.92 o                         
  -2   5   8       7189.08       7020.49       117.78 o                         
  -1   5   8        593.07        638.23        17.60 o                         
   0   5   8       2572.24       2456.22        71.50 o                         
   1   5   8        649.94        502.20        21.64 o                         
   2   5   8       1577.31       1616.41        52.62 o                         
   3   5   8        339.47        251.90        11.02 o                         
   4   5   8         42.60         55.09         6.59 o                         
   5   5   8        318.51        339.17        10.30 o                         
   6   5   8         41.87         49.74         6.50 o                         
   7   5   8        178.89        189.14        10.40 o                         
  -8   6   8         60.17         54.06         7.22 o                         
  -7   6   8         11.98         12.25         6.99 o                         
  -6   6   8        350.07        373.14         7.49 o                         
  -5   6   8       1268.55       1171.20        15.68 o                         
  -4   6   8          5.04         35.27         5.05 o                         
  -3   6   8        148.89        183.31         9.38 o                         
  -2   6   8       2136.99       1799.02        33.53 o                         
  -1   6   8        537.88        415.85        13.99 o                         
   0   6   8        130.10        330.73        27.82 o                         
   1   6   8         43.05         60.18        13.84 o                         
   2   6   8        654.79        657.05        23.66 o                         
   3   6   8         32.07         76.07         6.26 o                         
   4   6   8         19.15         13.93         5.57 o                         
   5   6   8          2.00          6.47         5.09 o                         
   6   6   8         54.88         67.22         6.70 o                         
   7   6   8          7.53          8.73         7.39 o                         
  -8   7   8        166.11        222.29         9.22 o                         
  -7   7   8         31.57         42.23         5.52 o                         
  -6   7   8         34.99         46.32         4.98 o                         
  -5   7   8        389.62        338.29         6.34 o                         
  -4   7   8        602.05        546.91        11.48 o                         
  -3   7   8       1344.69       1322.09        29.69 o                         
  -2   7   8          8.98         38.77         6.06 o                         
  -1   7   8        946.00       1003.08        25.22 o                         
   0   7   8        862.05       1026.65        51.59 o                         
   1   7   8         59.37         45.81        14.07 o                         
   2   7   8         18.75         55.92        12.79 o                         
   3   7   8         69.94        106.59         6.57 o                         
   4   7   8        178.64        231.57         7.00 o                         
   5   7   8          2.11          6.01         5.21 o                         
   6   7   8          0.63          9.47         6.05 o                         
   7   7   8          2.48         10.02         9.97 o                         
  -8   8   8         13.87         24.24         8.43 o                         
  -7   8   8          0.96          3.40         6.18 o                         
  -6   8   8        399.31        383.87        10.53 o                         
  -5   8   8         22.77         52.47         5.19 o                         
  -4   8   8        295.62        236.57         7.72 o                         
  -3   8   8         73.74         80.32         7.99 o                         
  -2   8   8         94.06        107.04         7.25 o                         
  -1   8   8       3309.35       2794.17        54.30 o                         
   0   8   8       5295.71       4982.25        95.52 o                         
   1   8   8        700.08        704.83        21.66 o                         
   2   8   8        369.68        411.84        12.15 o                         
   3   8   8          3.26         22.11         6.76 o                         
   4   8   8         15.56         36.59         5.30 o                         
   5   8   8        224.23        213.09        11.02 o                         
   6   8   8         94.75        141.42         7.30 o                         
   7   8   8          2.65         -1.06        10.04 o                         
  -8   9   8         29.51         21.71         7.97 o                         
  -7   9   8        130.81        117.31        13.79 o                         
  -6   9   8        172.53        155.51         6.80 o                         
  -5   9   8        261.16        208.45         6.43 o                         
  -4   9   8        267.44        256.62         8.05 o                         
  -3   9   8         86.35         72.29         8.26 o                         
  -2   9   8       1293.49       1033.12        36.26 o                         
  -1   9   8        958.36        948.74        24.25 o                         
   0   9   8         95.81        109.14         7.86 o                         
   1   9   8         43.79         50.70         7.45 o                         
   2   9   8         24.42         71.47         7.59 o                         
   3   9   8         69.09         60.25         8.64 o                         
   4   9   8       1066.85       1095.63        17.23 o                         
   5   9   8        190.51        204.21         7.15 o                         
   6   9   8          1.64          4.21         5.18 o                         
   7   9   8          7.93          5.58         6.63 o                         
  -8  10   8          6.33          6.18        17.72 o                         
  -7  10   8         15.72         20.04         8.86 o                         
  -6  10   8        318.35        303.96         8.26 o                         
  -5  10   8       1063.46        990.95        20.92 o                         
  -4  10   8        228.48        190.55         7.10 o                         
  -3  10   8        239.19        168.73         9.65 o                         
  -2  10   8        438.49        289.19        16.99 o                         
  -1  10   8        364.38        369.75        10.53 o                         
   0  10   8       3717.41       3704.28        82.23 o                         
   1  10   8       1393.34       1368.94        28.19 o                         
   2  10   8         98.67        107.44         7.11 o                         
   3  10   8        819.47        973.04        21.84 o                         
   4  10   8       1520.23       1518.98        27.58 o                         
   5  10   8        375.26        373.99        11.69 o                         
   6  10   8          0.24          3.77         6.70 o                         
   7  10   8          3.41          3.89         6.34 o                         
  -8  11   8         41.14         71.63         7.54 o                         
  -7  11   8          7.98         19.39         8.62 o                         
  -6  11   8        110.03        116.99         8.10 o                         
  -5  11   8        332.85        269.63         7.24 o                         
  -4  11   8        310.18        277.99         7.76 o                         
  -3  11   8        710.84        561.70        26.78 o                         
  -2  11   8         69.78         73.66         7.98 o                         
  -1  11   8        825.85        739.95        41.64 o                         
   0  11   8       3995.26       3835.92        87.31 o                         
   1  11   8        285.03        275.11         9.19 o                         
   2  11   8        677.60        628.49        14.48 o                         
   3  11   8          8.13         18.36         6.74 o                         
   4  11   8        110.86        127.53         6.48 o                         
   5  11   8         96.13         88.82         6.57 o                         
   6  11   8          1.41          4.89         6.53 o                         
   7  11   8          0.27          0.62         5.91 o                         
  -7  12   8         15.29         15.85         8.36 o                         
  -6  12   8         18.08          0.59         6.89 o                         
  -5  12   8         57.01         60.98         6.14 o                         
  -4  12   8        518.35        452.22        14.52 o                         
  -3  12   8        114.26         52.82        15.72 o                         
  -2  12   8        910.08        702.13        23.00 o                         
  -1  12   8        101.33        141.92        12.52 o                         
   0  12   8        707.22        687.28        15.82 o                         
   1  12   8       1077.42       1073.24        24.12 o                         
   2  12   8        297.82        366.09        11.66 o                         
   3  12   8          9.60         10.85         6.68 o                         
   4  12   8        918.36        917.87        20.91 o                         
   5  12   8         21.73         25.55         6.92 o                         
   6  12   8          4.89          6.98         7.40 o                         
  -7  13   8         39.14         44.83        14.21 o                         
  -6  13   8         78.55         78.77         8.31 o                         
  -5  13   8        264.72        249.98        10.40 o                         
  -4  13   8        316.95        286.36         9.20 o                         
  -3  13   8         53.77         15.39        15.57 o                         
  -2  13   8       1823.91       1455.13        35.12 o                         
  -1  13   8        173.01        136.84        10.35 o                         
   0  13   8        287.20        270.11        10.18 o                         
   1  13   8       2484.62       2330.37        47.45 o                         
   2  13   8        368.96        342.11        10.05 o                         
   3  13   8        641.22        712.59        16.27 o                         
   4  13   8        594.45        555.24        19.88 o                         
   5  13   8         56.82         71.81         9.77 o                         
   6  13   8          2.39          4.39         5.78 o                         
  -7  14   8         29.16         56.85         6.44 o                         
  -6  14   8        354.28        404.98        16.27 o                         
  -5  14   8         82.06         76.76         7.07 o                         
  -4  14   8        566.98        410.16        10.72 o                         
  -3  14   8         34.92         33.85        16.03 o                         
  -2  14   8        148.78        106.42        12.38 o                         
  -1  14   8        667.11        658.21        16.48 o                         
   0  14   8       1163.53       1142.20        21.71 o                         
   1  14   8          0.77         34.21         7.48 o                         
   2  14   8       1224.38       1202.69        20.84 o                         
   3  14   8        349.06        380.98        11.16 o                         
   4  14   8         85.05        100.44         5.83 o                         
   5  14   8        200.98        236.30        10.29 o                         
   6  14   8          7.36          0.93         4.65 o                         
  -7  15   8          0.57          0.77         7.12 o                         
  -6  15   8         73.32         83.78         9.59 o                         
  -5  15   8         28.41         27.90         6.93 o                         
  -4  15   8          2.13         -1.44         5.84 o                         
  -3  15   8         90.26        118.94        14.35 o                         
  -2  15   8        228.15        171.05        14.34 o                         
  -1  15   8        634.58        594.13        17.22 o                         
   0  15   8         89.16        114.41         7.34 o                         
   1  15   8        110.80        100.68        11.85 o                         
   2  15   8        265.78        296.41         8.95 o                         
   3  15   8        225.90        256.27         9.27 o                         
   4  15   8        229.98        209.61         7.62 o                         
   5  15   8        110.28        131.75         8.15 o                         
   6  15   8          7.20         12.87         4.78 o                         
  -7  16   8          0.25          0.69         6.67 o                         
  -6  16   8        519.42        481.66        35.14 o                         
  -5  16   8        165.65        137.11         9.49 o                         
  -4  16   8        409.56        352.20        12.34 o                         
  -3  16   8        388.09        337.16        19.16 o                         
  -2  16   8         87.22         66.12        13.51 o                         
  -1  16   8       2826.44       2511.18        54.11 o                         
   0  16   8         48.55        107.51         7.41 o                         
   1  16   8        401.52        418.11        11.11 o                         
   2  16   8       2082.75       2186.50        36.70 o                         
   3  16   8        617.25        717.16        16.30 o                         
   4  16   8        462.41        467.93        19.00 o                         
   5  16   8         44.40         61.22         5.75 o                         
  -6  17   8          2.46          6.97        12.79 o                         
  -5  17   8         42.88         50.42         7.11 o                         
  -4  17   8         53.32         37.81         7.75 o                         
  -3  17   8         20.92         30.64        10.41 o                         
  -2  17   8        243.29        212.03        10.68 o                         
  -1  17   8        118.13        124.20        12.92 o                         
   0  17   8        507.05        470.30        34.42 o                         
   1  17   8        191.02        231.13         9.83 o                         
   2  17   8        239.77        271.97         8.49 o                         
   3  17   8         20.25         66.35         6.88 o                         
   4  17   8        283.16        341.93        17.17 o                         
   5  17   8        111.58         96.68         5.53 o                         
  -6  18   8          6.36          2.84        11.30 o                         
  -5  18   8        466.60        498.84        18.24 o                         
  -4  18   8        173.89        147.35         8.66 o                         
  -3  18   8        285.19        247.85        11.37 o                         
  -2  18   8        335.72        290.50        12.33 o                         
  -1  18   8          6.84         12.36         7.86 o                         
   0  18   8        131.42        139.56        13.26 o                         
   1  18   8        458.74        505.05        15.17 o                         
   2  18   8          7.18         25.62         5.70 o                         
   3  18   8        780.05        762.53        20.29 o                         
   4  18   8         43.08         36.66         5.88 o                         
   5  18   8        262.05        253.82         8.69 o                         
  -6  19   8          6.93         15.67        10.08 o                         
  -5  19   8        297.51        274.10        14.52 o                         
  -4  19   8        370.33        329.44        13.67 o                         
  -3  19   8         96.03         83.78        11.98 o                         
  -2  19   8        278.16        249.96        15.33 o                         
  -1  19   8        731.83        682.41        29.47 o                         
   0  19   8        377.29        386.40        14.67 o                         
   1  19   8        130.55        146.60         9.25 o                         
   2  19   8        129.97        168.24         8.47 o                         
   3  19   8        242.39        253.18        10.37 o                         
   4  19   8         25.85         34.58         7.29 o                         
  -5  20   8          8.11         15.74         8.47 o                         
  -4  20   8         24.26         28.33         7.94 o                         
  -3  20   8         25.44         33.96        14.82 o                         
  -2  20   8        118.09        104.57         9.11 o                         
  -1  20   8        752.39        578.14        22.63 o                         
   0  20   8         18.39         10.04         8.83 o                         
   1  20   8         42.79         40.49         6.62 o                         
   2  20   8        129.41        146.81         9.16 o                         
   3  20   8         20.55         33.00         5.79 o                         
   4  20   8          9.45         22.61         7.78 o                         
  -5  21   8          1.52         12.01         9.11 o                         
  -4  21   8        126.02        117.70        17.24 o                         
  -3  21   8         14.62         16.59        13.15 o                         
  -2  21   8        113.13        102.41         8.72 o                         
  -1  21   8        427.23        390.48        22.73 o                         
   0  21   8         11.70         16.24         7.05 o                         
   1  21   8          0.33          6.69         7.24 o                         
   2  21   8         12.13          8.46         8.52 o                         
   3  21   8         16.49         27.69         7.23 o                         
   4  21   8          3.86          7.44        11.46 o                         
  -4  22   8          0.08          1.62         8.04 o                         
  -3  22   8         16.43         20.63        11.66 o                         
  -2  22   8          3.11         23.08         7.23 o                         
  -1  22   8        101.37        123.67        10.90 o                         
   0  22   8         16.16         24.99         7.60 o                         
   1  22   8          7.46          9.07         7.10 o                         
   2  22   8         15.87         25.08         8.04 o                         
   3  22   8         57.31         46.10         6.03 o                         
  -3  23   8         13.59          8.76         7.61 o                         
  -2  23   8         28.00         31.59         6.53 o                         
  -1  23   8          0.11          5.22         6.70 o                         
   0  23   8         38.13         42.57         7.04 o                         
   1  23   8         85.94         74.66         7.04 o                         
   2  23   8         41.32         40.85         9.18 o                         
  -2  24   8         11.67         26.88        12.14 o                         
  -1  24   8          7.79          9.74         7.59 o                         
   0  24   8          9.89         15.52         5.96 o                         
   1  24   8          0.16          3.54         6.47 o                         
  -8   1   9          1.45          6.61         9.35 o                         
  -7   1   9         59.12         54.15         4.84 o                         
  -6   1   9        360.82        387.35         9.54 o                         
  -5   1   9       1642.85       1603.24        31.53 o                         
  -4   1   9         21.06         48.21         5.72 o                         
  -3   1   9        364.99        419.30        30.52 o                         
  -2   1   9        322.25        372.89        19.94 o                         
  -1   1   9       5745.95       6492.01       185.32 o                         
   0   1   9       1085.90       1129.37        40.25 o                         
   1   1   9        851.76        856.80        23.16 o                         
   2   1   9        694.22        541.07        39.52 o                         
   3   1   9        449.54        531.53        14.08 o                         
   4   1   9        421.15        377.22         9.14 o                         
   5   1   9        100.24         94.21        10.65 o                         
   6   1   9        179.57        168.71         8.39 o                         
   7   1   9        123.76        114.84        14.51 o                         
  -8   2   9          0.37         -4.85         6.17 o                         
  -7   2   9         15.28         14.09         5.68 o                         
  -6   2   9         62.26         52.06         5.80 o                         
  -5   2   9         86.09         94.12         8.56 o                         
  -4   2   9       1329.09       1217.96        25.34 o                         
  -3   2   9        459.31        463.90        27.62 o                         
  -2   2   9       6022.88       6424.00       171.26 o                         
  -1   2   9         38.63        144.24        11.61 o                         
   0   2   9        660.72        997.41        37.09 o                         
   1   2   9        301.41        282.89        20.30 o                         
   2   2   9         81.88         74.48        12.82 o                         
   3   2   9         69.44         65.63         7.19 o                         
   4   2   9          2.76         36.03         7.04 o                         
   5   2   9          2.10          2.11         6.89 o                         
   6   2   9         72.18         65.69         7.01 o                         
   7   2   9         31.74         32.58         5.70 o                         
  -8   3   9         56.27         69.64         7.14 o                         
  -7   3   9        190.74        201.88         7.63 o                         
  -6   3   9        268.86        264.98         8.90 o                         
  -5   3   9        248.77        216.38         6.58 o                         
  -4   3   9        195.66        163.66         6.96 o                         
  -3   3   9          0.33         27.55         9.80 o                         
  -2   3   9       3231.98       3364.90        75.23 o                         
  -1   3   9       1546.14       1849.68        43.02 o                         
   0   3   9       3323.15       3506.27        93.57 o                         
   1   3   9         68.40         79.84         9.46 o                         
   2   3   9        173.92        273.58        22.33 o                         
   3   3   9         24.77         59.34         6.82 o                         
   4   3   9        106.54        110.95         8.64 o                         
   5   3   9         74.48         70.54         5.95 o                         
   6   3   9        952.18        825.83        18.61 o                         
   7   3   9          5.31         10.87         5.11 o                         
  -8   4   9         11.80          8.16         8.61 o                         
  -7   4   9        193.56        207.68         8.15 o                         
  -6   4   9       1932.88       2111.08        34.71 o                         
  -5   4   9         67.48         59.76         5.19 o                         
  -4   4   9        200.97        212.42         7.47 o                         
  -3   4   9       1006.09        762.27        19.83 o                         
  -2   4   9        486.36        369.03        12.28 o                         
  -1   4   9        534.81        459.48        14.10 o                         
   0   4   9       6279.42       6378.98       218.75 o                         
   1   4   9          6.94          4.01         9.21 o                         
   2   4   9       1010.26       1000.12        28.44 o                         
   3   4   9         11.64         20.74         6.06 o                         
   4   4   9         84.53         83.77         6.91 o                         
   5   4   9        113.37        122.44         6.60 o                         
   6   4   9         71.98         56.00         7.65 o                         
   7   4   9         85.76         82.29         5.75 o                         
  -8   5   9        216.55        222.14        13.13 o                         
  -7   5   9         41.16         37.35         5.56 o                         
  -6   5   9          0.06          5.76         6.66 o                         
  -5   5   9        343.95        336.24         9.36 o                         
  -4   5   9        847.22        677.10        20.86 o                         
  -3   5   9       1063.13        996.04        24.10 o                         
  -2   5   9        835.43        884.35        19.17 o                         
  -1   5   9        352.46        461.84        16.16 o                         
   0   5   9        179.64        235.38        18.40 o                         
   1   5   9        471.87        713.52        23.52 o                         
   2   5   9       1556.38       1755.34        65.21 o                         
   3   5   9       1278.76       1144.44        20.41 o                         
   4   5   9        161.71        129.72         7.33 o                         
   5   5   9        216.46        210.19         7.44 o                         
   6   5   9         22.46         34.50         6.21 o                         
   7   5   9          3.95         -3.13         6.70 o                         
  -8   6   9          5.64         -5.18         7.52 o                         
  -7   6   9         15.92         20.33         5.65 o                         
  -6   6   9        121.09        159.30         7.49 o                         
  -5   6   9         10.70         13.32         6.31 o                         
  -4   6   9        937.90        926.77        20.63 o                         
  -3   6   9        942.94        859.30        21.69 o                         
  -2   6   9       3342.66       2761.44        50.02 o                         
  -1   6   9       2384.73       2469.04        49.29 o                         
   0   6   9        473.83        610.72        55.05 o                         
   1   6   9       8405.58       8878.20       233.07 o                         
   2   6   9        118.35        165.98        12.83 o                         
   3   6   9         56.38         49.13         6.39 o                         
   4   6   9         39.48         55.63         5.94 o                         
   5   6   9        420.76        363.79         8.41 o                         
   6   6   9        173.94        202.33         8.17 o                         
   7   6   9          5.88         11.91         6.68 o                         
  -8   7   9          1.21        -10.26         7.07 o                         
  -7   7   9          4.34         -0.31         5.00 o                         
  -6   7   9        484.90        458.07        11.36 o                         
  -5   7   9        367.21        367.49        10.27 o                         
  -4   7   9        844.66        733.25        16.83 o                         
  -3   7   9        448.28        387.81        13.08 o                         
  -2   7   9         67.73         71.85         6.75 o                         
  -1   7   9        965.95       1007.54        23.31 o                         
   0   7   9        117.85        108.45        13.02 o                         
   1   7   9        889.34       1076.05        31.39 o                         
   2   7   9       3260.82       3047.39        56.75 o                         
   3   7   9        156.38        173.73        10.28 o                         
   4   7   9       1110.15       1090.09        17.33 o                         
   5   7   9         13.75         12.91         4.89 o                         
   6   7   9        235.10        222.01         8.33 o                         
   7   7   9          3.52         -4.19         8.58 o                         
  -8   8   9        109.65        112.46         7.06 o                         
  -7   8   9         70.69         81.29         9.84 o                         
  -6   8   9        977.91       1004.83        26.80 o                         
  -5   8   9          5.74         11.30         5.41 o                         
  -4   8   9        231.94        204.95         9.25 o                         
  -3   8   9        517.95        471.38        13.24 o                         
  -2   8   9        468.01        567.53        15.53 o                         
  -1   8   9        835.55        663.37        14.42 o                         
   0   8   9        336.33        516.27        20.74 o                         
   1   8   9        496.79        613.37        19.58 o                         
   2   8   9        743.02        710.73        20.10 o                         
   3   8   9         59.89         92.04         6.84 o                         
   4   8   9         40.12         39.83         5.40 o                         
   5   8   9        386.87        380.63         9.97 o                         
   6   8   9         13.95         22.63         5.66 o                         
   7   8   9         72.48         98.38        10.55 o                         
  -8   9   9         20.45         42.41         6.01 o                         
  -7   9   9          8.88         14.34         6.96 o                         
  -6   9   9          0.04         -2.84         5.68 o                         
  -5   9   9          4.19         10.60         5.77 o                         
  -4   9   9         52.73         45.64         7.73 o                         
  -3   9   9          2.92         37.36         5.98 o                         
  -2   9   9       1514.44       1295.46        25.32 o                         
  -1   9   9       1021.40        881.02        23.34 o                         
   0   9   9       3903.19       3848.68        74.16 o                         
   1   9   9        153.19        231.42        14.10 o                         
   2   9   9          2.51         49.65         6.26 o                         
   3   9   9        152.11        150.62         7.29 o                         
   4   9   9        856.02        848.43        13.40 o                         
   5   9   9        454.05        402.65        10.19 o                         
   6   9   9         49.09         50.47         5.63 o                         
   7   9   9         19.22         36.44         7.73 o                         
  -8  10   9         18.69         20.36         5.53 o                         
  -7  10   9        133.43        106.47         9.96 o                         
  -6  10   9          0.60         -1.99         5.28 o                         
  -5  10   9         33.53         34.68         5.04 o                         
  -4  10   9         13.84         28.86         6.80 o                         
  -3  10   9        544.14        391.20        13.42 o                         
  -2  10   9        243.86        206.28        11.54 o                         
  -1  10   9         87.47         61.20         9.57 o                         
   0  10   9         26.37         63.89         9.43 o                         
   1  10   9       1826.90       1709.59        30.49 o                         
   2  10   9         89.76        109.13         8.05 o                         
   3  10   9         11.10         18.00         7.16 o                         
   4  10   9        974.30        919.52        24.87 o                         
   5  10   9         55.98         63.39         5.63 o                         
   6  10   9        369.23        459.27        16.71 o                         
  -8  11   9         78.31         92.01        11.30 o                         
  -7  11   9        140.64        134.75        15.31 o                         
  -6  11   9          6.62          9.14         5.63 o                         
  -5  11   9         63.05         79.02         5.33 o                         
  -4  11   9        639.66        583.30        24.27 o                         
  -3  11   9        204.26        212.53        11.64 o                         
  -2  11   9          2.84          5.72         7.69 o                         
  -1  11   9        793.33        678.12        35.71 o                         
   0  11   9          2.43         61.15         9.43 o                         
   1  11   9        232.00        256.14         8.98 o                         
   2  11   9        148.30        116.33        12.68 o                         
   3  11   9        695.42        692.01        16.70 o                         
   4  11   9        742.11        774.78        18.31 o                         
   5  11   9         44.12         41.29         6.41 o                         
   6  11   9         80.97         91.09         8.51 o                         
  -7  12   9         66.77         91.41        13.80 o                         
  -6  12   9         11.61          9.34         6.37 o                         
  -5  12   9        176.34        145.25         6.95 o                         
  -4  12   9        215.39        245.86        11.65 o                         
  -3  12   9        484.46        405.86        25.73 o                         
  -2  12   9        136.02        120.76        12.42 o                         
  -1  12   9        409.97        429.14        26.85 o                         
   0  12   9       1043.61       1019.12        23.20 o                         
   1  12   9        212.61        160.35         7.45 o                         
   2  12   9        264.77        259.55        11.93 o                         
   3  12   9        655.19        672.54        16.29 o                         
   4  12   9        575.38        634.22        17.26 o                         
   5  12   9         69.72         81.98         8.55 o                         
   6  12   9        572.70        596.44        20.15 o                         
  -7  13   9         43.47         34.18         8.10 o                         
  -6  13   9         16.23         15.85        13.14 o                         
  -5  13   9          6.20         10.15         5.68 o                         
  -4  13   9        605.70        585.89        17.28 o                         
  -3  13   9        130.68        154.42        19.00 o                         
  -2  13   9        173.71        142.93        10.83 o                         
  -1  13   9          0.56         -4.71         8.39 o                         
   0  13   9        750.71        696.62        17.63 o                         
   1  13   9         69.38         65.83         7.08 o                         
   2  13   9        201.01        237.04        12.66 o                         
   3  13   9        170.71        138.33         7.95 o                         
   4  13   9         54.07         66.61         6.79 o                         
   5  13   9        320.20        361.33        15.19 o                         
   6  13   9        117.42         92.39         6.32 o                         
  -7  14   9         13.33         25.81         7.44 o                         
  -6  14   9          2.21          8.34        11.28 o                         
  -5  14   9        475.40        427.83        14.23 o                         
  -4  14   9        181.29        239.57         9.57 o                         
  -3  14   9        350.98        342.37        23.72 o                         
  -2  14   9          4.09         22.84        10.11 o                         
  -1  14   9        151.17        152.47         9.07 o                         
   0  14   9       1390.55       1252.56        23.51 o                         
   1  14   9         33.29         70.04         7.02 o                         
   2  14   9        165.43        202.17         9.79 o                         
   3  14   9         28.87         33.60         6.48 o                         
   4  14   9        112.26        129.59         8.14 o                         
   5  14   9          6.41         14.83         6.60 o                         
   6  14   9          9.51         14.73        12.25 o                         
  -7  15   9         35.02         33.54         6.60 o                         
  -6  15   9         62.69         75.34        15.11 o                         
  -5  15   9          0.72         13.14         5.38 o                         
  -4  15   9        427.21        406.98        14.62 o                         
  -3  15   9        155.12        138.86        15.27 o                         
  -2  15   9        334.92        278.30        14.20 o                         
  -1  15   9          0.48          1.27         7.84 o                         
   0  15   9        110.47        120.07         7.45 o                         
   1  15   9       2468.68       2516.53        45.92 o                         
   2  15   9        107.05         99.06         8.08 o                         
   3  15   9          4.70         19.91         6.87 o                         
   4  15   9        375.89        415.62        11.45 o                         
   5  15   9         49.38         90.57         7.11 o                         
  -6  16   9         50.61         58.99        13.64 o                         
  -5  16   9          0.41         -1.66         7.63 o                         
  -4  16   9        395.53        396.55        19.27 o                         
  -3  16   9         12.57         38.39        10.61 o                         
  -2  16   9        203.76        166.70        23.70 o                         
  -1  16   9        169.92        128.04        11.08 o                         
   0  16   9         35.26         35.89         8.72 o                         
   1  16   9         72.88         74.39         6.15 o                         
   2  16   9         79.92         88.20         6.96 o                         
   3  16   9        282.59        305.06         9.79 o                         
   4  16   9         33.80         48.54         6.15 o                         
   5  16   9        114.51        110.79         5.87 o                         
  -6  17   9          8.70          3.82        11.98 o                         
  -5  17   9         17.68          5.51        14.29 o                         
  -4  17   9         68.05         67.62         8.95 o                         
  -3  17   9        177.51        220.62        15.06 o                         
  -2  17   9       1062.96        841.49        27.80 o                         
  -1  17   9         44.20         41.68        10.07 o                         
   0  17   9        489.89        457.65        11.91 o                         
   1  17   9          2.50         12.36         5.35 o                         
   2  17   9        110.33         95.40         7.05 o                         
   3  17   9          0.23         12.52         6.05 o                         
   4  17   9          6.00         13.54         5.77 o                         
   5  17   9         71.41         70.51         4.77 o                         
  -6  18   9         31.33         21.88        11.19 o                         
  -5  18   9          9.46          2.39        10.37 o                         
  -4  18   9        202.39        143.32        12.64 o                         
  -3  18   9        542.19        468.37        15.41 o                         
  -2  18   9        147.76        115.97        11.34 o                         
  -1  18   9         36.69         43.44        10.22 o                         
   0  18   9       1085.31        993.89        28.73 o                         
   1  18   9         42.32         52.22        10.62 o                         
   2  18   9         15.53         13.89         6.32 o                         
   3  18   9          9.05          8.90         6.74 o                         
   4  18   9          6.05         17.44         5.28 o                         
  -5  19   9         25.99         35.54         9.22 o                         
  -4  19   9         22.45         26.00        10.63 o                         
  -3  19   9         30.78         49.88        11.28 o                         
  -2  19   9         30.61         28.18         8.45 o                         
  -1  19   9         21.03         26.28         8.30 o                         
   0  19   9        210.16        196.79        13.74 o                         
   1  19   9         76.95         82.59         8.06 o                         
   2  19   9         57.41         76.90         7.72 o                         
   3  19   9         24.19         23.58         7.32 o                         
   4  19   9          4.20          0.76         5.68 o                         
  -5  20   9        136.56        103.59        11.81 o                         
  -4  20   9          0.59         -7.07         9.66 o                         
  -3  20   9          4.08          2.15        13.29 o                         
  -2  20   9        356.82        298.81        17.19 o                         
  -1  20   9         13.79         14.04         9.85 o                         
   0  20   9        542.90        546.26        34.20 o                         
   1  20   9          5.16         20.63         6.80 o                         
   2  20   9        171.22        192.53         9.03 o                         
   3  20   9         67.86         85.74         6.03 o                         
   4  20   9        181.07        191.53         9.92 o                         
  -4  21   9          1.26         -0.69        11.49 o                         
  -3  21   9          3.01         25.72        12.79 o                         
  -2  21   9         54.90         73.20        10.91 o                         
  -1  21   9         92.93         87.95        19.15 o                         
   0  21   9          0.10          7.58         8.59 o                         
   1  21   9        188.00        174.06        11.16 o                         
   2  21   9          0.99          8.93         7.86 o                         
   3  21   9         41.02         51.32         6.21 o                         
  -4  22   9         37.82         47.35        13.05 o                         
  -3  22   9          0.61          4.99        10.88 o                         
  -2  22   9        388.88        332.39        13.74 o                         
  -1  22   9        334.53        305.13        11.68 o                         
   0  22   9          0.71          9.73         6.89 o                         
   1  22   9          3.67         12.57         6.64 o                         
   2  22   9         89.33         89.70         8.20 o                         
  -3  23   9         21.99          5.40         9.74 o                         
  -2  23   9         29.00         13.79        13.20 o                         
  -1  23   9         69.51         73.12         6.86 o                         
   0  23   9        129.51        126.60         7.68 o                         
   1  23   9         21.09         34.33         6.28 o                         
   2  23   9         16.37         11.35         5.34 o                         
  -2  24   9         21.81         12.58        11.37 o                         
  -1  24   9         53.43         45.21         7.12 o                         
   0  24   9         29.62         27.27         6.16 o                         
  -8   0  10          1.24          5.90        13.17 o                         
  -7   0  10        559.54        673.98        19.75 o                         
  -6   0  10         20.16         -0.19         8.43 o                         
  -5   0  10       2653.11       2518.19        59.55 o                         
  -4   0  10          3.28         17.69         9.09 o                         
  -3   0  10        510.80        466.00        21.20 o                         
  -2   0  10         58.94         66.89        12.39 o                         
  -1   0  10       2310.23       2292.53       270.76 o                         
   0   0  10       1646.92       1914.36        86.37 o                         
   1   0  10      10709.53      11353.15       838.02 o                         
   2   0  10        707.61        596.35        43.85 o                         
   3   0  10        125.44        107.29         9.49 o                         
   4   0  10       1555.85       1368.80        34.88 o                         
   5   0  10        260.85        237.99        17.74 o                         
   6   0  10        767.08        789.80        37.48 o                         
   7   0  10        161.36        128.75        13.37 o                         
  -8   1  10        121.71        124.48        11.34 o                         
  -7   1  10         95.59        107.61         8.40 o                         
  -6   1  10        118.61        151.16         9.09 o                         
  -5   1  10        619.00        610.74        16.76 o                         
  -4   1  10       1342.71       1317.42        23.21 o                         
  -3   1  10        390.86        410.26        52.05 o                         
  -2   1  10        236.33        150.65        14.20 o                         
  -1   1  10       4844.77       5763.81       127.28 o                         
   0   1  10       4491.12       5150.77       144.66 o                         
   1   1  10          8.38        246.19        16.90 o                         
   2   1  10        794.32        907.46        54.43 o                         
   3   1  10        103.82        153.91         8.26 o                         
   4   1  10         73.40        120.48         6.94 o                         
   5   1  10          0.61         11.51         8.02 o                         
   6   1  10         29.10         37.19         6.82 o                         
   7   1  10          3.78         20.33        10.59 o                         
  -8   2  10         71.83         93.71        23.10 o                         
  -7   2  10        213.45        245.52         7.56 o                         
  -6   2  10        426.07        385.98        11.11 o                         
  -5   2  10        182.69        181.68         9.68 o                         
  -4   2  10        840.78        816.73        17.66 o                         
  -3   2  10       2827.91       2670.44        78.91 o                         
  -2   2  10        439.73        552.81        21.06 o                         
  -1   2  10       3257.38       3209.71       104.30 o                         
   0   2  10       1840.91       2013.53        64.01 o                         
   1   2  10         81.79        105.48        12.09 o                         
   2   2  10       1232.66       1024.92        58.76 o                         
   3   2  10        187.45        224.81         9.19 o                         
   4   2  10         86.56         85.68        10.35 o                         
   5   2  10        314.99        276.87        11.58 o                         
   6   2  10         53.65         65.64         8.02 o                         
   7   2  10          2.64         10.06         6.95 o                         
  -8   3  10         32.80         44.91        13.22 o                         
  -7   3  10          4.32         10.74         5.25 o                         
  -6   3  10         19.58         21.17         6.35 o                         
  -5   3  10        122.06        130.37        12.39 o                         
  -4   3  10       1098.74        990.49        19.67 o                         
  -3   3  10        333.57        303.46        10.35 o                         
  -2   3  10       4341.84       4265.52        94.55 o                         
  -1   3  10         93.25        174.79        17.58 o                         
   0   3  10         55.94         56.84        21.98 o                         
   1   3  10        393.65        411.60        18.39 o                         
   2   3  10       1613.38       1520.60        31.75 o                         
   3   3  10        170.36        149.21        11.40 o                         
   4   3  10         27.20         30.96         8.18 o                         
   5   3  10        261.13        267.89         8.13 o                         
   6   3  10         88.79         71.14         6.27 o                         
   7   3  10         51.34         70.27         5.01 o                         
  -8   4  10          2.77         13.34         6.53 o                         
  -7   4  10          1.27         11.03         4.92 o                         
  -6   4  10        440.41        468.18        15.06 o                         
  -5   4  10       1252.91       1114.78        18.31 o                         
  -4   4  10        100.21         94.57         8.69 o                         
  -3   4  10         51.10         80.26         8.72 o                         
  -2   4  10         84.52        151.28         9.27 o                         
  -1   4  10          0.21         16.62         8.20 o                         
   0   4  10        180.53        268.45        28.74 o                         
   1   4  10         53.64        129.21        24.05 o                         
   2   4  10        429.97        438.63        12.26 o                         
   3   4  10       1076.57        892.43        20.16 o                         
   4   4  10         24.41         25.82         6.54 o                         
   5   4  10        194.78        159.41         6.90 o                         
   6   4  10        695.26        661.01        23.37 o                         
   7   4  10         22.76         18.68         5.68 o                         
  -8   5  10        192.92        244.76        10.79 o                         
  -7   5  10         72.82         68.22         6.05 o                         
  -6   5  10        559.06        588.41        17.51 o                         
  -5   5  10          1.55         12.84         5.82 o                         
  -4   5  10        230.03        286.48         9.65 o                         
  -3   5  10        312.87        383.87        15.18 o                         
  -2   5  10         92.78         98.61         7.51 o                         
  -1   5  10        245.05        282.57        11.21 o                         
   0   5  10        750.01        653.27        49.74 o                         
   1   5  10       1236.73       1271.78        44.37 o                         
   2   5  10        243.21        337.18        13.27 o                         
   3   5  10        251.08        298.71        10.75 o                         
   4   5  10         47.66         49.61         6.70 o                         
   5   5  10          1.09          2.99         5.60 o                         
   6   5  10         42.26         32.16         5.88 o                         
   7   5  10          3.56          6.25         5.81 o                         
  -8   6  10         29.22         56.97         7.62 o                         
  -7   6  10         36.86         30.30         5.67 o                         
  -6   6  10        315.49        306.85         9.40 o                         
  -5   6  10        369.93        393.90        12.69 o                         
  -4   6  10        253.12        303.70        20.86 o                         
  -3   6  10       1061.74        867.58        22.30 o                         
  -2   6  10        332.66        279.68        10.41 o                         
  -1   6  10        541.00        450.72        14.39 o                         
   0   6  10        176.46        170.94        14.25 o                         
   1   6  10          2.57         28.48        13.69 o                         
   2   6  10        783.81        756.61        23.36 o                         
   3   6  10        401.80        369.24        10.46 o                         
   4   6  10        292.23        285.40         8.65 o                         
   5   6  10          0.02         22.51         5.17 o                         
   6   6  10          0.14         -1.33         5.50 o                         
   7   6  10         17.52         21.86         5.84 o                         
  -8   7  10          2.06         14.55        12.17 o                         
  -7   7  10          1.02          2.09         5.85 o                         
  -6   7  10        270.77        302.66         9.61 o                         
  -5   7  10        517.82        528.78        12.35 o                         
  -4   7  10       1330.58       1270.43        26.19 o                         
  -3   7  10          3.39         22.40         6.80 o                         
  -2   7  10          1.12         11.75         7.06 o                         
  -1   7  10         70.58         79.68         7.96 o                         
   0   7  10        180.25        286.79        16.59 o                         
   1   7  10        143.77        202.92        21.28 o                         
   2   7  10         13.86         16.46         8.47 o                         
   3   7  10         34.23         31.32         6.42 o                         
   4   7  10         14.39         23.12         5.71 o                         
   5   7  10        639.04        645.16        12.80 o                         
   6   7  10          0.89          8.18         5.29 o                         
   7   7  10         75.48         72.94         6.48 o                         
  -8   8  10         96.66        129.94        10.44 o                         
  -7   8  10         25.52         26.26         6.33 o                         
  -6   8  10        151.30        144.67         6.54 o                         
  -5   8  10        163.63        160.10         7.16 o                         
  -4   8  10         83.54         83.45         9.19 o                         
  -3   8  10        278.64        216.17        10.86 o                         
  -2   8  10        653.90        487.88        14.57 o                         
  -1   8  10         19.92         21.22         5.52 o                         
   0   8  10        558.45        470.16        14.75 o                         
   1   8  10       1716.37       1650.18        30.81 o                         
   2   8  10          0.53         18.28         6.05 o                         
   3   8  10          9.27         21.96         5.69 o                         
   4   8  10        151.54        167.77         6.90 o                         
   5   8  10         61.92         48.65         5.25 o                         
   6   8  10        217.88        223.09        10.58 o                         
  -8   9  10          5.23          1.78         6.71 o                         
  -7   9  10         31.41         14.00         8.64 o                         
  -6   9  10         15.91         15.64         5.23 o                         
  -5   9  10         71.10         80.49         6.12 o                         
  -4   9  10        331.95        328.83        11.89 o                         
  -3   9  10         81.06         66.57         7.58 o                         
  -2   9  10        341.04        238.57        10.29 o                         
  -1   9  10         15.55         12.92         7.61 o                         
   0   9  10         45.18         68.65         6.16 o                         
   1   9  10        162.89        133.94         7.65 o                         
   2   9  10        139.68        144.52         7.30 o                         
   3   9  10       1312.49       1366.93        21.28 o                         
   4   9  10        716.80        780.30        19.50 o                         
   5   9  10          1.85          8.63         5.09 o                         
   6   9  10        123.37        114.47         6.98 o                         
  -8  10  10         35.71         40.77         5.97 o                         
  -7  10  10          0.43         -5.04        12.42 o                         
  -6  10  10          6.30          5.88         5.02 o                         
  -5  10  10         25.70         65.62         6.04 o                         
  -4  10  10        719.71        612.10        17.49 o                         
  -3  10  10        885.26        713.75        29.23 o                         
  -2  10  10         11.01         11.33         6.38 o                         
  -1  10  10        256.31        177.19        10.24 o                         
   0  10  10       1058.16        994.65        24.29 o                         
   1  10  10        324.41        337.18        10.77 o                         
   2  10  10       2820.30       2912.43        43.35 o                         
   3  10  10          2.76         26.29         6.66 o                         
   4  10  10         14.92         55.34         5.52 o                         
   5  10  10        177.66        177.25         6.74 o                         
   6  10  10          5.48         17.08         6.95 o                         
  -7  11  10         41.30         20.31         8.45 o                         
  -6  11  10         69.46         79.51         8.58 o                         
  -5  11  10       2013.03       1752.74        43.94 o                         
  -4  11  10        101.09         58.50         7.76 o                         
  -3  11  10          9.55         -7.48        12.91 o                         
  -2  11  10        204.78        177.06         8.78 o                         
  -1  11  10         44.61         31.02         6.36 o                         
   0  11  10       1791.66       1645.39        33.55 o                         
   1  11  10        397.31        381.24        18.55 o                         
   2  11  10        655.12        643.42        20.88 o                         
   3  11  10         46.66         43.33         6.10 o                         
   4  11  10        100.99        102.83        10.13 o                         
   5  11  10         16.89          6.50         7.28 o                         
   6  11  10         22.60         24.59         6.64 o                         
  -7  12  10          0.18          0.57         7.92 o                         
  -6  12  10         27.75         26.76         7.72 o                         
  -5  12  10        110.42        113.11         9.95 o                         
  -4  12  10        780.24        787.67        18.86 o                         
  -3  12  10         15.85         28.94        16.46 o                         
  -2  12  10        982.07        816.65        26.40 o                         
  -1  12  10          1.87          9.55         8.60 o                         
   0  12  10        115.83        199.21         8.89 o                         
   1  12  10        472.13        442.44        12.62 o                         
   2  12  10        202.92        227.76         9.34 o                         
   3  12  10        467.26        546.54        12.37 o                         
   4  12  10         26.51         18.75         7.76 o                         
   5  12  10         12.51         19.33         7.24 o                         
   6  12  10        277.69        266.84        10.97 o                         
  -7  13  10        105.61        132.03        31.49 o                         
  -6  13  10         20.94         31.29        14.34 o                         
  -5  13  10          5.96          5.76         8.27 o                         
  -4  13  10         34.43         31.33         9.32 o                         
  -3  13  10        128.99         86.59        17.96 o                         
  -2  13  10          0.60         86.81        13.12 o                         
  -1  13  10        964.87        734.19        23.52 o                         
   0  13  10         10.60         25.67         7.73 o                         
   1  13  10        431.75        447.64        12.90 o                         
   2  13  10         98.95         91.96         7.93 o                         
   3  13  10        141.91        177.72         7.48 o                         
   4  13  10        335.11        381.59        10.05 o                         
   5  13  10         44.77         50.13        10.53 o                         
   6  13  10         59.77         62.96         8.86 o                         
  -7  14  10         20.19         21.35         6.99 o                         
  -6  14  10         74.84         73.57        14.76 o                         
  -5  14  10         41.16         23.12         8.20 o                         
  -4  14  10        346.23        346.65        13.83 o                         
  -3  14  10         77.05         42.30        16.44 o                         
  -2  14  10       1009.32        841.06        25.18 o                         
  -1  14  10        472.54        472.03        14.00 o                         
   0  14  10        173.63        140.09        12.65 o                         
   1  14  10         14.79         31.57         7.03 o                         
   2  14  10          2.36          4.60         6.18 o                         
   3  14  10          4.96         16.07         5.92 o                         
   4  14  10         38.76         46.93         5.99 o                         
   5  14  10          0.87          5.73         6.91 o                         
  -6  15  10        107.15        117.58        15.48 o                         
  -5  15  10         20.74         24.69         7.62 o                         
  -4  15  10          1.72         -4.60         8.56 o                         
  -3  15  10          2.71          5.42        10.28 o                         
  -2  15  10          5.21         14.63        10.43 o                         
  -1  15  10          0.45         15.08         7.68 o                         
   0  15  10         10.24         44.81         9.48 o                         
   1  15  10         98.74        141.76         8.32 o                         
   2  15  10        225.97        257.76        16.00 o                         
   3  15  10          0.73          8.13         5.70 o                         
   4  15  10         96.50         98.27         7.60 o                         
   5  15  10         57.55         71.63         6.39 o                         
  -6  16  10         52.22         87.24        21.36 o                         
  -5  16  10          0.55          9.24        10.30 o                         
  -4  16  10         76.50         59.57        10.10 o                         
  -3  16  10        536.97        502.60        18.57 o                         
  -2  16  10        529.93        407.97        16.85 o                         
  -1  16  10        119.62        139.64        13.96 o                         
   0  16  10       1729.62       1533.99        41.02 o                         
   1  16  10         32.47         29.16         6.13 o                         
   2  16  10          1.58          1.91         6.13 o                         
   3  16  10        138.10        151.79         6.36 o                         
   4  16  10         31.38         48.79        11.02 o                         
   5  16  10         82.52         69.99         4.91 o                         
  -6  17  10         50.56         63.86         7.68 o                         
  -5  17  10         24.76         26.41        10.08 o                         
  -4  17  10          6.17          0.31         7.55 o                         
  -3  17  10        136.10        145.87        10.33 o                         
  -2  17  10        842.82        711.05        22.75 o                         
  -1  17  10        252.65        234.25        10.74 o                         
   0  17  10         30.36         56.65         5.77 o                         
   1  17  10         33.30         39.61         6.19 o                         
   2  17  10          7.80         11.88         5.90 o                         
   3  17  10         39.36         57.64         6.17 o                         
   4  17  10         25.20         31.93         8.12 o                         
  -6  18  10         35.23         25.23         8.07 o                         
  -5  18  10        176.14        158.86        15.17 o                         
  -4  18  10        223.36        224.38        32.33 o                         
  -3  18  10         81.19         72.67         8.97 o                         
  -2  18  10         85.31         78.24         9.02 o                         
  -1  18  10        521.77        421.73        17.68 o                         
   0  18  10         37.59         28.90        10.05 o                         
   1  18  10        204.07        192.07         8.92 o                         
   2  18  10          5.70         16.28         5.80 o                         
   3  18  10         20.03         36.84         6.67 o                         
   4  18  10          7.72         13.46         5.28 o                         
  -5  19  10         30.55         38.54         8.23 o                         
  -4  19  10         10.33         16.71        11.61 o                         
  -3  19  10          6.76         11.85         7.31 o                         
  -2  19  10         94.01         65.49         8.55 o                         
  -1  19  10        173.00        147.14        13.38 o                         
   0  19  10        388.26        381.59        13.61 o                         
   1  19  10        146.12        171.24         9.02 o                         
   2  19  10        219.11        240.60         9.80 o                         
   3  19  10          8.12         10.07         5.85 o                         
   4  19  10         23.37         52.80         6.70 o                         
  -5  20  10         11.32          4.95         5.90 o                         
  -4  20  10          3.77        -16.12        10.19 o                         
  -3  20  10        591.41        518.83        19.87 o                         
  -2  20  10         40.96         27.71         7.72 o                         
  -1  20  10         75.08         50.44        11.16 o                         
   0  20  10         72.46         84.66         9.85 o                         
   1  20  10        191.34        205.22        11.31 o                         
   2  20  10         41.97         65.74         8.62 o                         
   3  20  10          0.11         -5.12         5.23 o                         
  -4  21  10          4.08          0.02         8.19 o                         
  -3  21  10          0.38          2.71        11.68 o                         
  -2  21  10         18.17         25.38         9.80 o                         
  -1  21  10        218.06        159.83        27.47 o                         
   0  21  10        111.51        133.29         9.84 o                         
   1  21  10        160.91        170.27        10.49 o                         
   2  21  10          0.00          7.24         7.20 o                         
   3  21  10          1.70          0.40         6.80 o                         
  -3  22  10         10.62          3.61         7.29 o                         
  -2  22  10         27.02         23.80         8.27 o                         
  -1  22  10         10.20         21.42        10.11 o                         
   0  22  10        324.77        299.06        14.12 o                         
   1  22  10         96.26         67.99         7.83 o                         
   2  22  10        116.48        120.77        12.20 o                         
  -2  23  10         70.84         59.36        12.89 o                         
  -1  23  10          1.40         -3.82        10.91 o                         
   0  23  10         52.31         62.68         6.20 o                         
   1  23  10        219.61        216.97        19.71 o                         
  -8   1  11          7.73          5.41         9.89 o                         
  -7   1  11         19.28         22.46         8.97 o                         
  -6   1  11          7.88         14.24         5.45 o                         
  -5   1  11       2290.09       2193.63        46.64 o                         
  -4   1  11         10.63         39.45         6.12 o                         
  -3   1  11         43.56         37.53         5.35 o                         
  -2   1  11        198.43        120.29        14.23 o                         
  -1   1  11       1787.92       1830.50        43.55 o                         
   0   1  11       1421.76       1287.79        46.30 o                         
   1   1  11         54.65         90.49        13.28 o                         
   2   1  11       1680.26       1547.40        34.65 o                         
   3   1  11         42.80         70.69         7.68 o                         
   4   1  11       2048.60       1733.63        29.06 o                         
   5   1  11        159.49        140.40        17.08 o                         
   6   1  11         91.22        108.97        12.15 o                         
   7   1  11        104.91         60.39        10.23 o                         
  -8   2  11         15.28          9.14        12.41 o                         
  -7   2  11          5.30         -2.72         6.98 o                         
  -6   2  11        394.75        428.09        11.05 o                         
  -5   2  11          4.72         19.74         9.04 o                         
  -4   2  11        923.92        994.83        18.88 o                         
  -3   2  11         34.52         40.64         5.86 o                         
  -2   2  11          0.96         55.69        13.00 o                         
  -1   2  11          3.80        121.81        18.26 o                         
   0   2  11         24.89         51.33        17.36 o                         
   1   2  11         61.39         79.28        12.31 o                         
   2   2  11        380.23        396.91        18.16 o                         
   3   2  11       1262.53       1061.45        24.64 o                         
   4   2  11        166.80        184.90         9.63 o                         
   5   2  11          0.28         10.97         6.97 o                         
   6   2  11          0.04         11.20        15.15 o                         
   7   2  11          0.99         -0.19         9.01 o                         
  -8   3  11          0.01        -10.01        12.02 o                         
  -7   3  11         15.63         16.49         5.89 o                         
  -6   3  11        748.73        799.36        13.89 o                         
  -5   3  11         22.00         52.03        10.41 o                         
  -4   3  11       1103.23        912.38        17.28 o                         
  -3   3  11        142.38        144.63         6.84 o                         
  -2   3  11       1757.21       1535.26        49.51 o                         
  -1   3  11        249.86        294.59        13.04 o                         
   0   3  11          4.83         93.30        14.76 o                         
   1   3  11       2301.45       2111.39        79.27 o                         
   2   3  11        166.22        167.11        10.05 o                         
   3   3  11       1153.03       1141.52        23.95 o                         
   4   3  11        847.68        757.01        15.77 o                         
   5   3  11        275.97        237.54         8.62 o                         
   6   3  11          0.16          6.95         5.29 o                         
   7   3  11         24.90         10.17         7.93 o                         
  -8   4  11          4.20          9.96         7.03 o                         
  -7   4  11         52.79         72.23         5.55 o                         
  -6   4  11        132.28        143.05         8.16 o                         
  -5   4  11        391.08        369.38        15.71 o                         
  -4   4  11         13.93         17.34         6.35 o                         
  -3   4  11        205.07        220.51        10.91 o                         
  -2   4  11        143.27        178.88        11.12 o                         
  -1   4  11        544.60        508.61        16.20 o                         
   0   4  11       4137.76       3902.40       248.19 o                         
   1   4  11       1009.76        969.73       125.99 o                         
   2   4  11        395.42        384.67        13.88 o                         
   3   4  11       1149.58       1155.78        24.69 o                         
   4   4  11         11.28         21.23         6.41 o                         
   5   4  11         11.34         34.50         6.33 o                         
   6   4  11         42.91         48.88         5.51 o                         
  -8   5  11         31.09         17.83         6.23 o                         
  -7   5  11        179.56        180.35         7.85 o                         
  -6   5  11        130.56        152.15         8.33 o                         
  -5   5  11         98.73         68.04         7.86 o                         
  -4   5  11          6.69         21.39         7.15 o                         
  -3   5  11        962.51        908.88        18.03 o                         
  -2   5  11        718.47        631.82        21.91 o                         
  -1   5  11        112.34         94.41         8.85 o                         
   0   5  11        145.08        146.35        16.75 o                         
   1   5  11         25.34         38.89        27.92 o                         
   2   5  11         80.55         63.30         8.14 o                         
   3   5  11         21.74         78.03         8.14 o                         
   4   5  11          5.27         11.33         5.51 o                         
   5   5  11       1264.72       1260.82        23.78 o                         
   6   5  11          8.53          7.52         7.89 o                         
  -8   6  11          8.49         15.25         5.63 o                         
  -7   6  11         76.64        114.04         6.12 o                         
  -6   6  11        105.52        116.72         7.14 o                         
  -5   6  11        299.81        251.07         9.73 o                         
  -4   6  11       1175.31       1058.06        20.96 o                         
  -3   6  11        535.18        534.75        12.55 o                         
  -2   6  11        580.83        607.96        22.58 o                         
  -1   6  11          1.02         74.63         8.58 o                         
   0   6  11       1328.08       1354.93        30.58 o                         
   1   6  11          1.11         28.53         9.90 o                         
   2   6  11         20.34         47.08         7.78 o                         
   3   6  11       1855.97       1784.85        36.50 o                         
   4   6  11        256.86        262.43         8.06 o                         
   5   6  11        405.73        382.52        12.99 o                         
   6   6  11          2.55         14.76         5.08 o                         
  -8   7  11        154.01        231.74        15.39 o                         
  -7   7  11         18.44         18.36         5.16 o                         
  -6   7  11        656.23        760.30        15.07 o                         
  -5   7  11          0.29          6.84         7.16 o                         
  -4   7  11        442.92        363.18        15.66 o                         
  -3   7  11         34.27         43.64        10.09 o                         
  -2   7  11        897.92        951.83        23.56 o                         
  -1   7  11       2252.34       2070.69        48.44 o                         
   0   7  11        288.27        322.35        13.53 o                         
   1   7  11       2002.80       1876.83        37.88 o                         
   2   7  11         65.95         83.81        10.01 o                         
   3   7  11        114.83        176.38         7.41 o                         
   4   7  11          4.28         32.73         5.73 o                         
   5   7  11        188.93        168.10         6.37 o                         
   6   7  11         29.58         47.58         5.20 o                         
  -8   8  11         75.47         66.85        11.01 o                         
  -7   8  11          0.18          5.54         5.27 o                         
  -6   8  11          1.54          9.54         5.48 o                         
  -5   8  11        149.35        138.78         8.64 o                         
  -4   8  11          2.83          4.48         9.38 o                         
  -3   8  11        860.95        762.15        22.68 o                         
  -2   8  11        920.39        742.63        19.86 o                         
  -1   8  11        163.15        132.84         7.51 o                         
   0   8  11        403.37        415.00        12.63 o                         
   1   8  11         88.39        149.42        10.40 o                         
   2   8  11         36.46         35.82         6.61 o                         
   3   8  11         58.72         74.60         6.13 o                         
   4   8  11       2701.77       2510.19        53.77 o                         
   5   8  11          4.15         -2.15         4.75 o                         
   6   8  11        148.39        123.46         7.27 o                         
  -8   9  11         40.33         43.85        10.00 o                         
  -7   9  11        204.33        225.15        12.36 o                         
  -6   9  11         91.09         90.70         5.81 o                         
  -5   9  11        265.26        238.83         8.14 o                         
  -4   9  11         17.17         25.33         9.36 o                         
  -3   9  11        544.31        479.12        14.35 o                         
  -2   9  11        200.01        192.75        10.04 o                         
  -1   9  11         61.33         87.85         9.31 o                         
   0   9  11         53.31         66.30         6.52 o                         
   1   9  11          1.65         10.32         6.94 o                         
   2   9  11        914.96        857.30        15.75 o                         
   3   9  11         26.74         36.40         5.32 o                         
   4   9  11         56.15         61.21         6.21 o                         
   5   9  11         92.42         94.69         5.36 o                         
   6   9  11         23.41         27.60         6.46 o                         
  -7  10  11        246.88        336.58        20.78 o                         
  -6  10  11         14.75         28.54         5.40 o                         
  -5  10  11         21.77         29.51         6.05 o                         
  -4  10  11        130.99        101.28        12.78 o                         
  -3  10  11        861.96        659.54        21.85 o                         
  -2  10  11         32.21         41.79         7.10 o                         
  -1  10  11        122.38         92.69         9.16 o                         
   0  10  11       1888.46       1804.19        85.48 o                         
   1  10  11          1.29         16.25         8.57 o                         
   2  10  11       1682.40       1637.27        28.33 o                         
   3  10  11          6.43         15.77         6.51 o                         
   4  10  11         62.11         69.47         6.01 o                         
   5  10  11        163.10        188.63        10.66 o                         
   6  10  11         76.11         89.58        20.77 o                         
  -7  11  11         25.39         18.06        10.34 o                         
  -6  11  11          1.86          2.71         8.25 o                         
  -5  11  11        137.07        117.57         7.45 o                         
  -4  11  11        123.06        137.53        10.97 o                         
  -3  11  11        627.49        612.99        32.74 o                         
  -2  11  11        129.55        142.21         8.64 o                         
  -1  11  11       1203.59        911.95        24.13 o                         
   0  11  11        296.08        301.55        16.43 o                         
   1  11  11        511.78        478.62        24.55 o                         
   2  11  11        252.69        268.67        12.10 o                         
   3  11  11         75.97        108.74         6.45 o                         
   4  11  11        294.01        272.47        10.61 o                         
   5  11  11         78.48         92.42         6.92 o                         
   6  11  11        161.76        187.70        13.09 o                         
  -7  12  11         42.05         38.80        10.30 o                         
  -6  12  11         44.79         64.56         8.91 o                         
  -5  12  11          0.32          8.84         8.42 o                         
  -4  12  11          2.67         14.24        11.32 o                         
  -3  12  11        140.99        116.10        18.67 o                         
  -2  12  11       1333.28       1181.30        51.60 o                         
  -1  12  11        134.79        132.58        15.98 o                         
   0  12  11          3.20         90.28         7.39 o                         
   1  12  11       1628.09       1380.46        26.61 o                         
   2  12  11         35.24         43.75         7.26 o                         
   3  12  11          8.95         18.61         5.78 o                         
   4  12  11          0.67          7.43        12.86 o                         
   5  12  11          5.58         12.14         5.71 o                         
  -7  13  11          0.54         -1.45         6.93 o                         
  -6  13  11          0.53          1.41         7.37 o                         
  -5  13  11        305.53        328.97        12.99 o                         
  -4  13  11         73.07         54.55         9.56 o                         
  -3  13  11         39.08         27.47        16.18 o                         
  -2  13  11         98.52         82.18        14.34 o                         
  -1  13  11        481.83        462.16        57.48 o                         
   0  13  11        363.72        373.78        11.09 o                         
   1  13  11         18.52         35.68         7.54 o                         
   2  13  11         28.14         66.00         7.59 o                         
   3  13  11        124.99        132.43         6.91 o                         
   4  13  11          0.32          5.67         9.16 o                         
   5  13  11         76.04        122.41        11.76 o                         
  -7  14  11          4.84          8.86         6.36 o                         
  -6  14  11         19.25         46.02        21.13 o                         
  -5  14  11         29.58         38.29         8.19 o                         
  -4  14  11         82.59         85.79         9.85 o                         
  -3  14  11       1077.15       1024.30        64.71 o                         
  -2  14  11        374.08        363.33        15.92 o                         
  -1  14  11        174.14        133.13         9.92 o                         
   0  14  11        173.63        190.26         7.91 o                         
   1  14  11         50.97         84.43         7.28 o                         
   2  14  11        814.04        817.42        18.30 o                         
   3  14  11          0.92         -2.60         5.56 o                         
   4  14  11         19.78         19.53         5.77 o                         
   5  14  11         44.34         51.04         9.25 o                         
  -6  15  11         45.80         59.05        10.80 o                         
  -5  15  11         12.72          5.62         7.46 o                         
  -4  15  11        179.36        181.11        10.84 o                         
  -3  15  11        105.63         82.10        11.28 o                         
  -2  15  11         18.08         21.49        10.19 o                         
  -1  15  11        212.71        207.71        10.18 o                         
   0  15  11        237.68        228.93         8.83 o                         
   1  15  11        108.83        131.22         7.80 o                         
   2  15  11       1002.01       1018.62        22.27 o                         
   3  15  11         83.67         89.05         7.33 o                         
   4  15  11         11.58          7.88         6.04 o                         
   5  15  11         11.87         10.93         4.65 o                         
  -6  16  11         58.49         95.93         8.43 o                         
  -5  16  11         65.57         53.08         8.35 o                         
  -4  16  11        213.90        198.29        10.86 o                         
  -3  16  11         23.08         28.77        11.87 o                         
  -2  16  11        374.04        303.84        17.93 o                         
  -1  16  11          4.11          1.76         7.52 o                         
   0  16  11        199.83        149.39         9.43 o                         
   1  16  11          8.22         35.35         6.21 o                         
   2  16  11         56.06         74.65         6.48 o                         
   3  16  11         71.92        109.18         6.22 o                         
   4  16  11         46.22         63.43        10.19 o                         
  -6  17  11          9.27         17.70        21.34 o                         
  -5  17  11         30.06         32.47         6.93 o                         
  -4  17  11        250.06        243.11        10.95 o                         
  -3  17  11        376.42        355.19        15.85 o                         
  -2  17  11        826.56        755.82        42.50 o                         
  -1  17  11          4.91        -11.64        17.39 o                         
   0  17  11        334.24        297.04         8.64 o                         
   1  17  11         54.15         50.46         6.15 o                         
   2  17  11         14.15          8.40         5.67 o                         
   3  17  11          5.82          4.73         4.83 o                         
   4  17  11         30.24         41.48         6.56 o                         
  -5  18  11         54.15         58.71         7.67 o                         
  -4  18  11         36.66         26.76         8.27 o                         
  -3  18  11         92.58         58.39         8.52 o                         
  -2  18  11          5.43          8.13         8.17 o                         
  -1  18  11         66.31         35.89        16.85 o                         
   0  18  11        389.69        374.18        40.98 o                         
   1  18  11        146.86        191.57         8.66 o                         
   2  18  11        100.86        117.45         6.54 o                         
   3  18  11          2.41         10.58         5.26 o                         
   4  18  11          2.62         -1.57         5.29 o                         
  -5  19  11         40.34         37.10         6.59 o                         
  -4  19  11          0.30         15.21         9.54 o                         
  -3  19  11         10.96          6.04         8.89 o                         
  -2  19  11        231.53        245.60        14.41 o                         
  -1  19  11         78.63         72.57        10.42 o                         
   0  19  11        373.48        303.95        15.10 o                         
   1  19  11         76.27         74.31         9.91 o                         
   2  19  11         62.95         53.62         6.54 o                         
   3  19  11          2.11          9.48         8.06 o                         
  -4  20  11          8.25          3.45        15.65 o                         
  -3  20  11         11.40          3.50         9.37 o                         
  -2  20  11         19.24         20.74         7.19 o                         
  -1  20  11         94.61         93.36        12.69 o                         
   0  20  11         80.66         79.00        18.87 o                         
   1  20  11        362.69        368.73        29.95 o                         
   2  20  11        195.07        189.51         8.03 o                         
   3  20  11         13.85         10.94         8.50 o                         
  -4  21  11          5.80         13.25         7.43 o                         
  -3  21  11         24.24         30.16        11.17 o                         
  -2  21  11        119.75         85.63         9.50 o                         
  -1  21  11        353.66        339.81        19.29 o                         
   0  21  11         49.42         40.85         7.76 o                         
   1  21  11         23.79         36.09         7.37 o                         
   2  21  11          0.17          8.17         5.52 o                         
  -3  22  11        100.31         70.70        10.33 o                         
  -2  22  11          6.24         16.08        12.76 o                         
  -1  22  11         28.33         38.46        11.39 o                         
   0  22  11          1.77         -2.07         5.69 o                         
   1  22  11         27.42         21.31         6.16 o                         
  -1  23  11          1.70         -3.61        11.19 o                         
   0  23  11          3.22          0.60        10.59 o                         
  -8   0  12          5.24         12.80         8.51 o                         
  -7   0  12        198.53        219.73        20.76 o                         
  -6   0  12          8.34         25.38         8.88 o                         
  -5   0  12         74.99         82.17        11.64 o                         
  -4   0  12        123.06        181.90        16.10 o                         
  -3   0  12        401.54        367.65        17.48 o                         
  -2   0  12        874.24        918.44        28.72 o                         
  -1   0  12         64.31        102.21        12.98 o                         
   0   0  12         12.33         54.97        15.36 o                         
   1   0  12       6869.96       6878.56       273.31 o                         
   2   0  12        173.95        169.68        12.64 o                         
   3   0  12        278.22        248.36        20.40 o                         
   4   0  12         17.01         17.16         7.98 o                         
   5   0  12        512.53        439.80        25.84 o                         
   6   0  12        671.69        560.76        27.93 o                         
  -8   1  12          0.79          4.67        12.20 o                         
  -7   1  12         25.46         11.37        10.95 o                         
  -6   1  12        157.09        146.97        10.75 o                         
  -5   1  12         13.89         38.76         9.08 o                         
  -4   1  12          5.52         31.84         6.28 o                         
  -3   1  12        969.69        954.90        16.70 o                         
  -2   1  12         41.53         24.67         6.01 o                         
  -1   1  12         71.61         62.23         9.23 o                         
   0   1  12        189.30        175.11        13.61 o                         
   1   1  12       1118.53       1320.75        50.69 o                         
   2   1  12          7.52         27.03        10.79 o                         
   3   1  12         36.89         77.38         9.24 o                         
   4   1  12        110.78        114.50         6.74 o                         
   5   1  12        491.77        464.15        14.73 o                         
   6   1  12        157.81        155.60        14.81 o                         
  -8   2  12          1.58          7.81        11.90 o                         
  -7   2  12         10.80         -0.25         8.72 o                         
  -6   2  12         46.94         92.60         7.73 o                         
  -5   2  12         55.52         76.79         9.41 o                         
  -4   2  12         24.87         33.34         7.50 o                         
  -3   2  12       1275.76       1124.29        22.73 o                         
  -2   2  12        518.06        557.13        19.35 o                         
  -1   2  12        136.75        133.43        14.57 o                         
   0   2  12        628.55        563.49        47.08 o                         
   1   2  12        544.78        445.61        20.15 o                         
   2   2  12       1686.96       1413.02        39.40 o                         
   3   2  12         67.78         85.18         8.95 o                         
   4   2  12        836.95        797.11        18.04 o                         
   5   2  12        103.22        110.32        10.21 o                         
   6   2  12        702.66        655.32        20.47 o                         
  -8   3  12          0.24          5.06        11.75 o                         
  -7   3  12         25.61         38.90         6.88 o                         
  -6   3  12         29.93         29.64         9.58 o                         
  -5   3  12        279.33        295.80        15.45 o                         
  -4   3  12         27.68         42.26         6.79 o                         
  -3   3  12         10.95         18.85         6.24 o                         
  -2   3  12        649.73        614.82        15.71 o                         
  -1   3  12        132.37        152.39        10.96 o                         
   0   3  12        227.51        306.24        35.55 o                         
   1   3  12       1153.86       1005.27       102.36 o                         
   2   3  12        304.27        335.37        15.22 o                         
   3   3  12          1.16         10.55         8.69 o                         
   4   3  12         85.32         83.45         7.47 o                         
   5   3  12        469.95        412.40        11.59 o                         
   6   3  12          1.31         -4.64         5.81 o                         
  -8   4  12         18.18         32.91        11.25 o                         
  -7   4  12        209.58        211.74         9.74 o                         
  -6   4  12         60.89         48.80         6.81 o                         
  -5   4  12        175.66        166.22        12.02 o                         
  -4   4  12        295.87        267.09         8.99 o                         
  -3   4  12        694.00        612.52        12.83 o                         
  -2   4  12          0.60          6.37         7.46 o                         
  -1   4  12         10.62         11.07         8.52 o                         
   0   4  12         20.03         22.38         7.90 o                         
   1   4  12       1859.09       1730.79        51.10 o                         
   2   4  12        345.01        281.13        14.21 o                         
   3   4  12         49.82         68.38         8.08 o                         
   4   4  12        310.51        336.15        10.06 o                         
   5   4  12         15.58         43.21         6.32 o                         
   6   4  12          0.53          0.21         5.75 o                         
  -8   5  12         45.45         35.38        10.91 o                         
  -7   5  12         29.13         20.97         7.27 o                         
  -6   5  12         20.99         43.72         6.83 o                         
  -5   5  12        197.46        169.61        10.02 o                         
  -4   5  12        147.77        164.98         8.44 o                         
  -3   5  12         45.75         91.74         9.33 o                         
  -2   5  12         91.66         71.72         7.35 o                         
  -1   5  12        114.81        131.71         9.98 o                         
   0   5  12         17.24         24.08         7.91 o                         
   1   5  12        107.34        109.75        10.93 o                         
   2   5  12        175.00        158.80        10.71 o                         
   3   5  12        227.57        337.66        12.27 o                         
   4   5  12         59.33         56.70         5.85 o                         
   5   5  12        884.94        827.42        16.69 o                         
   6   5  12         16.22         21.14         4.70 o                         
  -8   6  12         26.88         20.33         9.93 o                         
  -7   6  12          0.13         -0.01         7.17 o                         
  -6   6  12        531.74        542.33        13.27 o                         
  -5   6  12         29.98         40.17         7.63 o                         
  -4   6  12       1177.18       1087.79        21.71 o                         
  -3   6  12        375.00        314.08        14.91 o                         
  -2   6  12         65.99         69.02        10.45 o                         
  -1   6  12        150.87        132.50        10.16 o                         
   0   6  12       1142.10       1188.94        31.93 o                         
   1   6  12         20.30         -2.05        11.65 o                         
   2   6  12        242.12        277.68        12.69 o                         
   3   6  12       1485.22       1379.07        28.45 o                         
   4   6  12          4.55         16.16         5.47 o                         
   5   6  12        463.51        437.48         9.60 o                         
   6   6  12          0.68          1.30         4.45 o                         
  -8   7  12         54.71         77.62        10.71 o                         
  -7   7  12          0.36          3.60         5.72 o                         
  -6   7  12        127.22        137.81         6.87 o                         
  -5   7  12        810.39        853.92        20.97 o                         
  -4   7  12        390.39        321.23        11.89 o                         
  -3   7  12          0.90         -1.98         7.44 o                         
  -2   7  12         11.73         48.76        12.84 o                         
  -1   7  12         25.71         76.36         9.40 o                         
   0   7  12       1126.03       1109.89        26.37 o                         
   1   7  12         42.30         59.36         9.21 o                         
   2   7  12         11.89         25.12         5.95 o                         
   3   7  12         30.10         34.96         8.07 o                         
   4   7  12        237.53        202.60         8.74 o                         
   5   7  12         26.82         31.62         4.78 o                         
   6   7  12         37.03         25.46         4.88 o                         
  -7   8  12         88.13        115.40         6.89 o                         
  -6   8  12        287.40        282.48         7.92 o                         
  -5   8  12        109.29        120.49        12.19 o                         
  -4   8  12         59.50         55.44         9.66 o                         
  -3   8  12          0.42          9.43         7.42 o                         
  -2   8  12        385.34        372.91        13.86 o                         
  -1   8  12        253.01        217.58         9.65 o                         
   0   8  12       1294.53       1064.25        25.45 o                         
   1   8  12        795.51        787.26        22.15 o                         
   2   8  12       1117.31        912.85        18.06 o                         
   3   8  12         35.31         37.51         6.46 o                         
   4   8  12        356.22        348.83        11.16 o                         
   5   8  12         91.96        107.24         5.26 o                         
   6   8  12         22.37         31.11         6.64 o                         
  -7   9  12         25.01         19.29         6.94 o                         
  -6   9  12         97.09         94.39         5.80 o                         
  -5   9  12        137.62        119.40         7.44 o                         
  -4   9  12        355.26        303.42        17.55 o                         
  -3   9  12        175.32        145.48         8.96 o                         
  -2   9  12        874.77        738.49        20.51 o                         
  -1   9  12        637.54        426.59        16.79 o                         
   0   9  12        127.89        198.50         8.71 o                         
   1   9  12         15.24         86.61         6.38 o                         
   2   9  12        158.34        173.09         7.01 o                         
   3   9  12        172.51        266.92         8.10 o                         
   4   9  12        475.61        471.62        11.76 o                         
   5   9  12         87.01         80.41         5.22 o                         
   6   9  12          5.48         11.50         8.19 o                         
  -7  10  12         35.55         48.53         7.34 o                         
  -6  10  12         51.40         75.55         9.57 o                         
  -5  10  12         17.15         17.40         5.50 o                         
  -4  10  12         71.49         68.79         7.54 o                         
  -3  10  12       1554.46       1320.49        31.18 o                         
  -2  10  12        742.61        611.92        18.39 o                         
  -1  10  12        888.84        851.25        21.86 o                         
   0  10  12        892.00        742.44        18.22 o                         
   1  10  12        149.78        157.62         7.75 o                         
   2  10  12         37.67         46.59         8.36 o                         
   3  10  12       1149.18       1074.02        20.51 o                         
   4  10  12          6.04         13.08         5.31 o                         
   5  10  12          1.38         -0.96         5.56 o                         
  -7  11  12         17.03         30.68         7.80 o                         
  -6  11  12          4.40          9.28         6.57 o                         
  -5  11  12        383.00        383.75        14.35 o                         
  -4  11  12        140.61        129.17         8.94 o                         
  -3  11  12         95.89        122.78        16.70 o                         
  -2  11  12        129.87        126.23        11.85 o                         
  -1  11  12        827.15        736.68        36.45 o                         
   0  11  12        305.63        215.78        10.32 o                         
   1  11  12        510.17        480.82        13.26 o                         
   2  11  12       1516.17       1413.78        28.72 o                         
   3  11  12         68.00         70.10         5.98 o                         
   4  11  12        527.77        579.59        18.45 o                         
   5  11  12          0.54          6.23         5.23 o                         
  -7  12  12         80.76         75.08        14.25 o                         
  -6  12  12          7.43         18.03         6.30 o                         
  -5  12  12          1.63         12.47         6.99 o                         
  -4  12  12         77.57         72.94        12.41 o                         
  -3  12  12        185.26        170.88        12.03 o                         
  -2  12  12         31.53         14.90        15.67 o                         
  -1  12  12        131.20        173.56        14.77 o                         
   0  12  12          0.09         20.97         8.06 o                         
   1  12  12          7.46         26.04         6.83 o                         
   2  12  12         33.04         76.81         7.51 o                         
   3  12  12          0.62          5.74         6.11 o                         
   4  12  12          0.51         27.94         6.75 o                         
   5  12  12         44.57         58.85         7.46 o                         
  -7  13  12         26.66         22.49         6.60 o                         
  -6  13  12         32.27         21.60         6.79 o                         
  -5  13  12          6.29          2.01         6.70 o                         
  -4  13  12         89.43         61.73         7.92 o                         
  -3  13  12          0.85         -3.55         9.35 o                         
  -2  13  12        495.24        409.21        25.72 o                         
  -1  13  12        433.28        348.13        15.01 o                         
   0  13  12        496.51        460.39        31.91 o                         
   1  13  12          2.88         18.15         6.50 o                         
   2  13  12         49.78         55.96         6.42 o                         
   3  13  12        319.16        353.07        10.67 o                         
   4  13  12        254.32        221.27         9.27 o                         
   5  13  12         47.28         36.55         6.61 o                         
  -6  14  12        163.65        238.64        11.64 o                         
  -5  14  12         11.67         18.57         6.50 o                         
  -4  14  12         81.67        111.02         8.07 o                         
  -3  14  12         49.02         58.30        14.33 o                         
  -2  14  12         33.70         34.77        10.80 o                         
  -1  14  12         54.36         63.62        10.09 o                         
   0  14  12         47.08         70.40         8.00 o                         
   1  14  12        118.45        123.94         7.74 o                         
   2  14  12          9.47         23.85         6.18 o                         
   3  14  12        106.88        146.95         7.57 o                         
   4  14  12          0.06         19.06         5.32 o                         
   5  14  12         73.61         71.58        11.78 o                         
  -6  15  12         51.32         45.16        12.36 o                         
  -5  15  12          3.83         -2.62         7.52 o                         
  -4  15  12         28.70         25.19         7.04 o                         
  -3  15  12          8.16         11.91        14.05 o                         
  -2  15  12         76.01         89.47        19.57 o                         
  -1  15  12        130.42         99.41         9.09 o                         
   0  15  12         32.61         20.52         6.13 o                         
   1  15  12         17.15          6.68         6.70 o                         
   2  15  12          1.81         13.97         5.88 o                         
   3  15  12          1.32          2.76         5.82 o                         
   4  15  12         62.33         64.31         7.71 o                         
  -6  16  12         38.23         26.49         6.94 o                         
  -5  16  12          1.41          8.82         7.05 o                         
  -4  16  12        134.22        116.13         8.54 o                         
  -3  16  12         47.57         57.88         9.43 o                         
  -2  16  12        239.30        191.43        14.07 o                         
  -1  16  12        206.15        225.46        13.67 o                         
   0  16  12          1.19         10.69         6.01 o                         
   1  16  12         56.82         67.97         6.35 o                         
   2  16  12        224.77        244.36         8.63 o                         
   3  16  12         10.45          8.11         4.82 o                         
   4  16  12        128.72        128.36         8.41 o                         
  -5  17  12        142.66        165.17         9.30 o                         
  -4  17  12        314.02        312.48         9.76 o                         
  -3  17  12         92.54         88.56         9.44 o                         
  -2  17  12          8.16         27.81        10.95 o                         
  -1  17  12          5.95          9.89        16.29 o                         
   0  17  12        102.23         71.53         6.59 o                         
   1  17  12          2.07          4.27         5.42 o                         
   2  17  12         32.40         57.86         5.79 o                         
   3  17  12         11.05         21.33         4.54 o                         
   4  17  12         79.65        110.56         5.98 o                         
  -5  18  12         85.93        116.48         9.33 o                         
  -4  18  12          7.18         26.84        10.04 o                         
  -3  18  12          1.96         -1.86         7.81 o                         
  -2  18  12        646.44        536.68        16.97 o                         
  -1  18  12        126.08         62.98        16.50 o                         
   0  18  12         68.73         49.07         9.93 o                         
   1  18  12          0.61         13.24         5.74 o                         
   2  18  12         22.26         21.80         4.72 o                         
   3  18  12         50.61         81.86         8.85 o                         
  -4  19  12         15.76         10.42        19.99 o                         
  -3  19  12         76.96         88.47         7.88 o                         
  -2  19  12         72.99         89.44        12.40 o                         
  -1  19  12        256.86        227.07        12.71 o                         
   0  19  12        119.01        134.14        15.07 o                         
   1  19  12          9.10         10.09         6.04 o                         
   2  19  12          8.66         18.47         4.96 o                         
   3  19  12        166.89        195.77         9.18 o                         
  -4  20  12         13.94         21.03         7.89 o                         
  -3  20  12        170.28        154.07         9.19 o                         
  -2  20  12         32.18         16.57         5.77 o                         
  -1  20  12         92.45         94.53        27.18 o                         
   0  20  12         25.92         25.85         7.36 o                         
   1  20  12         47.59         53.26        21.68 o                         
   2  20  12        278.69        312.89        16.63 o                         
  -3  21  12         12.41         33.10        10.16 o                         
  -2  21  12        134.47        107.62        15.45 o                         
  -1  21  12        211.80        217.13        14.59 o                         
   0  21  12         72.29         42.41         9.90 o                         
   1  21  12         47.14         32.71         8.46 o                         
  -2  22  12         31.53         34.31        12.46 o                         
  -1  22  12          0.56         -3.91        11.92 o                         
   0  22  12          9.55         10.73         6.64 o                         
  -8   1  13          6.10         11.24        11.55 o                         
  -7   1  13          6.88          6.54        10.30 o                         
  -6   1  13         28.18         30.56         7.70 o                         
  -5   1  13        711.45        847.79        23.06 o                         
  -4   1  13        148.50        121.79         8.04 o                         
  -3   1  13        104.44        136.85         7.84 o                         
  -2   1  13        201.08        196.77         9.10 o                         
  -1   1  13        128.29        149.65        11.17 o                         
   0   1  13        591.22        566.74        17.20 o                         
   1   1  13          5.68        -18.36        19.80 o                         
   2   1  13        142.80        146.16        11.85 o                         
   3   1  13       1106.76        949.78        30.56 o                         
   4   1  13        123.34        148.79         9.28 o                         
   5   1  13         40.29         40.26         7.29 o                         
   6   1  13          0.01         11.15         9.97 o                         
  -8   2  13          3.89          9.12        11.18 o                         
  -7   2  13          7.15          4.65        10.19 o                         
  -6   2  13         98.17        104.01         6.89 o                         
  -5   2  13        335.52        386.55        14.41 o                         
  -4   2  13         51.05         76.14         8.33 o                         
  -3   2  13        988.80        821.88        18.15 o                         
  -2   2  13         14.20          2.31         9.64 o                         
  -1   2  13        448.48        553.86        57.85 o                         
   0   2  13        344.53        354.67        32.66 o                         
   1   2  13         31.99         35.77        20.61 o                         
   2   2  13         81.86         61.91        10.44 o                         
   3   2  13        544.78        503.72        15.86 o                         
   4   2  13        130.71        117.35        10.31 o                         
   5   2  13         76.43         83.29         8.97 o                         
   6   2  13         54.52         39.06        10.29 o                         
  -8   3  13          8.34          7.52        13.94 o                         
  -7   3  13          0.15         -0.42         7.23 o                         
  -6   3  13          3.72          9.89         7.27 o                         
  -5   3  13         51.02         39.90        10.62 o                         
  -4   3  13       1203.81       1333.33        23.64 o                         
  -3   3  13        129.77        159.31         7.74 o                         
  -2   3  13         52.70         65.29        11.34 o                         
  -1   3  13       1750.70       1534.74        38.66 o                         
   0   3  13         42.81         94.69        10.59 o                         
   1   3  13        265.53        305.52        37.40 o                         
   2   3  13        661.77        581.68        20.05 o                         
   3   3  13        102.01        102.72         8.35 o                         
   4   3  13         27.34         18.54        10.16 o                         
   5   3  13          0.10         -1.87         6.73 o                         
   6   3  13          0.51          3.60         4.97 o                         
  -8   4  13         32.35         21.58        10.73 o                         
  -7   4  13          0.10         -4.78         8.14 o                         
  -6   4  13        278.96        368.72        12.97 o                         
  -5   4  13        168.11        209.98        12.20 o                         
  -4   4  13        242.19        271.49         9.49 o                         
  -3   4  13          4.28         36.06         6.92 o                         
  -2   4  13        608.57        586.87        15.38 o                         
  -1   4  13        508.48        447.91        18.37 o                         
   0   4  13         24.78         63.53         8.86 o                         
   1   4  13        205.95        182.05        21.63 o                         
   2   4  13        898.72        881.38        25.73 o                         
   3   4  13         72.73         91.96         8.08 o                         
   4   4  13         81.10         81.08         7.21 o                         
   5   4  13        104.27        117.99         8.01 o                         
   6   4  13         72.52         64.35         5.46 o                         
  -8   5  13         33.64         28.61        10.33 o                         
  -7   5  13          0.80          6.25         6.80 o                         
  -6   5  13          9.13         -0.81         6.97 o                         
  -5   5  13        654.23        709.31        29.39 o                         
  -4   5  13          2.06         18.83         6.88 o                         
  -3   5  13        240.66        221.09        10.16 o                         
  -2   5  13        228.26        225.91        10.14 o                         
  -1   5  13       1564.75       1454.65        36.95 o                         
   0   5  13        533.32        445.79        14.67 o                         
   1   5  13          3.14          9.73         8.61 o                         
   2   5  13         82.63        108.15        11.54 o                         
   3   5  13        630.10        615.76        18.94 o                         
   4   5  13         96.50         93.70         6.47 o                         
   5   5  13         24.39         30.83         5.41 o                         
   6   5  13         40.66         25.74         4.94 o                         
  -7   6  13         99.00         94.94         6.60 o                         
  -6   6  13          0.06         -3.42         6.21 o                         
  -5   6  13         63.98         95.21         9.15 o                         
  -4   6  13        285.74        270.98         9.23 o                         
  -3   6  13         81.41         81.99         7.75 o                         
  -2   6  13       3712.89       3467.16        72.38 o                         
  -1   6  13        157.66        173.35        11.40 o                         
   0   6  13        555.02        496.81        15.80 o                         
   1   6  13        583.94        563.01        19.38 o                         
   2   6  13        650.67        596.08        26.81 o                         
   3   6  13          0.48         16.60         7.84 o                         
   4   6  13         98.29        113.00         7.51 o                         
   5   6  13         28.95         33.10         5.34 o                         
   6   6  13          9.63         17.00         4.64 o                         
  -7   7  13          0.19         -1.55         5.61 o                         
  -6   7  13         14.69          8.94         5.95 o                         
  -5   7  13        511.31        605.80        46.75 o                         
  -4   7  13       1089.98       1054.82        24.09 o                         
  -3   7  13          0.34          3.43         7.88 o                         
  -2   7  13         31.60         47.46         9.73 o                         
  -1   7  13        377.85        310.55        12.45 o                         
   0   7  13          0.10         24.52         8.67 o                         
   1   7  13          9.50         75.58         8.25 o                         
   2   7  13        774.31        679.04        15.98 o                         
   3   7  13        576.96        623.99        12.85 o                         
   4   7  13          1.31         15.41         6.35 o                         
   5   7  13        127.77        130.00         6.29 o                         
   6   7  13          9.71          8.50         4.30 o                         
  -7   8  13         82.56         98.04         5.82 o                         
  -6   8  13        194.96        229.04         8.37 o                         
  -5   8  13         28.16         49.98         7.99 o                         
  -4   8  13        181.28        242.97        20.68 o                         
  -3   8  13        406.41        381.74        12.43 o                         
  -2   8  13        146.09        157.13        10.89 o                         
  -1   8  13         22.85         65.49         9.02 o                         
   0   8  13        148.21        196.89        17.65 o                         
   1   8  13          0.07         44.45         8.25 o                         
   2   8  13       1101.96       1165.73        21.15 o                         
   3   8  13        309.98        263.46         8.02 o                         
   4   8  13         34.01         25.98         6.23 o                         
   5   8  13        218.72        210.90         9.32 o                         
  -7   9  13          0.77          2.12         6.34 o                         
  -6   9  13         46.45         21.06         5.56 o                         
  -5   9  13          0.38         12.34         6.09 o                         
  -4   9  13        578.69        492.48        14.98 o                         
  -3   9  13        335.74        385.63        14.13 o                         
  -2   9  13          2.29          4.06         8.71 o                         
  -1   9  13       2273.05       2171.78        44.45 o                         
   0   9  13        201.98        224.85         9.18 o                         
   1   9  13        632.18        564.75        12.03 o                         
   2   9  13        585.72        501.48        14.22 o                         
   3   9  13         92.30        112.51         6.54 o                         
   4   9  13          0.52          6.31         5.18 o                         
   5   9  13        123.44         83.55         6.65 o                         
  -7  10  13         25.09         26.90         7.62 o                         
  -6  10  13          0.58          7.36         7.71 o                         
  -5  10  13         85.36         85.10         7.44 o                         
  -4  10  13         42.33         86.04         9.48 o                         
  -3  10  13       1089.54        931.19        27.01 o                         
  -2  10  13        624.19        557.54        16.02 o                         
  -1  10  13        469.45        455.45        19.37 o                         
   0  10  13         16.52         23.64         7.75 o                         
   1  10  13        553.79        558.33        13.80 o                         
   2  10  13          2.40         11.76         5.04 o                         
   3  10  13        944.41        974.98        20.82 o                         
   4  10  13         28.82         36.59         5.08 o                         
   5  10  13          2.24         10.74         6.60 o                         
  -7  11  13         18.50         33.86         7.36 o                         
  -6  11  13         64.83        111.18        11.68 o                         
  -5  11  13        115.13        156.16         9.99 o                         
  -4  11  13        178.19        175.98        10.54 o                         
  -3  11  13        198.02        188.88        12.70 o                         
  -2  11  13         27.82         29.97         9.40 o                         
  -1  11  13         99.12         78.61         7.94 o                         
   0  11  13        788.98        641.62        21.94 o                         
   1  11  13        581.11        540.23        12.68 o                         
   2  11  13        161.62        135.93         6.71 o                         
   3  11  13        147.12        156.39         6.67 o                         
   4  11  13        122.96        123.71         6.76 o                         
   5  11  13         51.97         31.60        12.46 o                         
  -6  12  13         23.23         29.12         8.20 o                         
  -5  12  13         14.37         19.33         8.02 o                         
  -4  12  13        124.07        131.47         8.80 o                         
  -3  12  13        247.07        210.37        21.08 o                         
  -2  12  13          0.06          9.92        14.31 o                         
  -1  12  13         23.69         31.06         9.01 o                         
   0  12  13        624.76        657.96        40.07 o                         
   1  12  13        606.35        513.04        15.16 o                         
   2  12  13         74.40         88.72         6.97 o                         
   3  12  13         12.87         35.11        14.87 o                         
   4  12  13          0.89          6.48         5.89 o                         
   5  12  13         37.06         27.01         5.00 o                         
  -6  13  13         24.84         29.29         6.42 o                         
  -5  13  13          4.17          7.43         7.46 o                         
  -4  13  13         59.00         63.43         7.75 o                         
  -3  13  13        144.90        164.14        18.60 o                         
  -2  13  13         69.43         54.03        16.10 o                         
  -1  13  13        452.62        406.69        15.46 o                         
   0  13  13         61.58         63.14         7.85 o                         
   1  13  13         13.56         46.19         6.95 o                         
   2  13  13         25.48         42.67         5.65 o                         
   3  13  13         10.90         25.50         6.76 o                         
   4  13  13         35.78         30.25         5.76 o                         
  -6  14  13          3.52         13.22         7.47 o                         
  -5  14  13         52.02         44.37         6.65 o                         
  -4  14  13        161.92        202.38         9.16 o                         
  -3  14  13         21.45         16.93        11.72 o                         
  -2  14  13          9.29         16.27        11.53 o                         
  -1  14  13        554.98        479.34        15.52 o                         
   0  14  13         14.79         25.11         7.02 o                         
   1  14  13        305.25        270.28        10.53 o                         
   2  14  13          2.74          7.02         5.27 o                         
   3  14  13         68.35         71.78         7.06 o                         
   4  14  13         78.87         75.50         6.04 o                         
  -6  15  13         90.23        117.94         8.26 o                         
  -5  15  13         36.47         44.99         9.03 o                         
  -4  15  13        149.34        135.53        10.85 o                         
  -3  15  13          1.89         15.61         9.93 o                         
  -2  15  13         72.11         57.70        20.50 o                         
  -1  15  13          0.62          0.76         9.15 o                         
   0  15  13         51.36         50.64        11.09 o                         
   1  15  13        221.50        223.24        13.10 o                         
   2  15  13         69.28         81.67         5.73 o                         
   3  15  13         17.88         15.50         6.01 o                         
   4  15  13         42.25         42.51         6.37 o                         
  -5  16  13         34.06         57.98         6.89 o                         
  -4  16  13        262.49        281.76        16.14 o                         
  -3  16  13         93.26         96.59         9.59 o                         
  -2  16  13          4.44         11.96        10.88 o                         
  -1  16  13          0.22         -2.83         9.18 o                         
   0  16  13        223.03        207.60        21.58 o                         
   1  16  13          6.09          6.82         5.35 o                         
   2  16  13          1.60          7.06         4.82 o                         
   3  16  13          2.25          2.03         4.71 o                         
  -5  17  13         36.58         36.21         6.74 o                         
  -4  17  13        144.25        111.31         9.33 o                         
  -3  17  13          0.10          8.56         8.02 o                         
  -2  17  13        132.73        132.29        12.91 o                         
  -1  17  13         29.39         21.76        16.09 o                         
   0  17  13        505.25        450.04        15.83 o                         
   1  17  13         47.35         60.46         5.53 o                         
   2  17  13          9.29         14.64         4.48 o                         
   3  17  13         17.33         24.52         5.10 o                         
  -4  18  13          5.98          6.43         8.72 o                         
  -3  18  13          0.24         -3.60         7.28 o                         
  -2  18  13          4.57         10.35         7.46 o                         
  -1  18  13        172.02        155.98        17.91 o                         
   0  18  13          1.52         -0.63        13.51 o                         
   1  18  13        253.81        260.67        11.26 o                         
   2  18  13          3.15         10.20         4.81 o                         
   3  18  13         15.98         16.61         9.31 o                         
  -4  19  13        121.62        121.10         9.57 o                         
  -3  19  13         46.77         55.00         9.29 o                         
  -2  19  13          2.57          3.46         6.71 o                         
  -1  19  13        113.21        108.25        11.17 o                         
   0  19  13         64.12         84.26        29.06 o                         
   1  19  13          8.71          3.59         9.61 o                         
   2  19  13         16.29         15.05        13.32 o                         
  -3  20  13         39.17         48.07         8.42 o                         
  -2  20  13          1.32         20.51         6.79 o                         
  -1  20  13         33.77         26.52         9.55 o                         
   0  20  13         16.12         20.28         9.41 o                         
   1  20  13        120.73        104.53        14.73 o                         
  -2  21  13         10.33          2.55        12.54 o                         
  -1  21  13         67.51         40.75         9.10 o                         
   0  21  13         36.18         46.38         8.75 o                         
  -7   0  14        182.18        221.97        13.97 o                         
  -6   0  14          7.49          3.45        16.86 o                         
  -5   0  14        163.97        189.75        18.05 o                         
  -4   0  14        158.72        193.91        17.38 o                         
  -3   0  14       2258.97       2405.33        61.32 o                         
  -2   0  14        445.66        441.76        18.29 o                         
  -1   0  14       2201.37       2123.76        59.67 o                         
   0   0  14       1783.69       1916.48        60.25 o                         
   1   0  14       1022.13        928.95        41.89 o                         
   2   0  14         57.83        119.08        22.35 o                         
   3   0  14          0.73         21.29         7.84 o                         
   4   0  14          2.37          3.92         7.71 o                         
   5   0  14         52.52         27.24         7.63 o                         
   6   0  14         45.34         49.37         9.45 o                         
  -7   1  14         85.19        131.14        16.75 o                         
  -6   1  14          1.24          3.54         7.35 o                         
  -5   1  14         34.39         38.07        12.29 o                         
  -4   1  14         16.42         11.20         8.16 o                         
  -3   1  14        754.02        933.38        20.87 o                         
  -2   1  14        322.51        403.51        14.17 o                         
  -1   1  14        219.84        267.04        16.64 o                         
   0   1  14         80.22        192.36        12.82 o                         
   1   1  14         36.97        163.02        19.73 o                         
   2   1  14        143.95        190.39        24.07 o                         
   3   1  14        166.36        166.84         7.40 o                         
   4   1  14        287.26        268.67        13.56 o                         
   5   1  14        167.77        131.08         8.27 o                         
  -7   2  14         84.42        100.40        17.06 o                         
  -6   2  14         21.34         15.14         8.05 o                         
  -5   2  14        146.24        181.73        12.24 o                         
  -4   2  14         18.83         17.35         7.86 o                         
  -3   2  14        265.93        317.42        12.72 o                         
  -2   2  14         61.17         96.05        11.35 o                         
  -1   2  14         14.01         33.32        13.06 o                         
   0   2  14        581.63        508.05        23.59 o                         
   1   2  14       1434.02       1346.18        43.02 o                         
   2   2  14        885.83        904.19        34.28 o                         
   3   2  14        300.75        240.20         9.71 o                         
   4   2  14          2.99         -1.59         8.15 o                         
   5   2  14        161.91        124.78         9.13 o                         
  -7   3  14        168.55        228.27        17.63 o                         
  -6   3  14        153.80        177.72         7.87 o                         
  -5   3  14         36.79         34.19         8.69 o                         
  -4   3  14        351.10        399.20        15.46 o                         
  -3   3  14        903.18        933.98        19.53 o                         
  -2   3  14        549.57        525.79        22.08 o                         
  -1   3  14         89.51        103.97        19.80 o                         
   0   3  14         17.08        104.79        14.98 o                         
   1   3  14        230.81        214.36        19.48 o                         
   2   3  14        206.84        218.10        17.91 o                         
   3   3  14        189.11        192.92         8.39 o                         
   4   3  14        206.31        216.11        10.06 o                         
   5   3  14        303.56        316.20        10.79 o                         
  -7   4  14          0.54          7.58         6.69 o                         
  -6   4  14          0.26         -4.05         6.80 o                         
  -5   4  14         25.47         15.87         8.40 o                         
  -4   4  14          2.65         18.05         6.92 o                         
  -3   4  14        212.78        196.35         9.90 o                         
  -2   4  14        481.98        517.60        17.69 o                         
  -1   4  14        146.72        138.38        11.43 o                         
   0   4  14        999.28        928.42        30.52 o                         
   1   4  14        422.91        474.80        25.22 o                         
   2   4  14          8.07         87.54        11.02 o                         
   3   4  14        239.83        241.40         8.69 o                         
   4   4  14          0.26         -2.94         5.47 o                         
   5   4  14         14.82          8.13         6.04 o                         
  -7   5  14         28.31         41.83         6.68 o                         
  -6   5  14          6.91          7.49         6.78 o                         
  -5   5  14        100.76        102.02         8.72 o                         
  -4   5  14        113.51        116.77         7.50 o                         
  -3   5  14          1.14          5.61         6.57 o                         
  -2   5  14        463.58        489.47        24.17 o                         
  -1   5  14        124.87        127.24         9.99 o                         
   0   5  14        397.07        446.66        15.49 o                         
   1   5  14        745.74        804.48        31.21 o                         
   2   5  14        465.15        406.06        11.87 o                         
   3   5  14         50.24         70.35         7.96 o                         
   4   5  14          0.06         53.39         6.57 o                         
   5   5  14         19.33         39.97         6.90 o                         
  -7   6  14          0.04         -1.76         5.40 o                         
  -6   6  14         17.98         27.86         8.72 o                         
  -5   6  14         59.71         81.97         9.65 o                         
  -4   6  14         18.44         10.36         6.57 o                         
  -3   6  14         14.94         30.04         7.52 o                         
  -2   6  14       1162.25       1027.34        27.15 o                         
  -1   6  14          9.35         21.78         8.68 o                         
   0   6  14        142.38        154.35        10.62 o                         
   1   6  14        188.55        167.89         8.69 o                         
   2   6  14        164.53        191.31         8.86 o                         
   3   6  14         46.38         52.15         6.01 o                         
   4   6  14        741.15        699.96        16.32 o                         
   5   6  14        108.47        111.21         6.94 o                         
  -7   7  14          2.22          3.29         5.05 o                         
  -6   7  14         24.82         30.73         5.91 o                         
  -5   7  14        181.79        261.17        15.60 o                         
  -4   7  14          4.11          7.55         9.37 o                         
  -3   7  14        160.59        214.27         9.17 o                         
  -2   7  14        466.45        357.61        14.79 o                         
  -1   7  14        314.33        346.37        18.31 o                         
   0   7  14        986.74        907.93        34.26 o                         
   1   7  14        138.29        118.37         9.01 o                         
   2   7  14          0.13          1.67         7.66 o                         
   3   7  14        100.12        107.08         6.41 o                         
   4   7  14         38.89         54.24         6.24 o                         
   5   7  14         29.03         25.62         5.44 o                         
  -7   8  14         21.51         22.16         7.88 o                         
  -6   8  14         22.56         17.53         5.58 o                         
  -5   8  14         42.74         62.24         8.98 o                         
  -4   8  14         14.26         23.50         7.84 o                         
  -3   8  14        253.85        232.60        14.98 o                         
  -2   8  14        334.33        238.45        12.41 o                         
  -1   8  14        204.18        261.86        13.34 o                         
   0   8  14       1049.74        802.81        18.53 o                         
   1   8  14         45.92         57.52         5.97 o                         
   2   8  14          2.40         22.95         6.06 o                         
   3   8  14         37.09         39.86         5.61 o                         
   4   8  14          0.67          5.58         4.93 o                         
   5   8  14          4.93          7.93         4.86 o                         
  -7   9  14         12.79         17.74         8.51 o                         
  -6   9  14         74.38         69.69         6.19 o                         
  -5   9  14        172.69        207.87        13.14 o                         
  -4   9  14        147.46        186.93        13.25 o                         
  -3   9  14         25.00         21.10         6.64 o                         
  -2   9  14        260.02        245.44        12.26 o                         
  -1   9  14       2309.74       1856.15        46.80 o                         
   0   9  14        124.82        120.58         7.46 o                         
   1   9  14          9.41          7.96         5.57 o                         
   2   9  14        353.48        333.11         8.97 o                         
   3   9  14          1.42          4.74         4.85 o                         
   4   9  14         15.23         26.33         4.83 o                         
   5   9  14         13.15         13.64         7.34 o                         
  -7  10  14          0.79         -4.24         9.82 o                         
  -6  10  14         70.94        106.33         8.45 o                         
  -5  10  14         50.16         78.54         7.09 o                         
  -4  10  14         23.13         27.75        14.95 o                         
  -3  10  14        199.13        199.50        12.84 o                         
  -2  10  14         12.80         20.22         7.70 o                         
  -1  10  14       1266.82       1161.33        27.55 o                         
   0  10  14         40.77         51.00         7.97 o                         
   1  10  14         68.02         68.37         5.62 o                         
   2  10  14        498.49        445.73        10.78 o                         
   3  10  14        556.23        471.06         9.31 o                         
   4  10  14         32.14         39.28         5.38 o                         
   5  10  14         17.18         31.08         7.66 o                         
  -6  11  14          3.11          6.71         9.44 o                         
  -5  11  14        295.88        352.08        13.04 o                         
  -4  11  14        153.90        131.93         8.99 o                         
  -3  11  14          0.19          9.39        16.20 o                         
  -2  11  14          4.40          6.27         9.04 o                         
  -1  11  14        218.55        164.87        11.33 o                         
   0  11  14        271.30        229.85        19.55 o                         
   1  11  14          5.01         20.28         6.59 o                         
   2  11  14         74.49         77.18         5.70 o                         
   3  11  14        443.92        444.25        16.55 o                         
   4  11  14          9.47          6.00         4.94 o                         
  -6  12  14          2.12          4.99         6.45 o                         
  -5  12  14         35.43         62.21         8.25 o                         
  -4  12  14        453.41        521.17        20.16 o                         
  -3  12  14        144.22        117.39        18.61 o                         
  -2  12  14         85.78        120.63        14.42 o                         
  -1  12  14          0.20         -1.94         8.51 o                         
   0  12  14        106.61         60.18         7.86 o                         
   1  12  14        124.80        125.68         9.66 o                         
   2  12  14          2.15         14.19         5.86 o                         
   3  12  14        370.81        462.15        16.88 o                         
   4  12  14         25.16         11.16         4.63 o                         
  -6  13  14          1.28         -9.88         7.86 o                         
  -5  13  14         25.15         15.03         6.59 o                         
  -4  13  14         92.36        138.10         8.45 o                         
  -3  13  14         14.70         20.01         9.55 o                         
  -2  13  14        369.30        278.63        22.10 o                         
  -1  13  14        359.34        299.44        14.43 o                         
   0  13  14         13.05         10.53         7.47 o                         
   1  13  14         87.16         68.34         7.14 o                         
   2  13  14        209.41        182.56         7.72 o                         
   3  13  14         66.38         65.98         6.69 o                         
   4  13  14         25.65         24.22         4.99 o                         
  -6  14  14         27.75         20.34         6.84 o                         
  -5  14  14         19.84          5.63         6.01 o                         
  -4  14  14         80.98         97.52         7.53 o                         
  -3  14  14        101.95        101.84        10.11 o                         
  -2  14  14         90.84         98.70        12.62 o                         
  -1  14  14        728.87        667.81        31.43 o                         
   0  14  14         82.56         76.56        11.42 o                         
   1  14  14         11.35         14.35         6.26 o                         
   2  14  14          1.52          6.60         5.32 o                         
   3  14  14          0.06         -4.44         5.73 o                         
   4  14  14         70.55         78.61         6.66 o                         
  -5  15  14          0.35          6.65         5.42 o                         
  -4  15  14          0.36         -1.87         9.43 o                         
  -3  15  14          3.52         14.57         8.86 o                         
  -2  15  14         28.19         27.92        24.48 o                         
  -1  15  14         37.97         35.47        11.29 o                         
   0  15  14          0.21          5.73        15.48 o                         
   1  15  14         15.33         24.61         5.37 o                         
   2  15  14         10.35          8.02         5.06 o                         
   3  15  14         79.38         63.62         5.08 o                         
  -5  16  14          6.36          5.86         8.36 o                         
  -4  16  14         97.15        112.39        10.66 o                         
  -3  16  14        106.41        104.49         9.80 o                         
  -2  16  14         12.83         22.33        11.33 o                         
  -1  16  14          0.14        -14.31        15.81 o                         
   0  16  14        300.49        284.41        29.73 o                         
   1  16  14         94.28         57.30         6.56 o                         
   2  16  14          0.55         10.80         4.74 o                         
   3  16  14        193.32        222.58         9.83 o                         
  -4  17  14         28.33         24.77         8.83 o                         
  -3  17  14          0.11          4.52         7.44 o                         
  -2  17  14        218.55        180.91        18.84 o                         
  -1  17  14          3.37         26.86        14.60 o                         
   0  17  14         47.99         43.27        12.27 o                         
   1  17  14         84.54         80.90         6.48 o                         
   2  17  14         37.09         35.75         4.62 o                         
  -4  18  14         12.73          5.87         7.95 o                         
  -3  18  14          4.50          7.71         6.81 o                         
  -2  18  14         39.16         62.19        11.34 o                         
  -1  18  14          2.17         -1.25        13.96 o                         
   0  18  14          0.09        -14.56        12.39 o                         
   1  18  14         70.39         69.22        12.19 o                         
   2  18  14         58.99         75.86         8.00 o                         
  -3  19  14          2.90          6.36         5.43 o                         
  -2  19  14        130.72        138.17         7.80 o                         
  -1  19  14         14.95         11.19         7.70 o                         
   0  19  14         38.75         29.74         9.60 o                         
   1  19  14        157.39        170.79        13.20 o                         
  -2  20  14         20.89         25.83         7.30 o                         
  -1  20  14          1.34          8.10         8.21 o                         
   0  20  14          2.77          9.85         7.97 o                         
  -7   1  15          0.03         -1.60         7.42 o                         
  -6   1  15          5.06          9.54         7.19 o                         
  -5   1  15          9.97         37.23        15.94 o                         
  -4   1  15         42.41         29.70         8.10 o                         
  -3   1  15         37.81         30.94         8.01 o                         
  -2   1  15          0.13         51.88         8.25 o                         
  -1   1  15       2332.43       2450.48        56.12 o                         
   0   1  15          0.33         35.36        10.74 o                         
   1   1  15       1494.13       1320.78        32.48 o                         
   2   1  15        252.39        282.67        26.96 o                         
   3   1  15        155.61        138.09         9.86 o                         
   4   1  15         50.47         41.47         6.76 o                         
   5   1  15          3.57         14.24         5.14 o                         
  -7   2  15          0.08          4.91         7.40 o                         
  -6   2  15          1.87         13.92         6.53 o                         
  -5   2  15        168.60        204.53        14.14 o                         
  -4   2  15         21.13         42.93         8.81 o                         
  -3   2  15        109.11        140.53        10.02 o                         
  -2   2  15        288.65        315.32        12.91 o                         
  -1   2  15        173.83        332.97        24.52 o                         
   0   2  15        113.41        163.09        15.89 o                         
   1   2  15        109.18        138.23        12.83 o                         
   2   2  15         17.20         54.27        17.04 o                         
   3   2  15        298.56        299.68        17.41 o                         
   4   2  15        188.25        191.60        10.73 o                         
   5   2  15          6.06         10.97         5.02 o                         
  -7   3  15         84.75         88.23         8.26 o                         
  -6   3  15         57.68         84.57         7.52 o                         
  -5   3  15        161.48        226.37        14.68 o                         
  -4   3  15         38.86         58.74         8.93 o                         
  -3   3  15        437.75        399.16        14.94 o                         
  -2   3  15        152.63        185.97        12.40 o                         
  -1   3  15        158.69        146.54        36.25 o                         
   0   3  15         86.53        183.37        17.12 o                         
   1   3  15        238.20        205.27        27.75 o                         
   2   3  15        436.45        374.16        13.45 o                         
   3   3  15         45.18         57.87         8.25 o                         
   4   3  15        182.10        174.94         7.85 o                         
   5   3  15         73.22         52.21         5.09 o                         
  -7   4  15         92.89        117.71         8.44 o                         
  -6   4  15         72.24         79.79         7.27 o                         
  -5   4  15          5.56         10.89         9.11 o                         
  -4   4  15          4.35          8.44         8.74 o                         
  -3   4  15          1.28         10.82         7.45 o                         
  -2   4  15       1000.08       1003.45        25.61 o                         
  -1   4  15        443.80        443.22        21.00 o                         
   0   4  15       2841.07       2760.55        66.02 o                         
   1   4  15         14.33         76.59         9.58 o                         
   2   4  15          0.28          0.79         6.61 o                         
   3   4  15         17.64         18.88         6.25 o                         
   4   4  15         29.44         25.16         6.65 o                         
   5   4  15          2.13          2.50         4.27 o                         
  -7   5  15         45.07         42.09         6.61 o                         
  -6   5  15          0.04         -2.00         7.30 o                         
  -5   5  15          7.69         19.28         7.73 o                         
  -4   5  15        170.96        142.01         7.90 o                         
  -3   5  15        208.03        238.60        11.41 o                         
  -2   5  15        371.38        382.49        15.72 o                         
  -1   5  15         84.76        104.27        10.01 o                         
   0   5  15        929.91        986.98        28.50 o                         
   1   5  15        633.48        578.53        19.45 o                         
   2   5  15         81.92         87.19         7.40 o                         
   3   5  15         18.29         14.58         5.46 o                         
   4   5  15         59.79         59.60         6.96 o                         
   5   5  15        128.76        114.32         8.33 o                         
  -7   6  15         79.88        117.09         6.71 o                         
  -6   6  15         65.63         77.43         6.70 o                         
  -5   6  15          3.91         19.72         7.63 o                         
  -4   6  15        471.68        558.17        17.59 o                         
  -3   6  15          4.65        -17.32         8.66 o                         
  -2   6  15          2.12         18.04         9.76 o                         
  -1   6  15          4.02         53.31        10.39 o                         
   0   6  15          1.75         21.33         9.83 o                         
   1   6  15         19.84         28.80         8.80 o                         
   2   6  15         80.01         83.13         6.13 o                         
   3   6  15         10.16         11.27         5.30 o                         
   4   6  15        379.26        354.33        12.44 o                         
   5   6  15         44.62         47.30         5.16 o                         
  -7   7  15         35.97         62.75        12.11 o                         
  -6   7  15         80.40        103.70         8.56 o                         
  -5   7  15         94.73        115.27         9.57 o                         
  -4   7  15         34.00         30.93         7.76 o                         
  -3   7  15        373.80        426.42        15.58 o                         
  -2   7  15          1.55          7.20         9.42 o                         
  -1   7  15        640.55        639.84        35.96 o                         
   0   7  15        277.25        311.51        32.08 o                         
   1   7  15        142.09        141.84        14.93 o                         
   2   7  15        205.89        171.91         6.69 o                         
   3   7  15         64.45         52.41         5.17 o                         
   4   7  15        212.08        178.71         5.89 o                         
   5   7  15          0.14          2.60         5.18 o                         
  -7   8  15          5.38          1.82        10.19 o                         
  -6   8  15         12.07         13.46         5.22 o                         
  -5   8  15         31.54         16.05         8.23 o                         
  -4   8  15         51.84         86.99         9.68 o                         
  -3   8  15        457.93        496.73        14.75 o                         
  -2   8  15         25.13         37.20        11.19 o                         
  -1   8  15         21.15         21.92         8.19 o                         
   0   8  15        288.07        258.43         9.03 o                         
   1   8  15        115.49        128.46         6.87 o                         
   2   8  15        322.98        344.87         9.60 o                         
   3   8  15          0.63         15.85         4.49 o                         
   4   8  15         10.34         29.43         3.95 o                         
  -6   9  15          4.29         26.47         7.50 o                         
  -5   9  15         65.89        106.88         6.88 o                         
  -4   9  15         52.40         54.31        11.01 o                         
  -3   9  15         97.59        131.47         9.05 o                         
  -2   9  15         16.29         17.98        10.50 o                         
  -1   9  15        224.03        188.03        10.77 o                         
   0   9  15         46.13         34.41        10.90 o                         
   1   9  15        399.15        329.18         9.63 o                         
   2   9  15        317.77        237.79         7.17 o                         
   3   9  15        511.36        460.62         9.06 o                         
   4   9  15         16.77         20.96         4.20 o                         
  -6  10  15         21.35         30.54         7.04 o                         
  -5  10  15         34.51         56.45         8.49 o                         
  -4  10  15        149.57        175.10        24.16 o                         
  -3  10  15        105.00        139.99        15.13 o                         
  -2  10  15         34.95         24.45         9.45 o                         
  -1  10  15        229.59        179.59        12.10 o                         
   0  10  15        167.70        167.37        10.16 o                         
   1  10  15         87.89         83.73         5.93 o                         
   2  10  15         39.08         29.28         5.25 o                         
   3  10  15         11.85          3.70         4.98 o                         
   4  10  15         19.78         21.28         4.59 o                         
  -6  11  15         35.26         49.14         6.73 o                         
  -5  11  15          2.84          4.08        10.59 o                         
  -4  11  15         44.47         70.35         9.13 o                         
  -3  11  15         58.88        109.86        18.37 o                         
  -2  11  15          2.63          8.73        10.06 o                         
  -1  11  15        142.94        115.25        16.79 o                         
   0  11  15         57.69         67.69         8.97 o                         
   1  11  15        228.67        203.51         7.23 o                         
   2  11  15          0.29         20.49         6.45 o                         
   3  11  15         31.54         31.67         6.30 o                         
   4  11  15          0.48          5.59         4.13 o                         
  -6  12  15         18.37         23.18         5.96 o                         
  -5  12  15          6.47         11.49         7.08 o                         
  -4  12  15          9.86          6.92         7.09 o                         
  -3  12  15        122.74        150.74        18.94 o                         
  -2  12  15         35.11         76.93        16.94 o                         
  -1  12  15         81.87         82.77         9.89 o                         
   0  12  15         39.44         46.35        10.89 o                         
   1  12  15        393.94        370.84        12.18 o                         
   2  12  15        221.34        181.05         8.51 o                         
   3  12  15         91.30         64.92        10.29 o                         
   4  12  15         60.40         57.07         6.18 o                         
  -5  13  15        107.26        140.01         7.35 o                         
  -4  13  15          0.04         -0.46         9.17 o                         
  -3  13  15         11.91         31.72        12.10 o                         
  -2  13  15        330.16        296.66        22.01 o                         
  -1  13  15        164.57        128.05        10.40 o                         
   0  13  15        133.67        147.28        14.33 o                         
   1  13  15        234.15        224.21         9.22 o                         
   2  13  15         33.56         49.59         5.49 o                         
   3  13  15         36.18         54.18         7.00 o                         
  -5  14  15          0.64          4.90         5.37 o                         
  -4  14  15          0.23          6.89         9.42 o
[truncated: 53,301 more chars]
