# Supplementary material for: Chalcogen bonding in the solid-state structures of 1,3-bis(benzimidazoliumyl)benzene-based chalcogen-bonding donors
Source: Acta Crystallogr C Struct Chem. 2023 Jan 11;79(Pt 2):26–35. doi: 10.1107/S2053229622011536 (PMC9899511; doi:10.1107/S2053229622011536)
Supplement: Supplementary file 3 [file c-79-00026-TS-056_3Se-Csup3.hkl]

data_TS-056_3Se-C                                                              
_shelx_title ' shelxt_a.res in P-1'                                             
_shelx_refln_list_code          4                                               
_shelx_F_calc_maximum      244.57                                               
_exptl_crystal_F_000       870.00                                               
_reflns_d_resolution_high  0.8407                                               
                                                                                
loop_                                                                           
 _space_group_symop_operation_xyz                                               
 'x, y, z'                                                                      
 '-x, -y, -z'                                                                   
                                                                                
_cell_length_a     9.3672                                                       
_cell_length_b    13.3265                                                       
_cell_length_c    13.6445                                                       
_cell_angle_alpha 102.515                                                       
_cell_angle_beta   93.231                                                       
_cell_angle_gamma  96.198                                                       
                                                                                
_shelx_F_squared_multiplier     1.000                                           
                                                                                
loop_                                                                           
 _refln_index_h                                                                 
 _refln_index_k                                                                 
 _refln_index_l                                                                 
 _refln_F_squared_calc                                                          
 _refln_F_squared_meas                                                          
 _refln_F_squared_sigma                                                         
 _refln_observed_status                                                         
   1   0   0        134.44        144.50        11.23 o                         
   2   0   0       1964.89       2270.05       124.94 o                         
   3   0   0         82.53         95.28        10.06 o                         
   4   0   0          4.74         27.67         6.09 o                         
   5   0   0       2116.99       2556.93        90.33 o                         
   6   0   0         21.07         28.89         5.53 o                         
   7   0   0       1291.41       1219.74        33.72 o                         
   8   0   0          0.95         -3.44         4.78 o                         
   9   0   0        458.21        419.05        20.17 o                         
  10   0   0         77.36         81.87         9.04 o                         
  11   0   0         45.02         54.22        10.59 o                         
 -11   1   0          1.63          1.64         4.31 o                         
 -10   1   0        111.84         85.47        12.81 o                         
  -9   1   0        713.02        780.47        36.86 o                         
  -8   1   0        840.31        914.40        33.63 o                         
  -7   1   0        939.53       1026.70        42.47 o                         
  -6   1   0       1242.07       1410.88        61.19 o                         
  -5   1   0       2118.89       2162.47        84.56 o                         
  -4   1   0       4037.38       4802.75       154.33 o                         
  -3   1   0       1490.92       1396.26        48.87 o                         
  -2   1   0       4093.30       4174.29       158.19 o                         
  -1   1   0       3509.08       3448.20       105.73 o                         
   0   1   0        606.09        529.61        35.40 o                         
   1   1   0       2272.62       2054.79       112.44 o                         
   2   1   0         84.40         81.75        12.36 o                         
   3   1   0        152.92         70.77         9.57 o                         
   4   1   0        493.01        673.45        26.68 o                         
   5   1   0         12.62         27.86         7.32 o                         
   6   1   0       1655.45       1708.53        63.24 o                         
   7   1   0        293.92        333.90        16.65 o                         
   8   1   0       1545.00       1540.01        48.89 o                         
   9   1   0          0.03         -2.81         4.59 o                         
  10   1   0        251.44        218.27        12.17 o                         
 -11   2   0         92.59         85.44         8.19 o                         
 -10   2   0        561.46        581.98        30.37 o                         
  -9   2   0         31.19         36.44         5.12 o                         
  -8   2   0       1618.08       1540.42        45.05 o                         
  -7   2   0        118.45         78.66         7.70 o                         
  -6   2   0       4149.46       4857.52       189.63 o                         
  -5   2   0       1796.69       2356.77        80.30 o                         
  -4   2   0       2844.13       3005.88        86.80 o                         
  -3   2   0       3505.40       3611.67       100.02 o                         
  -2   2   0        247.20        209.49        12.17 o                         
  -1   2   0      14036.26      13881.41       513.39 o                         
   0   2   0       5658.39       5485.20       300.93 o                         
   1   2   0          6.95         34.87         4.97 o                         
   2   2   0       4842.27       4964.70       269.85 o                         
   3   2   0       1530.91       1418.70        90.25 o                         
   4   2   0       1090.37        978.82        47.85 o                         
   5   2   0       1510.21       1597.93        69.42 o                         
   6   2   0       1495.62       1598.94        40.62 o                         
   7   2   0       1317.14       1385.95        47.68 o                         
   8   2   0       1183.19       1101.88        34.64 o                         
   9   2   0          0.40          2.67         3.78 o                         
  10   2   0         92.47        102.58         9.83 o                         
 -11   3   0         30.75         25.39         4.99 o                         
 -10   3   0        379.01        441.27        24.70 o                         
  -9   3   0         96.17        118.85        12.75 o                         
  -8   3   0         14.42         28.64         7.08 o                         
  -7   3   0        674.30        591.28        28.45 o                         
  -6   3   0        800.66        823.93        32.43 o                         
  -5   3   0        400.75        546.98        67.97 o                         
  -4   3   0        169.19        155.47        15.55 o                         
  -3   3   0         13.15         49.49         8.79 o                         
  -2   3   0        521.76        626.92        25.68 o                         
  -1   3   0          7.58         95.97        18.10 o                         
   0   3   0      10786.28       9418.53       512.38 o                         
   1   3   0        325.72        355.00        30.26 o                         
   2   3   0       9562.08       9790.03       359.82 o                         
   3   3   0        728.85        675.50        34.41 o                         
   4   3   0        124.06        132.27         9.53 o                         
   5   3   0       4181.10       4257.43       146.08 o                         
   6   3   0         31.78         24.06         3.79 o                         
   7   3   0       2222.69       2236.67        66.24 o                         
   8   3   0          8.61          3.27         3.00 o                         
   9   3   0        374.00        331.35        16.36 o                         
  10   3   0         79.05         69.95         7.53 o                         
 -11   4   0         22.92         21.20         4.45 o                         
 -10   4   0        362.24        378.51        31.80 o                         
  -9   4   0        417.11        442.89        25.74 o                         
  -8   4   0        223.59        297.20        19.13 o                         
  -7   4   0       1971.39       2132.12        81.45 o                         
  -6   4   0        728.25        696.31        24.74 o                         
  -5   4   0      10522.29      11663.92       410.52 o                         
  -4   4   0       1636.96       1874.54        84.79 o                         
  -3   4   0       1862.50       1748.42       110.56 o                         
  -2   4   0        163.19        139.93        14.84 o                         
  -1   4   0          1.96         -3.32        15.00 o                         
   0   4   0      12834.07      11366.42       620.74 o                         
   1   4   0       1077.54        979.13        67.87 o                         
   2   4   0          7.61         22.19        11.44 o                         
   3   4   0       4331.61       4439.11       255.22 o                         
   4   4   0       1076.01       1112.83        51.58 o                         
   5   4   0        562.01        452.88        27.36 o                         
   6   4   0        630.15        605.91        21.84 o                         
   7   4   0        328.44        333.45        16.38 o                         
   8   4   0         75.25         97.64         7.06 o                         
   9   4   0         30.49         20.60         4.89 o                         
  10   4   0          0.00          2.33         2.92 o                         
 -10   5   0          0.14          8.60         7.83 o                         
  -9   5   0         57.78         71.34         9.63 o                         
  -8   5   0       1702.40       1642.05        52.11 o                         
  -7   5   0        570.56        602.67        34.54 o                         
  -6   5   0        193.12        237.72        17.28 o                         
  -5   5   0         27.33         65.12        21.52 o                         
  -4   5   0       1633.76       1853.96       125.14 o                         
  -3   5   0       9039.17      10360.60       399.13 o                         
  -2   5   0        105.08         93.08        23.69 o                         
  -1   5   0      16893.03      13346.07       731.11 o                         
   0   5   0       7946.67       8145.55       460.41 o                         
   1   5   0       7506.59       6903.15       380.90 o                         
   2   5   0        380.56        475.68        27.25 o                         
   3   5   0       2727.63       3394.09       146.83 o                         
   4   5   0        315.25        223.45        19.99 o                         
   5   5   0        183.41        161.70         8.95 o                         
   6   5   0       2018.76       1890.01        87.72 o                         
   7   5   0        256.09        214.44        14.83 o                         
   8   5   0        565.46        558.15        20.47 o                         
   9   5   0         84.47         70.66         6.59 o                         
  10   5   0        275.20        263.76        19.36 o                         
 -10   6   0        385.68        443.47        29.64 o                         
  -9   6   0        250.52        312.30        16.81 o                         
  -8   6   0       2711.75       2724.01        82.13 o                         
  -7   6   0         29.03         20.41         6.00 o                         
  -6   6   0       2960.76       3162.86       113.52 o                         
  -5   6   0        702.63        759.32        41.53 o                         
  -4   6   0          6.47         10.63        14.18 o                         
  -3   6   0        813.66        851.46        80.74 o                         
  -2   6   0       1591.37       1542.02       123.19 o                         
  -1   6   0        107.43         97.84        19.42 o                         
   0   6   0       4343.05       4312.89       177.39 o                         
   1   6   0       1579.46       1931.04        72.35 o                         
   2   6   0        512.81        422.77        29.46 o                         
   3   6   0        615.16        649.03        46.46 o                         
   4   6   0        127.79        102.88         7.89 o                         
   5   6   0       1575.76       1764.14        46.90 o                         
   6   6   0        128.98        153.46        10.72 o                         
   7   6   0        218.85        205.07        17.07 o                         
   8   6   0        355.17        295.28        18.40 o                         
   9   6   0         46.53         43.51         6.58 o                         
 -10   7   0         21.23         32.81         5.53 o                         
  -9   7   0        670.34        689.76        33.27 o                         
  -8   7   0         77.12         82.06        14.21 o                         
  -7   7   0        383.44        360.10        36.80 o                         
  -6   7   0          0.36          4.44         7.15 o                         
  -5   7   0        408.76        390.83        44.77 o                         
  -4   7   0       1298.13       1326.38        50.86 o                         
  -3   7   0       4618.26       4079.72       273.18 o                         
  -2   7   0         56.54         55.22        16.56 o                         
  -1   7   0        292.70        284.88        40.24 o                         
   0   7   0      10447.99      10392.44       562.92 o                         
   1   7   0          2.24          2.60         5.52 o                         
   2   7   0       2288.20       2357.61        86.47 o                         
   3   7   0         24.99         34.47         5.56 o                         
   4   7   0       1421.11       1319.67        46.16 o                         
   5   7   0       3365.31       3144.60        78.76 o                         
   6   7   0         74.58         66.06         7.99 o                         
   7   7   0       1415.90       1445.43        61.82 o                         
   8   7   0         68.82         56.44        13.26 o                         
   9   7   0        225.74        175.01        16.11 o                         
 -10   8   0          0.17          2.48         4.93 o                         
  -9   8   0         77.47         70.10         8.56 o                         
  -8   8   0        187.17        166.00        19.51 o                         
  -7   8   0        515.64        469.04        33.26 o                         
  -6   8   0         15.82         13.03        12.03 o                         
  -5   8   0        676.47        590.55        28.23 o                         
  -4   8   0        458.14        534.35        18.97 o                         
  -3   8   0        153.33        130.01         6.93 o                         
  -2   8   0        615.56        578.62        47.34 o                         
  -1   8   0        157.55        162.03        15.49 o                         
   0   8   0       4869.30       5119.14       499.17 o                         
   1   8   0        292.25        209.23        16.41 o                         
   2   8   0        274.32        230.50        11.43 o                         
   3   8   0        522.34        432.20        20.32 o                         
   4   8   0       2014.25       2121.30        61.77 o                         
   5   8   0        424.43        434.73        17.22 o                         
   6   8   0        272.37        243.05        17.89 o                         
   7   8   0          0.52         11.72         5.65 o                         
   8   8   0         71.16         75.29         7.64 o                         
  -9   9   0          2.58          9.47         5.09 o                         
  -8   9   0       2096.14       2143.44       123.15 o                         
  -7   9   0         14.86         14.58         8.80 o                         
  -6   9   0       4162.91       3811.68       139.55 o                         
  -5   9   0        358.89        393.94        17.20 o                         
  -4   9   0        650.81        537.65        18.21 o                         
  -3   9   0        928.37        851.25        27.29 o                         
  -2   9   0        265.37        269.18        11.75 o                         
  -1   9   0       7156.77       6803.04       181.80 o                         
   0   9   0         61.04         46.95         7.25 o                         
   1   9   0       1025.88        936.82        44.74 o                         
   2   9   0        126.00        118.82         7.27 o                         
   3   9   0          0.09         -5.81         3.88 o                         
   4   9   0        465.63        493.56        20.11 o                         
   5   9   0        100.38         94.33        11.69 o                         
   6   9   0        504.80        476.58        20.86 o                         
   7   9   0         96.12         88.11         9.64 o                         
   8   9   0        408.07        397.11        15.65 o                         
  -9  10   0        132.98        165.79         9.89 o                         
  -8  10   0        364.86        373.10        23.70 o                         
  -7  10   0        220.80        204.64        13.69 o                         
  -6  10   0        154.38        148.63        11.04 o                         
  -5  10   0        709.77        656.66        22.72 o                         
  -4  10   0        443.37        386.70        14.68 o                         
  -3  10   0       1860.94       2178.64        54.87 o                         
  -2  10   0        587.73        520.77        16.45 o                         
  -1  10   0        205.35        198.07        10.04 o                         
   0  10   0       2453.46       2546.54        78.37 o                         
   1  10   0        165.12        171.63        10.29 o                         
   2  10   0       2093.51       2242.27        61.17 o                         
   3  10   0        229.82        224.76        16.26 o                         
   4  10   0         40.56         38.11         5.07 o                         
   5  10   0        490.55        526.49        39.20 o                         
   6  10   0          2.69          3.12         3.85 o                         
   7  10   0        494.39        519.05        25.39 o                         
  -8  11   0        158.68        137.99        10.12 o                         
  -7  11   0        783.76        812.65        32.34 o                         
  -6  11   0         94.73        107.38         9.70 o                         
  -5  11   0        509.50        539.00        20.18 o                         
  -4  11   0         77.60        113.55         7.51 o                         
  -3  11   0         19.50         20.85         4.27 o                         
  -2  11   0        371.94        395.59        14.08 o                         
  -1  11   0          9.40          2.46         3.86 o                         
   0  11   0       3006.69       3023.35        92.13 o                         
   1  11   0         40.26         37.62         5.85 o                         
   2  11   0        265.18        250.16        14.71 o                         
   3  11   0        531.23        480.26        18.58 o                         
   4  11   0        237.51        246.54        12.89 o                         
   5  11   0       1020.97       1095.40        67.25 o                         
   6  11   0        156.94        159.93        21.81 o                         
  -8  12   0         68.52         53.73         4.89 o                         
  -7  12   0         19.48         28.69         5.07 o                         
  -6  12   0        341.97        342.00        19.92 o                         
  -5  12   0         37.08         21.09         4.52 o                         
  -4  12   0         43.34         36.37         5.34 o                         
  -3  12   0        960.74        946.21        27.96 o                         
  -2  12   0         51.48         46.95         5.15 o                         
  -1  12   0       2480.02       2656.35        60.40 o                         
   0  12   0          1.14         -2.81         4.35 o                         
   1  12   0        421.70        424.19        16.77 o                         
   2  12   0         16.32          4.37         7.13 o                         
   3  12   0        175.22        184.49        10.98 o                         
   4  12   0        196.84        195.92        13.68 o                         
   5  12   0         60.19         61.51         6.71 o                         
  -7  13   0         41.32         81.34         7.84 o                         
  -6  13   0        700.17        839.21        36.17 o                         
  -5  13   0          9.49          6.15         3.35 o                         
  -4  13   0        202.18        214.13        13.20 o                         
  -3  13   0       1259.33       1290.79        41.10 o                         
  -2  13   0          0.72          2.96         3.41 o                         
  -1  13   0        971.51       1113.82        28.36 o                         
   0  13   0          8.39         10.56         4.19 o                         
   1  13   0         86.13         79.23         8.41 o                         
   2  13   0          1.76          9.80         3.46 o                         
   3  13   0         11.06          6.74         3.19 o                         
   4  13   0        296.90        291.46        15.35 o                         
  -5  14   0         16.21         14.07         5.12 o                         
  -4  14   0        417.35        513.12        19.57 o                         
  -3  14   0        154.08        150.92        10.94 o                         
  -2  14   0        210.50        211.72         8.16 o                         
  -1  14   0         23.08         19.00         3.39 o                         
   0  14   0        370.65        424.48        15.17 o                         
   1  14   0          1.12          2.47         2.75 o                         
   2  14   0        393.24        388.93        16.23 o                         
   3  14   0         26.03         26.71         4.37 o                         
  -4  15   0         11.54          8.21         3.43 o                         
  -3  15   0          0.08          1.60         2.29 o                         
  -2  15   0        100.85         97.83         6.61 o                         
  -1  15   0         73.66         75.96         5.03 o                         
   0  15   0        438.21        505.95        19.29 o                         
   1  15   0        245.48        282.67        11.93 o                         
  -1 -15   1         42.95         46.90         4.08 o                         
   0 -15   1        352.67        397.03        13.86 o                         
   1 -15   1         21.91          7.76         2.51 o                         
   2 -15   1        396.15        405.10        14.10 o                         
   3 -15   1          7.85         14.69         3.09 o                         
   4 -15   1        425.40        494.71        28.01 o                         
  -3 -14   1        207.42        208.55        10.02 o                         
  -2 -14   1        135.73        131.77         7.04 o                         
  -1 -14   1          0.92          0.99         3.69 o                         
   0 -14   1         56.83         76.29         5.99 o                         
   1 -14   1        339.54        342.11        14.07 o                         
   2 -14   1        554.26        671.60        18.19 o                         
   3 -14   1        531.67        555.07        19.59 o                         
   4 -14   1         50.60         43.22         4.72 o                         
   5 -14   1        241.87        262.88        10.80 o                         
   6 -14   1          3.96          1.16         2.82 o                         
  -5 -13   1        152.13        114.44        23.00 o                         
  -4 -13   1        655.31        670.00        29.87 o                         
  -3 -13   1          5.54          3.41         3.18 o                         
  -2 -13   1        761.83        820.21        36.89 o                         
  -1 -13   1        419.89        492.98        20.91 o                         
   0 -13   1         75.88         93.33         7.33 o                         
   1 -13   1       1140.00       1100.36        33.38 o                         
   2 -13   1         66.69         56.91         5.35 o                         
   3 -13   1       1674.37       1933.90        50.66 o                         
   4 -13   1         38.94         45.99         5.47 o                         
   5 -13   1        230.09        214.90        11.56 o                         
   6 -13   1        113.86        138.92         8.40 o                         
   7 -13   1        178.75        184.85        15.41 o                         
  -6 -12   1        116.47        101.78        10.73 o                         
  -5 -12   1        672.41        670.85        76.28 o                         
  -4 -12   1        568.38        582.51       107.51 o                         
  -3 -12   1        232.51        198.10        13.87 o                         
  -2 -12   1         24.04         14.21         6.74 o                         
  -1 -12   1        528.85        517.09        21.42 o                         
   0 -12   1        921.18        978.57        28.58 o                         
   1 -12   1         45.17         48.34         5.44 o                         
   2 -12   1         77.90         68.77         5.74 o                         
   3 -12   1         71.39         74.14         6.80 o                         
   4 -12   1        237.37        247.35        14.71 o                         
   5 -12   1          3.05         -0.17         4.40 o                         
   6 -12   1        177.07        191.63        12.04 o                         
   7 -12   1        210.99        212.80        15.59 o                         
   8 -12   1         77.66         93.36         6.61 o                         
  -6 -11   1          9.96          7.91         3.55 o                         
  -5 -11   1        586.78        689.26        46.64 o                         
  -4 -11   1        130.06        124.76         8.72 o                         
  -3 -11   1       1033.59       1103.55        64.04 o                         
  -2 -11   1        124.26        114.41         9.55 o                         
  -1 -11   1          5.79          6.50         5.13 o                         
   0 -11   1        160.19        184.14        11.60 o                         
   1 -11   1       1273.47       1191.35        35.19 o                         
   2 -11   1       1173.36       1068.66        31.68 o                         
   3 -11   1        234.11        189.19        16.08 o                         
   4 -11   1        638.33        721.95        29.52 o                         
   5 -11   1        298.76        281.17        20.16 o                         
   6 -11   1         15.36         24.76         5.92 o                         
   7 -11   1         19.20         27.25         7.86 o                         
   8 -11   1          0.07         -0.44         4.84 o                         
  -7 -10   1         23.53         56.23         6.53 o                         
  -6 -10   1       1195.97       1202.96        50.15 o                         
  -5 -10   1        110.47        115.90         9.12 o                         
  -4 -10   1        690.44        616.05        30.11 o                         
  -3 -10   1        294.82        285.41        15.63 o                         
  -2 -10   1        123.63        109.07         9.40 o                         
  -1 -10   1        171.55        158.40         9.93 o                         
   0 -10   1        179.97        194.21        12.96 o                         
   1 -10   1       2264.55       2169.78        62.79 o                         
   2 -10   1        384.03        486.18        22.33 o                         
   3 -10   1       7892.79       7682.80       290.00 o                         
   4 -10   1        152.16        206.98        14.39 o                         
   5 -10   1       1369.65       1615.76        55.25 o                         
   6 -10   1          1.03          7.13         4.57 o                         
   7 -10   1        176.25        174.06        23.30 o                         
   8 -10   1       1206.08       1210.08        45.02 o                         
   9 -10   1          4.60         18.57         4.50 o                         
  -8  -9   1          3.52          2.06         2.77 o                         
  -7  -9   1         39.71         50.23         7.20 o                         
  -6  -9   1        551.28        655.88        26.56 o                         
  -5  -9   1         76.00         72.26         6.63 o                         
  -4  -9   1       1424.27       1423.25        39.70 o                         
  -3  -9   1        364.67        349.06        13.99 o                         
  -2  -9   1        939.33        818.91        27.99 o                         
  -1  -9   1          1.57          7.55         3.86 o                         
   0  -9   1         62.99         51.97         6.29 o                         
   1  -9   1        962.41        887.79        42.63 o                         
   2  -9   1        959.82        981.03        35.72 o                         
   3  -9   1        971.30        948.34        30.56 o                         
   4  -9   1        116.41         70.22         6.99 o                         
   5  -9   1        175.37        133.61        12.02 o                         
   6  -9   1        549.21        499.08        24.34 o                         
   7  -9   1        705.69        666.67        47.09 o                         
   8  -9   1        124.38        105.45        12.99 o                         
   9  -9   1        205.46        236.97        13.39 o                         
  -8  -8   1         59.90         49.63         8.07 o                         
  -7  -8   1        816.05        765.88        29.52 o                         
  -6  -8   1        146.50        114.53         8.17 o                         
  -5  -8   1       3837.03       3894.95        94.60 o                         
  -4  -8   1        401.43        363.32        14.91 o                         
  -3  -8   1        509.16        510.60        26.61 o                         
  -2  -8   1        343.47        341.92        13.95 o                         
  -1  -8   1        289.12        253.74        16.44 o                         
   0  -8   1       3933.54       3359.65       188.87 o                         
   1  -8   1        194.08        185.52        21.12 o                         
   2  -8   1       7400.51       7371.74       408.18 o                         
   3  -8   1        540.01        532.61        19.23 o                         
   4  -8   1       1201.34       1284.31        44.62 o                         
   5  -8   1        572.39        542.51        21.70 o                         
   6  -8   1          4.86          8.71         5.44 o                         
   7  -8   1       1523.36       1385.11        53.92 o                         
   8  -8   1        363.90        379.56        22.56 o                         
   9  -8   1        253.25        217.78        14.86 o                         
  10  -8   1         40.78         22.02         4.05 o                         
  -9  -7   1         15.41          9.57         3.42 o                         
  -8  -7   1        102.47        110.38        10.06 o                         
  -7  -7   1        927.37        985.94        86.22 o                         
  -6  -7   1          3.84         12.34         4.59 o                         
  -5  -7   1        266.68        388.89        19.10 o                         
  -4  -7   1         78.80         58.93         6.24 o                         
  -3  -7   1       3353.48       3381.78       143.95 o                         
  -2  -7   1       1502.76       1383.19        65.86 o                         
  -1  -7   1        365.65        327.93        42.39 o                         
   0  -7   1          0.66         48.28         6.97 o                         
   1  -7   1        973.48        928.24        52.88 o                         
   2  -7   1        351.75        420.14        32.00 o                         
   3  -7   1       1352.74       1078.69        65.36 o                         
   4  -7   1        244.15        208.11        18.80 o                         
   5  -7   1          3.94         22.96         5.64 o                         
   6  -7   1        141.47        187.14        19.56 o                         
   7  -7   1         90.41         89.05        15.99 o                         
   8  -7   1        508.43        487.24        26.62 o                         
   9  -7   1         99.77         89.18        13.48 o                         
  10  -7   1        915.49        779.06        47.53 o                         
  -9  -6   1         67.36         63.84         7.35 o                         
  -8  -6   1        179.09        173.11         8.43 o                         
  -7  -6   1        419.20        371.17        20.82 o                         
  -6  -6   1        939.94        930.07        47.82 o                         
  -5  -6   1         10.36         13.23         4.24 o                         
  -4  -6   1        490.61        577.24        20.10 o                         
  -3  -6   1        196.86        193.19        32.63 o                         
  -2  -6   1       6930.01       6528.59       493.05 o                         
  -1  -6   1       2507.65       2155.65       104.56 o                         
   0  -6   1        565.96        457.42        24.32 o                         
   1  -6   1        777.96        798.38        35.77 o                         
   2  -6   1        236.05        204.64        21.75 o                         
   3  -6   1       8020.41       8913.99       506.07 o                         
   4  -6   1         17.95         36.57        12.41 o                         
   5  -6   1        584.76        423.46        21.60 o                         
   6  -6   1        510.62        464.48        28.25 o                         
   7  -6   1        196.25        170.12        14.45 o                         
   8  -6   1        936.30       1033.83        39.60 o                         
   9  -6   1        304.81        287.14        18.37 o                         
  10  -6   1        597.93        580.51        37.90 o                         
 -10  -5   1         54.83         48.67         4.23 o                         
  -9  -5   1         48.26         46.12         5.63 o                         
  -8  -5   1         51.30         49.24         5.49 o                         
  -7  -5   1         22.87         25.67         5.45 o                         
  -6  -5   1         56.56        107.86         7.44 o                         
  -5  -5   1        838.49        722.32        30.20 o                         
  -4  -5   1       2455.90       2565.58        89.40 o                         
  -3  -5   1        213.94        201.02        31.08 o                         
  -2  -5   1         27.18         92.70         9.56 o                         
  -1  -5   1        412.88        255.05        31.13 o                         
   0  -5   1       9662.80       9146.57       357.59 o                         
   1  -5   1      10001.41       8547.34       461.32 o                         
   2  -5   1      10946.76      11159.76       426.93 o                         
   3  -5   1        629.25        648.68        39.85 o                         
   4  -5   1       3010.13       3588.42       123.96 o                         
   5  -5   1        194.98        203.09        23.47 o                         
   6  -5   1        773.18        741.96        40.71 o                         
   7  -5   1       1845.06       1666.50        61.70 o                         
   8  -5   1         18.49         29.09         6.02 o                         
   9  -5   1        639.56        739.26        29.43 o                         
  10  -5   1          3.65         -3.44         4.69 o                         
 -10  -4   1         98.55         84.24         6.40 o                         
  -9  -4   1          0.08          0.41         3.82 o                         
  -8  -4   1         66.24         59.88         5.22 o                         
  -7  -4   1       2100.65       2061.70        55.76 o                         
  -6  -4   1        227.64        211.21         9.54 o                         
  -5  -4   1       7337.40       7994.90       247.72 o                         
  -4  -4   1       1921.46       1879.40        65.84 o                         
  -3  -4   1       6985.83       6729.14       257.97 o                         
  -2  -4   1      11722.98      10398.28       411.63 o                         
  -1  -4   1       2692.28       2689.82       158.71 o                         
   0  -4   1       2826.34       2405.62       155.44 o                         
   1  -4   1        324.27        222.16        11.73 o                         
   2  -4   1       3395.11       3389.25       152.46 o                         
   3  -4   1       2152.91       2474.25       105.00 o                         
   4  -4   1       3071.15       3393.55       115.83 o                         
   5  -4   1        158.83        170.51        27.80 o                         
   6  -4   1          0.17          0.05         4.05 o                         
   7  -4   1        675.18        609.67        19.03 o                         
   8  -4   1          1.29         15.64         5.08 o                         
   9  -4   1        648.54        654.57        22.79 o                         
  10  -4   1         78.03         84.07        15.40 o                         
 -10  -3   1          5.65          7.98         4.72 o                         
  -9  -3   1        358.10        314.52        13.66 o                         
  -8  -3   1        363.81        335.93        12.61 o                         
  -7  -3   1        656.02        637.86        23.79 o                         
  -6  -3   1       1817.61       1776.54        55.89 o                         
  -5  -3   1       1634.20       1576.30        51.02 o                         
  -4  -3   1         74.01         75.95         7.33 o                         
  -3  -3   1        938.10        921.71       108.96 o                         
  -2  -3   1       7998.52       7687.82       290.26 o                         
  -1  -3   1      15029.03      15767.38       829.38 o                         
   0  -3   1       1483.14       1287.85        89.66 o                         
   1  -3   1       2093.28       1930.35        80.39 o                         
   2  -3   1       4293.04       4710.10       258.68 o                         
   3  -3   1      20729.48      21386.29       793.98 o                         
   4  -3   1        918.92       1145.57        78.62 o                         
   5  -3   1       4356.40       3951.82       160.73 o                         
   6  -3   1        187.23        200.32        10.98 o                         
   7  -3   1          0.81         13.87         3.61 o                         
   8  -3   1       1954.29       2067.49        66.26 o                         
   9  -3   1         31.08         23.14         4.51 o                         
  10  -3   1        667.07        705.42        34.54 o                         
  11  -3   1          1.46          6.48         3.97 o                         
 -10  -2   1        113.51        107.62         9.84 o                         
  -9  -2   1          0.82          1.49         3.40 o                         
  -8  -2   1        185.21        190.38        10.16 o                         
  -7  -2   1        492.21        435.75        19.73 o                         
  -6  -2   1       2455.86       2609.94        70.16 o                         
  -5  -2   1       1167.18       1272.69        42.04 o                         
  -4  -2   1       3823.46       3955.07       126.78 o                         
  -3  -2   1       2669.61       2814.90       207.83 o                         
  -2  -2   1        360.89        448.40        23.70 o                         
  -1  -2   1        368.98        380.43        19.02 o                         
   0  -2   1        107.83        230.10        14.75 o                         
   1  -2   1       4120.13       4442.95       238.44 o                         
   2  -2   1        450.97        514.41        38.48 o                         
   3  -2   1      13525.56      14907.45       557.70 o                         
   4  -2   1         21.43         43.24         6.78 o                         
   5  -2   1         28.87         12.86         5.90 o                         
   6  -2   1        338.82        290.22        15.79 o                         
   7  -2   1        257.39        234.04        10.77 o                         
   8  -2   1       1849.81       2121.89        90.42 o                         
   9  -2   1        239.07        309.97        18.41 o                         
  10  -2   1        199.32        202.38        24.58 o                         
  11  -2   1        216.33        183.42        11.86 o                         
 -10  -1   1        197.14        170.31        13.77 o                         
  -9  -1   1          5.80          9.82         5.55 o                         
  -8  -1   1          1.31          1.27         3.89 o                         
  -7  -1   1        263.24        255.69        11.81 o                         
  -6  -1   1         33.30         32.84         5.27 o                         
  -5  -1   1       5495.55       5652.96       183.16 o                         
  -4  -1   1        407.33        451.71        19.28 o                         
  -3  -1   1       4086.58       4520.12       145.68 o                         
  -2  -1   1       1128.13       1293.82        76.46 o                         
  -1  -1   1       6943.32       7637.13       401.06 o                         
   0  -1   1       6667.10       5596.88       320.31 o                         
   1  -1   1       4378.05       4852.69       258.26 o                         
   2  -1   1      59816.52      64317.55      2359.46 o                         
   3  -1   1          3.24          7.66         5.68 o                         
   4  -1   1       6088.76       6702.94       260.26 o                         
   5  -1   1        164.94        234.78        17.19 o                         
   6  -1   1          0.64          5.68         4.03 o                         
   7  -1   1       1690.67       1576.88        46.55 o                         
   8  -1   1        160.45        168.75        10.47 o                         
   9  -1   1        659.24        785.37        36.78 o                         
  10  -1   1          1.81          9.35         4.73 o                         
  11  -1   1        102.62         70.70         8.53 o                         
 -11   0   1          1.89         -3.00         3.84 o                         
 -10   0   1        537.97        536.70        28.70 o                         
  -9   0   1         18.34         24.02         5.92 o                         
  -8   0   1         23.33         15.71         6.64 o                         
  -7   0   1       2396.77       2273.08        65.74 o                         
  -6   0   1         59.98         80.95         8.04 o                         
  -5   0   1       5107.91       5602.17       181.20 o                         
  -4   0   1       2172.92       2028.64        70.58 o                         
  -3   0   1       2389.55       2509.17        99.78 o                         
  -2   0   1      11216.46      12231.04       451.21 o                         
  -1   0   1        298.28        481.49        29.54 o                         
   0   0   1       1099.13       1075.87        59.48 o                         
   1   0   1       2616.92       2566.78       137.29 o                         
   2   0   1      25060.35      26410.43      1208.69 o                         
   3   0   1         61.81         43.57        10.77 o                         
   4   0   1        800.51       1059.16        64.48 o                         
   5   0   1        997.25       1180.70        89.59 o                         
   6   0   1        132.29        188.23        12.99 o                         
   7   0   1         81.73         99.13         9.12 o                         
   8   0   1         84.34        110.44        10.33 o                         
   9   0   1          4.70         12.63         5.23 o                         
  10   0   1        302.88        323.57        24.85 o                         
 -11   1   1        400.29        382.40        26.90 o                         
 -10   1   1          0.94          9.23         7.26 o                         
  -9   1   1          4.49          4.26         4.81 o                         
  -8   1   1         46.29         72.65        11.46 o                         
  -7   1   1          4.94          7.60         5.55 o                         
  -6   1   1      12689.88      12761.10       515.45 o                         
  -5   1   1         71.05        101.36        12.40 o                         
  -4   1   1      10297.01      11649.96       437.43 o                         
  -3   1   1        934.31        840.57        38.25 o                         
  -2   1   1        694.23        553.69        25.12 o                         
  -1   1   1      16835.45      19529.23      1014.86 o                         
   0   1   1       1263.03       1117.39        43.97 o                         
   1   1   1       2221.09       1876.98       103.16 o                         
   2   1   1        607.51        687.14        41.46 o                         
   3   1   1       3995.21       3986.00       156.44 o                         
   4   1   1        332.26        430.09        19.50 o                         
   5   1   1        247.67        402.95        42.80 o                         
   6   1   1       1609.39       1710.35        63.71 o                         
   7   1   1        603.87        576.97        30.37 o                         
   8   1   1        961.42        983.35        40.13 o                         
   9   1   1        755.60        732.79        34.47 o                         
  10   1   1        437.53        364.07        16.73 o                         
 -11   2   1        411.72        336.10        18.21 o                         
 -10   2   1        171.07        145.61        13.20 o                         
  -9   2   1         23.06         29.10        11.24 o                         
  -8   2   1        620.59        723.43        36.36 o                         
  -7   2   1          4.61          8.01         4.39 o                         
  -6   2   1       1443.25       1748.60       170.00 o                         
  -5   2   1       1605.94       1796.54       117.99 o                         
  -4   2   1        236.88        253.55        28.34 o                         
  -3   2   1          5.85         18.30         8.64 o                         
  -2   2   1       8649.88       9137.60       342.50 o                         
  -1   2   1       3035.96       2743.30       105.96 o                         
   0   2   1       4676.49       4267.74       133.78 o                         
   1   2   1       2026.30       2035.30       114.49 o                         
   2   2   1      17653.27      17863.16       936.88 o                         
   3   2   1       7535.18       8016.23       432.72 o                         
   4   2   1       1382.84       1304.24        88.00 o                         
   5   2   1         68.83         90.86        16.41 o                         
   6   2   1        202.84        214.07        11.86 o                         
   7   2   1       1982.93       1963.18        54.69 o                         
   8   2   1          0.21          6.82         3.49 o                         
   9   2   1       1710.15       1585.89        45.92 o                         
  10   2   1         13.48         15.73         5.62 o                         
 -11   3   1         12.21          8.72         4.21 o                         
 -10   3   1         55.94         55.57         8.63 o                         
  -9   3   1         10.42         15.71         6.76 o                         
  -8   3   1        570.78        568.77        29.66 o                         
  -7   3   1       1054.22       1146.61        65.57 o                         
  -6   3   1         32.14         34.53         8.49 o                         
  -5   3   1       3118.80       3282.62       140.37 o                         
  -4   3   1       1141.28       1091.93        54.35 o                         
  -3   3   1      10128.52      11504.59       433.72 o                         
  -2   3   1        404.17        341.64        30.03 o                         
  -1   3   1      13658.63      13058.80       606.59 o                         
   0   3   1       1172.35       1308.15        59.69 o                         
   1   3   1          5.52         10.26         5.69 o                         
   2   3   1       1965.23       1850.45       198.78 o                         
   3   3   1        259.62        214.57        15.37 o                         
   4   3   1        148.04        201.04        13.23 o                         
   5   3   1       2708.91       2567.86       141.58 o                         
   6   3   1          9.78         10.95         4.18 o                         
   7   3   1       1265.60       1295.82        39.01 o                         
   8   3   1          0.64          1.99         3.74 o                         
   9   3   1        313.14        274.42        12.23 o                         
  10   3   1         59.86         50.92         6.74 o                         
 -11   4   1         63.74         41.99         5.51 o                         
 -10   4   1        367.81        376.73        21.16 o                         
  -9   4   1        386.74        360.36        17.75 o                         
  -8   4   1          5.13          7.39         4.21 o                         
  -7   4   1         81.51         61.26        15.08 o                         
  -6   4   1        845.64        803.82        32.60 o                         
  -5   4   1         36.15         18.60        12.58 o                         
  -4   4   1       2890.28       3340.29       140.24 o                         
  -3   4   1       2230.46       2393.72       145.01 o                         
  -2   4   1          2.75         29.16         7.54 o                         
  -1   4   1       8938.36       7189.20       280.56 o                         
   0   4   1        457.80        388.49        27.00 o                         
   1   4   1       2453.27       2198.45       290.60 o                         
   2   4   1        447.93        303.22        23.64 o                         
   3   4   1        413.57        371.08        38.96 o                         
   4   4   1        516.20        520.51        51.28 o                         
   5   4   1       3656.11       3832.77       139.43 o                         
   6   4   1        402.83        342.03        13.62 o                         
   7   4   1        459.73        470.21        22.47 o                         
   8   4   1       1089.94       1005.00        37.50 o                         
   9   4   1        128.19        124.92         7.53 o                         
  10   4   1        111.17         99.00        11.46 o                         
 -10   5   1        161.31        155.90        19.57 o                         
  -9   5   1        175.21        156.02        10.74 o                         
  -8   5   1       1191.79       1359.84        39.64 o                         
  -7   5   1        134.41        155.46         9.43 o                         
  -6   5   1       4104.36       4128.52       100.32 o                         
  -5   5   1        161.32        161.49        22.25 o                         
  -4   5   1       4301.26       4781.91       206.82 o                         
  -3   5   1       5715.16       6342.02       360.38 o                         
  -2   5   1       1325.42       1565.76       148.68 o                         
  -1   5   1      13550.85      12293.45       470.56 o                         
   0   5   1        428.49        433.48        40.11 o                         
   1   5   1       1769.04       1910.29       107.50 o                         
   2   5   1          5.72         31.62        10.30 o                         
   3   5   1      11018.35      11900.44       377.28 o                         
   4   5   1         90.31        119.07        17.27 o                         
   5   5   1        355.62        429.54        16.91 o                         
   6   5   1         51.36         47.80         6.15 o                         
   7   5   1        120.08        131.64        10.28 o                         
   8   5   1        187.71        160.37        13.07 o                         
   9   5   1        257.64        251.35        14.35 o                         
 -10   6   1         71.13         63.93         7.16 o                         
  -9   6   1         42.56         36.92         5.65 o                         
  -8   6   1         26.47         25.51         5.12 o                         
  -7   6   1       1220.38       1369.80        41.84 o                         
  -6   6   1        385.78        353.08        18.70 o                         
  -5   6   1       2601.60       2432.03        74.40 o                         
  -4   6   1        342.08        391.94        34.21 o                         
  -3   6   1       3419.64       3279.26       215.70 o                         
  -2   6   1         21.90         63.60        13.57 o                         
  -1   6   1       5039.77       4692.95       164.97 o                         
   0   6   1         23.96         30.64        18.03 o                         
   1   6   1       1528.31       1435.60        53.92 o                         
   2   6   1       4376.54       4516.24       159.63 o                         
   3   6   1         19.17          8.39         5.90 o                         
   4   6   1       2277.00       2029.90        63.74 o                         
   5   6   1          4.39          2.77         4.22 o                         
   6   6   1          4.57         -0.15         4.31 o                         
   7   6   1       1813.58       1766.80        54.97 o                         
   8   6   1         84.92         80.99        11.60 o                         
   9   6   1        522.43        506.78        23.84 o                         
 -10   7   1         87.30        105.92         8.71 o                         
  -9   7   1          4.88          6.32         5.45 o                         
  -8   7   1         34.67         66.14         9.16 o                         
  -7   7   1        504.92        483.03        22.97 o                         
  -6   7   1        793.96        726.67        32.14 o                         
  -5   7   1       3782.56       3635.11       107.13 o                         
  -4   7   1        449.90        425.60        21.69 o                         
  -3   7   1        209.23        216.18        48.31 o                         
  -2   7   1         12.89         10.85         6.74 o                         
  -1   7   1          0.79         -4.45         5.93 o                         
   0   7   1       3705.68       3599.82       308.46 o                         
   1   7   1       1142.97       1201.13        48.11 o                         
   2   7   1       9015.64       9069.90       297.37 o                         
   3   7   1         39.93         53.26         8.08 o                         
   4   7   1        624.08        590.65        21.89 o                         
   5   7   1         35.65         43.33         7.35 o                         
   6   7   1        517.96        491.27        18.75 o                         
   7   7   1        548.89        542.62        28.38 o                         
   8   7   1         38.95         27.20         6.75 o                         
   9   7   1         19.31          9.82         3.59 o                         
 -10   8   1         27.55         15.56         4.28 o                         
  -9   8   1        185.53        169.91        12.68 o                         
  -8   8   1        299.99        333.61        20.29 o                         
  -7   8   1         59.05         39.22        10.06 o                         
  -6   8   1       1263.21       1250.29        48.78 o                         
  -5   8   1        116.40        120.66        11.46 o                         
  -4   8   1       3373.17       2810.21        96.88 o                         
  -3   8   1          8.00         20.17         5.67 o                         
  -2   8   1       2490.37       2667.40        72.60 o                         
  -1   8   1       2213.48       2177.49        83.95 o                         
   0   8   1        504.76        495.63        41.69 o                         
   1   8   1       1436.78       1539.69        43.35 o                         
   2   8   1        483.36        424.13        25.02 o                         
   3   8   1       2366.34       2406.18        74.26 o                         
   4   8   1        370.16        337.33        15.38 o                         
   5   8   1          2.17         -5.19         4.66 o                         
   6   8   1        317.19        331.08        16.67 o                         
   7   8   1        135.50        143.63        11.92 o                         
   8   8   1        647.79        700.80        31.28 o                         
  -9   9   1         11.45         12.78         4.31 o                         
  -8   9   1        142.04        159.43        12.82 o                         
  -7   9   1          3.12          8.30         7.45 o                         
  -6   9   1        917.65        812.67        48.11 o                         
  -5   9   1        537.30        532.12        20.56 o                         
  -4   9   1        290.07        342.34        13.45 o                         
  -3   9   1        115.26        151.51         8.11 o                         
  -2   9   1         11.47         23.03         3.55 o                         
  -1   9   1       1692.77       1598.84        70.51 o                         
   0   9   1          0.37          5.44         4.91 o                         
   1   9   1         91.80         76.90         6.36 o                         
   2   9   1        140.04        138.60         8.55 o                         
   3   9   1         85.35         86.90         8.64 o                         
   4   9   1       2088.36       2089.81        54.82 o                         
   5   9   1          3.16          9.78         3.94 o                         
   6   9   1         51.46         62.92         8.15 o                         
   7   9   1         10.83         16.48         5.05 o                         
  -9  10   1        132.95        122.40         9.06 o                         
  -8  10   1         94.09         74.18         7.46 o                         
  -7  10   1       1235.48       1344.42        49.72 o                         
  -6  10   1          4.29         20.71         5.53 o                         
  -5  10   1       1298.19       1178.29        35.50 o                         
  -4  10   1        184.27        177.20         9.08 o                         
  -3  10   1        500.96        599.38        19.45 o                         
  -2  10   1        439.31        449.72        15.13 o                         
  -1  10   1        185.60        167.07         9.25 o                         
   0  10   1       1263.34       1142.03        35.01 o                         
   1  10   1        109.99        148.68        14.03 o                         
   2  10   1       6821.89       6939.82       193.38 o                         
   3  10   1        287.29        261.42        15.33 o                         
   4  10   1         24.07         35.72         4.44 o                         
   5  10   1          0.84          3.08         3.89 o                         
   6  10   1          6.53         12.91         6.19 o                         
   7  10   1        982.13        909.46        98.66 o                         
  -8  11   1         41.80         45.91         6.70 o                         
  -7  11   1        492.43        461.84        20.74 o                         
  -6  11   1        366.52        414.90        20.14 o                         
  -5  11   1        285.02        289.37        13.68 o                         
  -4  11   1        769.30        712.27        33.79 o                         
  -3  11   1       1206.31       1227.66        34.87 o                         
  -2  11   1         41.87         46.65         4.85 o                         
  -1  11   1        336.60        309.97        12.95 o                         
   0  11   1         19.82         27.27         4.81 o                         
   1  11   1       2327.39       2348.21        58.02 o                         
   2  11   1       1078.21       1122.21        34.65 o                         
   3  11   1        167.51        159.60        10.59 o                         
   4  11   1        212.72        214.59        11.91 o                         
   5  11   1        246.21        289.38        17.83 o                         
   6  11   1         86.61         75.23        10.69 o                         
  -7  12   1          8.12         18.85         5.68 o                         
  -6  12   1       1187.93       1257.69        44.62 o                         
  -5  12   1        110.49        160.92         9.16 o                         
  -4  12   1       1187.99       1307.49        45.45 o                         
  -3  12   1        255.91        288.00        14.79 o                         
  -2  12   1         72.09         97.21         6.45 o                         
  -1  12   1       1510.33       1548.45        34.70 o                         
   0  12   1         67.67         72.91         7.08 o                         
   1  12   1       1270.89       1382.18        47.87 o                         
   2  12   1         44.05         34.25         5.34 o                         
   3  12   1        206.48        228.81        12.24 o                         
   4  12   1         98.13        106.87         9.29 o                         
   5  12   1        139.02        110.45         5.83 o                         
  -6  13   1         57.91         62.17         9.95 o                         
  -5  13   1         34.10         30.67         4.94 o                         
  -4  13   1         66.66         68.41         5.65 o                         
  -3  13   1          2.00          0.82         3.28 o                         
  -2  13   1        131.51        144.96         7.00 o                         
  -1  13   1        731.11        820.44        22.89 o                         
   0  13   1        474.00        487.65        17.55 o                         
   1  13   1        133.98        128.56         8.30 o                         
   2  13   1          7.77         12.20         3.69 o                         
   3  13   1         69.07         65.54         5.50 o                         
  -5  14   1        207.61        197.69         9.65 o                         
  -4  14   1          6.01          4.84         2.85 o                         
  -3  14   1        160.14        192.76         9.16 o                         
  -2  14   1         81.92        101.31         5.40 o                         
  -1  14   1        166.94        180.67         9.04 o                         
   0  14   1        188.00        137.79        10.27 o                         
   1  14   1         39.35         58.97         5.83 o                         
   2  14   1        901.13        920.35        27.09 o                         
   3  14   1         17.51          9.24         5.00 o                         
  -3  15   1         36.81         51.32         5.67 o                         
  -2  15   1        278.16        296.09        12.53 o                         
  -1  15   1        417.50        465.69        22.33 o                         
   0  15   1        105.85        110.97        12.35 o                         
  -2 -15   2        116.12        107.78         5.38 o                         
  -1 -15   2        506.84        544.67        15.65 o                         
   0 -15   2          5.42          5.93         2.82 o                         
   1 -15   2        357.75        508.31        22.76 o                         
   2 -15   2         31.93         38.86         5.84 o                         
   3 -15   2        103.68        129.73         8.23 o                         
   4 -15   2        472.00        479.62        18.77 o                         
  -3 -14   2          5.00          2.52         2.79 o                         
  -2 -14   2       1090.99       1226.93        35.96 o                         
  -1 -14   2          0.04         -0.33         3.41 o                         
   0 -14   2        384.63        412.78        17.86 o                         
   1 -14   2         42.45         49.15         6.25 o                         
   2 -14   2         47.10         30.19         4.54 o                         
   3 -14   2        616.39        682.90        27.04 o                         
   4 -14   2        102.43        127.01         8.94 o                         
   5 -14   2        815.18        818.52        50.50 o                         
   6 -14   2        101.48        100.35         6.41 o                         
  -5 -13   2         33.73         18.97         8.42 o                         
  -4 -13   2        732.91        813.95        50.99 o                         
  -3 -13   2        176.25        187.88        19.25 o                         
  -2 -13   2        648.58        727.19        47.41 o                         
  -1 -13   2        461.52        517.68        26.58 o                         
   0 -13   2         33.10         36.34         8.04 o                         
   1 -13   2          6.39         13.93         4.90 o                         
   2 -13   2       1665.13       1743.97        52.08 o                         
   3 -13   2         79.25         93.91         9.03 o                         
   4 -13   2         72.77         75.63         7.91 o                         
   5 -13   2          0.47          6.75         4.65 o                         
   6 -13   2         29.56         35.75         4.91 o                         
   7 -13   2         21.54         31.10         5.83 o                         
  -6 -12   2         37.52         30.23         4.70 o                         
  -5 -12   2         76.50         68.23        10.75 o                         
  -4 -12   2          3.15          6.38         5.04 o                         
  -3 -12   2       1528.94       1640.44        67.65 o                         
  -2 -12   2        276.83        274.93        19.05 o                         
  -1 -12   2        359.27        393.13        27.28 o                         
   0 -12   2        107.84         92.62         8.51 o                         
   1 -12   2        155.72        143.40        12.44 o                         
   2 -12   2        726.12        810.68        32.19 o                         
   3 -12   2       1461.66       1586.83        54.93 o                         
   4 -12   2       1259.37       1248.29        40.03 o                         
   5 -12   2          2.52          6.38         4.40 o                         
   6 -12   2        252.01        259.99        12.83 o                         
   7 -12   2         47.10         53.16         6.65 o                         
   8 -12   2         93.47         92.55         5.83 o                         
  -7 -11   2         82.49         50.28         8.02 o                         
  -6 -11   2          9.62         13.05         4.82 o                         
  -5 -11   2         94.94         92.46         7.77 o                         
  -4 -11   2         91.78         79.98        13.85 o                         
  -3 -11   2        224.85        231.22        15.23 o                         
  -2 -11   2       1271.33       1268.93        53.38 o                         
  -1 -11   2        216.63        191.02        14.60 o                         
   0 -11   2        485.39        503.54        27.92 o                         
   1 -11   2          3.86          1.03         5.90 o                         
   2 -11   2         22.83         27.91         5.56 o                         
   3 -11   2        242.61        253.95        11.36 o                         
   4 -11   2        592.01        596.91        24.75 o                         
   5 -11   2       2187.74       2284.05        60.74 o                         
   6 -11   2         19.40         23.86         4.85 o                         
   7 -11   2        599.27        603.50        26.51 o                         
   8 -11   2        311.50        336.43        18.43 o                         
  -7 -10   2        166.47        155.85         8.92 o                         
  -6 -10   2         38.84         35.69         4.64 o                         
  -5 -10   2        205.88        179.06        11.36 o                         
  -4 -10   2       1280.28       1303.00        51.20 o                         
  -3 -10   2        360.61        308.31        22.70 o                         
  -2 -10   2       5884.23       5883.40       189.35 o                         
  -1 -10   2        288.13        245.45        16.07 o                         
   0 -10   2        763.05        633.22        26.63 o                         
   1 -10   2        430.75        388.54        17.16 o                         
   2 -10   2        451.16        477.05        17.46 o                         
   3 -10   2       3671.42       3721.23        88.47 o                         
   4 -10   2        745.67        776.14        30.54 o                         
   5 -10   2        386.78        331.47        14.77 o                         
   6 -10   2        294.58        261.28        14.54 o                         
   7 -10   2         95.95        112.26        14.27 o                         
   8 -10   2         65.64         74.50        18.64 o                         
   9 -10   2         22.07         16.39         5.27 o                         
  -8  -9   2        165.52        142.66        10.41 o                         
  -7  -9   2         34.11         32.32         5.23 o                         
  -6  -9   2         22.93         41.92         5.43 o                         
  -5  -9   2        591.22        566.61        21.24 o                         
  -4  -9   2        168.00        158.63         9.77 o                         
  -3  -9   2       5207.18       5283.61       155.18 o                         
  -2  -9   2          0.34          4.73         4.01 o                         
  -1  -9   2        244.59        262.33        12.34 o                         
   0  -9   2        336.27        274.23        16.23 o                         
   1  -9   2         16.95         14.06         3.88 o                         
   2  -9   2       2265.40       2033.01        52.18 o                         
   3  -9   2         27.32         43.22         6.71 o                         
   4  -9   2       1767.05       1606.69        54.56 o                         
   5  -9   2         54.66         33.98         6.56 o                         
   6  -9   2       1196.86       1061.13        43.13 o                         
   7  -9   2        507.61        516.13        34.23 o                         
   8  -9   2        220.66        186.58        19.65 o                         
   9  -9   2        580.59        500.94        34.03 o                         
  -8  -8   2        342.75        380.65        30.02 o                         
  -7  -8   2        427.66        449.05        19.88 o                         
  -6  -8   2        102.69        100.08         9.27 o                         
  -5  -8   2       1407.18       1359.67        41.16 o                         
  -4  -8   2          0.01         -0.55         3.95 o                         
  -3  -8   2       1127.10       1093.92        31.16 o                         
  -2  -8   2          7.12          6.56         3.76 o                         
  -1  -8   2       1557.58       1695.16        61.21 o                         
   0  -8   2        377.35        399.25        39.23 o                         
   1  -8   2        747.56        670.54        34.99 o                         
   2  -8   2        594.60        672.75        41.03 o                         
   3  -8   2        455.07        484.51        19.38 o                         
   4  -8   2        149.70        120.34        11.20 o                         
   5  -8   2       1005.90        931.67        38.10 o                         
   6  -8   2        587.69        706.62        41.81 o                         
   7  -8   2          0.64          3.49         8.64 o                         
   8  -8   2         69.56         50.74         8.02 o                         
   9  -8   2          1.35          1.14         5.70 o                         
  10  -8   2        200.06        175.99        23.33 o                         
  -9  -7   2        162.69        153.17        11.19 o                         
  -8  -7   2         31.00         26.34         5.99 o                         
  -7  -7   2         79.76         76.87         8.66 o                         
  -6  -7   2         42.18         61.04         9.62 o                         
  -5  -7   2        315.45        311.47        13.62 o                         
  -4  -7   2       2409.83       2478.44        69.87 o                         
  -3  -7   2         48.88         52.43         8.05 o                         
  -2  -7   2       1840.83       1654.65        65.61 o                         
  -1  -7   2        427.12        566.63        28.35 o                         
   0  -7   2       2547.88       2644.85       110.15 o                         
   1  -7   2       1564.42       1647.21       119.92 o                         
   2  -7   2        824.64        695.57        58.79 o                         
   3  -7   2       3564.16       3045.32       187.55 o                         
   4  -7   2         66.24         78.63        11.83 o                         
   5  -7   2       1598.17       1423.28        47.45 o                         
   6  -7   2        281.19        312.54        20.99 o                         
   7  -7   2         47.10        104.01        10.91 o                         
   8  -7   2        415.08        452.19        17.76 o                         
   9  -7   2          3.96          7.52         5.33 o                         
  10  -7   2        800.54        872.03        53.41 o                         
  -9  -6   2        503.89        439.62        16.28 o                         
  -8  -6   2         26.11         19.15         3.50 o                         
  -7  -6   2       1317.76       1306.50        35.75 o                         
  -6  -6   2        105.05        100.42         7.49 o                         
  -5  -6   2          9.19          8.41         4.46 o                         
  -4  -6   2       1098.66       1111.33        42.07 o                         
  -3  -6   2        206.82        300.12        40.44 o                         
  -2  -6   2       3946.96       4145.64       118.83 o                         
  -1  -6   2       1453.51       1215.50        48.18 o                         
   0  -6   2        760.03        688.90        33.70 o                         
   1  -6   2        495.23        346.73        34.53 o                         
   2  -6   2       8693.51       7658.10       309.19 o                         
   3  -6   2         24.27          4.29         5.58 o                         
   4  -6   2       2256.50       2470.19       158.97 o                         
   5  -6   2       3306.38       3665.59       105.71 o                         
   6  -6   2        745.28        744.42        29.06 o                         
   7  -6   2        141.41        124.29         8.42 o                         
   8  -6   2        244.54        253.36        17.73 o                         
   9  -6   2       1354.63       1344.32        47.04 o                         
  10  -6   2          5.77          1.06         6.89 o                         
 -10  -5   2        127.43         97.25         7.79 o                         
  -9  -5   2         67.42         61.05         5.49 o                         
  -8  -5   2        673.94        597.50        22.93 o                         
  -7  -5   2        330.31        268.72        15.38 o                         
  -6  -5   2        637.65        668.90        19.23 o                         
  -5  -5   2       2848.32       2770.94        66.37 o                         
  -4  -5   2        862.84       1023.69        37.58 o                         
  -3  -5   2      10001.88       9867.07       311.03 o                         
  -2  -5   2       2680.00       2951.10       144.07 o                         
  -1  -5   2        684.42        606.83        32.99 o                         
   0  -5   2      12698.77      12874.11       777.56 o                         
   1  -5   2       1269.03       1065.21        71.41 o                         
   2  -5   2       4186.80       3392.08       138.75 o                         
   3  -5   2          4.19          8.67         9.44 o                         
   4  -5   2       6949.46       7003.57       276.98 o                         
   5  -5   2         17.96         12.53         8.36 o                         
   6  -5   2       3398.05       3679.99       105.83 o                         
   7  -5   2        163.52        157.88         9.76 o                         
   8  -5   2        810.89        881.63        27.57 o                         
   9  -5   2        136.49         80.26         9.02 o                         
  10  -5   2         65.49         44.00         7.09 o                         
 -10  -4   2        840.86        813.98        29.81 o                         
  -9  -4   2         99.70        122.22         9.04 o                         
  -8  -4   2        748.38        712.80        30.35 o                         
  -7  -4   2          0.90         16.03         3.73 o                         
  -6  -4   2       1418.41       1298.96        35.30 o                         
  -5  -4   2       2902.96       2831.23        82.37 o                         
  -4  -4   2       1151.84       1172.22        48.86 o                         
  -3  -4   2          8.45         34.92         7.91 o                         
  -2  -4   2      13107.03      12396.44       974.79 o                         
  -1  -4   2        489.52        501.70        35.10 o                         
   0  -4   2       2466.18       2623.36       151.80 o                         
   1  -4   2        568.81        592.82        23.59 o                         
   2  -4   2          8.16         83.46        10.27 o                         
   3  -4   2         57.32         59.61        14.57 o                         
   4  -4   2       3799.91       3901.44       125.11 o                         
   5  -4   2       1927.95       2028.36       137.90 o                         
   6  -4   2          3.91          7.26         3.12 o                         
   7  -4   2       2042.53       2003.84        49.96 o                         
   8  -4   2         70.79        108.63         7.32 o                         
   9  -4   2         22.68         10.16         7.82 o                         
  10  -4   2        363.27        385.55        24.63 o                         
 -10  -3   2         51.08         31.71         6.54 o                         
  -9  -3   2        546.67        540.80        29.36 o                         
  -8  -3   2        752.97        667.97        23.93 o                         
  -7  -3   2        112.72        115.00         8.04 o                         
  -6  -3   2       1020.90       1198.30        35.86 o                         
  -5  -3   2          9.75         16.68         9.31 o                         
  -4  -3   2       6901.34       7460.02       407.59 o                         
  -3  -3   2       5901.61       5878.05       321.00 o                         
  -2  -3   2      11700.75      13492.99       503.34 o                         
  -1  -3   2       7347.03       7596.02       287.32 o                         
   0  -3   2       4619.08       5138.41       278.88 o                         
   1  -3   2       2219.04       2463.10        69.22 o                         
   2  -3   2        125.45         99.47        15.53 o                         
   3  -3   2       6877.75       6828.67       219.56 o                         
   4  -3   2       1020.64       1340.67        44.38 o                         
   5  -3   2       2871.71       3273.90        97.03 o                         
   6  -3   2         45.03         44.87         4.31 o                         
   7  -3   2        460.98        525.88        18.99 o                         
   8  -3   2        116.15         91.16         5.78 o                         
   9  -3   2        297.34        340.57        27.74 o                         
  10  -3   2        693.27        769.73        41.74 o                         
 -10  -2   2         11.29          9.56         5.47 o                         
  -9  -2   2         14.26         15.02         3.98 o                         
  -8  -2   2        471.01        458.00        21.81 o                         
  -7  -2   2          0.86         20.44         4.04 o                         
  -6  -2   2        513.03        542.16        16.71 o                         
  -5  -2   2          5.22          8.62         5.54 o                         
  -4  -2   2       3481.29       3702.08       151.59 o                         
  -3  -2   2      12004.13      12364.16       463.98 o                         
  -2  -2   2      11043.17      11860.66       626.03 o                         
  -1  -2   2      10420.62      11225.28       382.67 o                         
   0  -2   2       7603.35       6642.59       276.37 o                         
   1  -2   2        456.86        308.62        11.87 o                         
   2  -2   2      16248.95      17323.50       973.35 o                         
   3  -2   2         35.23        140.67        10.95 o                         
   4  -2   2       5131.99       5171.38       167.31 o                         
   5  -2   2        734.64        892.89        34.75 o                         
   6  -2   2       2660.06       2983.61        85.53 o                         
   7  -2   2        836.29        831.57        23.72 o                         
   8  -2   2        147.05         98.56         6.98 o                         
   9  -2   2        936.75        917.25        42.82 o                         
  10  -2   2         20.69         20.49         5.11 o                         
 -10  -1   2        990.22       1052.42        38.45 o                         
  -9  -1   2        174.17        174.64         9.60 o                         
  -8  -1   2       4721.18       4514.06       118.07 o                         
  -7  -1   2        245.40        307.09        10.59 o                         
  -6  -1   2        617.39        747.05        27.51 o                         
  -5  -1   2       3458.16       3735.74       188.67 o                         
  -4  -1   2       1128.78       1330.21        46.50 o                         
  -3  -1   2       8201.77       7998.83       429.28 o                         
  -2  -1   2      12569.71      12930.28       338.00 o                         
  -1  -1   2       3790.39       4193.31       223.32 o                         
   0  -1   2        417.97        287.55        11.81 o                         
   1  -1   2         63.48         87.32         8.89 o                         
   2  -1   2       3778.73       3514.57       141.12 o                         
   3  -1   2       5441.44       6527.08       249.52 o                         
   4  -1   2       5690.93       6213.95       243.55 o                         
   5  -1   2       2092.73       2363.04       107.26 o                         
   6  -1   2       1090.49       1120.77        31.77 o                         
   7  -1   2         96.47         71.93         5.66 o                         
   8  -1   2         12.74         25.29         5.13 o                         
   9  -1   2         45.33         54.96         5.82 o                         
  10  -1   2         14.27         19.60         4.58 o                         
 -11   0   2        237.64        179.87        11.96 o                         
 -10   0   2        210.49        212.98        15.78 o                         
  -9   0   2        718.84        676.75        41.90 o                         
  -8   0   2         12.32         24.14         3.47 o                         
  -7   0   2        270.80        321.74        11.24 o                         
  -6   0   2         52.59         53.34         5.48 o                         
  -5   0   2        306.14        238.16        18.66 o                         
  -4   0   2       8354.45       9131.54       343.05 o                         
  -3   0   2        373.12        456.97        19.37 o                         
  -2   0   2       2573.44       2688.37       121.04 o                         
  -1   0   2        270.14        309.56        18.21 o                         
   0   0   2        320.07        327.33        21.23 o                         
   1   0   2       9892.95      11980.26       624.17 o                         
   2   0   2      23472.87      24675.76       908.60 o                         
   3   0   2      11572.99      12604.67       472.14 o                         
   4   0   2        911.48       1295.84        61.79 o                         
   5   0   2       3293.85       3575.49       299.11 o                         
   6   0   2         32.42         50.94         5.27 o                         
   7   0   2        158.63        163.67         9.95 o                         
   8   0   2         19.11         25.13         5.00 o                         
   9   0   2        144.36        120.15         8.52 o                         
  10   0   2        653.85        701.25        33.61 o                         
 -11   1   2        564.26        580.63        37.50 o                         
 -10   1   2         44.98         34.61         9.55 o                         
  -9   1   2        572.26        622.54        44.53 o                         
  -8   1   2       1159.19       1065.61        31.34 o                         
  -7   1   2         21.23         21.85         4.20 o                         
  -6   1   2        571.31        602.88        23.36 o                         
  -5   1   2         87.89         73.68        18.01 o                         
  -4   1   2       3770.98       3816.50       217.82 o                         
  -3   1   2        527.49        799.80        54.73 o                         
  -2   1   2       4677.55       5550.59       209.81 o                         
  -1   1   2      21487.36      25806.52      1339.48 o                         
   0   1   2       6719.15       6790.99       178.02 o                         
   1   1   2       8411.17       7408.55       389.26 o                         
   2   1   2        694.69        769.98        49.75 o                         
   3   1   2       4982.71       5132.95       280.84 o                         
   4   1   2       3191.77       3039.62       195.57 o                         
   5   1   2       2101.50       2294.30       149.29 o                         
   6   1   2        569.26        539.36        23.20 o                         
   7   1   2          0.21          6.68         3.98 o                         
   8   1   2        181.97        210.62        12.11 o                         
   9   1   2        442.73        402.70        17.70 o                         
  10   1   2         12.88         20.96         6.04 o                         
 -11   2   2          0.12         11.23         4.34 o                         
 -10   2   2        444.62        521.82        27.88 o                         
  -9   2   2          2.36          6.96         8.05 o                         
  -8   2   2        441.80        521.15        19.52 o                         
  -7   2   2          0.33          3.59         2.76 o                         
  -6   2   2       1291.97       1563.15        57.87 o                         
  -5   2   2       5072.69       6591.21       212.12 o                         
  -4   2   2       1593.86       1814.13        65.43 o                         
  -3   2   2      12303.13      12212.07       376.83 o                         
  -2   2   2          7.06         23.45         4.32 o                         
  -1   2   2         11.68         30.72         5.07 o                         
   0   2   2      13431.45      12059.92       316.26 o                         
   1   2   2      17545.72      16403.18       605.34 o                         
   2   2   2      18294.83      17305.70       908.09 o                         
   3   2   2        411.39        451.74        38.06 o                         
   4   2   2       2072.39       1791.53        98.81 o                         
   5   2   2        219.73        214.94        15.77 o                         
   6   2   2        101.73         87.93        10.57 o                         
   7   2   2        618.75        681.02        27.33 o                         
   8   2   2          0.39          8.78         3.63 o                         
   9   2   2       1437.40       1355.77        77.92 o                         
  10   2   2        149.15        136.79        11.18 o                         
 -11   3   2         28.58         14.60         4.37 o                         
 -10   3   2        276.57        315.47        26.27 o                         
  -9   3   2          9.64         12.24         4.85 o                         
  -8   3   2       2886.36       2703.46        65.12 o                         
  -7   3   2        280.15        304.01        10.66 o                         
  -6   3   2        127.23        152.40         7.33 o                         
  -5   3   2        214.75        198.78        16.66 o                         
  -4   3   2        164.73        223.24        15.83 o                         
  -3   3   2       2023.13       1899.36        66.32 o                         
  -2   3   2       6881.03       6639.72       359.20 o                         
  -1   3   2       6959.80       6390.75       246.08 o                         
   0   3   2       1945.71       1618.85        68.64 o                         
   1   3   2       5524.05       5500.28       171.97 o                         
   2   3   2       3302.50       3236.81       183.96 o                         
   3   3   2       1041.95        841.83        38.26 o                         
   4   3   2         56.97         61.66        15.34 o                         
   5   3   2        179.36        178.51        11.36 o                         
   6   3   2         57.73         52.63         7.05 o                         
   7   3   2         23.31         43.01         6.16 o                         
   8   3   2        433.43        463.18        29.97 o                         
   9   3   2         37.16         36.92         4.70 o                         
  10   3   2        103.04         83.64         8.81 o                         
 -10   4   2        329.58        273.47        16.94 o                         
  -9   4   2       1826.34       1893.52        64.15 o                         
  -8   4   2         22.44         57.11         5.97 o                         
  -7   4   2        408.15        326.13        12.34 o                         
  -6   4   2       2018.72       2044.41        66.74 o                         
  -5   4   2         24.78         40.16        11.72 o                         
  -4   4   2       4436.60       4436.14       146.95 o                         
  -3   4   2         40.50         28.12        13.32 o                         
  -2   4   2       1944.88       2062.62        88.60 o                         
  -1   4   2      11248.83       9190.86       653.07 o                         
   0   4   2       1034.19        899.60        68.29 o                         
   1   4   2       7881.70       7539.21       325.16 o                         
   2   4   2         71.09         52.61        10.89 o                         
   3   4   2       3319.83       3571.81       122.99 o                         
   4   4   2        822.30        667.99        34.56 o                         
   5   4   2       6477.51       7120.19       308.78 o                         
   6   4   2        418.58        411.87        20.93 o                         
   7   4   2        455.65        508.32        27.02 o                         
   8   4   2         85.44        107.75        15.00 o                         
   9   4   2         58.07         46.41         5.55 o                         
  10   4   2        191.48        168.21        16.04 o                         
 -10   5   2         79.44         72.87        11.60 o                         
  -9   5   2        304.53        284.80        12.52 o                         
  -8   5   2         44.77         24.74         6.55 o                         
  -7   5   2        540.58        593.88        22.07 o                         
  -6   5   2        201.98        161.90        10.22 o                         
  -5   5   2        271.39        275.63        27.31 o                         
  -4   5   2       1363.29       1440.68        73.14 o                         
  -3   5   2         18.17         72.59        21.61 o                         
  -2   5   2       1277.85       1301.44        65.36 o                         
  -1   5   2       3195.90       2432.95       186.34 o                         
   0   5   2       1301.82       1200.21        78.33 o                         
   1   5   2       2866.60       2740.60       104.99 o                         
   2   5   2       1968.73       1829.95        70.52 o                         
   3   5   2        775.01       1074.47        44.33 o                         
   4   5   2        969.84        992.12        30.31 o                         
   5   5   2       1768.84       1817.74        58.91 o                         
   6   5   2       1401.39       1492.67        45.00 o                         
   7   5   2        195.93        229.57        13.81 o                         
   8   5   2         31.51         20.97         4.96 o                         
   9   5   2        529.61        389.82        21.11 o                         
 -10   6   2        647.71        692.66        45.10 o                         
  -9   6   2        186.78        190.00        11.25 o                         
  -8   6   2        533.83        479.81        18.55 o                         
  -7   6   2        732.07        561.18        21.06 o                         
  -6   6   2        500.11        540.81        19.94 o                         
  -5   6   2       2435.79       2506.81        85.47 o                         
  -4   6   2        331.81        327.38        76.84 o                         
  -3   6   2       7564.97       6296.82       378.40 o                         
  -2   6   2        868.65        945.62        42.31 o                         
  -1   6   2       1339.44       1276.04        43.86 o                         
   0   6   2       1092.18        935.71        44.28 o                         
   1   6   2         80.04         77.95         6.97 o                         
   2   6   2       4215.67       4012.18       111.06 o                         
   3   6   2       2540.19       2337.85       120.27 o                         
   4   6   2       2598.27       2633.42        70.62 o                         
   5   6   2         35.83         38.64         6.81 o                         
   6   6   2         95.62         87.27         8.07 o                         
   7   6   2          5.86         23.62        11.63 o                         
   8   6   2        253.14        307.90        18.63 o                         
   9   6   2         70.04         41.69         5.46 o                         
 -10   7   2        439.65        382.02        27.88 o                         
  -9   7   2        284.40        226.26        18.30 o                         
  -8   7   2          6.36          8.77         7.68 o                         
  -7   7   2         15.54         20.79         4.36 o                         
  -6   7   2        175.66        122.84        10.24 o                         
  -5   7   2       3797.29       3609.87       107.86 o                         
  -4   7   2       1540.26       1337.62        40.07 o                         
  -3   7   2        932.40        776.17       109.52 o                         
  -2   7   2       4631.87       4034.02       141.11 o                         
  -1   7   2       3044.56       3149.69       111.74 o                         
   0   7   2        719.14        864.63        43.13 o                         
   1   7   2       6079.25       6331.53       174.69 o                         
   2   7   2         79.47        100.94         8.13 o                         
   3   7   2       1592.02       1791.37        67.49 o                         
   4   7   2        406.17        367.43        23.76 o                         
   5   7   2        727.01        769.19        26.91 o                         
   6   7   2        564.83        547.30        23.05 o                         
   7   7   2        348.36        371.06        25.08 o                         
   8   7   2        229.20        251.38        16.45 o                         
  -9   8   2        293.05        292.53        17.02 o                         
  -8   8   2          8.98          2.71         6.76 o                         
  -7   8   2         47.61         73.86         6.72 o                         
  -6   8   2        283.15        354.84        18.84 o                         
  -5   8   2          9.83         13.98         5.03 o                         
  -4   8   2       2382.32       2287.10        88.07 o                         
  -3   8   2         64.82         70.44         5.53 o                         
  -2   8   2       1034.42        984.43        31.61 o                         
  -1   8   2        502.03        431.91        34.09 o                         
   0   8   2        712.65        841.34        42.30 o                         
   1   8   2       2455.12       2571.81        67.03 o                         
   2   8   2       1349.17       1489.24        42.45 o                         
   3   8   2        105.85        126.24         8.44 o                         
   4   8   2        194.59        234.34        12.96 o                         
   5   8   2        860.28        799.14        25.97 o                         
   6   8   2         42.41         49.88         7.89 o                         
   7   8   2          1.11         -0.17         4.78 o                         
   8   8   2          8.73          9.85         3.31 o                         
  -9   9   2          5.31          0.93         2.81 o                         
  -8   9   2        154.87        175.28        34.28 o                         
  -7   9   2        147.06        129.22         9.19 o                         
  -6   9   2       1711.87       1632.23        62.43 o                         
  -5   9   2       1314.96       1270.39        40.87 o                         
  -4   9   2        564.54        647.44        19.83 o                         
  -3   9   2       3272.77       3319.61        78.97 o                         
  -2   9   2        191.88        145.39         7.82 o                         
  -1   9   2         97.71         77.26         5.99 o                         
   0   9   2         41.46         32.08         4.73 o                         
   1   9   2         77.69         67.55         8.63 o                         
   2   9   2       4395.76       4626.51       114.94 o                         
   3   9   2        365.10        327.52        12.92 o                         
   4   9   2       2767.00       2801.36        77.30 o                         
   5   9   2         11.26         15.31         4.67 o                         
   6   9   2        370.89        327.07        26.52 o                         
   7   9   2        100.09        112.27        12.87 o                         
  -9  10   2         27.41         23.49         4.42 o                         
  -8  10   2         79.28         46.22         7.05 o                         
  -7  10   2         19.34         36.25         4.83 o                         
  -6  10   2         51.60         34.99         5.97 o                         
  -5  10   2       2739.71       3025.31       106.71 o                         
  -4  10   2        201.39        214.28         9.79 o                         
  -3  10   2       2274.28       2107.31        52.93 o                         
  -2  10   2       1306.43       1319.11        34.39 o                         
  -1  10   2        647.15        684.65        23.96 o                         
   0  10   2         84.91         94.84         6.32 o                         
   1  10   2         31.28         19.35         3.91 o                         
   2  10   2          8.47         12.00         4.60 o                         
   3  10   2       1180.43       1390.22        48.01 o                         
   4  10   2        388.39        338.79        20.27 o                         
   5  10   2        106.53        115.59        10.56 o                         
   6  10   2         58.47         59.40        10.79 o                         
   7  10   2        100.50         62.57         9.03 o                         
  -8  11   2         13.35         20.50         4.97 o                         
  -7  11   2        283.62        332.92        20.81 o                         
  -6  11   2        796.77        775.92        30.59 o                         
  -5  11   2          0.02          7.21         3.92 o                         
  -4  11   2       2862.04       3064.32        79.60 o                         
  -3  11   2        636.37        655.03        22.79 o                         
  -2  11   2        741.41        780.22        23.69 o                         
  -1  11   2          1.21          6.00         2.80 o                         
   0  11   2         33.67         35.29         4.16 o                         
   1  11   2       1456.02       1414.83        65.23 o                         
   2  11   2        249.20        308.43        15.18 o                         
   3  11   2       1764.20       1824.00        61.30 o                         
   4  11   2         13.20         19.18         5.33 o                         
   5  11   2         55.32         36.64         5.70 o                         
   6  11   2        103.84         96.99        11.17 o                         
  -7  12   2          0.01          2.45         2.83 o                         
  -6  12   2        198.96        209.33        11.43 o                         
  -5  12   2        301.54        259.06        15.92 o                         
  -4  12   2        807.61        768.72        25.65 o                         
  -3  12   2         48.07         82.47         5.93 o                         
  -2  12   2          1.67          4.59         2.90 o                         
  -1  12   2          6.89          8.20         2.91 o                         
   0  12   2         14.36         13.88         2.90 o                         
   1  12   2         13.35         17.97         4.09 o                         
   2  12   2        419.88        467.01        18.98 o                         
   3  12   2         86.29        104.34         6.47 o                         
   4  12   2         48.29         80.11        11.22 o                         
   5  12   2        285.14        328.90        23.42 o                         
  -6  13   2        102.29         83.89         9.82 o                         
  -5  13   2        469.88        501.66        20.41 o                         
  -4  13   2          0.06          3.24         3.02 o                         
  -3  13   2        412.97        436.93        14.80 o                         
  -2  13   2        111.30        107.15         6.58 o                         
  -1  13   2        555.18        610.28        18.89 o                         
   0  13   2          4.88          5.86         3.86 o                         
   1  13   2        419.78        455.15        21.77 o                         
   2  13   2        183.07        181.03        10.01 o                         
   3  13   2         43.17         43.20         5.81 o                         
   4  13   2        281.35        251.37        19.41 o                         
  -5  14   2         11.30          8.51         2.59 o                         
  -4  14   2         11.97          5.69         3.00 o                         
  -3  14   2         36.88         45.59         4.88 o                         
  -2  14   2        556.45        650.30        22.07 o                         
  -1  14   2         84.69        108.11         7.83 o                         
   0  14   2         77.25         72.34        13.48 o                         
   1  14   2        200.09        188.87        12.47 o                         
   2  14   2        129.01        132.93         9.34 o                         
  -2 -15   3        276.80        241.99        10.41 o                         
  -1 -15   3        188.18        201.32         9.56 o                         
   0 -15   3        669.77        815.10        28.52 o                         
   1 -15   3         29.66         25.41         5.42 o                         
   2 -15   3        394.48        476.20        16.87 o                         
   3 -15   3        162.61        152.58         7.90 o                         
   4 -15   3         10.90         13.27         4.87 o                         
  -4 -14   3         37.06         30.85         4.11 o                         
  -3 -14   3         73.39         82.65         7.37 o                         
  -2 -14   3        419.84        421.01        17.22 o                         
  -1 -14   3        136.20        122.26        10.03 o                         
   0 -14   3        748.28        956.72        34.34 o                         
   1 -14   3        233.29        268.01        12.07 o                         
   2 -14   3         47.12         61.22         6.07 o                         
   3 -14   3          2.12          8.33         3.90 o                         
   4 -14   3        238.27        215.36        10.32 o                         
   5 -14   3          7.25         10.38         3.24 o                         
   6 -14   3          8.44          9.74         3.80 o                         
  -5 -13   3         63.57         57.82         8.54 o                         
  -4 -13   3          0.41          7.85         5.99 o                         
  -3 -13   3        147.13        149.02        16.62 o                         
  -2 -13   3         74.30         67.62         6.54 o                         
  -1 -13   3        949.81       1022.79        36.80 o                         
   0 -13   3        227.73        253.41        14.41 o                         
   1 -13   3       2046.12       2283.88        76.19 o                         
   2 -13   3        538.06        547.33        24.37 o                         
   3 -13   3        791.57        787.48        29.17 o                         
   4 -13   3        307.63        282.97        14.17 o                         
   5 -13   3        244.39        286.56        14.17 o                         
   6 -13   3        804.03        890.50        31.56 o                         
   7 -13   3          5.06         18.73         4.61 o                         
  -6 -12   3        267.18        210.22        23.45 o                         
  -5 -12   3         18.58         13.84         4.69 o                         
  -4 -12   3         13.19         13.39         5.01 o                         
  -3 -12   3         61.89         78.73        10.91 o                         
  -2 -12   3        176.10        169.05        18.06 o                         
  -1 -12   3         58.29         58.12         9.25 o                         
   0 -12   3         15.77          8.84         3.47 o                         
   1 -12   3          2.54          0.01         4.16 o                         
   2 -12   3        339.42        366.23        16.46 o                         
   3 -12   3         89.46         94.25         8.57 o                         
   4 -12   3         97.93        130.89        12.43 o                         
   5 -12   3         67.79         82.97         9.80 o                         
   6 -12   3        391.43        413.28        22.48 o                         
   7 -12   3        491.13        521.52        36.44 o                         
  -7 -11   3        394.12        318.19        30.72 o                         
  -6 -11   3         54.44         67.80         5.95 o                         
  -5 -11   3        354.32        351.06        66.71 o                         
  -4 -11   3        241.27        232.90        13.99 o                         
  -3 -11   3        564.77        475.73        21.11 o                         
  -2 -11   3        757.89        808.13        38.48 o                         
  -1 -11   3        389.36        385.23        35.56 o                         
   0 -11   3       2942.22       2928.45        76.29 o                         
   1 -11   3        327.30        276.49        14.10 o                         
   2 -11   3        921.01        870.66        35.42 o                         
   3 -11   3        621.45        612.45        25.68 o                         
   4 -11   3         73.41         88.42        10.82 o                         
   5 -11   3       1456.87       1548.42        65.15 o                         
   6 -11   3         13.14          8.38         5.38 o                         
   7 -11   3        248.25        279.87        25.49 o                         
   8 -11   3          3.20          5.26         3.76 o                         
  -7 -10   3        611.57        558.70        26.57 o                         
  -6 -10   3         81.06         69.67         8.67 o                         
  -5 -10   3        154.73        181.00         9.91 o                         
  -4 -10   3          0.97         12.63         4.49 o                         
  -3 -10   3        189.09        207.33        16.20 o                         
  -2 -10   3       1077.06       1048.30        46.35 o                         
  -1 -10   3       2061.67       2063.95        65.91 o                         
   0 -10   3        217.78        244.79        23.30 o                         
   1 -10   3        693.46        702.22        29.53 o                         
   2 -10   3        100.49         98.00         9.88 o                         
   3 -10   3        226.05        201.64        12.63 o                         
   4 -10   3       2711.98       2517.36       102.04 o                         
   5 -10   3         95.97         81.94         9.47 o                         
   6 -10   3        386.25        388.79        17.56 o                         
   7 -10   3          0.80         -1.00         7.38 o                         
   8 -10   3        274.46        273.93        17.48 o                         
   9 -10   3         60.61         53.01         8.87 o                         
  -8  -9   3        459.43        496.55        23.86 o                         
  -7  -9   3        425.60        460.80        16.96 o                         
  -6  -9   3        132.27        120.71         8.20 o                         
  -5  -9   3       1009.72       1103.39        31.76 o                         
  -4  -9   3        350.91        340.68        18.43 o                         
  -3  -9   3       2637.34       2590.10        86.07 o                         
  -2  -9   3        107.97        147.85        24.84 o                         
  -1  -9   3       2844.14       2653.44        88.72 o                         
   0  -9   3        522.04        499.15        29.75 o                         
   1  -9   3        862.65        778.74        40.09 o                         
   2  -9   3        205.11        152.60         9.32 o                         
   3  -9   3        418.60        397.61        15.06 o                         
   4  -9   3        386.79        302.77        20.54 o                         
   5  -9   3        298.91        300.06        14.98 o                         
   6  -9   3        717.97        806.92        28.68 o                         
   7  -9   3        896.44        927.17        43.62 o                         
   8  -9   3        778.34        805.26        30.82 o                         
   9  -9   3         55.35         53.24         8.76 o                         
  -8  -8   3          2.37          1.34         7.59 o                         
  -7  -8   3         36.11         39.40         4.68 o                         
  -6  -8   3        222.49        184.98        12.00 o                         
  -5  -8   3        258.57        191.03        12.21 o                         
  -4  -8   3        401.76        436.36        24.46 o                         
  -3  -8   3         11.46          5.50         4.08 o                         
  -2  -8   3       3652.45       3819.08       125.21 o                         
  -1  -8   3         49.88         69.82        20.98 o                         
   0  -8   3       1172.04       1115.01        83.78 o                         
   1  -8   3       1329.11       1270.77        92.59 o                         
   2  -8   3       2137.77       2049.96        92.54 o                         
   3  -8   3        583.30        518.31        18.24 o                         
   4  -8   3       1241.28       1126.08        50.76 o                         
   5  -8   3       6947.37       6599.57       166.66 o                         
   6  -8   3        174.14        104.36         8.26 o                         
   7  -8   3       1248.90       1203.41        38.24 o                         
   8  -8   3          0.25          0.24         4.64 o                         
   9  -8   3        184.55        196.06        19.73 o                         
  10  -8   3        299.44        306.24        22.59 o                         
  -9  -7   3         88.18         94.78         8.73 o                         
  -8  -7   3          8.60          5.95         4.15 o                         
  -7  -7   3        713.62        706.79        30.14 o                         
  -6  -7   3         32.93         34.76         4.96 o                         
  -5  -7   3       3197.11       3288.37        97.48 o                         
  -4  -7   3         10.08         25.01        11.21 o                         
  -3  -7   3         71.29         81.65         7.25 o                         
  -2  -7   3       1268.25       1370.36        79.96 o                         
  -1  -7   3         32.59         77.31        20.53 o                         
   0  -7   3       6023.96       6092.73       340.65 o                         
   1  -7   3        621.39        721.00        39.10 o                         
   2  -7   3         31.13         11.50        16.96 o                         
   3  -7   3       1425.99       1093.36       106.30 o                         
   4  -7   3       1210.61       1119.94        34.13 o                         
   5  -7   3        313.13        315.40        13.24 o                         
   6  -7   3        279.51        311.35        19.03 o                         
   7  -7   3        470.71        452.66        17.37 o                         
   8  -7   3        127.82        141.50         9.43 o                         
   9  -7   3         70.57         88.20        13.81 o                         
  10  -7   3          9.89         11.33         6.32 o                         
  -9  -6   3          9.38         12.48         3.50 o                         
  -8  -6   3        317.04        304.60        17.15 o                         
  -7  -6   3        714.20        760.16        24.72 o                         
  -6  -6   3       1432.27       1390.04        44.67 o                         
  -5  -6   3        648.48        523.61        22.76 o                         
  -4  -6   3        252.30        298.55        19.07 o                         
  -3  -6   3       4640.01       4660.60       299.21 o                         
  -2  -6   3       2528.64       2253.30       107.46 o                         
  -1  -6   3       4106.20       4071.83       221.55 o                         
   0  -6   3          3.22         25.86         7.58 o                         
   1  -6   3       1048.83        708.00        33.21 o                         
   2  -6   3       4699.89       4085.76       213.43 o                         
   3  -6   3        132.06         94.30        12.65 o                         
   4  -6   3       4406.73       4264.25       126.25 o                         
   5  -6   3       1118.84       1299.93        35.34 o                         
   6  -6   3       1107.12       1102.03        36.59 o                         
   7  -6   3          1.87          7.38         3.76 o                         
   8  -6   3       1039.18        973.01        34.80 o                         
   9  -6   3         20.56         15.17         8.65 o                         
  10  -6   3        622.59        635.78        41.16 o                         
 -10  -5   3        166.87        125.72        11.00 o                         
  -9  -5   3          1.17          0.87         3.22 o                         
  -8  -5   3       1904.73       1833.16        62.41 o                         
  -7  -5   3        256.50        218.05        10.75 o                         
  -6  -5   3       2062.97       1998.97        50.42 o                         
  -5  -5   3         88.40         65.55         5.27 o                         
  -4  -5   3        369.20        326.53        30.17 o                         
  -3  -5   3        496.42        488.56        34.19 o                         
  -2  -5   3         13.10         32.05         5.38 o                         
  -1  -5   3       9773.23       8612.06       268.72 o                         
   0  -5   3       1777.51       2165.64        98.32 o                         
   1  -5   3       1983.04       1886.15        87.44 o                         
   2  -5   3        852.18        821.38        30.28 o                         
   3  -5   3        111.52        172.37        18.07 o                         
   4  -5   3        285.68        289.85        20.96 o                         
   5  -5   3       1105.13       1161.69        35.82 o                         
   6  -5   3        924.18        896.25        30.79 o                         
   7  -5   3       1239.66       1259.08        32.64 o                         
   8  -5   3        371.44        358.21        22.29 o                         
   9  -5   3        376.13        363.02        29.19 o                         
  10  -5   3         38.52         36.02         6.45 o                         
 -10  -4   3          5.62          7.99         4.78 o                         
  -9  -4   3        580.94        578.26        23.44 o                         
  -8  -4   3        193.49        198.54        13.75 o                         
  -7  -4   3       1247.20       1337.42        41.58 o                         
  -6  -4   3       1354.69       1329.31        40.68 o                         
  -5  -4   3       1986.85       1838.33        63.55 o                         
  -4  -4   3       3749.39       4182.64       117.65 o                         
  -3  -4   3        499.54        601.65        28.99 o                         
  -2  -4   3       1902.65       2173.46        76.10 o                         
  -1  -4   3       2360.61       2205.12       119.79 o                         
   0  -4   3      28979.56      26434.66       987.89 o                         
   1  -4   3        386.38        282.48        14.15 o                         
   2  -4   3        944.71        890.67        30.76 o                         
   3  -4   3        242.91        286.71        33.00 o                         
   4  -4   3        106.42        109.91        15.21 o                         
   5  -4   3       4405.99       4887.70       201.74 o                         
   6  -4   3        523.29        543.13        19.10 o                         
   7  -4   3       3966.84       4156.42       108.86 o                         
   8  -4   3          2.13          8.01         4.31 o                         
   9  -4   3        352.99        390.23        26.80 o                         
  10  -4   3        194.04        172.54        31.97 o                         
 -10  -3   3          2.54          1.35         4.09 o                         
  -9  -3   3        183.56        202.66        12.07 o                         
  -8  -3   3         26.12         18.68         4.57 o                         
  -7  -3   3         39.18         32.93         5.34 o                         
  -6  -3   3        268.60        352.18        10.96 o                         
  -5  -3   3          8.03         31.49         8.42 o                         
  -4  -3   3          0.68         63.02         6.95 o                         
  -3  -3   3         65.26         52.40         9.89 o                         
  -2  -3   3      37256.35      36319.29      1093.35 o                         
  -1  -3   3         27.17         32.09         7.20 o                         
   0  -3   3       3267.55       2917.64       119.95 o                         
   1  -3   3      19246.79      18525.93       526.71 o                         
   2  -3   3         75.24        121.62        14.50 o                         
   3  -3   3         78.04         94.95        10.10 o                         
   4  -3   3       3729.16       4085.64       168.30 o                         
   5  -3   3        691.26        633.06        45.22 o                         
   6  -3   3       2192.38       2195.59        59.56 o                         
   7  -3   3          3.48         -1.74         3.99 o                         
   8  -3   3        380.96        338.08        16.86 o                         
   9  -3   3        174.15        180.69        12.46 o                         
  10  -3   3          0.64         -0.38         3.42 o                         
 -10  -2   3        418.86        436.12        22.39 o                         
  -9  -2   3          6.16          5.99         3.33 o                         
  -8  -2   3       2668.22       2863.82       108.55 o                         
  -7  -2   3       1069.31        937.26        29.91 o                         
  -6  -2   3       5160.46       4690.30        97.06 o                         
  -5  -2   3       1968.92       2025.92        71.84 o                         
  -4  -2   3        900.23       1047.60        35.05 o                         
  -3  -2   3        160.99        140.90        16.24 o                         
  -2  -2   3         24.73         61.38         9.32 o                         
  -1  -2   3       9959.73       9067.56       274.57 o                         
   0  -2   3        185.84        173.51        23.25 o                         
   1  -2   3       1666.68       1549.35        53.64 o                         
   2  -2   3         96.01        100.37        10.63 o                         
   3  -2   3         17.30         37.06         7.32 o                         
   4  -2   3       4059.63       4868.17       158.64 o                         
   5  -2   3       5695.22       6953.45       225.69 o                         
   6  -2   3        840.08        886.53        26.69 o                         
   7  -2   3        104.22         90.49         7.05 o                         
   8  -2   3          8.55          7.93         4.67 o                         
   9  -2   3         89.98        109.26         9.70 o                         
  10  -2   3        101.01         93.86         8.26 o                         
 -10  -1   3        207.00        204.10        17.49 o                         
  -9  -1   3        551.69        602.51        29.63 o                         
  -8  -1   3        929.06        947.35        26.49 o                         
  -7  -1   3       1487.36       1507.28        35.16 o                         
  -6  -1   3        532.95        464.76        14.69 o                         
  -5  -1   3        446.81        574.48        54.98 o                         
  -4  -1   3       1007.49        882.37        28.77 o                         
  -3  -1   3        903.31       1008.63        33.99 o                         
  -2  -1   3       1407.56       1621.65        68.29 o                         
  -1  -1   3       2450.14       2452.11       133.31 o                         
   0  -1   3       1808.56       1856.74        60.26 o                         
   1  -1   3       4721.83       4503.54       139.03 o                         
   2  -1   3       1419.78       1668.74        56.21 o                         
   3  -1   3       6964.28       8055.06       250.81 o                         
   4  -1   3        160.73        257.58        17.63 o                         
   5  -1   3       4932.89       5700.03       188.16 o                         
   6  -1   3         23.52         21.33         5.99 o                         
   7  -1   3       1624.79       1712.98        50.08 o                         
   8  -1   3         23.36          8.89         3.93 o                         
   9  -1   3        683.00        712.43        34.60 o                         
  10  -1   3         99.99        112.67        13.66 o                         
 -11   0   3        230.87        225.48        18.41 o                         
 -10   0   3         44.07         38.90         9.52 o                         
  -9   0   3       1970.16       1998.78       116.65 o                         
  -8   0   3        227.80        164.89         8.47 o                         
  -7   0   3         12.19          9.00         3.16 o                         
  -6   0   3        765.98        621.45        18.55 o                         
  -5   0   3       1551.48       1650.41        83.25 o                         
  -4   0   3        318.09        263.18        57.82 o                         
  -3   0   3       5981.44       7179.86       276.19 o                         
  -2   0   3       3861.72       4370.15       169.74 o                         
  -1   0   3       1036.16       1331.12        51.14 o                         
   0   0   3      35832.34      37425.08      1942.09 o                         
   1   0   3      43419.46      45401.00      2352.06 o                         
   2   0   3       1054.92        973.06        43.99 o                         
   3   0   3       1515.77       1735.23        75.50 o                         
   4   0   3       1561.75       1868.04       129.25 o                         
   5   0   3       5450.15       6028.35       242.52 o                         
   6   0   3       1547.32       1833.56        95.09 o                         
   7   0   3       1502.57       1567.13        47.14 o                         
   8   0   3         10.80          7.54         3.62 o                         
   9   0   3        227.64        242.45        12.46 o                         
  10   0   3        149.15        143.25        12.18 o                         
 -11   1   3          2.77          1.54         3.99 o                         
 -10   1   3        358.43        362.30        21.63 o                         
  -9   1   3          1.86         10.06         3.57 o                         
  -8   1   3        423.21        438.86        19.65 o                         
  -7   1   3        710.01        641.77        19.05 o                         
  -6   1   3        592.67        589.78        15.30 o                         
  -5   1   3        755.79        963.07        51.15 o                         
  -4   1   3       5152.98       5849.30       227.73 o                         
  -3   1   3      14397.48      14731.20       548.95 o                         
  -2   1   3       2240.55       2134.78        84.52 o                         
  -1   1   3      12379.22      12645.14       380.48 o                         
   0   1   3       8311.86       7690.15       233.27 o                         
   1   1   3       2652.52       2429.06       111.13 o                         
   2   1   3       9073.92       9281.73       490.48 o                         
   3   1   3        448.38        700.46        54.49 o                         
   4   1   3       8017.96       8496.29       467.89 o                         
   5   1   3         81.88         64.43        20.90 o                         
   6   1   3       1647.64       1601.29        74.65 o                         
   7   1   3         73.94         84.04         9.45 o                         
   8   1   3        135.84        122.21         9.92 o                         
   9   1   3        118.92        148.21        11.81 o                         
  10   1   3         17.67         23.30         6.04 o                         
 -11   2   3        414.61        374.21        35.64 o                         
 -10   2   3        527.52        500.82        30.14 o                         
  -9   2   3        263.80        229.39        18.74 o                         
  -8   2   3        281.05        333.95        12.29 o                         
  -7   2   3        285.00        274.62        10.46 o                         
  -6   2   3       3265.08       2951.69        64.07 o                         
  -5   2   3       2295.51       2628.13        93.70 o                         
  -4   2   3         50.65         44.84         7.38 o                         
  -3   2   3       2015.54       2967.52       121.44 o                         
  -2   2   3       3176.47       3283.96       105.65 o                         
  -1   2   3      15022.84      13533.21       504.11 o                         
   0   2   3       4117.42       4175.00       157.23 o                         
   1   2   3        130.36        124.28         8.73 o                         
   2   2   3       3663.09       3750.00       206.56 o                         
   3   2   3        918.23        845.96        59.28 o                         
   4   2   3         91.57         79.56        10.92 o                         
   5   2   3        146.97        147.07         9.52 o                         
   6   2   3          0.82         -2.45         5.38 o                         
   7   2   3        330.25        361.59        39.94 o                         
   8   2   3        420.79        468.46        24.57 o                         
   9   2   3          5.30         10.22         5.37 o                         
  10   2   3        119.53        124.21        14.58 o                         
 -10   3   3        166.19        145.66        17.90 o                         
  -9   3   3       1054.49       1045.05        48.25 o                         
  -8   3   3        625.17        693.68        18.47 o                         
  -7   3   3       1387.61       1511.57        33.28 o                         
  -6   3   3         27.15         23.73         3.94 o                         
  -5   3   3         10.20         49.15        12.07 o                         
  -4   3   3       9575.41       9621.43       300.66 o                         
  -3   3   3        345.92        474.77        27.90 o                         
  -2   3   3       5176.71       6200.02       338.61 o                         
  -1   3   3        885.93        859.02        33.61 o                         
   0   3   3       4695.61       4162.92       225.10 o                         
   1   3   3       1827.09       1606.77        55.85 o                         
   2   3   3        932.29        988.13        47.90 o                         
   3   3   3        927.27        913.84        32.43 o                         
   4   3   3         98.90        108.03        10.11 o                         
   5   3   3       1967.26       1878.73        82.47 o                         
   6   3   3         35.71         58.96         7.57 o                         
   7   3   3        976.03        994.05        37.52 o                         
   8   3   3        152.36        135.03        16.76 o                         
   9   3   3        231.94        233.23        15.67 o                         
  10   3   3        106.42        111.23         8.75 o                         
 -10   4   3          2.30          6.78         4.77 o                         
  -9   4   3        479.14        488.25        21.40 o                         
  -8   4   3        137.20         92.28        10.14 o                         
  -7   4   3       1773.71       1846.63        47.15 o                         
  -6   4   3        248.14        220.10         8.60 o                         
  -5   4   3        628.55        720.98        45.21 o                         
  -4   4   3        404.97        463.38        83.74 o                         
  -3   4   3       1741.22       1646.93        75.73 o                         
  -2   4   3        450.04        320.92        39.30 o                         
  -1   4   3       1405.44       1327.16        55.13 o                         
   0   4   3        586.77        482.04        36.81 o                         
   1   4   3       4473.64       4646.97       126.81 o                         
   2   4   3         87.38        100.29         6.22 o                         
   3   4   3        921.91       1001.57        39.13 o                         
   4   4   3       1748.30       1891.16        57.57 o                         
   5   4   3        503.20        490.99        21.10 o                         
   6   4   3       1434.87       1567.35        66.38 o                         
   7   4   3        388.49        426.07        19.50 o                         
   8   4   3        264.54        187.61        30.32 o                         
   9   4   3        125.14        110.19         8.76 o                         
 -10   5   3          9.91         10.30         5.03 o                         
  -9   5   3         47.75         36.58         4.82 o                         
  -8   5   3        694.19        686.05        19.72 o                         
  -7   5   3          7.86         28.69         3.64 o                         
  -6   5   3       1376.69       1359.83        32.57 o                         
  -5   5   3        691.83        683.12        35.09 o                         
  -4   5   3       1844.66       1701.31        84.10 o                         
  -3   5   3       2102.82       2696.02       177.85 o                         
  -2   5   3        468.58        387.01        33.01 o                         
  -1   5   3       9950.53       8827.96       321.01 o                         
   0   5   3        331.81        430.98        36.29 o                         
   1   5   3       3818.95       3751.03       119.66 o                         
   2   5   3       1448.63       1464.55        41.03 o                         
   3   5   3         47.40         50.23         5.99 o                         
   4   5   3       1219.45       1099.78        30.93 o                         
   5   5   3          3.04          5.02         4.28 o                         
   6   5   3       2119.13       2055.73        80.57 o                         
   7   5   3        205.94        196.83        13.34 o                         
   8   5   3        240.90        232.18        13.14 o                         
   9   5   3        126.99        118.09         7.60 o                         
 -10   6   3         98.06         90.51        12.09 o                         
  -9   6   3          5.67          7.66         3.92 o                         
  -8   6   3       1597.42       1652.64        56.36 o                         
  -7   6   3       1100.56        970.89        36.08 o                         
  -6   6   3         84.98         62.74         6.89 o                         
  -5   6   3         10.48         39.60         5.91 o                         
  -4   6   3       1835.81       1793.94        70.23 o                         
  -3   6   3       4651.06       4343.96       281.55 o                         
  -2   6   3       1635.08       1590.25        69.89 o                         
  -1   6   3       2776.66       2548.63        85.99 o                         
   0   6   3       6413.35       6420.81       246.27 o                         
   1   6   3        972.98       1048.76        34.90 o                         
   2   6   3        105.76        173.74        10.27 o                         
   3   6   3        152.42        115.68         6.69 o                         
   4   6   3       1245.74       1242.61        37.74 o                         
   5   6   3       2537.63       2464.09        88.82 o                         
   6   6   3         47.77         58.31        10.39 o                         
   7   6   3        981.00        947.46        43.86 o                         
   8   6   3         55.24         24.11        15.23 o                         
   9   6   3        200.18        194.22        11.03 o                         
 -10   7   3          8.92          3.91         5.29 o                         
  -9   7   3       1976.34       1930.47        63.50 o                         
  -8   7   3        210.84        248.19        15.93 o                         
  -7   7   3        139.71        191.97        15.51 o                         
  -6   7   3        538.77        560.50        23.25 o                         
  -5   7   3         15.04         34.64         6.70 o                         
  -4   7   3       3212.36       2747.85        84.64 o                         
  -3   7   3         69.12         79.79         9.07 o                         
  -2   7   3       3263.57       3032.38        93.43 o                         
  -1   7   3        461.63        424.64        27.42 o                         
   0   7   3       3116.53       2893.03        98.61 o                         
   1   7   3          5.78         16.53         4.93 o                         
   2   7   3        252.22        231.08        10.88 o                         
   3   7   3        101.53         81.59         6.09 o                         
   4   7   3       1950.37       1927.11        54.77 o                         
   5   7   3        729.02        659.76        25.40 o                         
   6   7   3        260.01        242.52        18.97 o                         
   7   7   3         40.60         44.70        10.53 o                         
   8   7   3         33.56         26.11         5.53 o                         
  -9   8   3        775.15        741.12        33.06 o                         
  -8   8   3         56.79         62.43         7.37 o                         
  -7   8   3        229.21        220.31        12.55 o                         
  -6   8   3        295.56        336.04        23.05 o                         
  -5   8   3        370.90        346.86        17.43 o                         
  -4   8   3        471.32        449.90        22.53 o                         
  -3   8   3        429.94        367.23        20.15 o                         
  -2   8   3          7.07         20.92         4.36 o                         
  -1   8   3       1076.63       1040.27        37.21 o                         
   0   8   3        227.11        272.21         9.77 o                         
   1   8   3       3745.02       3828.32       101.16 o                         
   2   8   3          0.40          2.40         4.55 o                         
   3   8   3        503.80        536.41        17.86 o                         
   4   8   3       2207.11       2047.27        57.88 o                         
   5   8   3         16.85         19.70         4.79 o                         
   6   8   3        963.19       1024.69        53.02 o                         
   7   8   3         20.10         30.41         8.44 o                         
   8   8   3         15.32          9.97         3.09 o                         
  -9   9   3         71.20         63.09         7.65 o                         
  -8   9   3        248.00        232.94        16.63 o                         
  -7   9   3         75.10         55.06         7.53 o                         
  -6   9   3       1215.01       1090.86        46.12 o                         
  -5   9   3        175.38        122.96         9.13 o                         
  -4   9   3       1218.87       1185.09        34.25 o                         
  -3   9   3       1319.70       1130.41        39.91 o                         
  -2   9   3         38.43         14.58         6.72 o                         
  -1   9   3       4439.30       4461.29       112.67 o                         
   0   9   3        154.50        155.75         7.33 o                         
   1   9   3        198.70        232.49        11.16 o                         
   2   9   3        480.63        435.75        19.98 o                         
   3   9   3          4.39          1.81         3.08 o                         
   4   9   3       1316.95       1387.77        48.37 o                         
   5   9   3         26.52         24.98         4.75 o                         
   6   9   3         35.98         52.40        13.73 o                         
   7   9   3        210.40        175.35        15.45 o                         
  -8  10   3        163.08        175.64        12.83 o                         
  -7  10   3       1079.03       1086.13        40.18 o                         
  -6  10   3        389.36        399.80        19.01 o                         
  -5  10   3         40.08         47.36         8.94 o                         
  -4  10   3       1488.64       1511.62        41.36 o                         
  -3  10   3         19.66         25.25         5.64 o                         
  -2  10   3       4557.38       4339.58       138.50 o                         
  -1  10   3        673.48        645.18        23.16 o                         
   0  10   3        829.69        906.66        23.59 o                         
   1  10   3        109.57        131.92         7.40 o                         
   2  10   3          5.62         25.28         5.65 o                         
   3  10   3        180.35        100.53        10.09 o                         
   4  10   3        196.93        206.40        15.80 o                         
   5  10   3        338.52        308.72        25.65 o                         
   6  10   3          7.23          2.00         5.33 o                         
  -8  11   3        155.34        147.01        14.49 o                         
  -7  11   3        340.96        357.87        14.51 o                         
  -6  11   3        362.92        368.50        34.38 o                         
  -5  11   3          2.17          7.05         5.71 o                         
  -4  11   3         56.16         48.69         9.80 o                         
  -3  11   3         93.83         70.12         6.31 o                         
  -2  11   3        787.33        858.51        38.57 o                         
  -1  11   3         81.95         79.06         6.39 o                         
   0  11   3        437.19        464.36        24.88 o                         
   1  11   3         65.86         59.35         7.91 o                         
   2  11   3          2.75         11.25         3.23 o                         
   3  11   3          8.34         12.28         4.06 o                         
   4  11   3        209.73        184.95        13.83 o                         
   5  11   3          0.99         11.49         5.81 o                         
  -7  12   3        133.77        124.38        12.63 o                         
  -6  12   3         26.63         32.15         5.54 o                         
  -5  12   3        166.24        192.53        14.40 o                         
  -4  12   3        103.73         76.24         7.11 o                         
  -3  12   3       1199.33       1194.76        42.81 o                         
  -2  12   3        189.11        165.63         8.43 o                         
  -1  12   3        179.59        217.76         8.95 o                         
   0  12   3          0.01         -1.74         3.24 o                         
   1  12   3        805.21        826.49        36.83 o                         
   2  12   3        363.61        366.36        34.74 o                         
   3  12   3        224.20        206.98        13.25 o                         
   4  12   3        241.28        211.27        17.79 o                         
  -6  13   3        325.74        305.67        20.58 o                         
  -5  13   3         11.04         17.58         4.63 o                         
  -4  13   3         10.21         16.54         4.79 o                         
  -3  13   3         93.60         93.33         6.57 o                         
  -2  13   3        158.99        147.86         8.43 o                         
  -1  13   3         96.96         96.33         6.73 o                         
   0  13   3        409.22        452.13        19.68 o                         
   1  13   3          5.61         16.57         5.08 o                         
   2  13   3         11.01          6.15         5.56 o                         
   3  13   3         70.44         73.65         9.09 o                         
  -4  14   3        433.13        407.25        27.66 o                         
  -3  14   3         10.32          7.20         2.74 o                         
  -2  14   3        228.70        257.56        12.66 o                         
  -1  14   3         12.94          8.69         3.37 o                         
   0  14   3        426.83        482.56        22.38 o                         
   1  14   3        438.05        474.87        22.60 o                         
  -2 -15   4         98.01        122.74         8.77 o                         
  -1 -15   4          0.16         -1.69         2.91 o                         
   0 -15   4        662.82        729.95        26.35 o                         
   1 -15   4          4.52          8.69         4.21 o                         
   2 -15   4        573.80        730.23        32.58 o                         
   3 -15   4        144.94        176.96         9.62 o                         
   4 -15   4          1.68          7.09         3.10 o                         
  -4 -14   4        239.90        214.80        12.03 o                         
  -3 -14   4         54.34         41.40         5.84 o                         
  -2 -14   4          8.89         10.48         4.52 o                         
  -1 -14   4        302.96        322.99        24.61 o                         
   0 -14   4          7.89         20.03         5.86 o                         
   1 -14   4        486.15        555.91        27.73 o                         
   2 -14   4         22.79         20.38         8.80 o                         
   3 -14   4        679.43        744.23        34.42 o                         
   4 -14   4         71.95         98.12         9.42 o                         
   5 -14   4        327.54        381.68        16.68 o                         
   6 -14   4         10.78          2.82         3.81 o                         
  -5 -13   4          3.67         11.36         5.24 o                         
  -4 -13   4        351.94        332.65        26.00 o                         
  -3 -13   4          4.83         11.59         4.34 o                         
  -2 -13   4         14.91         23.56         4.45 o                         
  -1 -13   4        570.33        667.03        31.98 o                         
   0 -13   4         53.72         63.96         6.67 o                         
   1 -13   4        879.82        892.23        33.03 o                         
   2 -13   4         73.86         61.02        11.19 o                         
   3 -13   4        190.98        262.77        19.31 o                         
   4 -13   4        514.40        532.34        27.26 o                         
   5 -13   4          9.25          1.12         5.03 o                         
   6 -13   4        374.57        405.76        20.72 o                         
   7 -13   4        309.66        330.40        23.80 o                         
  -6 -12   4         13.40         15.34         4.79 o                         
  -5 -12   4        751.15        790.21        55.25 o                         
  -4 -12   4        135.90        129.05        13.89 o                         
  -3 -12   4        558.75        566.44        37.40 o                         
  -2 -12   4        143.18        108.52        12.22 o                         
  -1 -12   4        567.39        612.37        22.81 o                         
   0 -12   4       1543.10       1558.62        48.69 o                         
   1 -12   4          0.46          2.65         3.75 o                         
   2 -12   4        804.54        912.95        41.39 o                         
   3 -12   4         29.09         25.73         5.86 o                         
   4 -12   4        770.26        832.07        32.93 o                         
   5 -12   4        891.45        914.73        31.91 o                         
   6 -12   4         62.29         44.39         5.59 o                         
   7 -12   4        716.08        786.57        38.22 o                         
  -7 -11   4        340.38        287.26        14.45 o                         
  -6 -11   4        103.03         98.54        14.13 o                         
  -5 -11   4        354.66        361.18        19.88 o                         
  -4 -11   4        317.31        285.98        24.67 o                         
  -3 -11   4         18.46         17.02         4.45 o                         
  -2 -11   4        295.39        274.30        20.71 o                         
  -1 -11   4         55.12         55.55         9.75 o                         
   0 -11   4        805.23        754.51        33.86 o                         
   1 -11   4        186.88        147.57        10.30 o                         
   2 -11   4        106.01         87.40         9.33 o                         
   3 -11   4       1086.09       1001.04        32.43 o                         
   4 -11   4          2.73         11.05         4.86 o                         
   5 -11   4        338.91        347.42        16.51 o                         
   6 -11   4         13.57         16.69         4.93 o                         
   7 -11   4         18.16         15.61         5.74 o                         
   8 -11   4        290.81        318.04        20.13 o                         
  -7 -10   4          6.01          8.42         4.57 o                         
  -6 -10   4       1261.65       1327.75        56.56 o                         
  -5 -10   4        148.01        143.41        19.90 o                         
  -4 -10   4         41.00         44.67        11.93 o                         
  -3 -10   4        104.99        120.27         9.57 o                         
  -2 -10   4       1825.68       1698.93        77.89 o                         
  -1 -10   4       3414.24       3465.01       103.34 o                         
   0 -10   4        224.95        192.29        12.89 o                         
   1 -10   4        781.94        763.00        27.86 o                         
   2 -10   4        124.04         97.12         8.43 o                         
   3 -10   4       1194.21       1290.45        39.52 o                         
   4 -10   4         32.68         52.03         6.61 o                         
   5 -10   4         67.72         65.38         6.88 o                         
   6 -10   4        136.32        131.50         9.03 o                         
   7 -10   4          3.49          5.55         5.57 o                         
   8 -10   4        522.55        577.08        24.91 o                         
   9 -10   4        122.38         83.34         6.37 o                         
  -8  -9   4        316.56        315.77        17.05 o                         
  -7  -9   4         56.22         54.97         8.03 o                         
  -6  -9   4        115.66        129.09         9.48 o                         
  -5  -9   4         48.06         53.89         6.45 o                         
  -4  -9   4        416.91        476.12        22.81 o                         
  -3  -9   4         42.54         50.61         5.79 o                         
  -2  -9   4       1186.12       1239.23        42.54 o                         
  -1  -9   4         27.64         50.15         6.95 o                         
   0  -9   4       2169.45       2097.28        73.53 o                         
   1  -9   4        595.28        590.23        22.61 o                         
   2  -9   4       2047.65       1999.56        59.22 o                         
   3  -9   4       1468.59       1465.05        43.32 o                         
   4  -9   4        843.40        771.83        26.69 o                         
   5  -9   4        309.05        266.55        12.98 o                         
   6  -9   4        283.79        303.53        23.00 o                         
   7  -9   4       2357.97       2248.65        73.95 o                         
   8  -9   4         13.35         19.64         5.98 o                         
   9  -9   4        689.72        652.84        66.37 o                         
  -8  -8   4         89.61         68.57         9.63 o                         
  -7  -8   4        579.06        501.15        18.55 o                         
  -6  -8   4          1.68          0.72         3.10 o                         
  -5  -8   4        598.57        563.74        22.21 o                         
  -4  -8   4        142.65        148.07         8.69 o                         
  -3  -8   4       1955.61       1993.69        63.42 o                         
  -2  -8   4       3093.01       3093.98       133.10 o                         
  -1  -8   4        438.46        470.54        26.07 o                         
   0  -8   4       4204.99       3980.63       165.28 o                         
   1  -8   4        493.74        361.23        32.81 o                         
   2  -8   4      11475.89      11251.76       308.85 o                         
   3  -8   4         61.47         58.12         5.85 o                         
   4  -8   4        909.55        936.62        33.03 o                         
   5  -8   4        657.09        658.16        26.21 o                         
   6  -8   4       1029.29       1109.29        36.29 o                         
   7  -8   4       2485.97       2474.71        70.10 o                         
   8  -8   4          8.23          6.32         4.24 o                         
   9  -8   4        143.56        164.27        17.56 o                         
  -9  -7   4          1.03          6.28         3.31 o                         
  -8  -7   4        356.10        318.82        19.78 o                         
  -7  -7   4        195.92        222.45        10.49 o                         
  -6  -7   4       1504.86       1518.99        37.43 o                         
  -5  -7   4        395.24        353.14        12.66 o                         
  -4  -7   4       1174.51       1157.05        31.92 o                         
  -3  -7   4        214.42        234.24        16.50 o                         
  -2  -7   4       2776.56       2916.98       113.88 o                         
  -1  -7   4       5434.51       5190.23       166.68 o                         
   0  -7   4        826.29        920.72       128.88 o                         
   1  -7   4       1990.53       1738.65        67.69 o                         
   2  -7   4       1969.97       1854.29        99.59 o                         
   3  -7   4        169.40        135.00        35.78 o                         
   4  -7   4       2803.21       2860.67        69.98 o                         
   5  -7   4        184.95        219.21        10.88 o                         
   6  -7   4        669.04        626.39        21.65 o                         
   7  -7   4        398.23        358.86        16.46 o                         
   8  -7   4        103.10        121.32        22.18 o                         
   9  -7   4         23.03         37.63        10.55 o                         
  10  -7   4        390.52        406.41        27.88 o                         
  -9  -6   4         76.24         48.85         5.46 o                         
  -8  -6   4        496.57        448.35        15.74 o                         
  -7  -6   4         31.18         32.45         5.88 o                         
  -6  -6   4       2004.56       2081.77        70.77 o                         
  -5  -6   4         24.20         30.30         3.65 o                         
  -4  -6   4       3032.41       3077.95        80.69 o                         
  -3  -6   4       2650.04       2830.60       129.28 o                         
  -2  -6   4       3113.35       3574.84       121.77 o                         
  -1  -6   4       1735.30       1692.53        61.86 o                         
   0  -6   4       2084.97       2212.47        93.31 o                         
   1  -6   4       1192.49       1115.48        46.51 o                         
   2  -6   4        577.82        573.48        22.98 o                         
   3  -6   4       2871.87       2362.19       113.78 o                         
   4  -6   4        437.15        473.33        39.67 o                         
   5  -6   4        165.39        186.49         9.01 o                         
   6  -6   4          4.13          6.78         4.21 o                         
   7  -6   4         19.47         40.55         5.06 o                         
   8  -6   4        426.55        471.30        24.61 o                         
   9  -6   4        611.57        614.21        42.25 o                         
  10  -6   4        167.45        157.06        14.89 o                         
 -10  -5   4         97.02         72.83         4.75 o                         
  -9  -5   4        520.27        496.92        19.37 o                         
  -8  -5   4        171.51        186.88        10.43 o                         
  -7  -5   4        262.51        249.43        13.90 o                         
  -6  -5   4        123.46        138.57        10.64 o                         
  -5  -5   4        948.19        913.62        23.93 o                         
  -4  -5   4        245.80        271.34        17.33 o                         
  -3  -5   4       1192.93       1323.38        68.95 o                         
  -2  -5   4        257.37        272.76        41.53 o                         
  -1  -5   4          1.85         26.30         9.19 o                         
   0  -5   4       1423.65       1255.50        83.49 o                         
   1  -5   4        831.38        919.52        50.27 o                         
   2  -5   4       3297.15       3382.73       114.52 o                         
   3  -5   4       2064.76       2084.77        76.98 o                         
   4  -5   4       7404.46       7676.65       236.86 o                         
   5  -5   4        237.05        209.60        11.20 o                         
   6  -5   4         45.12         67.96         7.01 o                         
   7  -5   4       1011.86       1050.29        31.41 o                         
   8  -5   4        138.47        115.91         8.47 o                         
   9  -5   4       1700.25       1716.75        69.57 o                         
  10  -5   4        100.78         74.01         9.96 o                         
 -10  -4   4          1.40          0.64         3.60 o                         
  -9  -4   4        352.47        311.08        12.13 o                         
  -8  -4   4        701.16        650.83        22.22 o                         
  -7  -4   4       1406.35       1416.62        43.61 o                         
  -6  -4   4         37.66         43.98         4.69 o                         
  -5  -4   4       2726.10       2863.87        61.64 o                         
  -4  -4   4       4163.84       4432.54       143.64 o                         
  -3  -4   4        165.40        132.67        13.12 o                         
  -2  -4   4       8723.78       8438.83       325.10 o                         
  -1  -4   4       5933.30       5553.88       217.32 o                         
   0  -4   4       4034.53       3634.13       203.57 o                         
   1  -4   4       6427.62       5522.84       174.68 o                         
   2  -4   4      14201.49      14056.29       373.00 o                         
   3  -4   4       2893.10       3003.38       102.78 o                         
   4  -4   4         94.05        101.17        16.97 o                         
   5  -4   4         98.03         91.10        36.47 o                         
   6  -4   4        797.12        769.47        29.03 o                         
   7  -4   4        779.54        768.37        28.05 o                         
   8  -4   4        451.98        420.39        17.62 o                         
   9  -4   4          0.12          3.72         4.02 o                         
  10  -4   4        151.22        122.83         8.96 o                         
 -10  -3   4          7.01          6.04         4.39 o                         
  -9  -3   4         66.89         74.79         6.85 o                         
  -8  -3   4         18.94         17.95         4.47 o                         
  -7  -3   4        728.56        784.50        25.37 o                         
  -6  -3   4       8715.41       8322.14       181.17 o                         
  -5  -3   4         16.31          0.07         4.67 o                         
  -4  -3   4        707.51        734.99        31.08 o                         
  -3  -3   4       1289.50       1546.87        53.94 o                         
  -2  -3   4       8694.42       8744.20       271.85 o                         
  -1  -3   4      10513.13       9825.82       433.29 o                         
   0  -3   4         53.25         45.63         9.72 o                         
   1  -3   4       6401.85       6681.89       265.71 o                         
   2  -3   4         90.85         97.10        11.89 o                         
   3  -3   4       3509.45       3920.97       129.64 o                         
   4  -3   4        157.55        165.91        24.97 o                         
   5  -3   4        168.03         82.30        12.68 o                         
   6  -3   4        834.94        900.02        34.62 o                         
   7  -3   4        120.05        100.89         8.28 o                         
   8  -3   4       1158.53       1201.31        42.71 o                         
   9  -3   4         17.27         29.78         5.42 o                         
  10  -3   4        114.97        115.12        13.25 o                         
 -10  -2   4         14.46         15.42         4.81 o                         
  -9  -2   4         34.00         42.44         5.49 o                         
  -8  -2   4       2061.97       1932.18        82.47 o                         
  -7  -2   4        109.62        128.30         7.97 o                         
  -6  -2   4       1543.51       1725.58        42.22 o                         
  -5  -2   4       2941.78       2816.28       117.19 o                         
  -4  -2   4         18.78          5.63         6.16 o                         
  -3  -2   4        479.54        463.49        28.70 o                         
  -2  -2   4        336.96        490.31        27.77 o                         
  -1  -2   4       1198.96       1310.75        55.56 o                         
   0  -2   4        104.40        127.34         8.17 o                         
   1  -2   4       1284.16       1207.16        52.39 o                         
   2  -2   4        328.49        449.57        20.26 o                         
   3  -2   4        917.37       1151.61        44.45 o                         
   4  -2   4        518.75        717.13        33.71 o                         
   5  -2   4       1583.69       1644.14        66.27 o                         
   6  -2   4        124.82         91.55         7.16 o                         
   7  -2   4       1056.62       1093.82        35.91 o                         
   8  -2   4          5.46          2.28         3.57 o                         
   9  -2   4        918.00       1038.92        62.70 o                         
  10  -2   4         14.59         18.48         6.91 o                         
 -10  -1   4         69.50         58.00         8.54 o                         
  -9  -1   4        507.00        546.11        20.14 o                         
  -8  -1   4         53.22         53.49         6.17 o                         
  -7  -1   4       2323.59       2222.87        67.18 o                         
  -6  -1   4       1937.13       1939.17        47.43 o                         
  -5  -1   4        706.97        908.51        76.32 o                         
  -4  -1   4         62.27         66.62        18.35 o                         
  -3  -1   4       1246.11       1343.55        58.65 o                         
  -2  -1   4       5558.01       5265.62       203.11 o                         
  -1  -1   4      12266.25      11955.37       366.44 o                         
   0  -1   4       3517.01       3129.22       102.58 o                         
   1  -1   4        183.11        318.57        12.44 o                         
   2  -1   4        562.31        471.17        20.24 o                         
   3  -1   4       2304.77       2777.91        92.98 o                         
   4  -1   4       4167.57       4662.95       152.86 o                         
   5  -1   4       3273.77       3413.98       126.47 o                         
   6  -1   4        643.99        780.68        31.69 o                         
   7  -1   4       4159.21       4295.36       136.40 o                         
   8  -1   4         13.74          5.42         5.68 o                         
   9  -1   4        465.03        482.72        26.80 o                         
  10  -1   4          1.96          0.88         3.68 o                         
 -10   0   4          2.08          6.28         6.90 o                         
  -9   0   4          7.99          2.41         6.74 o                         
  -8   0   4        269.69        292.22        20.72 o                         
  -7   0   4        687.21        748.36        24.98 o                         
  -6   0   4        854.52        716.34        18.75 o                         
  -5   0   4       3927.27       4171.67       140.52 o                         
  -4   0   4       3131.22       3399.52       114.17 o                         
  -3   0   4        577.12        418.88        23.40 o                         
  -2   0   4         40.25         63.21         9.90 o                         
  -1   0   4       5103.99       5109.88       200.36 o                         
   0   0   4       3244.00       3605.49       196.23 o                         
   1   0   4      11178.70      10696.95       680.87 o                         
   2   0   4       2234.61       1721.27        97.95 o                         
   3   0   4       4046.47       4405.32       174.33 o                         
   4   0   4       4222.17       4750.26       212.85 o                         
   5   0   4         30.78         65.75         7.78 o                         
   6   0   4       2136.51       2134.12       115.39 o                         
   7   0   4        397.94        410.56        21.62 o                         
   8   0   4         91.64         96.68        11.42 o                         
   9   0   4          7.82          4.34         8.88 o                         
  10   0   4          7.85         12.30         6.22 o                         
 -10   1   4        113.64        125.14        17.92 o                         
  -9   1   4        428.29        431.40        19.86 o                         
  -8   1   4        484.28        441.52        16.99 o                         
  -7   1   4        885.78        799.13        25.89 o                         
  -6   1   4       6235.79       6643.69       119.08 o                         
  -5   1   4        496.29        436.38        23.83 o                         
  -4   1   4        923.58        913.36        33.26 o                         
  -3   1   4       4277.82       4901.33       189.53 o                         
  -2   1   4        688.90        678.63        26.74 o                         
  -1   1   4       5203.80       4988.52       164.20 o                         
   0   1   4      12148.42      11845.10       627.78 o                         
   1   1   4      11639.27      12299.83       517.71 o                         
   2   1   4        105.68        158.03        24.29 o                         
   3   1   4       3537.15       3474.62       204.47 o                         
   4   1   4       7085.36       7411.70       415.97 o                         
   5   1   4         51.34         64.23         8.57 o                         
   6   1   4        715.83        848.99        34.11 o                         
   7   1   4        259.64        277.41        18.99 o                         
   8   1   4         33.91         50.30        10.46 o                         
   9   1   4        727.36        801.56        36.48 o                         
  10   1   4         68.10         64.18         7.71 o                         
 -10   2   4        168.65        100.92        16.02 o                         
  -9   2   4        463.29        470.57        18.04 o                         
  -8   2   4        374.45        346.83        12.27 o                         
  -7   2   4       1446.82       1465.18        32.18 o                         
  -6   2   4       1438.45       1727.15        36.02 o                         
  -5   2   4        186.96        213.92        16.83 o                         
  -4   2   4        870.60       1147.61        55.50 o                         
  -3   2   4         28.64         16.07         4.95 o                         
  -2   2   4       1304.83       1104.90        41.01 o                         
  -1   2   4       2823.73       3232.65       121.71 o                         
   0   2   4      13900.23      12853.94       473.36 o                         
   1   2   4       1220.83       1216.67        52.05 o                         
   2   2   4       1147.60       1212.34        73.64 o                         
   3   2   4        121.25         94.39        11.99 o                         
   4   2   4       2277.19       2003.72       134.45 o                         
   5   2   4        555.57        462.38        27.14 o                         
   6   2   4         76.40         83.08        10.91 o                         
   7   2   4        731.49        861.50        53.11 o                         
   8   2   4          5.23         -2.87         5.70 o                         
   9   2   4       1147.08       1125.69        68.18 o                         
  10   2   4          0.23         -0.99         3.92 o                         
 -10   3   4         89.60         82.61        10.84 o                         
  -9   3   4       1672.53       1714.99        58.30 o                         
  -8   3   4          4.80         10.89         3.52 o                         
  -7   3   4       1849.54       1687.05        41.52 o                         
  -6   3   4        153.82        178.96         8.51 o                         
  -5   3   4       4126.86       4459.06       189.39 o                         
  -4   3   4         16.32         20.77         7.34 o                         
  -3   3   4        439.29        339.02        19.81 o                         
  -2   3   4        131.92        224.14        20.24 o                         
  -1   3   4       1364.25       1312.14        62.52 o                         
   0   3   4         50.78         42.14         5.84 o                         
   1   3   4        659.13        763.03        30.54 o                         
   2   3   4       9935.24       9766.59       229.66 o                         
   3   3   4       1533.51       1850.78        76.08 o                         
   4   3   4         21.52         43.12         7.45 o                         
   5   3   4         27.58         34.20        16.47 o                         
   6   3   4        453.47        397.37        27.34 o                         
   7   3   4        941.17       1124.50        37.43 o                         
   8   3   4        446.86        533.16        32.44 o                         
   9   3   4        191.74        150.15        11.57 o                         
 -10   4   4         87.47         76.58         6.73 o                         
  -9   4   4         13.93         13.75         4.09 o                         
  -8   4   4        140.21        114.21         6.66 o                         
  -7   4   4         12.58         20.13         3.87 o                         
  -6   4   4         90.37         66.82         5.84 o                         
  -5   4   4        251.86        294.02        41.94 o                         
  -4   4   4       5040.27       5008.84       201.83 o                         
  -3   4   4        687.42        796.51        37.16 o                         
  -2   4   4       2246.13       1857.81       244.37 o                         
  -1   4   4       8213.66       7202.95       281.09 o                         
   0   4   4       1182.35       1151.14        47.31 o                         
   1   4   4       2405.87       2289.75        58.45 o                         
   2   4   4       2921.41       3164.06        84.64 o                         
   3   4   4       4382.78       4465.82       116.12 o                         
   4   4   4       3856.03       4120.26       101.76 o                         
   5   4   4         35.47         33.17         7.77 o                         
   6   4   4        481.83        476.05        28.46 o                         
   7   4   4          2.80          6.54         6.20 o                         
   8   4   4        501.41        556.33        37.41 o                         
   9   4   4          5.58          4.01         3.47 o                         
 -10   5   4          4.07         14.56         4.95 o                         
  -9   5   4         11.86          4.29         3.09 o                         
  -8   5   4        216.72        165.41         7.17 o                         
  -7   5   4        589.87        653.30        19.96 o                         
  -6   5   4       3546.13       3400.82        73.35 o                         
  -5   5   4       4459.70       4345.86       173.97 o                         
  -4   5   4        641.23        612.27        35.25 o                         
  -3   5   4       1750.26       1708.43        70.62 o                         
  -2   5   4        919.47        765.66        47.51 o                         
  -1   5   4       5419.44       5894.09       288.14 o                         
   0   5   4        255.30        286.13        17.11 o                         
   1   5   4       4248.22       4410.26       120.31 o                         
   2   5   4       2383.72       2553.74        66.54 o                         
   3   5   4        143.99        148.16         8.05 o                         
   4   5   4        228.42        208.34         9.81 o                         
   5   5   4        348.90        294.27        12.98 o                         
   6   5   4        357.66        388.97        19.64 o                         
   7   5   4         23.84         22.18         9.85 o                         
   8   5   4        183.30        152.15        12.60 o                         
   9   5   4        349.87        388.28        19.37 o                         
 -10   6   4         75.54         48.09        16.60 o                         
  -9   6   4        677.04        708.90        28.41 o                         
  -8   6   4         18.36         25.54         4.50 o                         
  -7   6   4       4569.37       4543.89       108.74 o                         
  -6   6   4          8.49         43.45         4.55 o                         
  -5   6   4       2544.80       2674.21       110.98 o                         
  -4   6   4       1703.76       1751.19        67.58 o                         
  -3   6   4         19.89         26.86         5.23 o                         
  -2   6   4       1824.69       1622.56        64.04 o                         
  -1   6   4        114.74         93.52        18.16 o                         
   0   6   4       1532.34       1294.39        48.54 o                         
   1   6   4        210.15        157.57         9.63 o                         
   2   6   4       4150.60       4348.87       108.99 o                         
   3   6   4        237.11        223.26        10.93 o                         
   4   6   4       1633.51       1603.77        53.76 o                         
   5   6   4          5.12          8.10         4.67 o                         
   6   6   4         13.61         10.85         5.28 o                         
   7   6   4       1183.72       1250.08        76.90 o                         
   8   6   4         34.10         31.65         5.92 o                         
  -9   7   4        541.37        554.71        33.97 o                         
  -8   7   4         26.47         24.68         5.75 o                         
  -7   7   4       1340.74       1111.09        32.09 o                         
  -6   7   4          1.99          2.62         3.28 o                         
  -5   7   4          0.98         14.97         5.60 o                         
  -4   7   4        195.48        159.89         9.81 o                         
  -3   7   4         50.97         30.01         4.64 o                         
  -2   7   4        450.12        493.96        21.53 o                         
  -1   7   4        420.21        343.75        35.65 o                         
   0   7   4         97.55         89.71         9.65 o                         
   1   7   4       3924.71       3891.67        97.77 o                         
   2   7   4       1434.82       1428.76        40.97 o                         
   3   7   4       2920.15       2615.57        75.72 o                         
   4   7   4        153.52        148.43        16.09 o                         
   5   7   4        159.19        134.64        11.70 o                         
   6   7   4        290.61        296.57        18.63 o                         
   7   7   4        201.03        191.19        18.88 o                         
   8   7   4        387.90        381.24        19.19 o                         
  -9   8   4         43.83         27.66         4.72 o                         
  -8   8   4        630.01        660.55        74.86 o                         
  -7   8   4          1.38          4.51         3.42 o                         
  -6   8   4        606.48        493.89        23.48 o                         
  -5   8   4        340.89        255.50        15.42 o                         
  -4   8   4        695.11        670.21        26.19 o                         
  -3   8   4        438.97        426.17        18.16 o                         
  -2   8   4       2290.97       2369.76        67.37 o                         
  -1   8   4       1623.01       1535.35        40.34 o                         
   0   8   4         47.04         44.60         5.21 o                         
   1   8   4       2712.37       2564.14        65.80 o                         
   2   8   4          6.35          1.97         3.74 o                         
   3   8   4        993.07       1170.34        51.99 o                         
   4   8   4        274.39        323.97        20.06 o                         
   5   8   4         54.34         50.95         7.88 o                         
   6   8   4        397.48        379.08        21.00 o                         
   7   8   4         13.05         23.14         5.17 o                         
  -9   9   4         25.44         21.64         4.95 o                         
  -8   9   4          9.12         15.76         5.26 o                         
  -7   9   4        263.05        304.20        13.45 o                         
  -6   9   4         89.02        141.75        22.00 o                         
  -5   9   4       1550.90       1542.43        71.20 o                         
  -4   9   4        235.21        267.84        13.06 o                         
  -3   9   4         12.46         36.97         5.21 o                         
  -2   9   4        549.81        538.56        19.18 o                         
  -1   9   4         57.59         64.71         5.48 o                         
   0   9   4       3615.31       3619.54        90.51 o                         
   1   9   4         10.06         16.54         3.60 o                         
   2   9   4         36.13         74.46         7.21 o                         
   3   9   4         26.93         23.07         6.20 o                         
   4   9   4          0.37          1.32         4.11 o                         
   5   9   4        200.76        212.30        20.46 o                         
   6   9   4         12.04         26.17         5.13 o                         
   7   9   4         28.45         24.58         6.40 o                         
  -8  10   4          3.11          3.25         3.19 o                         
  -7  10   4        934.54        937.27        42.05 o                         
  -6  10   4        476.59        458.46        27.07 o                         
  -5  10   4        927.43        899.36        43.24 o                         
  -4  10   4        689.18        697.12        40.09 o                         
  -3  10   4        344.92        346.65        18.63 o                         
  -2  10   4       1639.08       1783.47        47.19 o                         
  -1  10   4        216.95        175.53         9.41 o                         
   0  10   4        182.85        192.84         8.75 o                         
   1  10   4         65.61         70.55         5.24 o                         
   2  10   4        414.02        442.09        24.04 o                         
   3  10   4        195.59        162.32        18.69 o                         
   4  10   4         74.54         67.93        12.13 o                         
   5  10   4          8.40         21.10         7.48 o                         
   6  10   4          2.89          5.94         4.87 o                         
  -7  11   4         31.14         40.01         5.39 o                         
  -6  11   4        485.02        475.28        40.66 o                         
  -5  11   4        252.35        202.74        18.17 o                         
  -4  11   4        103.72        105.17         8.05 o                         
  -3  11   4         37.38         45.51         5.81 o                         
  -2  11   4        154.27        192.48        11.55 o                         
  -1  11   4       1011.00       1079.89        35.87 o                         
   0  11   4        179.69        139.66        10.08 o                         
   1  11   4        118.04        117.14         9.65 o                         
   2  11   4        133.14        169.72        12.57 o                         
   3  11   4       1576.93       1557.14        90.30 o                         
   4  11   4       1126.60       1159.64        48.38 o                         
   5  11   4        222.88        226.52        17.99 o                         
  -6  12   4        163.81        144.72         8.13 o                         
  -5  12   4         30.05         37.80         6.20 o                         
  -4  12   4       1011.33       1194.32        41.58 o                         
  -3  12   4         31.70         53.15         6.19 o                         
  -2  12   4          3.54          4.90         4.12 o                         
  -1  12   4        246.20        254.78        13.64 o                         
   0  12   4        722.45        791.26        34.97 o                         
   1  12   4        868.96        946.27       100.82 o                         
   2  12   4        248.33        254.14        35.51 o                         
   3  12   4          0.51          2.51         4.04 o                         
   4  12   4        107.72        113.89        12.42 o                         
  -5  13   4        873.55       1013.24        34.36 o                         
  -4  13   4        203.08        219.46        13.05 o                         
  -3  13   4         47.61         56.03         5.65 o                         
  -2  13   4        757.81        807.81        29.66 o                         
  -1  13   4          2.73          9.68         3.35 o                         
   0  13   4        394.12        398.15        21.08 o                         
   1  13   4         72.81         72.52        10.03 o                         
   2  13   4          2.71          3.36         3.85 o                         
  -2  14   4        170.78        157.29        14.30 o                         
  -1  14   4          1.60         -0.51         3.49 o                         
   0  14   4         32.45         32.22         6.72 o                         
  -2 -15   5        222.17        217.22        17.14 o                         
  -1 -15   5         12.37         22.45         6.86 o                         
   0 -15   5          3.21          5.38         3.93 o                         
   1 -15   5          1.02          1.70         3.97 o                         
   2 -15   5         26.69         14.63         5.60 o                         
   3 -15   5         20.85         27.32         4.41 o                         
   4 -15   5         46.60         60.98         7.11 o                         
  -4 -14   5        608.16        549.20        33.96 o                         
  -3 -14   5         77.43         80.66        10.43 o                         
  -2 -14   5        447.93        507.57        34.51 o                         
  -1 -14   5          4.14          3.90         4.07 o                         
   0 -14   5          0.67          8.05         4.75 o                         
   1 -14   5        106.24        163.76         9.05 o                         
   2 -14   5          0.65         -0.45         4.39 o                         
   3 -14   5        998.10       1161.16        35.66 o                         
   4 -14   5        232.05        305.58        14.92 o                         
   5 -14   5        622.55        638.98        28.80 o                         
  -5 -13   5          8.72          2.51         4.02 o                         
  -4 -13   5        117.51        108.83        13.12 o                         
  -3 -13   5        402.28        396.70        30.27 o                         
  -2 -13   5          7.31          8.75         4.25 o                         
  -1 -13   5        436.88        495.94        25.26 o                         
   0 -13   5          3.81          1.46         4.11 o                         
   1 -13   5          3.60          9.61         4.05 o                         
   2 -13   5       2775.68       2906.76        95.18 o                         
   3 -13   5          4.42          2.53         4.37 o                         
   4 -13   5        554.61        586.27        21.24 o                         
   5 -13   5        155.24        117.74         7.74 o                         
   6 -13   5        229.13        244.00        12.66 o                         
   7 -13   5        458.04        521.12        23.66 o                         
  -6 -12   5         25.64         24.92         4.07 o                         
  -5 -12   5        959.88        982.28        95.02 o                         
  -4 -12   5         48.30         53.99        13.77 o                         
  -3 -12   5       1099.28       1252.71        76.95 o                         
  -2 -12   5        411.32        438.46        32.31 o                         
  -1 -12   5          6.21          5.40         5.21 o                         
   0 -12   5        419.16        422.81        17.50 o                         
   1 -12   5         34.77         23.30         5.00 o                         
   2 -12   5       2132.72       2059.95        63.62 o                         
   3 -12   5        136.24        135.68         9.29 o                         
   4 -12   5          1.65          5.76         4.73 o                         
   5 -12   5         31.81         23.53         5.05 o                         
   6 -12   5         25.53         29.53         6.09 o                         
   7 -12   5        161.88        173.68        10.71 o                         
  -7 -11   5        127.17        106.44        10.73 o                         
  -6 -11   5        590.90        582.17        34.85 o                         
  -5 -11   5        113.97        131.27         8.96 o                         
  -4 -11   5        963.80        984.93        50.14 o                         
  -3 -11   5          0.17         15.99        12.33 o                         
  -2 -11   5        136.09        105.69        11.13 o                         
  -1 -11   5        235.23        283.75        19.25 o                         
   0 -11   5        104.20        112.68         8.37 o                         
   1 -11   5       3098.87       3111.22        82.97 o                         
   2 -11   5        985.72        894.23        31.96 o                         
   3 -11   5        420.54        456.37        18.88 o                         
   4 -11   5        102.04         77.47         9.18 o                         
   5 -11   5       1930.33       1989.66        59.58 o                         
   6 -11   5          0.57          4.12         4.27 o                         
   7 -11   5        298.36        291.01        15.67 o                         
   8 -11   5        192.12        240.80        16.21 o                         
  -7 -10   5          0.40          1.52         4.21 o                         
  -6 -10   5        339.71        403.33        22.45 o                         
  -5 -10   5          1.47         10.14         4.60 o                         
  -4 -10   5        232.00        257.83        15.09 o                         
  -3 -10   5         41.37         44.35         6.30 o                         
  -2 -10   5        627.19        683.88        34.07 o                         
  -1 -10   5        629.02        627.92        32.65 o                         
   0 -10   5        248.46        198.44        13.19 o                         
   1 -10   5         34.96         27.70         5.26 o                         
   2 -10   5         91.97         77.90        14.20 o                         
   3 -10   5         14.59         11.41         4.55 o                         
   4 -10   5       1546.11       1567.22        48.16 o                         
   5 -10   5       1075.71       1129.62        30.69 o                         
   6 -10   5         60.47         46.87         7.87 o                         
   7 -10   5         86.24         62.19         6.34 o                         
   8 -10   5          0.09          3.78         4.04 o                         
  -8  -9   5        163.01        173.91        11.45 o                         
  -7  -9   5        105.49        101.47        10.17 o                         
  -6  -9   5        134.18        111.53         8.04 o                         
  -5  -9   5        199.29        199.30        10.20 o                         
  -4  -9   5         47.21         42.19         5.95 o                         
  -3  -9   5       2856.10       2746.52       104.13 o                         
  -2  -9   5          0.67         -2.39         3.97 o                         
  -1  -9   5        725.99        760.61        29.68 o                         
   0  -9   5       2886.45       2736.34        82.42 o                         
   1  -9   5       1330.75       1304.52        58.94 o                         
   2  -9   5       6560.58       6062.30       152.99 o                         
   3  -9   5       2796.46       2570.96        69.65 o                         
   4  -9   5       3754.82       3475.55        86.00 o                         
   5  -9   5          0.58          6.05         4.15 o                         
   6  -9   5        748.91        688.09        23.61 o                         
   7  -9   5        779.28        874.98        29.80 o                         
   8  -9   5          0.74          5.47         6.66 o                         
   9  -9   5        244.07        224.70        11.76 o                         
  -8  -8   5        260.08        293.29        14.11 o                         
  -7  -8   5         34.66         30.61         6.16 o                         
  -6  -8   5       1581.74       1689.76        48.04 o                         
  -5  -8   5       1385.44       1353.37        34.28 o                         
  -4  -8   5       1108.97        990.56        26.30 o                         
  -3  -8   5        847.55        693.23        21.44 o                         
  -2  -8   5        150.34         95.83        10.57 o                         
  -1  -8   5          0.70          4.71         6.00 o                         
   0  -8   5        110.55         89.04        16.95 o                         
   1  -8   5       1286.88       1119.85        43.43 o                         
   2  -8   5       1819.23       1702.94        59.06 o                         
   3  -8   5        889.74        792.12        25.86 o                         
   4  -8   5         22.73         12.09         4.19 o                         
   5  -8   5         32.16         44.66         5.93 o                         
   6  -8   5         45.91         23.05        10.61 o                         
   7  -8   5        156.23        138.88         9.99 o                         
   8  -8   5        368.73        422.37        22.06 o                         
   9  -8   5         14.01         12.64         5.82 o                         
  -9  -7   5        422.73        417.64        16.98 o                         
  -8  -7   5        144.43        166.40        13.87 o                         
  -7  -7   5         11.44          9.97         4.25 o                         
  -6  -7   5       1434.78       1388.36        36.84 o                         
  -5  -7   5          1.89         10.38         3.37 o                         
  -4  -7   5       7437.37       7684.26       157.98 o                         
  -3  -7   5        609.19        550.26        17.84 o                         
  -2  -7   5       5140.25       5274.31       226.72 o                         
  -1  -7   5        322.32        305.00        24.02 o                         
   0  -7   5        886.71        890.10        44.66 o                         
   1  -7   5       1797.82       1608.91        90.83 o                         
   2  -7   5        591.00        633.01        48.56 o                         
   3  -7   5       1412.82       1216.44        39.37 o                         
   4  -7   5        416.12        437.45        17.72 o                         
   5  -7   5       2032.98       1921.68        47.82 o                         
   6  -7   5         73.28        106.85         9.35 o                         
   7  -7   5         64.41        129.84         8.59 o                         
   8  -7   5        149.29        160.06        12.29 o                         
   9  -7   5          6.40         -1.17         6.79 o                         
  -9  -6   5         98.44         89.02         7.19 o                         
  -8  -6   5        131.11        115.30         9.54 o                         
  -7  -6   5        626.51        719.39        24.35 o                         
  -6  -6   5         33.67         29.18         4.22 o                         
  -5  -6   5        165.29        207.74         8.76 o                         
  -4  -6   5       1050.39       1153.52        29.04 o                         
  -3  -6   5        525.50        388.20        34.01 o                         
  -2  -6   5         29.51         69.16        14.08 o                         
  -1  -6   5       4347.69       4311.03       141.06 o                         
   0  -6   5        131.66         90.26        10.77 o                         
   1  -6   5        892.41        856.61        38.22 o                         
   2  -6   5       1285.85       1096.77        34.99 o                         
   3  -6   5       1486.14       1691.55        70.66 o                         
   4  -6   5       2029.09       1882.08        64.12 o                         
   5  -6   5         46.34         66.51         5.53 o                         
   6  -6   5       1788.79       1735.76        52.99 o                         
   7  -6   5       1304.68       1398.82        48.11 o                         
   8  -6   5          0.25         -2.06         6.18 o                         
   9  -6   5        629.39        694.94        45.40 o                         
  10  -6   5         37.73         40.96         9.08 o                         
  -9  -5   5         60.68         39.59         5.05 o                         
  -8  -5   5        410.49        446.51        20.97 o                         
  -7  -5   5        437.46        412.42        18.92 o                         
  -6  -5   5        225.62        200.11        10.36 o                         
  -5  -5   5        835.21        851.40        22.81 o                         
  -4  -5   5        640.03        624.30        21.53 o                         
  -3  -5   5       6789.25       6755.15       390.55 o                         
  -2  -5   5       3426.80       3462.40       229.46 o                         
  -1  -5   5        467.93        520.65        41.55 o                         
   0  -5   5        243.98        277.14        29.28 o                         
   1  -5   5       1167.97       1136.93        59.18 o                         
   2  -5   5       6948.03       6264.55       197.62 o                         
   3  -5   5        737.22        666.67        38.36 o                         
   4  -5   5       2625.72       2637.89        84.12 o                         
   5  -5   5        337.29        336.24        16.37 o                         
   6  -5   5         66.32         47.65        11.10 o                         
   7  -5   5         99.65        121.79         8.84 o                         
   8  -5   5          3.83          4.24         6.84 o                         
   9  -5   5        115.73        122.51         9.69 o                         
  10  -5   5         67.21         81.72        12.41 o                         
 -10  -4   5        177.10        129.79         6.75 o                         
  -9  -4   5        501.80        460.35        22.72 o                         
  -8  -4   5        236.55        237.20        10.98 o                         
  -7  -4   5         97.29        114.40         8.84 o                         
  -6  -4   5        212.98        205.40        10.00 o                         
  -5  -4   5       1058.43       1079.63        25.93 o                         
  -4  -4   5       6424.18       6476.16       180.01 o                         
  -3  -4   5       4004.91       4046.76       173.35 o                         
  -2  -4   5       7065.34       6502.54       254.37 o                         
  -1  -4   5        976.07        963.71        47.74 o                         
   0  -4   5        784.61        522.55        39.96 o                         
   1  -4   5       2440.60       2212.83        69.30 o                         
   2  -4   5        297.05        391.84        22.17 o                         
   3  -4   5       9495.44       9818.62       307.92 o                         
   4  -4   5        329.22        309.37        21.84 o                         
   5  -4   5       1639.58       1904.82        62.08 o                         
   6  -4   5        367.94        388.58        28.70 o                         
   7  -4   5        594.48        617.01        22.61 o                         
   8  -4   5        341.85        371.35        19.19 o                         
   9  -4   5        188.71        190.07        12.52 o                         
  10  -4   5        456.21        500.84        23.98 o                         
 -10  -3   5        273.69        264.66        17.82 o                         
  -9  -3   5        535.27        506.46        23.84 o                         
  -8  -3   5         88.91        100.02        13.43 o                         
  -7  -3   5        179.85        176.54        14.08 o                         
  -6  -3   5       4379.18       4340.85        97.96 o                         
  -5  -3   5        823.30        944.74        24.98 o                         
  -4  -3   5       5836.27       6263.35       199.39 o                         
  -3  -3   5         38.92        146.90         9.92 o                         
  -2  -3   5        805.73        963.64       127.24 o                         
  -1  -3   5        494.02        686.80        35.00 o                         
   0  -3   5        209.22        189.12        18.20 o                         
   1  -3   5      10783.14       9614.89       328.67 o                         
   2  -3   5         59.55         68.02         8.18 o                         
   3  -3   5         37.35         30.99         6.77 o                         
   4  -3   5        500.93        494.75        24.60 o                         
   5  -3   5         71.79         73.11        11.57 o                         
   6  -3   5        208.51        224.38        14.79 o                         
   7  -3   5         15.58         19.31         4.88 o                         
   8  -3   5        148.87        159.75        11.08 o                         
   9  -3   5        326.35        370.87        27.32 o                         
  10  -3   5        148.57        147.06        10.55 o                         
 -10  -2   5         97.96         69.42         8.02 o                         
  -9  -2   5         47.93         45.74         6.11 o                         
  -8  -2   5          2.74         11.45         3.87 o                         
  -7  -2   5       2459.48       2546.67        67.44 o                         
  -6  -2   5        522.64        604.46        18.28 o                         
  -5  -2   5       1365.82       1378.07        43.24 o                         
  -4  -2   5       1048.02       1082.67        50.12 o                         
  -3  -2   5       7939.08       8422.28       325.46 o                         
  -2  -2   5        243.65        263.30        44.31 o                         
  -1  -2   5        370.48        416.06        56.33 o                         
   0  -2   5       1726.20       1877.20        72.65 o                         
   1  -2   5       1967.75       1941.15        63.73 o                         
   2  -2   5       5944.46       5849.74       159.06 o                         
   3  -2   5        183.99        212.58        14.63 o                         
   4  -2   5       3451.25       3495.47       119.73 o                         
   5  -2   5        417.99        357.86        24.75 o                         
   6  -2   5       1602.78       1843.68        62.11 o                         
   7  -2   5       1272.82       1176.90        46.77 o                         
   8  -2   5         35.48         51.27         5.61 o                         
   9  -2   5       1614.65       1686.86        96.32 o                         
  10  -2   5         21.77         24.68         5.83 o                         
 -10  -1   5        137.08        118.80        17.01 o                         
  -9  -1   5          0.56          0.28         3.65 o                         
  -8  -1   5       1112.91       1216.50        34.49 o                         
  -7  -1   5         13.75         25.04         3.43 o                         
  -6  -1   5          3.82          5.61         2.40 o                         
  -5  -1   5         85.07         27.69        15.13 o                         
  -4  -1   5       1005.56        917.47        75.23 o                         
  -3  -1   5       6934.13       7501.70       415.40 o                         
  -2  -1   5        869.89        712.25        56.87 o                         
  -1  -1   5       3653.75       2892.44       157.51 o                         
   0  -1   5       3757.13       3532.60       196.86 o                         
   1  -1   5         45.20         44.43         4.10 o                         
   2  -1   5       1007.69       1112.36        35.94 o                         
   3  -1   5       2211.13       2171.35        75.58 o                         
   4  -1   5        318.55        366.57        21.67 o                         
   5  -1   5       1755.05       1806.97        57.41 o                         
   6  -1   5        409.03        528.68        28.78 o                         
   7  -1   5        532.36        510.79        23.13 o                         
   8  -1   5        836.11        872.42        57.37 o                         
   9  -1   5         73.66         79.20        19.28 o                         
  10  -1   5         58.03         69.19         6.23 o                         
 -10   0   5         41.97         25.28        11.10 o                         
  -9   0   5        864.64        714.00        42.77 o                         
  -8   0   5         89.53         99.44         6.45 o                         
  -7   0   5        939.07       1019.47        22.62 o                         
  -6   0   5       2652.93       3023.10        68.82 o                         
  -5   0   5          6.42         43.19        18.22 o                         
  -4   0   5       6133.80       5770.05       230.44 o                         
  -3   0   5        516.28        578.97        32.89 o                         
  -2   0   5         86.82        113.86        12.86 o                         
  -1   0   5       8009.90       7893.16       298.51 o                         
   0   0   5      10654.88      11914.35       629.02 o                         
   1   0   5       2865.80       2613.58       152.44 o                         
   2   0   5        837.23       1162.98        51.44 o                         
   3   0   5        937.63        896.43        59.27 o                         
   4   0   5        287.46        289.47        24.63 o                         
   5   0   5       2834.53       3332.28       113.54 o                         
   6   0   5       2317.56       2445.65        73.83 o                         
   7   0   5        115.08         96.66         8.65 o                         
   8   0   5         75.86         63.22        11.09 o                         
   9   0   5          1.08         -1.04         3.74 o                         
  10   0   5        159.34        194.75        17.21 o                         
 -10   1   5        321.63        311.87        15.74 o                         
  -9   1   5        571.89        575.51        24.06 o                         
  -8   1   5        189.78        218.76        14.02 o                         
  -7   1   5        977.60       1003.11        27.51 o                         
  -6   1   5        506.14        432.85        11.17 o                         
  -5   1   5        314.96        333.34        15.73 o                         
  -4   1   5        256.46        338.87        28.39 o                         
  -3   1   5        448.50        564.54        47.47 o                         
  -2   1   5        187.09        156.96        10.08 o                         
  -1   1   5        245.84        421.46        23.57 o                         
   0   1   5       4259.68       4177.62       229.06 o                         
   1   1   5       4842.82       4835.19       150.03 o                         
   2   1   5       8158.69       8373.41       293.18 o                         
   3   1   5          7.91          3.90        13.74 o                         
   4   1   5       2349.80       2491.44       198.03 o                         
   5   1   5        167.17        156.37        12.13 o                         
   6   1   5       1305.23       1467.13        52.60 o                         
   7   1   5        937.53        991.76        53.23 o                         
   8   1   5        102.60         85.83         9.57 o                         
   9   1   5        130.58        110.52        13.92 o                         
  10   1   5         47.58         47.78         6.25 o                         
 -10   2   5        702.83        822.50        31.12 o                         
  -9   2   5        777.74        803.65        30.98 o                         
  -8   2   5        117.09        115.97         7.27 o                         
  -7   2   5       1926.11       1930.92        37.27 o                         
  -6   2   5         61.45         29.59         3.05 o                         
  -5   2   5       2378.83       2098.31        51.78 o                         
  -4   2   5       2127.57       2472.86        84.65 o                         
  -3   2   5       8554.70       8170.32       219.21 o                         
  -2   2   5         41.95         51.15         5.38 o                         
  -1   2   5       2056.70       1828.92        60.78 o                         
   0   2   5       7167.01       6735.97       250.48 o                         
   1   2   5         53.75         99.50         7.18 o                         
   2   2   5        774.74        666.65        25.52 o                         
   3   2   5       3626.32       3961.55       129.11 o                         
   4   2   5       4831.25       4773.36       316.75 o                         
   5   2   5         11.62         27.60         4.78 o                         
   6   2   5        332.98        359.21        28.60 o                         
   7   2   5         71.35         97.80        11.83 o                         
   8   2   5        168.59        229.59        16.20 o                         
   9   2   5        661.70        727.28        34.57 o                         
 -10   3   5          0.72          2.09         3.76 o                         
  -9   3   5         17.73         20.91         4.00 o                         
  -8   3   5          5.13          6.95         3.27 o                         
  -7   3   5         82.05         61.84         6.24 o                         
  -6   3   5         18.71         45.27         4.49 o                         
  -5   3   5        794.81        813.59        24.02 o                         
  -4   3   5        929.29       1008.93        44.63 o                         
  -3   3   5          9.63         30.79         6.81 o                         
  -2   3   5       5712.00       5193.64       130.41 o                         
  -1   3   5       2107.61       2240.31        74.09 o                         
   0   3   5        125.40        165.30        16.27 o                         
   1   3   5       6888.33       6661.03       176.45 o                         
   2   3   5         54.69         70.89         5.44 o                         
   3   3   5       1796.98       2041.60        84.37 o                         
   4   3   5          9.48         15.91         5.18 o                         
   5   3   5        576.48        658.30        29.46 o                         
   6   3   5       1138.69       1404.16        52.59 o                         
   7   3   5        172.09        211.09        20.99 o                         
   8   3   5        590.66        624.14        30.85 o                         
   9   3   5         71.07         53.14         9.58 o                         
 -10   4   5         91.63         78.95         8.13 o                         
  -9   4   5       1181.19       1026.95        31.92 o                         
  -8   4   5        183.93        216.28        10.76 o                         
  -7   4   5          4.68          6.74         3.00 o                         
  -6   4   5       1547.06       1486.79        40.86 o                         
  -5   4   5        144.19        190.20        12.74 o                         
  -4   4   5       6494.48       6158.10       240.08 o                         
  -3   4   5        187.21        189.87        16.29 o                         
  -2   4   5       2166.42       2261.08        68.85 o                         
  -1   4   5        209.74        214.67        10.88 o                         
   0   4   5        777.93        827.36        47.34 o                         
   1   4   5       6412.85       6550.35       201.77 o                         
   2   4   5        992.46        989.28        32.68 o                         
   3   4   5       1641.10       1733.10        53.65 o                         
   4   4   5         67.01         45.05         5.72 o                         
   5   4   5        315.28        369.42        23.88 o                         
   6   4   5        111.85        120.60        11.40 o                         
   7   4   5        239.61        262.19        24.48 o                         
   8   4   5          8.36          4.86         5.40 o                         
   9   4   5          9.08          7.26         3.97 o                         
 -10   5   5        530.52        540.28        35.90 o                         
  -9   5   5         34.86         33.56         5.95 o                         
  -8   5   5        190.29        176.81         8.36 o                         
  -7   5   5       2785.90       2674.63        70.04 o                         
  -6   5   5        829.41        747.46        31.55 o                         
  -5   5   5       1494.60       1339.95        48.85 o                         
  -4   5   5         10.77         91.67        18.16 o                         
  -3   5   5       5116.86       4718.96       158.03 o                         
  -2   5   5       1352.48       1207.72        51.52 o                         
  -1   5   5         57.69         47.75         9.08 o                         
   0   5   5        163.72        115.87         6.85 o                         
   1   5   5       1301.91       1268.45        44.57 o                         
   2   5   5       2026.78       2014.98        59.83 o                         
   3   5   5        930.05        964.86        29.14 o                         
   4   5   5        659.66        676.18        29.59 o                         
   5   5   5         68.04         64.40         8.55 o                         
   6   5   5        998.79       1033.64        42.61 o                         
   7   5   5         27.32         31.62         7.24 o                         
   8   5   5          5.08          1.23         6.76 o                         
 -10   6   5        470.64        362.67        37.99 o                         
  -9   6   5         37.39         14.82         4.72 o                         
  -8   6   5          0.59          1.41         3.67 o                         
  -7   6   5       1814.42       1812.79        54.91 o                         
  -6   6   5       1023.09        995.21        31.87 o                         
  -5   6   5        551.31        485.37        24.19 o                         
  -4   6   5         37.30         23.76         5.97 o                         
  -3   6   5        100.34        107.65         7.08 o                         
  -2   6   5       1237.33       1225.57        40.46 o                         
  -1   6   5         72.25         86.82         8.91 o                         
   0   6   5       2798.39       2837.23       138.06 o                         
   1   6   5         75.53         63.07         7.13 o                         
   2   6   5        409.47        357.02        15.14 o                         
   3   6   5       2141.08       2150.56        71.52 o                         
   4   6   5       1169.27       1034.52        46.01 o                         
   5   6   5        278.29        262.85        18.28 o                         
   6   6   5         54.91         48.37         7.92 o                         
   7   6   5         27.67         25.59         6.32 o                         
   8   6   5        369.25        399.86        28.48 o                         
  -9   7   5         94.77         72.65         7.43 o                         
  -8   7   5        259.19        250.24        11.36 o                         
  -7   7   5         18.86         59.15         6.59 o                         
  -6   7   5        106.13         84.09         7.35 o                         
  -5   7   5        787.33        633.47        27.19 o                         
  -4   7   5       6210.51       5120.38       213.52 o                         
  -3   7   5         13.06         15.88         5.03 o                         
  -2   7   5       2010.67       1987.28        56.89 o                         
  -1   7   5        294.81        317.31        13.09 o                         
   0   7   5        144.34        151.91         8.40 o                         
   1   7   5       2461.31       2585.78        84.03 o                         
   2   7   5        281.85        220.94        18.77 o                         
   3   7   5       2668.24       2752.66       155.94 o                         
   4   7   5        333.34        351.78        20.65 o                         
   5   7   5        225.90        182.70        24.10 o                         
   6   7   5        498.65        502.40        26.24 o                         
   7   7   5         24.68         24.48         5.87 o                         
  -9   8   5        344.55        296.30        39.09 o                         
  -8   8   5         54.56         34.45         5.56 o                         
  -7   8   5         20.11         29.91         4.76 o                         
  -6   8   5        475.59        531.66        30.42 o                         
  -5   8   5       1178.83       1084.68        66.43 o                         
  -3   8   5       1425.33       1625.20        69.11 o                         
  -2   8   5          8.52         15.06         4.89 o                         
  -1   8   5         46.79         40.80         5.27 o                         
   0   8   5         50.55         36.41         9.13 o                         
   1   8   5        769.55        773.58        25.91 o                         
   2   8   5       1925.83       1897.70        63.93 o                         
   3   8   5        828.31        912.77        60.15 o                         
   4   8   5         20.69         38.97         6.91 o                         
   5   8   5         57.23         48.31         7.28 o                         
   6   8   5         16.06         11.06         4.56 o                         
   7   8   5        270.38        247.23        32.21 o                         
  -8   9   5        177.65        191.73        12.69 o                         
  -7   9   5        519.58        494.97        32.39 o                         
  -6   9   5          2.81          3.29         2.85 o                         
  -5   9   5        212.58        253.28        16.12 o                         
  -3   9   5        709.35        748.14        43.09 o                         
  -2   9   5        246.98        311.23        16.20 o                         
  -1   9   5        859.59        904.98        29.69 o                         
   0   9   5        777.37        893.21        29.24 o                         
   1   9   5        822.70        820.04        26.98 o                         
   2   9   5        963.93       1076.43        33.71 o                         
   3   9   5          8.13          7.33         4.45 o                         
   4   9   5        323.32        298.51        25.92 o                         
   5   9   5          0.09          2.48         6.82 o                         
   6   9   5         57.27         39.37         8.44 o                         
  -8  10   5         55.45         52.57         4.52 o                         
  -7  10   5         47.58         62.58         7.02 o                         
  -6  10   5        137.15        133.05         8.86 o                         
  -5  10   5         86.08         79.57         8.46 o                         
  -4  10   5        364.33        401.28        51.10 o                         
  -3  10   5          1.18          8.08         5.24 o                         
  -2  10   5       1005.12       1069.41        39.61 o                         
  -1  10   5        519.57        538.55        19.98 o                         
   0  10   5          5.92         12.20         3.98 o                         
   1  10   5        111.54        115.83         7.26 o                         
   2  10   5          1.02         -1.63         3.46 o                         
   3  10   5         63.04         77.84        12.04 o                         
   4  10   5        252.52        248.45        21.22 o                         
   5  10   5        155.30        148.76        14.76 o                         
  -7  11   5        273.72        278.68        14.93 o                         
  -6  11   5        115.73        142.70         8.58 o                         
  -5  11   5          0.51          6.02         5.45 o                         
  -4  11   5        879.89        926.52        33.81 o                         
  -3  11   5          0.18          5.97         4.21 o                         
  -2  11   5        854.05        961.01        31.17 o                         
  -1  11   5        323.03        322.47        14.14 o                         
   0  11   5         54.14         63.56         6.93 o                         
   1  11   5       1022.22       1119.94        63.53 o                         
   2  11   5        226.08        196.06        13.37 o                         
   3  11   5        624.81        568.11        37.26 o                         
   4  11   5        118.95        118.27         8.76 o                         
  -6  12   5         91.49         89.67         6.02 o                         
  -5  12   5        527.53        534.46        25.09 o                         
  -4  12   5        365.48        334.27        12.70 o                         
  -3  12   5        756.92        769.46        35.17 o                         
  -2  12   5        387.86        429.83        18.24 o                         
  -1  12   5          3.39         10.13         3.68 o                         
   0  12   5        382.50        429.08        18.94 o                         
   1  12   5        190.34        197.02        11.24 o                         
   2  12   5        715.46        786.75        35.30 o                         
   3  12   5          0.05         -0.42         3.45 o                         
  -4  13   5          4.46          9.56         3.40 o                         
  -3  13   5        193.79        210.23        12.58 o                         
  -2  13   5        193.15        195.72         8.91 o                         
  -1  13   5         45.47         33.08         3.86 o                         
   0  13   5         73.28         77.92         6.26 o                         
   1  13   5          8.73         10.83         6.04 o                         
  -2 -15   6        282.84        254.55        13.32 o                         
  -1 -15   6         31.84         35.50         4.66 o                         
   0 -15   6        619.31        713.76        25.42 o                         
   1 -15   6         16.45         25.60         4.05 o                         
   2 -15   6        264.20        240.65        14.29 o                         
   3 -15   6        137.25        149.04         7.37 o                         
   4 -15   6          7.56          3.88         2.75 o                         
  -3 -14   6         73.47         71.87         6.77 o                         
  -2 -14   6        154.45        146.29        23.66 o                         
  -1 -14   6        417.42        482.81        34.16 o                         
   0 -14   6         42.71         51.29         5.63 o                         
   1 -14   6        210.96        250.28        11.51 o                         
   2 -14   6        101.89        120.12         8.79 o                         
   3 -14   6         96.75        118.91         7.45 o                         
   4 -14   6        929.97        921.36        28.59 o                         
   5 -14   6        222.21        258.86        12.26 o                         
  -5 -13   6        124.75        123.73         8.40 o                         
  -4 -13   6         23.19         23.93         4.83 o                         
  -3 -13   6       1237.29       1292.85        53.75 o                         
  -2 -13   6         55.69         52.37        10.37 o                         
  -1 -13   6        919.34        992.64        43.30 o                         
   0 -13   6         13.04         13.34         5.23 o                         
   1 -13   6        271.19        302.41        13.32 o                         
   2 -13   6        376.25        360.50        17.47 o                         
   3 -13   6         27.74         13.77         3.38 o                         
   4 -13   6        672.69        721.47        24.58 o                         
   5 -13   6          6.88          0.19         3.29 o                         
   6 -13   6          1.13          3.49         3.54 o                         
  -6 -12   6         33.45         32.63         5.36 o                         
  -5 -12   6         24.85         13.17         3.87 o                         
  -4 -12   6        705.30        814.17        52.45 o                         
  -3 -12   6        128.97        146.60        16.96 o                         
  -2 -12   6       1189.87       1263.03        74.86 o                         
  -1 -12   6          0.20          3.15         4.14 o                         
   0 -12   6        414.49        392.08        28.21 o                         
   1 -12   6        729.35        710.17        25.05 o                         
   2 -12   6         32.90         28.64         5.28 o                         
   3 -12   6        479.89        447.08        18.03 o                         
   4 -12   6        208.80        170.95        10.28 o                         
   5 -12   6       1223.67       1396.91        43.10 o                         
   6 -12   6         35.34         37.49         5.95 o                         
   7 -12   6        879.17        935.74        54.28 o                         
  -6 -11   6        191.72        226.68        13.60 o                         
  -5 -11   6         51.42         37.39         6.24 o                         
  -4 -11   6       1215.01       1196.40        95.06 o                         
  -3 -11   6         16.82         20.65         7.23 o                         
  -2 -11   6        143.07        148.40        12.91 o                         
  -1 -11   6          0.40         -0.06         4.82 o                         
   0 -11   6        924.87        932.26        33.15 o                         
   1 -11   6        124.56        115.44        16.97 o                         
   2 -11   6        685.96        676.05        37.89 o                         
   3 -11   6        362.04        440.85        20.46 o                         
   4 -11   6          6.90          6.99         4.29 o                         
   5 -11   6        183.22        200.72        15.06 o                         
   6 -11   6         91.80        107.36        12.34 o                         
   7 -11   6        362.07        308.63        15.68 o                         
   8 -11   6         19.31         29.92         7.36 o                         
  -7 -10   6         38.82         67.92         7.21 o                         
  -6 -10   6        435.77        501.95        20.83 o                         
  -5 -10   6        276.82        256.51        13.82 o                         
  -4 -10   6        231.23        241.90        12.21 o                         
  -3 -10   6        567.22        543.27        23.46 o                         
  -2 -10   6        153.20        147.01        13.03 o                         
  -1 -10   6       2206.47       2207.85       108.04 o                         
   0 -10   6         22.94         33.29         5.26 o                         
   1 -10   6       3870.73       3639.45       103.78 o                         
   2 -10   6         70.67         64.33         8.10 o                         
   3 -10   6         33.21         38.29         5.89 o                         
   4 -10   6       4113.92       4120.22        95.82 o                         
   5 -10   6        599.75        506.53        17.02 o                         
   6 -10   6        683.36        731.55        26.02 o                         
   7 -10   6          7.11         14.27         3.31 o                         
   8 -10   6        128.26        109.89         7.89 o                         
  -8  -9   6        550.75        521.13        24.10 o                         
  -7  -9   6         10.12         18.80         5.44 o                         
  -6  -9   6       1082.53       1196.97        37.24 o                         
  -5  -9   6        654.91        695.52        22.35 o                         
  -4  -9   6         46.79         58.98         5.76 o                         
  -3  -9   6        306.76        315.16        22.13 o                         
  -2  -9   6       1714.89       1546.63        54.64 o                         
  -1  -9   6       2245.09       2017.60        63.55 o                         
   0  -9   6         91.16         77.81        10.04 o                         
   1  -9   6        363.69        317.14        15.24 o                         
   2  -9   6        625.12        603.79        33.04 o                         
   3  -9   6       1041.78        964.46        32.57 o                         
   4  -9   6       1371.29       1332.06        33.21 o                         
   5  -9   6         41.88         41.17         4.81 o                         
   6  -9   6          2.72         10.28         5.23 o                         
   7  -9   6        460.51        532.68        23.17 o                         
   8  -9   6          4.27          1.45         3.00 o                         
   9  -9   6        141.65        114.96         8.39 o                         
  -8  -8   6         20.58         25.67         4.71 o                         
  -7  -8   6        227.36        221.98        13.20 o                         
  -6  -8   6        195.68        194.52        11.00 o                         
  -5  -8   6          0.77          2.75         3.90 o                         
  -4  -8   6       1002.34       1066.21        32.60 o                         
  -3  -8   6       1696.59       1886.24        53.37 o                         
  -2  -8   6       2442.82       2723.80        91.27 o                         
  -1  -8   6         66.10         74.82         7.53 o                         
   0  -8   6       6152.37       5818.02       160.83 o                         
   1  -8   6       1570.03       1510.12        69.35 o                         
   2  -8   6       1674.93       1625.43        54.36 o                         
   3  -8   6        597.96        547.60        19.95 o                         
   4  -8   6        229.55        225.58         9.67 o                         
   5  -8   6        508.91        484.75        18.15 o                         
   6  -8   6        281.53        236.25        17.79 o                         
   7  -8   6       1427.33       1413.72        44.05 o                         
   8  -8   6          0.07          2.56         5.62 o                         
   9  -8   6        148.23        143.80        12.91 o                         
  -9  -7   6        530.98        549.94        20.75 o                         
  -8  -7   6          0.51          1.87         4.41 o                         
  -7  -7   6         81.90         85.01         7.29 o                         
  -6  -7   6         33.49         48.78         5.18 o                         
  -5  -7   6        346.49        294.94        15.19 o                         
  -4  -7   6         10.93         17.49         4.27 o                         
  -3  -7   6        213.07        191.26        10.70 o                         
  -2  -7   6       1084.51       1220.75        41.68 o                         
  -1  -7   6          8.11          2.56         5.09 o                         
   0  -7   6         44.65         48.79        10.80 o                         
   1  -7   6       2134.28       1943.73        85.69 o                         
   2  -7   6        167.59        149.50        15.06 o                         
   3  -7   6        196.55        217.24        10.02 o                         
   4  -7   6        225.80        215.77         8.95 o                         
   5  -7   6       1658.16       1681.26        43.16 o                         
   6  -7   6       1917.06       1851.23        77.58 o                         
   7  -7   6         31.40         80.10         9.15 o                         
   8  -7   6        218.31        211.88        14.21 o                         
   9  -7   6        639.67        637.53        41.19 o                         
  -9  -6   6          0.30          8.30         3.50 o                         
  -8  -6   6        219.22        236.99        16.42 o                         
  -7  -6   6         44.66         34.35         7.48 o                         
  -6  -6   6       1797.73       1780.05        45.59 o                         
  -5  -6   6        762.42        837.05        23.21 o                         
  -4  -6   6         32.30         48.69         4.45 o                         
  -3  -6   6       3359.49       3176.47        81.84 o                         
  -2  -6   6        245.08        167.04        29.20 o                         
  -1  -6   6       8730.13       8325.90       264.39 o                         
   0  -6   6        104.48        109.23        11.58 o                         
   1  -6   6       5109.22       4884.20       161.58 o                         
   2  -6   6        363.93        286.56        18.82 o                         
   3  -6   6        679.37        681.48        30.31 o                         
   4  -6   6       5280.66       4989.20       135.72 o                         
   5  -6   6        149.39        157.44         9.68 o                         
   6  -6   6         35.65         65.07         6.86 o                         
   7  -6   6        211.97        198.54        12.21 o                         
   8  -6   6          5.63         16.48         7.04 o                         
   9  -6   6        232.89        260.10        33.97 o                         
  -9  -5   6        148.21        126.59         8.88 o                         
  -8  -5   6         79.37         73.91         7.58 o                         
  -7  -5   6       2202.68       2101.01        77.77 o                         
  -6  -5   6        958.16        974.09        30.54 o                         
  -5  -5   6         32.58         39.00         4.64 o                         
  -4  -5   6       1046.37       1135.95        24.31 o                         
  -3  -5   6        309.79        337.39        18.60 o                         
  -2  -5   6       2165.83       2376.16       105.70 o                         
  -1  -5   6         77.41         89.54         8.37 o                         
   0  -5   6       3888.17       3689.48       143.85 o                         
   1  -5   6        459.12        385.27        18.81 o                         
   2  -5   6         79.70         81.60         6.06 o                         
   3  -5   6        884.89        820.59        48.73 o                         
   4  -5   6          9.07         61.55         9.70 o                         
   5  -5   6       2847.99       2761.62        78.87 o                         
   6  -5   6        828.25        737.93        25.52 o                         
   7  -5   6       1124.38       1210.36        45.53 o                         
   8  -5   6          8.62          8.00         4.76 o                         
   9  -5   6        105.35         86.44         7.98 o                         
  10  -5   6         63.15         58.21         5.94 o                         
 -10  -4   6          0.87          4.23         3.80 o                         
  -9  -4   6       1099.25       1208.50        37.20 o                         
  -8  -4   6        314.75        318.27        15.69 o                         
  -7  -4   6       1871.73       1750.06        45.21 o                         
  -6  -4   6        174.28        172.85         9.55 o                         
  -5  -4   6        102.44        101.23         5.44 o                         
  -4  -4   6       1849.57       1736.55        43.20 o                         
  -3  -4   6          2.95          8.43         3.59 o                         
  -2  -4   6       3531.61       3452.86       214.70 o                         
  -1  -4   6         83.55         82.29         7.12 o                         
   0  -4   6       1530.22       1358.51        47.11 o                         
   1  -4   6       2305.34       1997.42       126.71 o                         
   2  -4   6       1116.35       1030.40       112.05 o                         
   3  -4   6       2474.47       2640.26       110.13 o                         
   4  -4   6       1440.33       1504.86        62.61 o                         
   5  -4   6       1999.55       1969.51        65.05 o                         
   6  -4   6        285.55        232.14        20.45 o                         
   7  -4   6       1325.37       1272.11        55.18 o                         
   8  -4   6         46.42         41.12         6.57 o                         
   9  -4   6          4.69         19.53         6.58 o                         
  10  -4   6         37.33         52.74         5.93 o                         
 -10  -3   6        356.74        328.37        14.80 o                         
  -9  -3   6          6.47          8.23         4.04 o                         
  -8  -3   6        253.27        305.56        14.18 o                         
  -7  -3   6         82.87         92.71         6.69 o                         
  -6  -3   6        658.85        663.72        18.32 o                         
  -5  -3   6        713.62        677.31        20.63 o                         
  -4  -3   6        167.12        161.75        30.11 o                         
  -3  -3   6       4440.04       4315.71       120.72 o                         
  -2  -3   6          0.81         17.20        10.49 o                         
  -1  -3   6       5233.81       5401.45       260.40 o                         
   0  -3   6        777.79        876.49        30.58 o                         
   1  -3   6       5229.08       4818.79       192.67 o                         
   2  -3   6         50.15         51.12         8.98 o                         
   3  -3   6        510.07        614.60        30.49 o                         
   4  -3   6       3824.04       4091.43       122.02 o                         
   5  -3   6        819.42        874.38        39.30 o                         
   6  -3   6       1125.09       1044.86        42.12 o                         
   7  -3   6        554.08        556.84        34.07 o                         
   8  -3   6        203.49        193.64        13.09 o                         
   9  -3   6        353.29        406.05        21.47 o                         
  10  -3   6         29.89         24.96         4.42 o                         
 -10  -2   6        560.07        509.33        36.74 o                         
  -9  -2   6         29.71         24.36         4.44 o                         
  -8  -2   6        412.10        384.39        13.86 o                         
  -7  -2   6          9.62          2.96         3.46 o                         
  -6  -2   6       1541.77       1397.74        33.21 o                         
  -5  -2   6       3168.67       3296.48        57.91 o                         
  -4  -2   6        285.75        265.48        37.25 o                         
  -3  -2   6        460.72        507.61        51.04 o                         
  -2  -2   6       1154.71       1197.77        42.51 o                         
  -1  -2   6       4266.63       4076.72       125.35 o                         
   0  -2   6        898.33        766.51       142.66 o                         
   1  -2   6       2202.58       2708.99       116.17 o                         
   2  -2   6       2419.51       2620.24       104.74 o                         
   3  -2   6        788.42        755.76        35.29 o                         
   4  -2   6       4497.38       4912.16       141.82 o                         
   5  -2   6       3983.88       4463.05       130.44 o                         
   6  -2   6       1241.38       1254.49        40.01 o                         
   7  -2   6        389.07        319.72        21.38 o                         
   8  -2   6         86.46         94.00        13.15 o                         
   9  -2   6        267.15        291.08        17.82 o                         
  10  -2   6        144.20        146.17        15.90 o                         
 -10  -1   6          0.04         10.23         6.18 o                         
  -9  -1   6        418.90        412.09        14.59 o                         
  -8  -1   6         13.47          7.31         3.31 o                         
  -7  -1   6       1312.80       1312.64        26.65 o                         
  -6  -1   6        102.99        122.52         5.40 o                         
  -5  -1   6        172.03        109.69         5.06 o                         
  -4  -1   6       7679.81       7605.88       430.46 o                         
  -3  -1   6       1293.30       1289.34        95.53 o                         
  -2  -1   6       2825.77       2587.04       158.33 o                         
  -1  -1   6        109.79        154.26        13.58 o                         
   0  -1   6       4493.27       4141.22       128.95 o                         
   1  -1   6        206.72        113.03        16.47 o                         
   2  -1   6         23.58         37.06         6.91 o                         
   3  -1   6       5434.29       5421.69       190.65 o                         
   4  -1   6        179.62        171.17        19.55 o                         
   5  -1   6        130.51        118.21        10.65 o                         
   6  -1   6        738.75        762.61        36.51 o                         
   7  -1   6       1354.56       1344.23        67.40 o                         
   8  -1   6        951.60       1153.88        70.08 o                         
   9  -1   6        231.63        258.16        15.05 o                         
  10  -1   6        162.62        193.51        16.64 o                         
 -10   0   6         31.20         28.59         6.13 o                         
  -9   0   6        659.53        646.09        44.15 o                         
  -8   0   6        792.99        788.86        20.32 o                         
  -7   0   6        919.43        729.44        17.36 o                         
  -6   0   6       1962.41       1921.71        36.20 o                         
  -5   0   6        497.54        436.09        12.15 o                         
  -4   0   6        410.54        504.76        33.80 o                         
  -3   0   6         17.66         17.23         7.13 o                         
  -2   0   6       1088.56        898.95        70.14 o                         
  -1   0   6        643.62        616.05        27.90 o                         
   0   0   6         18.25         62.31         6.90 o                         
   1   0   6         97.96         88.29         9.10 o                         
   2   0   6       3316.18       3337.33       199.16 o                         
   3   0   6        300.66        251.02        33.43 o                         
   4   0   6         64.08        107.59         9.69 o                         
   5   0   6         31.67         48.70         7.24 o                         
   6   0   6       2346.87       2439.18        93.75 o                         
   7   0   6        804.85        861.47        72.85 o                         
   8   0   6          5.73         12.93        10.32 o                         
   9   0   6          4.26         16.26         7.27 o                         
 -10   1   6        396.82        302.62        14.91 o                         
  -9   1   6        369.48        347.97        14.94 o                         
  -8   1   6        518.33        508.38        17.41 o                         
  -7   1   6        877.11        814.88        19.14 o                         
  -6   1   6       1665.70       1460.88        32.29 o                         
  -5   1   6       1780.25       1633.54        33.75 o                         
  -4   1   6       2784.89       3236.77       152.73 o                         
  -3   1   6       1393.22       1375.36        42.29 o                         
  -2   1   6        752.92        822.22        30.91 o                         
  -1   1   6       9267.87       9072.73       238.96 o                         
   0   1   6         76.55         79.51        11.31 o                         
   1   1   6       7178.76       7149.61       220.53 o                         
   2   1   6       1918.55       2184.70        77.81 o                         
   3   1   6         22.56         -0.28         9.73 o                         
   4   1   6       4448.82       4728.28       196.71 o                         
   5   1   6        355.80        399.76        18.24 o                         
   6   1   6       4301.02       3958.77       103.36 o                         
   7   1   6         18.58         27.22        14.46 o                         
   8   1   6        188.23        211.36        14.89 o                         
   9   1   6        227.96        283.80        16.39 o                         
 -10   2   6          1.01          0.41         3.62 o                         
  -9   2   6         62.32         52.10         4.41 o                         
  -8   2   6        378.11        369.98        12.15 o                         
  -7   2   6         11.75          4.49         2.81 o                         
  -6   2   6        352.27        351.52        10.74 o                         
  -5   2   6        280.53        467.72        11.46 o                         
  -4   2   6        692.96        572.61        27.78 o                         
  -3   2   6       6104.23       6141.69       164.84 o                         
  -2   2   6       1344.06       1364.08        35.95 o                         
  -1   2   6       3201.82       3246.81        88.15 o                         
   0   2   6       4279.84       4027.49       125.41 o                         
   1   2   6       5989.98       6059.78       189.90 o                         
   2   2   6        195.68        152.62        11.98 o                         
   3   2   6       1028.92       1065.82        63.98 o                         
   4   2   6       1474.29       1407.67        56.19 o                         
   5   2   6       2083.00       2216.20        69.30 o                         
   6   2   6        188.94        217.37        24.63 o                         
   7   2   6         82.53         72.52        20.87 o                         
   8   2   6          3.87         -0.60         5.42 o                         
   9   2   6         85.49         88.69         8.48 o                         
 -10   3   6         30.48         15.20         5.97 o                         
  -9   3   6       1776.84       1722.63        40.92 o                         
  -8   3   6        211.10        190.05         8.17 o                         
  -7   3   6       3560.26       3596.68        89.17 o                         
  -6   3   6        131.96         85.60         4.95 o                         
  -5   3   6         27.93         33.41         3.11 o                         
  -4   3   6       5757.76       6005.75       148.07 o                         
  -3   3   6       1182.19       1152.38        36.73 o                         
  -2   3   6       4790.58       4822.57       132.89 o                         
  -1   3   6         66.58         58.43         9.08 o                         
   0   3   6        685.49        736.02        26.37 o                         
   1   3   6         24.27          6.77         3.78 o                         
   2   3   6        671.11        607.28        25.57 o                         
   3   3   6       2871.36       3033.91        88.52 o                         
   4   3   6         45.54         36.44         7.74 o                         
   5   3   6       2342.94       2428.70        91.80 o                         
   6   3   6         39.23         25.61         5.55 o                         
   7   3   6         61.11         63.15         8.98 o                         
   8   3   6          0.11          3.97         7.38 o                         
   9   3   6          1.80          1.07         3.20 o                         
 -10   4   6        117.64        100.89         7.66 o                         
  -9   4   6        394.81        457.07        14.81 o                         
  -8   4   6        377.61        317.57        11.25 o                         
  -7   4   6        981.67        948.68        26.62 o                         
  -6   4   6        120.65        129.74         7.44 o                         
  -5   4   6       3416.78       3163.30        80.56 o                         
  -4   4   6       1310.77       1150.14        33.43 o                         
  -3   4   6       1617.88       1495.79        48.13 o                         
  -2   4   6        301.06        264.12        11.54 o                         
  -1   4   6       1943.25       2022.55        64.76 o                         
   0   4   6        721.84        855.75        36.80 o                         
   1   4   6       2674.42       2975.06       115.97 o                         
   2   4   6         28.82         39.57         6.22 o                         
   3   4   6        186.88        172.65        16.08 o                         
   4   4   6        174.24        199.60        12.38 o                         
   5   4   6        958.31       1057.81        38.68 o                         
   6   4   6       1518.37       1500.20        54.43 o                         
   7   4   6         17.30         31.28         7.16 o                         
   8   4   6         23.59         25.59         8.62 o                         
 -10   5   6        563.30        385.64        17.35 o                         
  -9   5   6          5.74         13.61         3.47 o                         
  -8   5   6        699.13        763.45        22.70 o                         
  -7   5   6          3.49          7.68         4.64 o                         
  -6   5   6         70.53         46.79         6.06 o                         
  -5   5   6        934.08       1012.91        52.57 o                         
  -4   5   6       2093.21       2093.57        73.60 o                         
  -3   5   6        223.85        223.53        11.38 o                         
  -2   5   6        358.68        389.26        15.72 o                         
  -1   5   6       4165.60       3841.67        93.31 o                         
   0   5   6        183.80        216.50        13.41 o                         
   1   5   6        137.68        124.17        15.63 o                         
   2   5   6        361.21        334.25        15.93 o                         
   3   5   6          0.14          3.20         4.64 o                         
   4   5   6       1321.20       1302.05        49.84 o                         
   5   5   6        152.64        142.32        11.98 o                         
   6   5   6        164.67        168.29        13.50 o                         
   7   5   6        328.17        271.98        17.31 o                         
   8   5   6          0.44         -5.07         5.57 o                         
  -9   6   6        389.88        320.54        14.44 o                         
  -8   6   6         10.83         11.25         3.73 o                         
  -7   6   6        542.04        563.16        20.70 o                         
  -6   6   6         55.85         43.31         6.00 o                         
  -5   6   6        126.64        118.11        23.77 o                         
  -4   6   6       1278.92       1393.93        52.24 o                         
  -3   6   6          1.64          2.43         3.24 o                         
  -2   6   6       2471.08       2477.17        62.04 o                         
  -1   6   6         37.48         51.69         7.33 o                         
   0   6   6       2467.03       2705.74       107.75 o                         
   1   6   6        240.97        214.15        11.67 o                         
   2   6   6         82.17         85.44         7.82 o                         
   3   6   6       1212.89       1087.24        66.91 o                         
   4   6   6         42.32         48.28         7.27 o                         
   5   6   6       3535.24       3140.53       123.81 o                         
   6   6   6         46.31         42.02        21.86 o                         
   7   6   6        285.86        258.40        15.89 o                         
  -9   7   6        223.32        256.92        11.81 o                         
  -8   7   6        240.78        202.32         9.82 o                         
  -7   7   6        595.66        649.84        22.56 o                         
  -6   7   6       1319.49       1152.99        35.65 o                         
  -5   7   6         24.91         46.99        11.31 o                         
  -4   7   6       2474.10       2420.20       138.57 o                         
  -3   7   6       2420.80       2333.13       122.98 o                         
  -2   7   6        997.36        961.80        27.55 o                         
  -1   7   6        317.35        257.47        11.76 o                         
   0   7   6        178.66        180.73         9.68 o                         
   1   7   6        149.03        131.65        16.90 o                         
   2   7   6       1051.91       1112.50        40.66 o                         
   3   7   6         66.94         50.43         7.84 o                         
   4   7   6        368.75        305.32        24.16 o                         
   5   7   6          1.17          5.70         4.59 o                         
   6   7   6         48.11         32.31         6.12 o                         
   7   7   6         15.83         14.82         4.10 o                         
  -8   8   6        810.95        846.07        40.96 o                         
  -7   8   6        155.68        178.56         9.29 o                         
  -6   8   6          5.23         13.21         3.62 o                         
  -5   8   6       1173.85       1329.59        57.39 o                         
  -4   8   6          6.23         29.31         6.92 o                         
  -3   8   6        221.29        254.49        15.34 o                         
  -2   8   6         43.55         38.25         4.78 o                         
  -1   8   6        215.12        215.24         9.77 o                         
   0   8   6        490.24        542.54        17.74 o                         
   1   8   6       2028.71       2044.86        59.33 o                         
   2   8   6       1899.16       1916.32        64.54 o                         
   3   8   6        284.35        222.06        22.32 o                         
   4   8   6       1224.45       1087.92        68.44 o                         
   5   8   6         83.71         84.41        13.05 o                         
   6   8   6        242.66        252.62        14.19 o                         
  -8   9   6          0.86          2.20         2.98 o                         
  -7   9   6        231.78        212.49        13.77 o                         
  -6   9   6          1.41          1.30         2.75 o                         
  -5   9   6        229.34        247.18        16.39 o                         
  -4   9   6        212.10        221.66        22.13 o                         
  -3   9   6        123.16        125.05         8.53 o                         
  -2   9   6        807.77        850.94        34.53 o                         
  -1   9   6        884.78        892.99        29.69 o                         
   0   9   6         57.47         47.10         5.68 o                         
   1   9   6          6.72         10.96         5.41 o                         
   2   9   6        106.01         97.68         6.89 o                         
   3   9   6          7.94         11.34         3.68 o                         
   4   9   6        351.10        355.66        51.01 o                         
   5   9   6         98.63         87.21        11.95 o                         
   6   9   6          1.96          1.54         4.41 o                         
  -7  10   6        636.43        637.10        23.44 o                         
  -6  10   6         11.82         25.81         4.66 o                         
  -5  10   6        989.87        990.91        38.02 o                         
  -4  10   6        524.48        508.94        37.18 o                         
  -3  10   6          4.64          1.23         3.66 o                         
  -2  10   6       1995.15       2031.93        83.95 o                         
  -1  10   6         48.20         52.40         5.90 o                         
   0  10   6       1121.64       1272.96        39.09 o                         
   1  10   6        749.30        764.24        27.98 o                         
   2  10   6          1.98          2.13         2.97 o                         
   3  10   6        249.77        219.38        13.09 o                         
   4  10   6        366.42        302.74        22.90 o                         
   5  10   6         29.09         33.26         4.45 o                         
  -6  11   6         15.55         12.70         3.27 o                         
  -5  11   6        433.73        452.75        22.50 o                         
  -4  11   6        207.26        237.01        12.19 o                         
  -3  11   6        138.55        159.06        10.03 o                         
  -2  11   6        438.24        461.92        17.47 o                         
  -1  11   6          8.12          5.79         3.70 o                         
   0  11   6        103.84         88.93         7.70 o                         
   1  11   6          2.80          1.67         3.67 o                         
   2  11   6        295.14        308.96        25.02 o                         
   3  11   6         95.42        100.68         8.17 o                         
   4  11   6        254.11        194.94        26.86 o                         
  -5  12   6        486.10        507.70        33.26 o                         
  -4  12   6          3.15          8.16         3.87 o                         
  -3  12   6       1146.97       1178.68        49.05 o                         
  -2  12   6         16.48          7.13         3.11 o                         
  -1  12   6        265.82        332.64        13.17 o                         
   0  12   6        303.65        287.09        17.47 o                         
   1  12   6          0.78          1.08         4.18 o                         
   2  12   6         15.31         12.54         6.12 o                         
  -2  13   6        155.21        139.68         9.39 o                         
  -1  13   6         29.43         25.04         4.08 o                         
  -1 -15   7         40.30         47.73         5.40 o                         
   0 -15   7        222.50        216.96        10.06 o                         
   1 -15   7        260.87        277.39        12.11 o                         
   2 -15   7        103.09         98.84         5.34 o                         
   3 -15   7        107.30        104.15         8.33 o                         
  -3 -14   7         60.18         49.21         7.50 o                         
  -2 -14   7         25.92         26.11         7.34 o                         
  -1 -14   7       1412.24       1415.00        81.14 o                         
   0 -14   7         36.64         49.38         5.22 o                         
   1 -14   7        805.37        897.43        32.00 o                         
   2 -14   7         93.34         82.69         5.26 o                         
   3 -14   7          0.28          4.88         2.43 o                         
   4 -14   7        302.38        335.15        12.68 o                         
   5 -14   7          1.21          3.63         3.39 o                         
  -4 -13   7         54.67         61.08        14.42 o                         
  -3 -13   7        234.54        235.96        14.18 o                         
  -2 -13   7        473.24        466.69        23.35 o                         
  -1 -13   7        189.58        188.48        12.68 o                         
   0 -13   7        575.25        622.92        29.71 o                         
   1 -13   7         57.14         58.38         5.71 o                         
   2 -13   7        387.16        399.30        25.01 o                         
   3 -13   7         11.24         11.41         3.12 o                         
   4 -13   7        221.05        236.84        17.22 o                         
   5 -13   7         31.46         59.24         5.88 o                         
   6 -13   7         24.78         14.03         3.78 o                         
  -5 -12   7        161.10        140.94        20.44 o                         
  -4 -12   7        348.11        392.41        29.40 o                         
  -3 -12   7        433.28        413.31        31.52 o                         
  -2 -12   7       1372.22       1259.03        52.42 o                         
  -1 -12   7          5.98          5.55         4.35 o                         
   0 -12   7        423.22        503.35        21.87 o                         
   1 -12   7        293.79        314.11        13.72 o                         
   2 -12   7        632.94        697.96        24.39 o                         
   3 -12   7        474.16        497.00        19.17 o                         
   4 -12   7        791.77        904.68        32.77 o                         
   5 -12   7        372.98        307.87        19.78 o                         
   6 -12   7        184.03        215.30        12.03 o                         
   7 -12   7        756.49        882.63        53.07 o                         
  -6 -11   7        281.96        305.72        22.14 o                         
  -5 -11   7         50.65         58.23         7.01 o                         
  -4 -11   7        181.51        189.24        15.93 o                         
  -3 -11   7          9.11         23.76         8.71 o                         
  -2 -11   7        151.96        131.16        11.91 o                         
  -1 -11   7        577.50        563.59        23.47 o                         
   0 -11   7        141.65        128.52         8.76 o                         
   1 -11   7        814.66        705.46        36.72 o                         
   2 -11   7        120.29        104.81         8.56 o                         
   3 -11   7       2016.47       1996.43        77.38 o                         
   4 -11   7        147.17        185.85        11.45 o                         
   5 -11   7         17.90         13.10         4.41 o                         
   6 -11   7        814.06        796.43        35.46 o                         
   7 -11   7         35.10         24.68         4.74 o                         
  -7 -10   7          0.09         -3.17         5.23 o                         
  -6 -10   7       1838.34       1972.98        64.69 o                         
  -5 -10   7          0.44         -1.02         4.14 o                         
  -4 -10   7       1005.84       1043.35        42.46 o                         
  -3 -10   7       1794.22       1754.73        57.42 o                         
  -2 -10   7         32.58         23.20         7.67 o                         
  -1 -10   7        325.74        313.76        20.25 o                         
   0 -10   7       2488.96       2347.20        81.33 o                         
   1 -10   7        194.84        158.15         9.98 o                         
   2 -10   7        463.82        432.04        20.40 o                         
   3 -10   7        399.42        343.36        15.58 o                         
   4 -10   7        203.07        210.42         8.57 o                         
   5 -10   7        235.05        286.06        12.00 o                         
   6 -10   7        159.65        173.42         9.87 o                         
   7 -10   7          6.87         15.83         3.96 o                         
   8 -10   7         85.04         98.21         9.42 o                         
  -7  -9   7        382.98        531.51        26.15 o                         
  -6  -9   7        316.27        338.23        16.43 o                         
  -5  -9   7        241.01        240.88        13.65 o                         
  -4  -9   7         21.73         12.75         4.42 o                         
  -3  -9   7        145.82        150.95        12.99 o                         
  -2  -9   7       1146.29       1204.47        69.85 o                         
  -1  -9   7          5.95         15.98         6.12 o                         
   0  -9   7       1903.64       1924.54        53.33 o                         
   1  -9   7         11.62         13.22         4.46 o                         
   2  -9   7       2396.07       2183.01        88.31 o                         
   3  -9   7       1833.32       1633.11        38.39 o                         
   4  -9   7       1085.51       1098.38        26.89 o                         
   5  -9   7        821.04        792.95        28.75 o                         
   6  -9   7         32.63         28.02         4.92 o                         
   7  -9   7        402.41        360.48        14.97 o                         
   8  -9   7          4.62          4.30         3.42 o                         
  -8  -8   7          5.36          9.23         3.82 o                         
  -7  -8   7        960.51       1140.33        40.99 o                         
  -6  -8   7         81.16         80.00         7.24 o                         
  -5  -8   7         77.88         65.46         6.16 o                         
  -4  -8   7        220.49        261.23        12.02 o                         
  -3  -8   7          6.40         -1.28         3.64 o                         
  -2  -8   7       1546.97       1325.28        53.40 o                         
  -1  -8   7        114.82         97.82         8.48 o                         
   0  -8   7        617.01        580.28        26.50 o                         
   1  -8   7        121.94        118.69        12.20 o                         
   2  -8   7       3314.78       2946.81        97.12 o                         
   3  -8   7        549.63        560.72        16.19 o                         
   4  -8   7          7.13         17.68         3.42 o                         
   5  -8   7         28.60         43.34         6.10 o                         
   6  -8   7        705.06        813.88        30.61 o                         
   7  -8   7       1462.66       1553.20        51.59 o                         
   8  -8   7        508.16        425.13        17.84 o                         
   9  -8   7          0.44          2.63         3.19 o                         
  -8  -7   7        198.05        173.71        13.01 o                         
  -7  -7   7         16.17          9.08         4.41 o                         
  -6  -7   7        868.66        859.53        24.95 o                         
  -5  -7   7        590.91        645.01        19.16 o                         
  -4  -7   7       1872.97       1631.69        38.87 o                         
  -3  -7   7        344.96        423.74        15.18 o                         
  -2  -7   7        582.09        534.68        22.22 o                         
  -1  -7   7       4776.94       4288.46       195.85 o                         
   0  -7   7        365.22        232.84        16.17 o                         
   1  -7   7       4353.97       3765.88       128.94 o                         
   2  -7   7         37.26         24.59         4.47 o                         
   3  -7   7       1506.04       1478.81        35.90 o                         
   4  -7   7       1799.49       1771.09        50.03 o                         
   5  -7   7        335.89        317.70        21.68 o                         
   6  -7   7       2574.00       2523.23        76.65 o                         
   7  -7   7          0.24         -2.50         4.49 o                         
   8  -7   7        202.31        240.07        14.89 o                         
   9  -7   7        141.88        177.88        10.63 o                         
  -9  -6   7         22.47         26.83         3.65 o                         
  -8  -6   7        820.59        813.08        86.65 o                         
  -7  -6   7         83.02         82.77         8.46 o                         
  -6  -6   7        136.59        176.42        10.52 o                         
  -5  -6   7       1458.04       1502.88        39.08 o                         
  -4  -6   7       1164.91       1244.12        30.94 o                         
  -3  -6   7       2395.46       2598.94        56.88 o                         
  -2  -6   7          4.70          6.11         4.47 o                         
  -1  -6   7       1141.65       1124.86       118.26 o                         
   0  -6   7       3199.24       3256.85        93.22 o                         
   1  -6   7        622.95        708.36        39.42 o                         
   2  -6   7        220.17        155.73        30.16 o                         
   3  -6   7          4.37          6.37         2.56 o                         
   4  -6   7          0.47         -1.67         3.07 o                         
   5  -6   7        443.52        423.44        22.77 o                         
   6  -6   7         19.14         41.48         7.72 o                         
   7  -6   7         19.62         39.68         7.29 o                         
   8  -6   7        277.39        272.05        13.83 o                         
   9  -6   7        322.97        301.87        16.69 o                         
  -9  -5   7        388.46        361.68        13.97 o                         
  -8  -5   7        125.37        147.67         9.37 o                         
  -7  -5   7       2276.14       2307.05        95.98 o                         
  -6  -5   7         34.37         57.63         8.07 o                         
  -5  -5   7       2908.50       2955.60        79.31 o                         
  -4  -5   7         21.36         18.36         2.42 o                         
  -3  -5   7          0.55          1.26         2.09 o                         
  -2  -5   7       3210.37       3036.24       129.53 o                         
  -1  -5   7        863.57        738.51        46.30 o                         
   0  -5   7       8039.58       7790.10       242.42 o                         
   1  -5   7        995.57       1170.94        61.46 o                         
   2  -5   7        493.67        491.60        24.63 o                         
   3  -5   7       2642.45       2427.94        79.10 o                         
   4  -5   7        322.88        354.39        24.27 o                         
   5  -5   7        109.87        111.46        14.22 o                         
   6  -5   7         58.06         38.73         8.16 o                         
   7  -5   7       1153.37       1097.20        47.28 o                         
   8  -5   7         30.47         20.97         4.83 o                         
   9  -5   7        434.40        457.99        22.78 o                         
  -9  -4   7        325.55        265.92        11.81 o                         
  -8  -4   7         62.07         62.31         6.74 o                         
  -7  -4   7         48.98         69.87         7.56 o                         
  -6  -4   7        669.65        708.73        21.59 o                         
  -5  -4   7         16.57         26.38         3.31 o                         
  -4  -4   7          1.32          8.74         2.16 o                         
  -3  -4   7        110.02        140.79        10.28 o                         
  -2  -4   7        620.89        554.38        33.90 o                         
  -1  -4   7       4478.72       4365.30       137.77 o                         
   0  -4   7       1883.90       1946.83        78.14 o                         
   1  -4   7       2121.60       2080.95       114.13 o                         
   2  -4   7       2005.89       1657.15        96.96 o                         
   3  -4   7       1227.28       1141.94       187.50 o                         
   4  -4   7         64.65         61.06        16.52 o                         
   5  -4   7         51.77         27.21        13.01 o                         
   6  -4   7       2051.40       2121.58        75.38 o                         
   7  -4   7        288.04        275.67        18.99 o                         
   8  -4   7       1122.35       1190.97        41.49 o                         
   9  -4   7          1.31          1.65         4.29 o                         
 -10  -3   7         81.66         99.06         8.92 o                         
  -9  -3   7         23.15         16.00         4.21 o                         
  -8  -3   7        301.11        254.61        12.97 o                         
  -7  -3   7         17.45          9.28         3.65 o                         
  -6  -3   7       2669.11       2801.89        63.46 o                         
  -5  -3   7          3.52          6.13         2.79 o                         
  -4  -3   7        401.22        448.11        10.39 o                         
  -3  -3   7       2995.25       2782.19       171.76 o                         
  -2  -3   7        124.39        122.07        16.57 o                         
  -1  -3   7       8654.26       8532.00       317.86 o                         
   0  -3   7       1509.04       1472.68        82.88 o                         
   1  -3   7       2948.54       3420.68       183.86 o                         
   2  -3   7          1.55         41.98        22.39 o                         
   3  -3   7       3551.09       3436.79       319.82 o                         
   4  -3   7       1404.73       1526.09       121.79 o                         
   5  -3   7       1439.83       1463.49        88.75 o                         
   6  -3   7       1926.59       2152.11       124.97 o                         
   7  -3   7       1071.00       1046.24        97.62 o                         
   8  -3   7          1.44         12.65         9.21 o                         
   9  -3   7         35.09         34.29         6.00 o                         
 -10  -2   7          4.58          2.29         6.12 o                         
  -9  -2   7         42.54         46.05         5.65 o                         
  -8  -2   7        466.96        528.18        17.62 o                         
  -7  -2   7        473.39        446.58        13.15 o                         
  -6  -2   7        168.24        183.81         7.03 o                         
  -5  -2   7       1560.65       1568.43        37.71 o                         
  -4  -2   7        108.59        146.11         6.11 o                         
  -3  -2   7         58.68         27.24        16.63 o                         
  -2  -2   7       5923.70       5616.70       299.56 o                         
  -1  -2   7         27.24         73.75         9.83 o                         
   0  -2   7       4430.16       4402.56       234.81 o                         
   1  -2   7        367.01        293.81        25.53 o                         
   2  -2   7        289.85        394.30        32.56 o                         
   3  -2   7        643.44        600.69        45.47 o                         
   4  -2   7        169.40        100.61        30.65 o                         
   5  -2   7       2744.87       2636.39        98.95 o                         
   6  -2   7          6.58         31.49         8.02 o                         
   7  -2   7        881.67        903.97        65.13 o                         
   8  -2   7        228.46        228.00        22.73 o                         
   9  -2   7        910.85        837.89        74.46 o                         
 -10  -1   7         54.21         40.17        12.77 o                         
  -9  -1   7        598.67        578.58        20.51 o                         
  -8  -1   7        340.02        375.08        15.09 o                         
  -7  -1   7        757.51        797.43        19.77 o                         
  -6  -1   7         94.76        112.37         6.10 o                         
  -5  -1   7        172.01        153.86         9.44 o                         
  -4  -1   7       2327.34       2338.79        54.44 o                         
  -3  -1   7        253.07        256.66        37.26 o                         
  -2  -1   7       5874.21       5996.61       224.92 o                         
  -1  -1   7        892.56        742.37        32.30 o                         
   0  -1   7        530.48        486.70        20.10 o                         
   1  -1   7        441.33        468.04        45.33 o                         
   2  -1   7       1494.08       1309.03        97.17 o                         
   3  -1   7        649.65        584.12        61.49 o                         
   4  -1   7          0.67         25.84         5.54 o                         
   5  -1   7        135.02        106.47         9.68 o                         
   6  -1   7         69.62         56.84         7.64 o                         
   7  -1   7        103.07        136.70        11.00 o                         
   8  -1   7        100.13        126.85        10.71 o                         
   9  -1   7        100.53         97.61         6.69 o                         
 -10   0   7        146.07        123.97        10.91 o                         
  -9   0   7        386.37        330.94        16.20 o                         
  -8   0   7        766.58        662.07        18.50 o                         
  -7   0   7        929.48        964.34        26.04 o                         
  -6   0   7       1727.59       1780.87        33.80 o                         
  -5   0   7       1118.24       1268.52        24.65 o                         
  -4   0   7       5786.30       6213.50       116.91 o                         
  -3   0   7       1990.60       1945.73       107.08 o                         
  -2   0   7       1137.63       1017.46        42.79 o                         
  -1   0   7        929.57        849.88        72.95 o                         
   0   0   7        196.42        150.38        13.32 o                         
   1   0   7       1863.08       2021.22        96.76 o                         
   2   0   7        186.90        189.08        22.62 o                         
   3   0   7       5034.62       5432.91       227.83 o                         
   4   0   7        956.45        833.41        30.96 o                         
   5   0   7        272.75        408.16        20.09 o                         
   6   0   7       1801.83       1926.90        63.73 o                         
   7   0   7        126.03        122.21        19.43 o                         
   8   0   7       1153.21       1214.91       162.10 o                         
   9   0   7        156.58        167.34        19.80 o                         
 -10   1   7         37.70         48.39         6.77 o                         
  -9   1   7        187.86        172.11         8.11 o                         
  -8   1   7        253.71        261.66         8.45 o                         
  -7   1   7         75.36         89.66         5.14 o                         
  -6   1   7        876.15        904.25        20.28 o                         
  -5   1   7        140.40        161.13         5.58 o                         
  -4   1   7       1112.53       1047.89        22.95 o                         
  -3   1   7       2320.61       2249.87        97.16 o                         
  -2   1   7         74.02         56.11         4.85 o                         
  -1   1   7        774.71        687.41        22.00 o                         
   0   1   7        275.05        309.69        18.99 o                         
   1   1   7       8962.93       9137.68       341.44 o                         
   2   1   7        445.58        469.14        31.57 o                         
   3   1   7         97.28        101.53        18.23 o                         
   4   1   7         58.16         55.62         7.35 o                         
   5   1   7       3570.71       3392.77       112.69 o                         
   6   1   7        464.55        594.97        51.13 o                         
   7   1   7         70.15         76.81        12.90 o                         
   8   1   7          1.19         14.04         8.19 o                         
   9   1   7         62.14         72.88         7.52 o                         
 -10   2   7        167.10        140.60        10.03 o                         
  -9   2   7        688.27        723.24        21.35 o                         
  -8   2   7         41.87         41.60         3.40 o                         
  -7   2   7       2300.99       2230.84        44.97 o                         
  -6   2   7         88.13        133.37         5.73 o                         
  -5   2   7       3249.71       3317.70        55.66 o                         
  -4   2   7        144.78        116.24         4.38 o                         
  -3   2   7        197.98        335.47        22.98 o                         
  -2   2   7       2470.39       2132.60        61.88 o                         
  -1   2   7       1691.74       1630.49        46.71 o                         
   0   2   7      17964.26      17411.22       526.83 o                         
   1   2   7        202.73        285.42        19.24 o                         
   2   2   7       1252.07       1107.85        45.74 o                         
   3   2   7       2664.33       2661.39        94.22 o                         
   4   2   7          5.50         17.46         4.33 o                         
   5   2   7        654.27        711.10        39.98 o                         
   6   2   7        116.21        115.33        12.93 o                         
   7   2   7        622.80        793.61        50.10 o                         
   8   2   7         87.10         84.46        12.71 o                         
   9   2   7        303.22        300.36        19.91 o                         
 -10   3   7         12.20         14.42         4.54 o                         
  -9   3   7       1040.05       1056.32        28.69 o                         
  -8   3   7         23.55         30.85         3.57 o                         
  -7   3   7       2559.52       2634.06        51.88 o                         
  -6   3   7        217.43        198.47         8.09 o                         
  -5   3   7        106.14         97.20         5.47 o                         
  -4   3   7          6.03         25.13         2.68 o                         
  -3   3   7       1598.05       1621.07        31.66 o                         
  -2   3   7       1131.67       1150.12        39.38 o                         
  -1   3   7       1190.41       1303.49        45.23 o                         
   0   3   7         87.87         89.38         6.51 o                         
   1   3   7         24.81         29.42         7.65 o                         
   2   3   7         19.85         29.53         5.28 o                         
   3   3   7        734.73        727.23        34.05 o                         
   4   3   7        234.02        226.47        16.74 o                         
   5   3   7        329.95        298.75        25.64 o                         
   6   3   7         12.04         12.57         4.93 o                         
   7   3   7          5.23          9.31         5.25 o                         
   8   3   7       1013.72       1063.67        64.68 o                         
  -9   4   7         58.79         34.30         3.98 o                         
  -8   4   7        529.55        531.29        18.01 o                         
  -7   4   7        143.06        164.99         8.35 o                         
  -6   4   7        204.08        185.05         7.06 o                         
  -5   4   7        547.07        530.27        15.06 o                         
  -4   4   7         73.50         52.35         3.89 o                         
  -3   4   7        301.66        233.75         7.61 o                         
  -2   4   7        315.19        318.14         9.52 o                         
  -1   4   7       4402.86       4074.72        98.97 o                         
   0   4   7        128.08        158.45         8.71 o                         
   1   4   7        642.22        562.10        20.26 o                         
   2   4   7        126.87        163.93         9.45 o                         
   3   4   7       1514.73       1530.12        44.25 o                         
   4   4   7        112.62        147.74        10.22 o                         
   5   4   7        104.13        122.41        12.28 o                         
   6   4   7        537.89        637.93        46.37 o                         
   7   4   7         10.38          6.68         5.38 o                         
   8   4   7        127.73        109.73         9.33 o                         
  -9   5   7         41.13         43.29         5.73 o                         
  -8   5   7         42.40         33.24         4.00 o                         
  -7   5   7        709.46        720.73        22.07 o                         
  -6   5   7         82.49         83.01         6.70 o                         
  -5   5   7       2296.97       2250.37        67.52 o                         
  -4   5   7       1555.92       1518.54        48.38 o                         
  -3   5   7        542.94        522.94        24.11 o                         
  -2   5   7        674.32        579.61        20.16 o                         
  -1   5   7        546.80        488.28        12.99 o                         
   0   5   7       2638.72       2651.81        85.05 o                         
   1   5   7         85.75         69.87         6.90 o                         
   2   5   7       1150.94       1054.34        41.95 o                         
   3   5   7          0.64         10.04         5.22 o                         
   4   5   7         34.32         36.96        10.64 o                         
   5   5   7       1461.34       1514.81        57.62 o                         
   6   5   7         32.30         39.32        14.89 o                         
   7   5   7        318.46        337.72        18.94 o                         
  -9   6   7        337.02        341.08        14.40 o                         
  -8   6   7          0.40          6.09         3.33 o                         
  -7   6   7       1668.11       1539.31        46.28 o                         
  -6   6   7        379.90        313.59        17.53 o                         
  -5   6   7       2316.08       2153.15        80.48 o                         
  -4   6   7        611.37        566.63        27.70 o                         
  -3   6   7        383.10        400.48        14.39 o                         
  -2   6   7       3756.10       3483.93        85.74 o                         
  -1   6   7         79.67         49.76         5.03 o                         
   0   6   7       1425.90       1335.74        40.63 o                         
   1   6   7          1.26          3.65         3.86 o                         
   2   6   7        412.59        468.51        17.07 o                         
   3   6   7        957.98        899.55        38.15 o                         
   4   6   7         55.51         37.45        10.77 o                         
   5   6   7         43.41         32.50         6.59 o                         
   6   6   7         34.15         40.99         6.43 o                         
   7   6   7        163.02        121.08        25.23 o                         
  -8   7   7        756.82        736.30        23.57 o                         
  -7   7   7         87.89        102.22         7.32 o                         
  -6   7   7        632.36        549.85        23.40 o                         
  -5   7   7        129.06        125.80        10.38 o                         
  -4   7   7        202.45        239.10        17.72 o                         
  -3   7   7        272.71        270.24        12.64 o                         
  -2   7   7        130.61        122.41         6.71 o                         
  -1   7   7       2166.82       2199.17        63.38 o                         
   0   7   7         98.50        119.95         7.22 o                         
   1   7   7        663.88        632.78        32.81 o                         
   2   7   7          9.57          6.43         4.49 o                         
   3   7   7        652.43        655.83        39.21 o                         
   4   7   7        521.30        509.10        37.94 o                         
   5   7   7         36.12         36.07        10.62 o                         
   6   7   7        520.80        589.79        39.81 o                         
  -8   8   7        630.43        655.88        22.76 o                         
  -7   8   7          0.68          6.11         4.22 o                         
  -6   8   7        168.13        169.07        10.99 o                         
  -5   8   7        743.83        820.48        31.42 o                         
  -4   8   7         74.22         79.01         7.80 o                         
  -3   8   7        548.27        557.32        20.30 o                         
  -2   8   7         89.44         84.66         5.80 o                         
  -1   8   7          1.59          6.09         3.55 o                         
   0   8   7        212.58        223.23        10.14 o                         
   1   8   7        753.98        760.40        23.23 o                         
   2   8   7          5.07          4.64         3.38 o                         
   3   8   7        138.21        142.18        16.81 o                         
   4   8   7         86.82         68.25        11.60 o                         
   5   8   7        207.06        229.55        24.41 o                         
   6   8   7        301.42        264.81        20.46 o                         
  -7   9   7          1.57         -1.25         2.94 o                         
  -6   9   7        108.35        110.52         9.75 o                         
  -5   9   7        311.29        315.43        14.37 o                         
  -4   9   7          0.96          2.88         4.78 o                         
  -3   9   7        123.34        171.42         9.86 o                         
  -2   9   7        992.77        930.48        27.03 o                         
  -1   9   7          3.30          5.32         3.34 o                         
   0   9   7       2131.46       2171.41        55.97 o                         
   1   9   7         29.57         20.70         3.72 o                         
   2   9   7        392.44        396.66        19.72 o                         
   3   9   7        308.12        299.89        13.66 o                         
   4   9   7          0.30          4.02         2.71 o                         
   5   9   7        433.26        422.90        28.34 o                         
  -6  10   7        219.19        182.39        10.21 o                         
  -5  10   7        936.53       1004.32        30.37 o                         
  -4  10   7          0.01          3.02         3.90 o                         
  -3  10   7        330.62        395.89        21.26 o                         
  -2  10   7        117.21        133.70         9.77 o                         
  -1  10   7        172.48        188.83        13.88 o                         
   0  10   7        139.66        171.50        10.89 o                         
   1  10   7         52.30         51.60         5.80 o                         
   2  10   7         29.20         27.66         5.19 o                         
   3  10   7         27.53         38.99         5.19 o                         
   4  10   7        322.68        273.56        19.30 o                         
  -5  11   7        115.85        128.05         6.13 o                         
  -4  11   7        120.09         96.10         8.75 o                         
  -3  11   7        447.07        448.09        18.47 o                         
  -2  11   7         31.35         30.07         4.76 o                         
  -1  11   7        821.27        837.51        27.44 o                         
   0  11   7          0.67         -0.42         3.48 o                         
   1  11   7        329.62        324.70        25.37 o                         
   2  11   7        369.76        377.18        26.94 o                         
   3  11   7        200.38        200.12        16.65 o                         
  -4  12   7          0.76         -0.89         3.91 o                         
  -3  12   7         55.56         37.53         6.87 o                         
  -2  12   7        140.25        131.79        14.48 o                         
  -1  12   7          5.40          8.69         2.69 o                         
   0  12   7        366.17        316.01        34.35 o                         
   1  12   7         55.21         66.94         9.37 o                         
   0 -15   8          0.30          0.26         2.46 o                         
   1 -15   8        904.13        945.29        38.85 o                         
   2 -15   8          8.22         13.20         2.61 o                         
  -3 -14   8          2.43          2.29         3.49 o                         
  -2 -14   8         13.45         10.18         3.26 o                         
  -1 -14   8         97.79        108.58         6.84 o                         
   0 -14   8         26.65         30.48         4.21 o                         
   1 -14   8        152.35        130.67        11.48 o                         
   2 -14   8        101.48        118.28         6.46 o                         
   3 -14   8         32.91         23.64         3.40 o                         
   4 -14   8         34.91         45.94         7.01 o                         
  -4 -13   8         20.06         16.92         4.95 o                         
  -3 -13   8        325.71        324.32        35.36 o                         
  -2 -13   8        110.39        112.71        16.31 o                         
  -1 -13   8         46.34         53.03         6.38 o                         
   0 -13   8        689.03        702.75        26.29 o                         
   1 -13   8         19.07         16.40         4.13 o                         
   2 -13   8       1086.52       1179.25        31.74 o                         
   3 -13   8        224.21        205.48        12.58 o                         
   4 -13   8        340.11        314.34        19.86 o                         
   5 -13   8         49.09         35.22        10.74 o                         
  -5 -12   8         82.42         69.87        13.41 o                         
  -4 -12   8         70.07         71.76         7.01 o                         
  -3 -12   8        162.34        161.48        14.14 o                         
  -2 -12   8        337.20        341.81        18.90 o                         
  -1 -12   8         68.44         67.63        24.23 o                         
   0 -12   8        275.07        246.36        15.72 o                         
   1 -12   8        946.76        975.00        31.04 o                         
   2 -12   8        256.56        232.77        11.38 o                         
   3 -12   8       1356.48       1335.58        40.28 o                         
   4 -12   8          9.64          8.86         3.13 o                         
   5 -12   8         23.26         14.18         4.97 o                         
   6 -12   8         80.78         55.46         9.55 o                         
  -6 -11   8        173.33        132.84        11.90 o                         
  -5 -11   8        381.16        308.16        16.48 o                         
  -4 -11   8       1905.30       1925.27        76.48 o                         
  -3 -11   8          2.72         -2.72         6.00 o                         
  -2 -11   8        928.15        887.26        38.05 o                         
  -1 -11   8       1006.79        925.53        37.00 o                         
   0 -11   8        265.81        221.66        15.33 o                         
   1 -11   8       2069.03       1843.06        76.10 o                         
   2 -11   8         17.22         18.93         4.07 o                         
   3 -11   8        294.61        245.17        15.11 o                         
   4 -11   8        105.03         91.03         6.15 o                         
   5 -11   8        469.19        404.15        26.84 o                         
   6 -11   8         72.91        135.94        16.09 o                         
   7 -11   8          0.97          4.97         3.31 o                         
  -7 -10   8        353.75        395.14        25.99 o                         
  -6 -10   8        373.11        461.19        31.60 o                         
  -5 -10   8        308.92        342.10        19.06 o                         
  -4 -10   8        606.56        608.82        29.41 o                         
  -3 -10   8         83.98         88.48         8.36 o                         
  -2 -10   8        512.54        409.95        53.79 o                         
  -1 -10   8        214.70        181.07         9.18 o                         
   0 -10   8         80.92        102.29         7.60 o                         
   1 -10   8         30.20         20.88         4.76 o                         
   2 -10   8        695.61        695.27        23.04 o                         
   3 -10   8        322.52        274.78        10.09 o                         
   4 -10   8        565.18        526.68        21.82 o                         
   5 -10   8          3.36          9.19         6.97 o                         
   6 -10   8        467.76        464.69        23.71 o                         
   7 -10   8        344.51        445.02        19.06 o                         
  -7  -9   8        448.27        448.82        30.95 o                         
  -6  -9   8         52.34         53.68        10.46 o                         
  -5  -9   8        867.85        964.24        44.86 o                         
  -4  -9   8        535.67        474.86        23.11 o                         
  -3  -9   8        986.75        894.88        36.71 o                         
  -2  -9   8          4.25          4.25         9.46 o                         
  -1  -9   8         20.99         28.56         4.12 o                         
   0  -9   8         43.27         21.99         4.12 o                         
   1  -9   8       1054.26        996.65        40.52 o                         
   2  -9   8        815.06        660.16        22.82 o                         
   3  -9   8        677.67        634.97        22.03 o                         
   4  -9   8       1781.44       1685.01        61.76 o                         
   5  -9   8          1.18          4.15         4.54 o                         
   6  -9   8         58.67         82.70         9.84 o                         
   7  -9   8        238.07        266.72        18.86 o                         
   8  -9   8         82.55         80.59         5.64 o                         
  -8  -8   8         34.61         36.08         7.56 o                         
  -7  -8   8          1.33          5.32         4.68 o                         
  -6  -8   8        549.55        610.46        25.81 o                         
  -5  -8   8        350.50        289.22        15.54 o                         
  -4  -8   8        549.63        577.14        31.40 o                         
  -3  -8   8         38.60         40.56         6.19 o                         
  -2  -8   8       3120.84       2858.76       100.02 o                         
  -1  -8   8        723.46        701.04        54.06 o                         
   0  -8   8        980.62        886.72        36.85 o                         
   1  -8   8       3990.06       3715.32        92.73 o                         
   2  -8   8         25.31         40.45         4.72 o                         
   3  -8   8       6772.05       6839.94       164.46 o                         
   4  -8   8        911.14        995.63        42.97 o                         
   5  -8   8        122.22        117.90        12.34 o                         
   6  -8   8        412.58        440.02        19.07 o                         
   7  -8   8        103.98         97.55        10.15 o                         
   8  -8   8        537.02        587.08        21.98 o                         
  -8  -7   8        115.99        117.65        10.13 o                         
  -7  -7   8         11.08         13.79         4.28 o                         
  -6  -7   8       1086.49       1162.44        43.28 o                         
  -5  -7   8          1.17          1.49         3.33 o                         
  -4  -7   8       2375.98       2574.12        66.18 o                         
  -3  -7   8         18.81         33.56         4.21 o                         
  -2  -7   8        122.53        118.03        10.81 o                         
  -1  -7   8          0.64         10.29         4.25 o                         
   0  -7   8         62.57         96.19         6.68 o                         
   1  -7   8       3060.48       2952.48        83.82 o                         
   2  -7   8        607.03        646.95        24.99 o                         
   3  -7   8        996.16       1147.88        31.05 o                         
   4  -7   8        164.80        151.61        12.17 o                         
   5  -7   8         61.94         80.72         8.86 o                         
   6  -7   8        214.79        256.71        18.20 o                         
   7  -7   8        111.59         92.40         9.50 o                         
   8  -7   8         31.52         31.43         5.27 o                         
  -9  -6   8         12.84         15.15         3.24 o                         
  -8  -6   8         22.96         29.64         6.73 o                         
  -7  -6   8        917.15        960.36        36.26 o                         
  -6  -6   8        288.75        313.95        14.71 o                         
  -5  -6   8        983.09       1038.85        29.92 o                         
  -4  -6   8          7.97         31.16         3.26 o                         
  -3  -6   8       2171.77       2343.85        44.27 o                         
  -2  -6   8        946.91        786.48        26.08 o                         
  -1  -6   8          5.30         -0.34         4.91 o                         
   0  -6   8       1717.92       1428.13        45.85 o                         
   1  -6   8         10.72         14.27         2.81 o                         
   2  -6   8       6584.56       6618.94       142.92 o                         
   3  -6   8        478.31        571.83        22.51 o                         
   4  -6   8         61.02         41.28         5.14 o                         
   5  -6   8        102.23        114.28        29.40 o                         
   6  -6   8         32.82         30.09         6.61 o                         
   7  -6   8        267.13        345.65        20.35 o                         
   8  -6   8          0.07          0.00         4.61 o                         
   9  -6   8        484.40        483.90        22.55 o                         
  -9  -5   8        408.30        372.48        28.80 o                         
  -8  -5   8        101.69        120.34         8.88 o                         
  -7  -5   8        835.21        835.41        33.62 o                         
  -6  -5   8        283.79        279.16        13.20 o                         
  -5  -5   8         79.78         78.06         7.00 o                         
  -4  -5   8          8.92         18.15         2.65 o                         
  -3  -5   8        825.92        706.87        14.89 o                         
  -2  -5   8          3.86          3.04         2.90 o                         
  -1  -5   8        576.55        569.47        29.41 o                         
   0  -5   8        184.67        171.13        16.08 o                         
   1  -5   8        118.29         93.72         8.09 o                         
   2  -5   8         88.76         85.07         6.62 o                         
   3  -5   8       1405.37       1325.88        49.24 o                         
   4  -5   8         25.93         43.07         7.14 o                         
   5  -5   8        545.16        569.75        59.19 o                         
   6  -5   8        121.89        151.26        11.57 o                         
   7  -5   8         15.87         28.15        10.19 o                         
   8  -5   8        466.84        552.44        40.25 o                         
   9  -5   8         31.05         30.53         8.87 o                         
  -9  -4   8         20.85         15.02         4.13 o                         
  -8  -4   8        111.96        137.85         9.04 o                         
  -7  -4   8        222.33        224.71        14.89 o                         
  -6  -4   8       1348.19       1344.95        42.38 o                         
  -5  -4   8         21.90         20.11         3.02 o                         
  -4  -4   8       1994.65       2207.28        51.02 o                         
  -3  -4   8         59.48         77.21         4.41 o                         
  -2  -4   8       1462.12       1401.52        82.87 o                         
  -1  -4   8        660.23        606.90        39.85 o                         
   0  -4   8        295.13        318.70        23.77 o                         
   1  -4   8       4658.44       4190.00       224.77 o                         
   2  -4   8         40.27         53.57         6.11 o                         
   3  -4   8       3776.58       3869.92       130.68 o                         
   4  -4   8          1.38          9.09        15.23 o                         
   5  -4   8        969.06       1104.56        59.00 o                         
   6  -4   8       2259.74       2326.64       108.86 o                         
   7  -4   8          8.46          7.41         5.89 o                         
   8  -4   8        387.93        471.15        35.76 o                         
   9  -4   8         37.32         46.33        11.83 o                         
  -9  -3   8        260.02        277.40        16.06 o                         
  -8  -3   8         55.04         72.97         7.41 o                         
  -7  -3   8        278.12        325.61        12.76 o                         
  -6  -3   8         79.88         89.96         7.27 o                         
  -5  -3   8       2837.36       2833.60        79.76 o                         
  -4  -3   8       2053.83       2272.81        40.37 o                         
  -3  -3   8        601.48        645.40        20.53 o                         
  -2  -3   8         78.40         62.28        10.95 o                         
  -1  -3   8         25.39         23.25         6.79 o                         
   0  -3   8       8171.63       8084.63       426.41 o                         
   1  -3   8       1307.09       1112.86        65.57 o                         
   2  -3   8       6167.27       6019.92       192.49 o                         
   3  -3   8          0.19         15.67         6.49 o                         
   4  -3   8        123.16        188.22        16.62 o                         
   5  -3   8         67.55         72.54        23.44 o                         
   6  -3   8         46.42         30.13         6.79 o                         
   7  -3   8        349.06        453.43        31.43 o                         
   8  -3   8         29.31         24.46         4.80 o                         
   9  -3   8        442.41        424.16        44.87 o                         
  -9  -2   8        237.06        232.07        12.48 o                         
  -8  -2   8        163.94        168.63         8.62 o                         
  -7  -2   8       2529.83       2640.04        61.49 o                         
  -6  -2   8        503.27        555.09        19.16 o                         
  -5  -2   8       1983.45       1880.28        47.41 o                         
  -4  -2   8        198.34        269.96         7.33 o                         
  -3  -2   8        455.80        369.50        12.76 o                         
  -2  -2   8       4299.64       4345.61       235.30 o                         
  -1  -2   8          0.84         -1.08         6.25 o                         
   0  -2   8       6526.56       6518.20       345.99 o                         
   1  -2   8         13.59         11.18         5.27 o                         
   2  -2   8       2225.90       2090.89       102.44 o                         
   3  -2   8         34.70         20.04         6.25 o                         
   4  -2   8       1481.87       1713.80        69.39 o                         
   5  -2   8        419.94        505.12        24.41 o                         
   6  -2   8        542.92        548.50        27.35 o                         
   7  -2   8         15.68          9.34         5.47 o                         
   8  -2   8        714.92        770.13        49.07 o                         
   9  -2   8        172.74        182.12        11.38 o                         
  -9  -1   8          8.41         10.93         4.47 o                         
  -8  -1   8        191.45        207.83         9.06 o                         
  -7  -1   8        257.65        212.48         8.59 o                         
  -6  -1   8       1284.14       1271.91        30.68 o                         
  -5  -1   8        155.17        132.04         5.03 o                         
  -4  -1   8          1.95          2.16         2.54 o                         
  -3  -1   8        249.35        307.09        13.60 o                         
  -2  -1   8       3241.74       3629.78       139.61 o                         
  -1  -1   8       1040.29       1126.16        62.96 o                         
   0  -1   8         30.35         64.39         6.66 o                         
   1  -1   8       2334.41       2106.31       138.24 o                         
   2  -1   8         41.16         45.20        20.11 o                         
   3  -1   8       3950.16       4013.42       163.57 o                         
   4  -1   8        848.96        945.17        37.79 o                         
   5  -1   8       1472.54       1593.41        65.87 o                         
   6  -1   8        234.24        313.37        17.47 o                         
   7  -1   8         88.54         74.98         6.95 o                         
   8  -1   8       1712.62       1562.47        88.58 o                         
   9  -1   8          0.78          3.55         4.05 o                         
  -9   0   8        257.83        219.81        12.47 o                         
  -8   0   8        118.21        153.26         6.63 o                         
  -7   0   8          8.40          7.01         2.77 o                         
  -6   0   8        762.92        662.57        18.40 o                         
  -5   0   8         23.75         36.74         2.84 o                         
  -4   0   8       4393.27       4516.54        77.34 o                         
  -3   0   8         16.21         23.45         3.14 o                         
  -2   0   8       1096.81       1289.50        53.73 o                         
  -1   0   8        896.42        850.85        52.59 o                         
   0   0   8        277.31        251.80        17.35 o                         
   1   0   8        230.15        166.33        27.12 o                         
   2   0   8        228.90        216.77        57.01 o                         
   3   0   8        964.17       1077.37        37.07 o                         
   4   0   8         16.04         21.32         4.68 o                         
   5   0   8        171.19        197.14        12.06 o                         
   6   0   8        101.48        105.20         9.87 o                         
   7   0   8       1200.02       1179.17       116.43 o                         
   8   0   8          1.70          1.18         7.01 o                         
   9   0   8         51.60         44.61         5.78 o                         
  -9   1   8         82.76         72.06         5.01 o                         
  -8   1   8          0.48          2.97         2.55 o                         
  -7   1   8       1391.17       1499.75        31.04 o                         
  -6   1   8         44.83         50.44         3.87 o                         
  -5   1   8       1757.92       1627.64        32.79 o                         
  -4   1   8          2.46         48.91         2.77 o                         
  -3   1   8       3862.07       3649.55        67.37 o                         
  -2   1   8        796.28        852.03        31.00 o                         
  -1   1   8        489.22        486.36        39.96 o                         
   0   1   8        431.15        333.51        21.34 o                         
   1   1   8        498.85        472.06        28.04 o                         
   2   1   8       8301.84       8168.17       254.81 o                         
   3   1   8         36.96         40.81         5.57 o                         
   4   1   8        229.46        266.70        13.74 o                         
   5   1   8        283.72        346.07        20.87 o                         
   6   1   8         25.33         34.06         5.49 o                         
   7   1   8        603.41        653.81        44.81 o                         
   8   1   8         17.90         12.09         5.19 o                         
  -9   2   8         20.46         16.69         3.90 o                         
  -8   2   8        411.77        376.60        11.30 o                         
  -7   2   8        782.80        748.13        18.96 o                         
  -6   2   8        328.57        373.82        10.45 o                         
  -5   2   8       5434.23       5138.17        89.17 o                         
  -4   2   8          0.51          9.00         2.27 o                         
  -3   2   8        613.57        719.60        14.10 o                         
  -2   2   8         96.01         82.99         4.26 o                         
  -1   2   8        265.15        228.71         9.64 o                         
   0   2   8       2348.91       2309.41        65.15 o                         
   1   2   8        723.17        667.47        22.74 o                         
   2   2   8        277.67        300.26        13.46 o                         
   3   2   8        953.38        945.25        41.88 o                         
   4   2   8        121.83        123.29        12.20 o                         
   5   2   8         21.76         19.52         7.12 o                         
   6   2   8          2.71         31.27         9.61 o                         
   7   2   8         30.84         25.04         6.37 o                         
   8   2   8        147.56        160.11        11.60 o                         
  -9   3   8          2.05          2.30         2.98 o                         
  -8   3   8        386.56        426.31        13.45 o                         
  -7   3   8         31.76         35.72         3.38 o                         
  -6   3   8       2006.17       1936.79        44.06 o                         
  -5   3   8        197.13        163.61         6.49 o                         
  -4   3   8       1046.08        983.82        21.02 o                         
  -3   3   8        679.56        711.64        15.36 o                         
  -2   3   8        710.23        727.29        15.65 o                         
  -1   3   8        309.31        301.96        10.55 o                         
   0   3   8       1749.57       1855.04        43.74 o                         
   1   3   8       3655.90       3718.63        91.70 o                         
   2   3   8        311.38        312.78        14.08 o                         
   3   3   8       1890.45       1956.73        62.60 o                         
   4   3   8         56.99         85.78        10.43 o                         
   5   3   8        512.35        562.96        26.28 o                         
   6   3   8       1012.29       1098.23        52.63 o                         
   7   3   8         61.87         42.30         7.28 o                         
   8   3   8        530.86        508.13        20.50 o                         
  -9   4   8         14.51         20.79         4.69 o                         
  -8   4   8          3.13          4.31         3.00 o                         
  -7   4   8          0.43          4.19         3.46 o                         
  -6   4   8        622.42        568.02        16.37 o                         
  -5   4   8          0.84          0.56         3.84 o                         
  -4   4   8        317.40        333.08        11.98 o                         
  -3   4   8        943.93        924.52        22.14 o                         
  -2   4   8        180.46        184.49         6.38 o                         
  -1   4   8         40.86         32.91         3.40 o                         
   0   4   8        413.19        330.25        11.09 o                         
   1   4   8         45.23         81.59         5.42 o                         
   2   4   8       4394.59       4077.36       114.55 o                         
   3   4   8         43.13         89.75         8.48 o                         
   4   4   8        440.71        437.88        21.81 o                         
   5   4   8        137.03        103.46         8.13 o                         
   6   4   8        189.96        193.85        10.94 o                         
   7   4   8        450.05        433.06        19.69 o                         
  -9   5   8         19.63         13.53         4.10 o                         
  -8   5   8        324.70        268.19        11.58 o                         
  -7   5   8       1053.04       1098.70        34.57 o                         
  -6   5   8        295.62        318.02        14.36 o                         
  -5   5   8       1723.93       1599.19        66.85 o                         
  -4   5   8         97.47        110.29         6.38 o                         
  -3   5   8       3550.21       3614.09       112.03 o                         
  -2   5   8        581.99        567.05        24.69 o                         
  -1   5   8         39.20         53.21         5.41 o                         
   0   5   8       2853.22       2863.33        82.76 o                         
   1   5   8        670.85        677.06        25.34 o                         
   2   5   8       2442.36       2569.25        89.63 o                         
   3   5   8        191.07        195.64        37.03 o                         
   4   5   8        260.92        217.46        23.14 o                         
   5   5   8        290.95        245.77        37.06 o                         
   6   5   8         37.82         32.99         6.24 o                         
   7   5   8         69.23         78.97        16.58 o                         
  -8   6   8         89.17         72.87         5.47 o                         
  -7   6   8        269.88        298.74        13.05 o                         
  -6   6   8        757.15        716.42        24.49 o                         
  -5   6   8         47.17         44.43         6.95 o                         
  -4   6   8        148.73        113.02         7.99 o                         
  -3   6   8          3.74          7.47         3.88 o                         
  -2   6   8        120.48        145.70         7.87 o                         
  -1   6   8        377.34        386.49        14.23 o                         
   0   6   8        216.82        248.65        12.02 o                         
   1   6   8        273.93        240.45        11.36 o                         
   2   6   8          3.97          6.40         4.32 o                         
   3   6   8          1.25          4.52         3.89 o                         
   4   6   8         71.84         69.06        12.59 o                         
   5   6   8        172.89        164.53        18.54 o                         
   6   6   8        217.74        220.36        20.27 o                         
  -8   7   8        610.71        576.15        19.19 o                         
  -7   7   8         40.53         38.27         6.16 o                         
  -6   7   8        968.50        980.05        27.90 o                         
  -5   7   8         50.90         33.41         4.83 o                         
  -4   7   8       2023.52       1985.86        66.96 o                         
  -3   7   8       1163.87       1053.56        48.49 o                         
  -2   7   8        165.63        151.80         7.42 o                         
  -1   7   8         49.28         66.87         7.00 o                         
   0   7   8        191.35        163.22         8.69 o                         
   1   7   8        278.10        320.15        12.20 o                         
   2   7   8        311.64        295.53        18.47 o                         
   3   7   8        275.62        268.39        23.71 o                         
   4   7   8        154.69        146.33        16.66 o                         
   5   7   8        157.26        120.59        14.44 o                         
   6   7   8        300.55        300.65        22.66 o                         
  -7   8   8        184.22        171.50        11.80 o                         
  -6   8   8          2.37          5.94         2.80 o                         
  -5   8   8         90.49         81.92         6.66 o                         
  -4   8   8        328.46        279.89        14.60 o                         
  -3   8   8        248.48        239.59        16.43 o                         
  -2   8   8         38.85         45.35         4.87 o                         
  -1   8   8         72.45         76.84         6.62 o                         
   0   8   8       1627.73       1703.86        45.36 o                         
   1   8   8         25.24         37.70         6.78 o                         
   2   8   8       2255.22       2366.88        66.85 o                         
   3   8   8          9.53          8.72         3.65 o                         
   4   8   8        304.03        311.00        15.57 o                         
   5   8   8        168.50        135.08         7.40 o                         
  -7   9   8        115.49        143.43        12.42 o                         
  -6   9   8         67.15         66.88         4.99 o                         
  -5   9   8        749.12        808.94        25.83 o                         
  -4   9   8         50.87         46.94         7.66 o                         
  -3   9   8        187.88        198.21         9.81 o                         
  -2   9   8         30.56         32.02         4.84 o                         
  -1   9   8        263.57        220.18        11.18 o                         
   0   9   8         65.91         69.68         5.50 o                         
   1   9   8        143.14        136.74         7.94 o                         
   2   9   8        421.01        376.65        16.17 o                         
   3   9   8          1.95          3.52         3.40 o                         
   4   9   8         10.37          5.80         2.19 o                         
  -6  10   8        408.61        423.00        23.90 o                         
  -5  10   8         13.28         16.49         2.96 o                         
  -4  10   8        448.18        428.95        31.01 o                         
  -3  10   8        172.34        153.93         9.34 o                         
  -2  10   8        205.79        187.57        10.96 o                         
  -1  10   8        403.50        419.24        34.70 o                         
   0  10   8        104.61         92.52         7.33 o                         
   1  10   8        372.08        396.92        33.72 o                         
   2  10   8        189.93        159.14        14.86 o                         
   3  10   8        304.05        215.15        16.14 o                         
  -4  11   8          8.69          7.22         4.21 o                         
  -3  11   8          8.94          3.72         3.42 o                         
  -2  11   8          8.72         10.30         4.57 o                         
  -1  11   8         36.42         38.93         8.97 o                         
   0  11   8          6.63          4.34         6.36 o                         
   1  11   8         79.45         75.06        10.79 o                         
  -2 -14   9         47.26         31.72         8.69 o                         
  -1 -14   9        246.70        231.65        24.33 o                         
   0 -14   9          0.51          0.24         2.67 o                         
   1 -14   9        369.19        328.47        18.54 o                         
   2 -14   9        190.88        187.15        18.41 o                         
   3 -14   9          5.74          0.56         2.59 o                         
  -4 -13   9          6.35          3.37         3.23 o                         
  -3 -13   9         41.86         36.69         6.13 o                         
  -2 -13   9        197.48        182.24        15.27 o                         
  -1 -13   9        596.24        668.25        41.41 o                         
   0 -13   9         30.24         45.29         5.64 o                         
   1 -13   9          0.62          3.11         2.70 o                         
   2 -13   9        103.50         92.75         8.55 o                         
   3 -13   9        580.44        616.88        28.05 o                         
   4 -13   9        187.85        190.62        17.30 o                         
   5 -13   9        509.95        411.97        27.32 o                         
  -5 -12   9         81.09         84.82         7.47 o                         
  -4 -12   9       1090.19        974.82        46.39 o                         
  -3 -12   9        213.55        168.72        14.81 o                         
  -2 -12   9       1261.47       1119.39        65.26 o                         
  -1 -12   9        274.66        211.31        31.97 o                         
   0 -12   9        924.71        879.29        37.03 o                         
   1 -12   9        731.32        725.91        37.38 o                         
   2 -12   9         77.32         75.05         7.14 o                         
   3 -12   9        580.81        584.46        28.15 o                         
   4 -12   9          3.98          1.90         3.62 o                         
   5 -12   9        461.72        475.68        32.97 o                         
   6 -12   9        261.44        284.62        17.33 o                         
  -6 -11   9          0.98          0.44         3.69 o                         
  -5 -11   9        495.06        521.11        32.36 o                         
  -4 -11   9        411.17        398.87        27.21 o                         
  -3 -11   9        614.62        632.37        21.05 o                         
  -2 -11   9        824.94        843.23        29.89 o                         
  -1 -11   9        312.38        226.21        20.99 o                         
   0 -11   9         25.92         36.01         9.78 o                         
   1 -11   9         36.47         42.90         7.32 o                         
   2 -11   9       1054.25        996.10        36.84 o                         
   3 -11   9         16.84          6.70         5.14 o                         
   4 -11   9        301.11        297.73        17.66 o                         
   5 -11   9          5.57          8.83         6.63 o                         
   6 -11   9         78.66        113.33        13.00 o                         
  -6 -10   9        294.53        369.60        25.51 o                         
  -5 -10   9       1292.68       1277.41        74.06 o                         
  -4 -10   9         15.32         19.47         4.74 o                         
  -3 -10   9        682.19        558.07        27.00 o                         
  -2 -10   9        428.98        324.37        17.78 o                         
  -1 -10   9        836.65        748.58        33.65 o                         
   0 -10   9         71.31         91.67         8.34 o                         
   1 -10   9        377.62        378.37        21.80 o                         
   2 -10   9        113.19        106.15         8.88 o                         
   3 -10   9         49.02         47.99         5.50 o                         
   4 -10   9       1056.31        993.57        35.48 o                         
   5 -10   9          9.80         24.40         5.44 o                         
   6 -10   9        766.67        714.66        31.98 o                         
   7 -10   9         40.57         24.98         3.56 o                         
  -7  -9   9         16.24         28.62         6.80 o                         
  -6  -9   9         75.96         57.71        10.18 o                         
  -5  -9   9        172.39        117.48        14.46 o                         
  -4  -9   9         18.44          6.01         4.26 o                         
  -3  -9   9         33.07         45.35         5.32 o                         
  -2  -9   9        958.43        825.05        52.90 o                         
  -1  -9   9       1684.71       1613.96        84.79 o                         
   0  -9   9       1473.44       1393.87        57.99 o                         
   1  -9   9        952.54        987.39        47.28 o                         
   2  -9   9         56.64         48.32         5.06 o                         
   3  -9   9        816.53        811.98        30.42 o                         
   4  -9   9        298.79        308.92        14.96 o                         
   5  -9   9       2072.23       2092.03        84.43 o                         
   6  -9   9        155.01        241.31        19.11 o                         
   7  -9   9         93.56         64.49         6.89 o                         
  -7  -8   9        106.27        109.18        13.16 o                         
  -6  -8   9         43.17         68.47        12.14 o                         
  -5  -8   9        207.06        174.85        10.42 o                         
  -4  -8   9       1219.76       1201.28        53.29 o                         
  -3  -8   9        308.21        263.42        13.18 o                         
  -2  -8   9       2493.28       2546.41       141.22 o                         
  -1  -8   9        381.08        320.71        18.03 o                         
   0  -8   9        190.30        199.12        13.32 o                         
   1  -8   9        490.99        531.84        25.17 o                         
   2  -8   9        216.15        198.02        13.56 o                         
   3  -8   9       1741.32       1820.66        74.49 o                         
   4  -8   9          0.87          6.68         5.19 o                         
   5  -8   9        309.30        328.05        15.29 o                         
   6  -8   9        165.44        171.73        18.39 o                         
   7  -8   9        112.62        100.87        17.69 o                         
   8  -8   9          1.94          3.92         5.15 o                         
  -8  -7   9        262.62        255.83        26.41 o                         
  -7  -7   9          5.63          3.44         4.07 o                         
  -6  -7   9         79.02         66.15        10.08 o                         
  -5  -7   9        685.12        719.42        29.02 o                         
  -4  -7   9        392.96        360.55        16.77 o                         
  -3  -7   9       4335.18       4258.89       115.12 o                         
  -2  -7   9        356.82        312.18        14.53 o                         
  -1  -7   9          5.89         16.84         6.85 o                         
   0  -7   9       1626.43       1567.98        63.25 o                         
   1  -7   9         60.67         87.53         6.97 o                         
   2  -7   9        318.04        311.23        14.37 o                         
   3  -7   9         11.47          3.64         3.59 o                         
   4  -7   9       1570.58       1614.73        54.73 o                         
   5  -7   9          4.31          4.91         4.99 o                         
   6  -7   9        875.59        901.09        40.94 o                         
   7  -7   9         13.74         19.08         6.84 o                         
   8  -7   9        108.23         53.99         9.13 o                         
  -8  -6   9         57.37         57.03         7.45 o                         
  -7  -6   9        346.91        337.19        21.69 o                         
  -6  -6   9          0.22          8.77         5.17 o                         
  -5  -6   9       1672.75       1750.90        52.58 o                         
  -4  -6   9        210.05        171.92         7.32 o                         
  -3  -6   9        197.77        217.39         8.85 o                         
  -2  -6   9         13.22         42.02         5.22 o                         
  -1  -6   9       1261.44       1123.05        48.57 o                         
   0  -6   9         12.71         27.95         4.52 o                         
   1  -6   9        227.16        204.05         8.31 o                         
   2  -6   9        951.65        811.77        22.76 o                         
   3  -6   9        620.97        657.73        21.99 o                         
   4  -6   9        857.03        831.91        38.21 o                         
   5  -6   9       1882.73       1721.13       180.78 o                         
   6  -6   9         42.08         54.70        11.85 o                         
   7  -6   9          0.26         -4.35         9.95 o                         
   8  -6   9         21.35         20.58         5.12 o                         
  -8  -5   9          8.28          8.12        11.50 o                         
  -7  -5   9          0.52          8.41         6.65 o                         
  -6  -5   9         69.92         53.09         6.67 o                         
  -5  -5   9         76.94         77.50         7.00 o                         
  -4  -5   9       3518.79       3846.26        74.15 o                         
  -3  -5   9         84.08         89.30         4.61 o                         
  -2  -5   9       1426.85       1532.68        60.40 o                         
  -1  -5   9        959.19        973.38        27.25 o                         
   0  -5   9       1969.86       1843.33        46.57 o                         
   1  -5   9        981.31       1006.30        27.25 o                         
   2  -5   9          5.71          4.97         2.57 o                         
   3  -5   9       5113.94       5224.73       176.05 o                         
   4  -5   9        227.83        182.76        11.64 o                         
   5  -5   9       1727.60       1687.34       235.35 o                         
   6  -5   9        356.44        380.74        22.18 o                         
   7  -5   9         19.02         15.61         5.89 o                         
   8  -5   9        351.13        353.79        27.43 o                         
  -9  -4   9        445.36        466.88        21.97 o                         
  -8  -4   9         24.00         31.11         6.47 o                         
  -7  -4   9        411.56        452.89        24.62 o                         
  -6  -4   9         21.70         29.17         4.30 o                         
  -5  -4   9         51.08         50.80         4.22 o                         
  -4  -4   9        548.66        526.64        12.99 o                         
  -3  -4   9       1216.99       1290.31        25.34 o                         
  -2  -4   9       3753.21       4145.23       100.11 o                         
  -1  -4   9        532.99        703.85        20.26 o                         
   0  -4   9         11.13         15.66         2.91 o                         
   1  -4   9        150.91        107.10         6.17 o                         
   2  -4   9       1985.40       1997.70        56.23 o                         
   3  -4   9        792.41        732.57        26.57 o                         
   4  -4   9        143.42        102.80        14.35 o                         
   5  -4   9        177.51        211.09        34.66 o                         
   6  -4   9         38.13         31.85         6.72 o                         
   7  -4   9        112.08         91.95         9.43 o                         
   8  -4   9         26.80         22.70         5.23 o                         
  -9  -3   9         30.31         21.06         4.24 o                         
  -8  -3   9        291.93        299.24        15.52 o                         
  -7  -3   9        218.30        202.00        10.80 o                         
  -6  -3   9        190.19        210.94         9.95 o                         
  -5  -3   9       4686.09       4799.58        92.14 o                         
  -4  -3   9        252.81        213.64         6.81 o                         
  -3  -3   9       3977.66       3735.08        71.84 o                         
  -2  -3   9        338.58        443.33        15.80 o                         
  -1  -3   9        284.37        251.99         9.64 o                         
   0  -3   9       4699.03       4848.83       105.64 o                         
   1  -3   9       1484.21       1451.56        37.17 o                         
   2  -3   9       1697.66       1838.66        42.41 o                         
   3  -3   9          2.28          5.53         5.75 o                         
   4  -3   9       1738.87       1869.79        87.99 o                         
   5  -3   9          4.20          1.69         5.33 o                         
   6  -3   9        137.36        149.77        11.81 o                         
   7  -3   9         18.57         18.44         5.78 o                         
   8  -3   9        350.87        334.21        25.24 o                         
  -9  -2   9         45.92         48.74         7.32 o                         
  -8  -2   9        235.14        190.35         8.64 o                         
  -7  -2   9        304.49        297.34        11.96 o                         
  -6  -2   9        131.61        137.81         7.19 o                         
  -5  -2   9       1369.52       1448.66        43.12 o                         
  -4  -2   9       1435.35       1568.60        30.77 o                         
  -3  -2   9         20.60         34.68         3.01 o                         
  -2  -2   9         33.77         35.70         3.16 o                         
  -1  -2   9       1062.59       1024.16        23.49 o                         
   0  -2   9        434.02        402.79        10.64 o                         
   1  -2   9       1596.71       1483.39        42.37 o                         
   2  -2   9         35.89         50.08         5.02 o                         
   3  -2   9        274.83        229.57        15.63 o                         
   4  -2   9       1133.75       1162.61        50.88 o                         
   5  -2   9       3657.01       3714.75       122.80 o                         
   6  -2   9         60.16         80.21        12.06 o                         
   7  -2   9         29.83         29.53         6.93 o                         
   8  -2   9          7.60          4.24         4.66 o                         
  -9  -1   9        628.33        612.53        43.75 o                         
  -8  -1   9        435.00        378.68        14.59 o                         
  -7  -1   9          3.15          3.09         3.58 o                         
  -6  -1   9         72.55         71.59         6.34 o                         
  -5  -1   9        156.13        155.14         6.95 o                         
  -4  -1   9        858.44        822.33        23.81 o                         
  -3  -1   9        153.85        152.57         6.57 o                         
  -2  -1   9       5909.73       5838.92       126.57 o                         
  -1  -1   9        801.24        767.94        18.04 o                         
   0  -1   9       4467.73       4631.64        93.78 o                         
   1  -1   9        259.58        220.61         8.36 o                         
   2  -1   9       1764.38       1570.98        47.62 o                         
   3  -1   9       2391.46       2428.61        94.79 o                         
   4  -1   9          1.31          4.68         4.10 o                         
   5  -1   9       1006.28        990.76        55.51 o                         
   6  -1   9        116.81        120.78        10.26 o                         
   7  -1   9         23.11         22.84         5.53 o                         
   8  -1   9          3.02          5.81         6.19 o                         
  -9   0   9        445.34        406.51        14.76 o                         
  -8   0   9         39.21         47.15         4.12 o                         
  -7   0   9        269.17        289.82        10.54 o                         
  -6   0   9         16.06          7.97         3.22 o                         
  -5   0   9       1290.44       1334.72        26.55 o                         
  -4   0   9         32.79         35.49         2.69 o                         
  -3   0   9       3992.79       4095.57        66.35 o                         
  -2   0   9        751.81        706.66        15.11 o                         
  -1   0   9       2434.04       2238.26        43.00 o                         
   0   0   9        899.95        975.66        27.59 o                         
   1   0   9        104.09         60.21         4.56 o                         
   2   0   9        889.97        990.98        32.05 o                         
   3   0   9       1324.85       1331.37        45.07 o                         
   4   0   9        643.87        642.99        27.52 o                         
   5   0   9       1073.29        989.26        36.72 o                         
   6   0   9        467.43        564.35        39.98 o                         
   7   0   9         43.71         47.84         6.31 o                         
   8   0   9          9.96          5.62         4.39 o                         
  -9   1   9        163.06        147.51         8.47 o                         
  -8   1   9        397.47        342.10        12.22 o                         
  -7   1   9         34.51         21.11         3.29 o                         
  -6   1   9          5.34          2.98         2.77 o                         
  -5   1   9       2113.54       2155.60        42.37 o                         
  -4   1   9         28.56         25.07         2.22 o                         
  -3   1   9       2242.71       2323.95        39.07 o                         
  -2   1   9        261.50        249.91         6.81 o                         
  -1   1   9       1310.19       1500.49        28.98 o                         
   0   1   9        359.26        343.15        11.17 o                         
   1   1   9          7.35         18.07         3.02 o                         
   2   1   9         76.34         64.30         7.96 o                         
   3   1   9        108.21         82.46         8.19 o                         
   4   1   9        846.36        791.63        25.80 o                         
   5   1   9         62.12         50.49        10.00 o                         
   6   1   9         63.97         80.11        12.57 o                         
   7   1   9        319.89        296.32        17.41 o                         
   8   1   9          0.19          3.00         3.84 o                         
  -9   2   9        363.96        330.83        14.03 o                         
  -8   2   9        172.37        149.35         8.37 o                         
  -7   2   9         37.69         47.02         3.84 o                         
  -6   2   9         90.71         63.23         4.69 o                         
  -5   2   9          7.57         17.77         3.22 o                         
  -4   2   9       2584.69       2629.12        48.82 o                         
  -3   2   9        152.62        155.48         5.39 o                         
  -2   2   9        546.40        525.41        12.15 o                         
  -1   2   9         50.61         29.54         3.12 o                         
   0   2   9       2621.14       2805.55        89.12 o                         
   1   2   9        850.83        908.84        26.79 o                         
   2   2   9        560.13        536.56        19.44 o                         
   3   2   9        446.18        490.74        23.20 o                         
   4   2   9         18.34         22.93         5.24 o                         
   5   2   9       2797.37       2925.84       161.93 o                         
   6   2   9        140.89        147.98        19.50 o                         
   7   2   9          0.08         -3.74         3.76 o                         
   8   2   9        136.82        152.74        10.15 o                         
  -9   3   9        211.07        214.54        17.03 o                         
  -8   3   9         20.55         18.44         3.95 o                         
  -7   3   9         95.27         94.99         6.24 o                         
  -6   3   9        233.00        280.30        11.08 o                         
  -5   3   9        493.99        552.37        19.92 o                         
  -4   3   9       1537.08       1544.51        33.14 o                         
  -3   3   9        384.38        337.20        11.09 o                         
  -2   3   9        600.49        582.53        14.22 o                         
  -1   3   9        113.50         77.73         4.57 o                         
   0   3   9         18.09         16.24         2.79 o                         
   1   3   9       1321.77       1229.72        39.64 o                         
   2   3   9        545.50        635.49        20.45 o                         
   3   3   9       1172.68       1101.65        43.31 o                         
   4   3   9        380.11        375.65        19.74 o                         
   5   3   9        307.75        331.94        15.51 o                         
   6   3   9         64.53         55.19         5.85 o                         
   7   3   9         82.72         78.32         7.37 o                         
  -9   4   9          0.05          5.66         3.36 o                         
  -8   4   9        229.29        221.36         9.99 o                         
  -7   4   9         13.72         10.27         3.29 o                         
  -6   4   9        189.91        187.66         9.99 o                         
  -5   4   9       3851.02       3735.65        77.86 o                         
  -4   4   9        608.86        609.84        16.13 o                         
  -3   4   9       3019.69       2924.78        61.57 o                         
  -2   4   9         92.25        113.59         6.15 o                         
  -1   4   9        306.46        336.63        11.13 o                         
   0   4   9       1626.92       1647.59        47.74 o                         
   1   4   9        403.22        417.95        14.94 o                         
   2   4   9       2446.66       2388.81        71.63 o                         
   3   4   9         89.48         95.43         9.96 o                         
   4   4   9       1137.30       1040.27        59.94 o                         
   5   4   9        651.25        592.86        28.73 o                         
   6   4   9         23.17         14.77         3.53 o                         
   7   4   9          9.06          3.33         2.52 o                         
  -8   5   9        387.30        386.18        16.54 o                         
  -7   5   9         30.76         37.55         4.73 o                         
  -6   5   9          2.16          2.49         3.40 o                         
  -5   5   9       1053.11       1087.31        34.44 o                         
  -4   5   9        401.61        390.46        12.67 o                         
  -3   5   9        195.61        195.53         8.29 o                         
  -2   5   9         43.36         38.50         4.80 o                         
  -1   5   9       1038.05        945.07        30.63 o                         
   0   5   9        315.37        321.38        12.66 o                         
   1   5   9        221.27        249.22        26.54 o                         
   2   5   9         15.34         33.64         6.26 o                         
   3   5   9        148.40        156.93        11.57 o                         
   4   5   9         76.09         93.48         9.45 o                         
   5   5   9         64.91         57.74         7.56 o                         
   6   5   9          6.25          0.65         3.49 o                         
  -8   6   9         28.48         45.30         4.73 o                         
  -7   6   9          0.22          9.00         4.07 o                         
  -6   6   9        740.05        727.21        31.26 o                         
  -5   6   9        103.74        125.93        12.00 o                         
  -4   6   9       1491.22       1436.62        39.03 o                         
  -3   6   9        231.26        184.08        12.04 o                         
  -2   6   9        119.89        134.50         9.62 o                         
  -1   6   9          0.70          3.84         4.08 o                         
   0   6   9        218.81        237.67        14.07 o                         
   1   6   9         61.99         60.16         6.47 o                         
   2   6   9          4.55          8.64         4.98 o                         
   3   6   9        364.14        316.35        22.08 o                         
   4   6   9          2.37          4.90         6.32 o                         
   5   6   9        570.61        461.94        33.00 o                         
   6   6   9         31.35         11.07         5.35 o                         
  -7   7   9          0.07          2.58         3.98 o                         
  -6   7   9         26.70         34.39         5.24 o                         
  -5   7   9        162.42        185.87        11.61 o                         
  -4   7   9         32.42         50.62         6.13 o                         
  -3   7   9        450.72        449.28        17.27 o                         
  -2   7   9       1217.45       1186.83        43.09 o                         
  -1   7   9         39.39         40.43         5.83 o                         
   0   7   9         72.22        104.89         9.00 o                         
   1   7   9        142.39        135.29        10.37 o                         
   2   7   9       2037.93       2166.48        88.34 o                         
   3   7   9         80.37        127.55        15.27 o                         
   4   7   9        514.32        458.94        31.41 o                         
   5   7   9         70.68         86.67         6.04 o                         
  -7   8   9         68.94         66.42         5.20 o                         
  -6   8   9          1.63          1.02         2.80 o                         
  -5   8   9        472.43        487.96        20.19 o                         
  -4   8   9        149.44        154.64         8.74 o                         
  -3   8   9        938.82        938.28        33.80 o                         
  -2   8   9         20.64         26.40         4.64 o                         
  -1   8   9         63.76         89.13         7.08 o                         
   0   8   9        605.59        639.21        26.06 o                         
   1   8   9         47.87         74.90        10.02 o                         
   2   8   9        612.20        662.22        31.48 o                         
   3   8   9        198.43        197.01        13.02 o                         
   4   8   9        446.55        408.00        19.82 o                         
  -6   9   9        383.05        392.63        23.47 o                         
  -5   9   9        471.62        488.74        18.99 o                         
  -4   9   9        934.32        965.82        47.90 o                         
  -3   9   9          0.82         14.17         6.80 o                         
  -2   9   9         50.39         65.43         7.18 o                         
  -1   9   9         16.48         16.40         4.53 o                         
   0   9   9        336.74        333.98        20.49 o                         
   1   9   9        586.75        510.93        22.20 o                         
   2   9   9         23.44         28.11         5.08 o                         
   3   9   9        251.71        200.91        11.43 o                         
  -4  10   9         87.79         80.80         6.06 o                         
  -3  10   9         40.46         48.01         9.09 o                         
  -2  10   9        257.57        218.33        20.63 o                         
  -1  10   9        112.29         86.33         8.26 o                         
   0  10   9         69.46         58.98         9.80 o                         
   1  10   9        101.18         85.08        10.84 o                         
   2  10   9          1.91          4.07         4.09 o                         
  -1 -14  10        387.51        328.33        17.77 o                         
   0 -14  10        265.91        268.00        26.31 o                         
   1 -14  10        676.91        734.76        56.93 o                         
   2 -14  10         23.29         23.69         5.68 o                         
  -3 -13  10         35.96         29.14         4.27 o                         
  -2 -13  10       1441.24       1372.55        93.13 o                         
  -1 -13  10         30.19         22.70         4.49 o                         
   0 -13  10        458.18        452.67        21.84 o                         
   1 -13  10         11.12         20.22         7.93 o                         
   2 -13  10        145.21        133.10        13.48 o                         
   3 -13  10        423.01        443.73        20.65 o                         
   4 -13  10         14.51         22.75         5.22 o                         
  -4 -12  10         72.75         50.96         4.58 o                         
  -3 -12  10         64.32         70.04         5.99 o                         
  -2 -12  10        773.65        732.18        44.56 o                         
  -1 -12  10        230.32        197.85        17.44 o                         
   0 -12  10        201.83        241.09        56.35 o                         
   1 -12  10         62.02         42.92         6.60 o                         
   2 -12  10        293.62        215.04        13.87 o                         
   3 -12  10         35.32         26.00         5.14 o                         
   4 -12  10        164.36        128.84        13.18 o                         
   5 -12  10          9.68         11.70         4.27 o                         
  -5 -11  10        289.56        215.42        11.18 o                         
  -4 -11  10          0.02          2.89         3.25 o                         
  -3 -11  10        276.97        214.10        16.96 o                         
  -2 -11  10         95.44        111.29        20.21 o                         
  -1 -11  10        765.14        755.87        45.08 o                         
   0 -11  10        156.84        111.56        13.66 o                         
   1 -11  10        703.47        733.53        96.85 o                         
   2 -11  10        221.83        183.58        30.04 o                         
   3 -11  10        178.70        169.81        18.06 o                         
   4 -11  10        187.14        176.65        29.48 o                         
   5 -11  10          7.14          4.72         4.46 o                         
   6 -11  10        738.17        688.70        42.44 o                         
  -6 -10  10        184.35        148.97         8.76 o                         
  -5 -10  10         40.98         52.48         8.17 o                         
  -4 -10  10          7.83         12.99         4.67 o                         
  -3 -10  10        245.86        203.76        12.55 o                         
  -2 -10  10        138.67        107.43        12.58 o                         
  -1 -10  10        336.11        321.74        23.53 o                         
   0 -10  10        642.06        616.14       120.47 o                         
   1 -10  10        475.74        361.99        61.60 o                         
   2 -10  10         22.02         20.56         4.01 o                         
   3 -10  10         13.51         21.50         4.70 o                         
   4 -10  10          0.23          4.40         3.68 o                         
   5 -10  10        507.05        508.87        68.93 o                         
   6 -10  10         49.83         68.41         8.47 o                         
  -6  -9  10         43.15         59.06         9.17 o                         
  -5  -9  10        259.58        236.85        20.15 o                         
  -4  -9  10         85.03         92.45         8.68 o                         
  -3  -9  10          1.43          1.57         3.65 o                         
  -2  -9  10       1560.00       1525.27        87.71 o                         
  -1  -9  10          1.87         19.77         7.04 o                         
   0  -9  10       1599.04       1711.52       102.13 o                         
   1  -9  10          4.06         -1.57         8.36 o                         
   2  -9  10         70.01         71.77         9.77 o                         
   3  -9  10        300.23        236.18        23.82 o                         
   4  -9  10        135.06        120.67        10.20 o                         
   5  -9  10        621.59        557.65        79.15 o                         
   6  -9  10          0.18          2.77         5.22 o                         
   7  -9  10        334.26        343.83        49.66 o                         
  -7  -8  10        323.53        360.22        25.28 o                         
  -6  -8  10        487.73        582.86        27.29 o                         
  -5  -8  10         10.15          3.09         5.37 o                         
  -4  -8  10        247.88        214.37         9.82 o                         
  -3  -8  10         83.21         74.38         7.32 o                         
  -2  -8  10       1656.18       1523.18        43.90 o                         
  -1  -8  10       1843.73       1856.62       105.25 o                         
   0  -8  10        673.97        741.14        46.96 o                         
   1  -8  10        250.53        214.76        20.34 o                         
   2  -8  10         63.04         77.53         8.53 o                         
   3  -8  10        396.83        364.81        20.49 o                         
   4  -8  10       1452.24       1314.76        97.82 o                         
   5  -8  10         31.38         28.17         4.31 o                         
   6  -8  10        455.15        479.44        31.55 o                         
   7  -8  10         16.36         26.92         6.91 o                         
  -7  -7  10         35.05         56.88        12.78 o                         
  -6  -7  10        250.56        219.16        14.75 o                         
  -5  -7  10        951.51        989.29        44.25 o                         
  -4  -7  10          1.26         10.73         3.25 o                         
  -3  -7  10        638.14        680.30        18.19 o                         
  -2  -7  10         57.01         54.13         3.70 o                         
  -1  -7  10       1522.91       1389.57        58.15 o                         
   0  -7  10        245.06        268.27        22.43 o                         
   1  -7  10        880.50        789.01        25.26 o                         
   2  -7  10        204.62        193.32         9.24 o                         
   3  -7  10        342.18        333.61        18.88 o                         
   4  -7  10        951.48        997.40        41.52 o                         
   5  -7  10         30.00         37.73         6.78 o                         
   6  -7  10       1717.48       1790.51       144.34 o                         
   7  -7  10        493.69        440.05        32.01 o                         
   8  -7  10        137.81        131.40        12.33 o                         
  -8  -6  10         30.75         23.31         6.48 o                         
  -7  -6  10         48.95         67.80         7.04 o                         
  -6  -6  10        415.42        379.92        22.40 o                         
  -5  -6  10         17.60         19.02         5.74 o                         
  -4  -6  10          8.87          9.01         2.42 o                         
  -3  -6  10          0.48          0.43         2.48 o                         
  -2  -6  10       3226.36       3388.69        75.07 o                         
  -1  -6  10        232.33        270.40        11.43 o                         
   0  -6  10       2410.51       2369.58        66.43 o                         
   1  -6  10        502.15        587.06        16.13 o                         
   2  -6  10        217.86        214.21         8.83 o                         
   3  -6  10       1829.73       1862.51        53.61 o                         
   4  -6  10          9.55          2.75         3.19 o                         
   5  -6  10       2027.51       2132.85        85.59 o                         
   6  -6  10        169.19        171.40        10.89 o                         
   7  -6  10        225.72        218.08        13.01 o                         
   8  -6  10        244.52        235.76        10.63 o                         
  -8  -5  10         11.66         14.39         6.83 o                         
  -7  -5  10        855.49        935.04        48.11 o                         
  -6  -5  10         84.41         58.65         9.06 o                         
  -5  -5  10        992.65       1120.74        52.80 o                         
  -4  -5  10          1.73         12.35         2.92 o                         
  -3  -5  10         45.24         38.87         3.58 o                         
  -2  -5  10       6061.66       6115.99       162.76 o                         
  -1  -5  10       1140.30       1153.15        40.60 o                         
   0  -5  10       1269.92       1312.08        34.73 o                         
   1  -5  10          3.78         10.52         2.73 o                         
   2  -5  10         12.83         13.44         2.86 o                         
   3  -5  10        612.41        653.48        23.21 o                         
   4  -5  10        251.00        207.21        10.28 o                         
   5  -5  10        122.19        127.31         9.58 o                         
   6  -5  10          3.38          8.81         4.22 o                         
   7  -5  10         25.76         17.63         3.53 o                         
   8  -5  10          3.45         14.24         4.30 o                         
  -8  -4  10        242.34        237.23        16.53 o                         
  -7  -4  10        322.95        257.50        25.76 o                         
  -6  -4  10        554.39        572.23        23.83 o                         
  -5  -4  10         17.93         26.54         2.96 o                         
  -4  -4  10         59.23         75.46         4.15 o                         
  -3  -4  10       4524.14       4576.97        81.98 o                         
  -2  -4  10         23.77         24.60         4.17 o                         
  -1  -4  10       2111.56       2150.05        53.61 o                         
   0  -4  10          0.69          4.40         2.38 o                         
   1  -4  10         17.48         35.00         3.78 o                         
   2  -4  10        694.92        747.18        19.74 o                         
   3  -4  10       1793.52       1783.67        56.47 o                         
   4  -4  10       1397.89       1438.18        50.75 o                         
   5  -4  10         40.54         53.79         8.14 o                         
   6  -4  10        249.71        261.92        16.84 o                         
   7  -4  10          0.10          1.34         3.78 o                         
   8  -4  10        504.70        550.05        25.53 o                         
  -8  -3  10        682.95        772.71        29.48 o                         
  -7  -3  10          2.08          2.35         3.45 o                         
  -6  -3  10       1426.49       1558.38        42.77 o                         
  -5  -3  10        103.98        104.85         5.06 o                         
  -4  -3  10         43.53         48.19         3.51 o                         
  -3  -3  10        504.01        577.83        13.95 o                         
  -2  -3  10         20.79         42.65         3.73 o                         
  -1  -3  10        407.32        478.45        14.13 o                         
   0  -3  10        404.27        401.18         9.84 o                         
   1  -3  10       1218.58       1153.67        28.27 o                         
   2  -3  10        135.04        120.56         6.51 o                         
   3  -3  10         11.99          8.54         3.77 o                         
   4  -3  10        178.67        173.11        21.88 o                         
   5  -3  10       1208.67       1291.11        50.37 o                         
   6  -3  10       1171.86       1223.61        85.98 o                         
   7  -3  10        297.49        306.67        16.95 o                         
   8  -3  10        187.45        184.60        11.45 o                         
  -9  -2  10        205.82        181.80        12.06 o                         
  -8  -2  10         30.64         41.76         6.13 o                         
  -7  -2  10       1079.44       1141.78        52.93 o                         
  -6  -2  10        630.57        622.43        19.37 o                         
  -5  -2  10        312.72        347.16        10.87 o                         
  -4  -2  10        224.51        184.46         6.42 o                         
  -3  -2  10          1.16          6.82         2.46 o                         
  -2  -2  10       2344.28       2323.71        46.19 o                         
  -1  -2  10         86.30        123.23         5.20 o                         
   0  -2  10       2893.78       3086.34        59.81 o                         
   1  -2  10          7.61         17.82         3.61 o                         
   2  -2  10        815.06        995.24        32.13 o                         
   3  -2  10       2081.10       2006.28       102.71 o                         
   4  -2  10         24.81         33.59         5.95 o                         
   5  -2  10        795.96        783.46        35.47 o                         
   6  -2  10        197.88        163.36        11.92 o                         
   7  -2  10        702.90        640.70        48.59 o                         
   8  -2  10         84.36        107.97         7.50 o                         
  -9  -1  10        226.54        243.99        21.47 o                         
  -8  -1  10         71.12         67.54         7.79 o                         
  -7  -1  10        735.85        790.48        24.45 o                         
  -6  -1  10         56.89         44.73         3.84 o                         
  -5  -1  10         87.26         99.27         5.36 o                         
  -4  -1  10          0.31         17.70         2.58 o                         
  -3  -1  10        673.66        686.64        15.67 o                         
  -2  -1  10       2830.48       2717.89        52.91 o                         
  -1  -1  10       2448.38       2479.96        60.70 o                         
   0  -1  10         19.87         52.45         3.73 o                         
   1  -1  10         57.56         47.32         4.29 o                         
   2  -1  10         76.05         67.86         6.14 o                         
   3  -1  10          3.87         25.81         4.66 o                         
   4  -1  10       2906.98       2969.39       112.32 o                         
   5  -1  10         49.96         65.90         8.53 o                         
   6  -1  10         21.42         23.42         4.29 o                         
   7  -1  10         16.87         13.54         4.10 o                         
   8  -1  10         33.30         42.59         4.02 o                         
  -9   0  10        140.28        134.76         9.04 o                         
  -8   0  10       1009.27       1022.39        27.90 o                         
  -7   0  10          1.89         20.03         5.62 o                         
  -6   0  10       1503.07       1516.54        31.53 o                         
  -5   0  10        196.42        221.11         6.49 o                         
  -4   0  10        119.83        131.45         4.94 o                         
  -3   0  10       1565.49       1711.26        32.84 o                         
  -2   0  10         58.50         72.15         3.42 o                         
  -1   0  10       2347.50       2433.28        48.00 o                         
   0   0  10        494.60        475.59        17.88 o                         
   1   0  10        304.15        270.62        12.25 o                         
   2   0  10        445.68        392.15        15.97 o                         
   3   0  10        802.08        781.31        33.28 o                         
   4   0  10        326.07        329.92        16.02 o                         
   5   0  10        137.58        111.25        11.39 o                         
   6   0  10        376.57        334.37        32.12 o                         
   7   0  10          6.99          5.62         3.70 o                         
  -9   1  10        125.66        116.50         6.85 o                         
  -8   1  10        382.29        393.61        12.65 o                         
  -7   1  10        249.00        287.03        12.43 o                         
  -6   1  10         45.01         58.37         5.17 o                         
  -5   1  10        125.03        145.92         5.98 o                         
  -4   1  10        396.59        371.94         8.78 o                         
  -3   1  10        274.03        238.31         6.74 o                         
  -2   1  10        665.73        641.50        14.91 o                         
  -1   1  10       1257.00       1356.89        30.72 o                         
   0   1  10       2431.19       2454.56        56.53 o                         
   1   1  10        267.67        303.19        13.60 o                         
   2   1  10        158.96        151.75        13.52 o                         
   3   1  10        280.01        266.52        12.67 o                         
   4   1  10          6.01          7.64         3.37 o                         
   5   1  10        581.71        576.58        34.30 o                         
   6   1  10        222.19        204.37        12.74 o                         
   7   1  10        288.14        292.29        13.29 o                         
  -8   2  10         19.76         21.38         4.10 o                         
  -7   2  10        151.97        157.45         8.39 o                         
  -6   2  10         95.99        115.51         7.64 o                         
  -5   2  10        203.44        183.96         8.22 o                         
  -4   2  10         30.38         50.14         3.74 o                         
  -3   2  10       2128.37       2174.69        41.17 o                         
  -2   2  10       4036.78       4050.08        83.79 o                         
  -1   2  10        242.10        245.00         9.00 o                         
   0   2  10       3363.65       3189.91       101.59 o                         
   1   2  10        637.56        570.54        20.11 o                         
   2   2  10         91.44         77.55         6.38 o                         
   3   2  10        767.45        884.97        40.00 o                         
   4   2  10        348.00        348.52        18.79 o                         
   5   2  10        342.24        430.75        18.37 o                         
   6   2  10        604.24        621.68        23.68 o                         
   7   2  10         78.53         74.59         5.02 o                         
  -8   3  10         93.93        102.29         7.36 o                         
  -7   3  10          1.23          5.65         4.22 o                         
  -6   3  10       1136.52       1199.11        37.30 o                         
  -5   3  10        130.32        119.73         9.06 o                         
  -4   3  10        131.31        111.32         5.77 o                         
  -3   3  10       1105.06       1092.94        24.22 o                         
  -2   3  10       2047.75       2149.83        46.47 o                         
  -1   3  10       2441.31       2557.41        50.73 o                         
   0   3  10        365.62        397.83        14.74 o                         
   1   3  10        439.52        453.60        25.38 o                         
   2   3  10        424.74        359.57        15.64 o                         
   3   3  10         29.15         42.21         5.35 o                         
   4   3  10       2252.87       2313.95        75.33 o                         
   5   3  10         45.49         48.65         6.85 o                         
   6   3  10        285.37        277.31        12.96 o                         
   7   3  10         99.92         80.22        13.34 o                         
  -8   4  10        234.74        204.15        10.50 o                         
  -7   4  10          0.91         -2.72         4.91 o                         
  -6   4  10        332.06        284.30        20.42 o                         
  -5   4  10        683.20        664.79        18.70 o                         
  -4   4  10         52.73         52.10         4.97 o                         
  -3   4  10       2638.98       2577.86        60.63 o                         
  -2   4  10        386.14        371.65        12.17 o                         
  -1   4  10        234.34        238.72        11.16 o                         
   0   4  10          5.14          7.77         3.26 o                         
   1   4  10        177.98        170.73        13.59 o                         
   2   4  10         61.81         59.53         7.58 o                         
   3   4  10         24.41         53.52         6.62 o                         
   4   4  10          0.02          5.38         3.43 o                         
   5   4  10        176.91        153.28         8.89 o                         
   6   4  10         74.68         83.45         7.61 o                         
  -8   5  10          1.06          3.15         2.77 o                         
  -7   5  10        190.44        211.84        11.51 o                         
  -6   5  10          4.40          1.44         8.12 o                         
  -5   5  10          0.12          3.26         3.99 o                         
  -4   5  10        533.06        498.95        16.52 o                         
  -3   5  10          2.10         30.25         3.86 o                         
  -2   5  10       1667.59       1510.11        48.69 o                         
  -1   5  10        813.98        768.08       113.97 o                         
   0   5  10        540.80        498.10        27.97 o                         
   1   5  10          2.91          0.98         3.98 o                         
   2   5  10        320.16        301.10        25.25 o                         
   3   5  10        451.25        429.19        31.95 o                         
   4   5  10        120.56        104.88         9.09 o                         
   5   5  10        477.44        456.29        22.20 o                         
   6   5  10         88.76         68.78         9.09 o                         
  -7   6  10        429.00        434.58        21.71 o                         
  -6   6  10          5.13         14.08         5.66 o                         
  -5   6  10         21.84         28.34         4.55 o                         
  -4   6  10        159.56        138.94        10.03 o                         
  -3   6  10        472.87        416.66        17.70 o                         
  -2   6  10       1000.02        995.64        67.14 o                         
  -1   6  10        129.50        146.42        28.89 o                         
   0   6  10        977.51       1128.35        41.84 o                         
   1   6  10        193.38        202.41        13.05 o                         
   2   6  10          0.60          7.64         5.80 o                         
   3   6  10          1.87          3.87         7.19 o                         
   4   6  10        821.90        795.08        50.17 o                         
   5   6  10         93.56         85.68         9.47 o                         
  -6   7  10        383.44        350.14        20.96 o                         
  -5   7  10         88.24         97.18         6.68 o                         
  -4   7  10         78.91         54.19         6.25 o                         
  -3   7  10       1295.80       1251.82        37.96 o                         
  -2   7  10          0.67          5.84         5.03 o                         
  -1   7  10       1031.94       1046.87        38.66 o                         
   0   7  10          8.75         14.38         4.79 o                         
   1   7  10         55.72         79.39         7.90 o                         
   2   7  10        189.46        260.51        16.73 o                         
   3   7  10          1.06          5.61         4.43 o                         
   4   7  10        179.58        177.54        11.55 o                         
  -6   8  10          0.36          0.81         2.98 o                         
  -5   8  10         71.35         77.24         5.39 o                         
  -4   8  10        748.22        725.87        36.69 o                         
  -3   8  10        390.15        376.00        21.05 o                         
  -2   8  10        187.46        200.15        14.58 o                         
  -1   8  10         95.28         96.41         7.98 o                         
   0   8  10          2.52          1.77         3.82 o                         
   1   8  10          0.24          0.57         4.29 o                         
   2   8  10         96.55        114.60         9.44 o                         
   3   8  10        285.66        252.24        14.11 o                         
  -4   9  10        334.91        347.49        14.73 o                         
  -3   9  10         21.59         27.61         7.16 o                         
  -2   9  10        625.11        629.67        27.07 o                         
  -1   9  10         86.59         82.93         7.83 o                         
   0   9  10        219.13        229.45        11.42 o                         
   1   9  10         51.63         38.58         5.33 o                         
   2   9  10         60.09         57.11         6.18 o                         
  -2  10  10         48.39         42.04         5.67 o                         
  -1  10  10        270.70        186.94        14.65 o                         
  -2 -13  11         46.52         49.61         7.63 o                         
  -1 -13  11         63.63         62.03         7.84 o                         
   0 -13  11        480.44        483.08        57.62 o                         
   1 -13  11          8.95         -4.30         5.32 o                         
   2 -13  11        360.83        438.67        28.98 o                         
   3 -13  11         50.17         38.62         6.72 o                         
  -3 -12  11        434.36        414.09        18.40 o                         
  -2 -12  11        172.66        209.84        19.65 o                         
  -1 -12  11        136.98        149.27        14.80 o                         
   0 -12  11          0.54         13.49         6.65 o                         
   1 -12  11        886.38        931.23        57.56 o                         
   2 -12  11          2.68          7.28         6.43 o                         
   3 -12  11        522.39        613.24        38.88 o                         
   4 -12  11         42.77         39.76         6.80 o                         
  -4 -11  11        667.54        677.64        39.67 o                         
  -3 -11  11          4.26          2.59         4.91 o                         
  -2 -11  11         18.14         11.48         3.26 o                         
  -1 -11  11         90.80         76.31        11.24 o                         
   0 -11  11         40.18         40.98         5.80 o                         
   1 -11  11       2224.52       2155.98       123.07 o                         
   2 -11  11          2.66         -1.27         6.69 o                         
   3 -11  11         81.96        107.14        13.46 o                         
   4 -11  11         30.57         20.41         6.35 o                         
   5 -11  11        129.89        101.06         9.61 o                         
  -5 -10  11        676.61        652.60        46.01 o                         
  -4 -10  11         30.78         34.27         3.93 o                         
  -3 -10  11        866.24        944.24        49.22 o                         
  -2 -10  11       1029.90        988.23        34.78 o                         
  -1 -10  11        218.31        202.59        15.76 o                         
   0 -10  11       1137.30       1188.77        50.28 o                         
   1 -10  11         18.22         25.25         8.95 o                         
   2 -10  11        339.75        374.40        30.44 o                         
   3 -10  11         40.98         42.72         5.91 o                         
   4 -10  11         73.05         72.83         7.67 o                         
   5 -10  11         58.95         47.61         5.03 o                         
   6 -10  11         22.05         23.68         4.99 o                         
  -6  -9  11        428.39        490.53        21.73 o                         
  -5  -9  11        518.73        577.14        25.82 o                         
  -4  -9  11         10.70         -0.08         3.08 o                         
  -3  -9  11         85.94         87.72         5.83 o                         
  -2  -9  11        508.80        462.04        19.29 o                         
  -1  -9  11          1.38          2.17         2.99 o                         
   0  -9  11        261.90        286.65        22.35 o                         
   1  -9  11          2.24         -0.48         3.99 o                         
   2  -9  11        224.79        222.49        29.99 o                         
   3  -9  11       1034.21       1062.65        45.79 o                         
   4  -9  11        101.35        143.93        10.57 o                         
   5  -9  11         32.50         21.11         5.03 o                         
   6  -9  11        140.57        116.75        20.11 o                         
  -6  -8  11        900.03        945.25        39.62 o                         
  -5  -8  11         11.46          3.68         4.11 o                         
  -4  -8  11         89.67         95.50         5.91 o                         
  -3  -8  11        425.84        380.07        12.46 o                         
  -2  -8  11        607.06        630.81        18.45 o                         
  -1  -8  11         64.88         56.51         5.11 o                         
   0  -8  11          1.11          3.14         6.00 o                         
   1  -8  11       3106.02       3029.08        95.55 o                         
   2  -8  11         42.51         50.36         5.41 o                         
   3  -8  11       1775.19       1778.00        50.97 o                         
   4  -8  11         63.30         77.25         6.27 o
[truncated: 71,850 more chars]
