# Supplementary material for: Chalcogen bonding in the solid-state structures of 1,3-bis(benzimidazoliumyl)benzene-based chalcogen-bonding donors
Source: Acta Crystallogr C Struct Chem. 2023 Jan 11;79(Pt 2):26–35. doi: 10.1107/S2053229622011536 (PMC9899511; doi:10.1107/S2053229622011536)
Supplement: Supplementary file 4 [file c-79-00026-TS-056_twin_twin1_hklf4_3Se-Bsup4.hkl]

data_TS-056_twin_twin1_hklf4_3Se-B                                                    
_shelx_title ' shelxt_a.res in P2(1)/c'                                         
_shelx_refln_list_code          4                                               
_shelx_F_calc_maximum      459.57                                               
_exptl_crystal_F_000      1640.00                                               
_reflns_d_resolution_high  0.8408                                               
                                                                                
loop_                                                                           
 _space_group_symop_operation_xyz                                               
 'x, y, z'                                                                      
 '-x, y+1/2, -z+1/2'                                                            
 '-x, -y, -z'                                                                   
 'x, -y-1/2, z-1/2'                                                             
                                                                                
_cell_length_a    13.8634                                                       
_cell_length_b     7.7558                                                       
_cell_length_c    29.3266                                                       
_cell_angle_alpha  90.000                                                       
_cell_angle_beta   94.246                                                       
_cell_angle_gamma  90.000                                                       
                                                                                
_shelx_F_squared_multiplier     1.000                                           
                                                                                
loop_                                                                           
 _refln_index_h                                                                 
 _refln_index_k                                                                 
 _refln_index_l                                                                 
 _refln_F_squared_calc                                                          
 _refln_F_squared_meas                                                          
 _refln_F_squared_sigma                                                         
 _refln_observed_status                                                         
   5   0   0        773.51       1072.61       339.64 o                         
   6   0   0      39595.10      53926.44     24170.72 o                         
   7   0   0       3146.13       3120.45       110.31 o                         
   8   0   0       4608.53       4084.58      1123.81 o                         
   9   0   0        541.47        895.28       120.29 o                         
  10   0   0        425.52        602.88        65.03 o                         
  11   0   0       1086.09       1502.15       263.90 o                         
  12   0   0       5416.71       7390.19      2573.30 o                         
  13   0   0      19162.34      10515.39       273.65 o                         
  14   0   0       2907.37       2757.62       108.10 o                         
  15   0   0        846.13        781.62        58.24 o                         
   1   1   0       7664.61      11447.39      2525.15 o                         
   2   1   0       3185.61       3834.75       640.99 o                         
   3   1   0      25256.47      33970.27     12011.31 o                         
   4   1   0       2808.03       4371.86       998.45 o                         
   5   1   0        256.85        427.88       175.01 o                         
   6   1   0        160.61        268.58        85.50 o                         
   7   1   0       2434.77       2726.08       338.13 o                         
   8   1   0          0.18         42.90        23.25 o                         
   9   1   0       5392.16       9015.57      1027.37 o                         
  10   1   0       2530.18       2989.26       359.10 o                         
  11   1   0        326.48        478.68       100.24 o                         
  12   1   0         10.23          5.16        43.01 o                         
  13   1   0         19.93         51.06        37.03 o                         
  14   1   0       1081.20        877.25       312.39 o                         
  15   1   0         16.99        -44.29        29.53 o                         
  16   1   0       1209.75       1302.11       226.96 o                         
   0   2   0      17504.95      32662.88      7393.07 o                         
   1   2   0          5.26         57.06        18.03 o                         
   2   2   0       4490.28       6380.78      1733.07 o                         
   3   2   0        844.84       1269.43       265.06 o                         
   4   2   0       6819.19      13445.46      3407.94 o                         
   5   2   0         67.15         15.63        48.46 o                         
   6   2   0        144.14        108.03        78.29 o                         
   7   2   0       3590.88       6116.63       808.46 o                         
   8   2   0        921.28       1605.00       139.78 o                         
   9   2   0        777.52        969.11       151.75 o                         
  10   2   0        136.54        198.77        29.04 o                         
  11   2   0         55.90        104.98        52.00 o                         
  12   2   0       1846.57       2499.06       500.99 o                         
  13   2   0        448.18        344.90        35.40 o                         
  14   2   0        272.75        274.30       157.62 o                         
  15   2   0        222.47        239.87       104.01 o                         
  16   2   0         52.11          1.36        21.58 o                         
   1   3   0        250.61        488.60        78.56 o                         
   2   3   0        363.25        780.59        55.16 o                         
   3   3   0      21302.51      27870.53      4967.47 o                         
   4   3   0       1666.02       2411.67        87.88 o                         
   5   3   0        107.15        291.14        44.50 o                         
   6   3   0       3672.98       5181.10      1105.84 o                         
   7   3   0       5137.55       7856.84       624.21 o                         
   8   3   0          6.03          3.63        25.99 o                         
   9   3   0       4994.43       6610.93       513.93 o                         
  10   3   0      10052.85      13843.58      2381.50 o                         
  11   3   0       1772.58       2624.82       665.26 o                         
  12   3   0       2986.53       4199.67      2060.63 o                         
  13   3   0          8.10         15.61        18.44 o                         
  14   3   0        157.38        176.58        80.28 o                         
  15   3   0        118.72        193.53        15.64 o                         
   1   4   0       1645.19       1873.47       288.91 o                         
   2   4   0       8001.21      11518.84       724.20 o                         
   3   4   0         35.46         62.38        10.42 o                         
   4   4   0      18575.92      26405.89       997.65 o                         
   5   4   0          0.03         46.54        12.48 o                         
   6   4   0       5906.58       6979.96      1113.96 o                         
   7   4   0       5621.60       7999.79       988.77 o                         
   8   4   0        127.65        125.26        16.43 o                         
   9   4   0       3725.67       3450.91       562.94 o                         
  10   4   0       4464.31       7131.34      2338.17 o                         
  11   4   0       1449.99       1235.09       259.83 o                         
  12   4   0         15.32         27.76        21.00 o                         
  13   4   0       4091.63       3952.79        93.63 o                         
  14   4   0          0.26          1.59        19.57 o                         
   1   5   0       3779.03       4749.93       122.94 o                         
   2   5   0         84.29        108.22        11.48 o                         
   3   5   0        117.44        217.89        28.14 o                         
   4   5   0        228.42        226.11        27.20 o                         
   5   5   0       1097.43       1102.21       113.85 o                         
   6   5   0       2289.38       2688.85       267.60 o                         
   7   5   0      10743.16      13169.01      1271.18 o                         
   8   5   0        305.39        374.48        63.86 o                         
   9   5   0          3.22          0.63        24.19 o                         
  10   5   0        698.34        687.93       129.06 o                         
  11   5   0        120.87         92.79        31.90 o                         
  12   5   0          2.98        -28.53        19.02 o                         
  13   5   0        924.10        873.62       420.59 o                         
   0   6   0       1980.20       3250.98       571.75 o                         
   1   6   0          2.52         59.45        21.65 o                         
   2   6   0         61.61        175.32        23.68 o                         
   3   6   0        158.76        214.32        24.95 o                         
   4   6   0          0.70         11.32         8.03 o                         
   5   6   0         62.64         88.36        13.56 o                         
   6   6   0       1240.78       1544.03       141.03 o                         
   7   6   0        432.88        574.53        90.82 o                         
   8   6   0         23.18         39.77        13.37 o                         
   9   6   0         29.29         85.74        11.70 o                         
  10   6   0        168.45        139.85        40.05 o                         
  11   6   0          0.17          6.06        10.46 o                         
  12   6   0         49.36         38.21        27.59 o                         
   1   7   0       5704.30       7588.42       501.23 o                         
   2   7   0        660.66        901.85        84.61 o                         
   3   7   0       2621.40       3450.21       345.89 o                         
   4   7   0          3.68         -0.44         8.48 o                         
   5   7   0       2538.44       2796.10       252.83 o                         
   6   7   0       2745.42       2763.42       234.25 o                         
   7   7   0       5158.46       5031.40       782.45 o                         
   8   7   0        241.05        254.21        29.44 o                         
   9   7   0        181.17        214.28        35.23 o                         
  10   7   0        593.78        584.74       244.93 o                         
   0   8   0       2231.07       2866.72       280.15 o                         
   1   8   0          3.24          3.81        11.87 o                         
   2   8   0       2476.29       2779.52       232.50 o                         
   3   8   0        897.35        924.89       131.35 o                         
   4   8   0       3692.89       3480.71       523.36 o                         
   5   8   0         75.08         76.40        17.97 o                         
   6   8   0        167.74        175.26        20.68 o                         
   7   8   0         46.33         50.43        19.87 o                         
   8   8   0          5.63         13.09        18.53 o                         
   1   9   0         26.81         35.42        14.41 o                         
   2   9   0         10.82          5.01        17.67 o                         
   3   9   0        280.00        235.57        39.33 o                         
 -16   1   1        757.89        666.87        31.97 o                         
 -15   1   1       1249.51        920.93        40.17 o                         
 -14   1   1        507.88        520.11        61.21 o                         
 -13   1   1        401.14        358.98        47.19 o                         
 -12   1   1         12.20        -53.46        41.49 o                         
 -11   1   1        164.15         90.62        26.11 o                         
 -10   1   1       1730.72       1335.78        89.41 o                         
  -9   1   1       2554.28       2319.74       124.85 o                         
  -8   1   1       1025.27       1150.10        87.04 o                         
  -7   1   1      15465.09      13415.88       661.79 o                         
  -6   1   1        188.73       -441.89       478.27 o                         
  -5   1   1       1439.29       1501.65        45.41 o                         
  -4   1   1         38.59        -19.83        32.37 o                         
  -3   1   1       5226.06       5239.44       279.63 o                         
  -2   1   1      11555.94      10949.05       595.23 o                         
  -1   1   1      24625.51      24280.01       199.84 o                         
   0   1   1        133.51        218.51        14.95 o                         
   1   1   1      47133.40      45377.84       128.50 o                         
   2   1   1       7913.38       9800.57       121.44 o                         
   3   1   1       1392.06       1739.95       156.10 o                         
   4   1   1       1859.30       2472.56        93.60 o                         
   5   1   1        503.65        724.93        34.61 o                         
   6   1   1      22752.81      25532.78       602.68 o                         
   7   1   1      10888.07      11621.63       136.32 o                         
   8   1   1        846.52        925.35        39.23 o                         
   9   1   1        358.61        505.34        46.29 o                         
  10   1   1       8158.08       8576.96       114.85 o                         
  11   1   1        551.59        586.49        58.38 o                         
  12   1   1       3674.71       3964.53       142.61 o                         
  13   1   1       2276.71       2362.95        54.78 o                         
  14   1   1       3596.38       3739.06        72.55 o                         
  15   1   1         93.09        189.88        36.73 o                         
  16   1   1        780.94        811.38        31.10 o                         
 -16   2   1       1608.70       1272.09        34.96 o                         
 -15   2   1          0.49         12.32        18.23 o                         
 -14   2   1       1435.99       1208.29        47.31 o                         
 -13   2   1       2269.32       1932.12        48.14 o                         
 -12   2   1         37.99         45.48        14.34 o                         
 -11   2   1       1790.79       1571.85        47.13 o                         
 -10   2   1      13334.58      12516.36       526.13 o                         
  -9   2   1       1124.69        684.91       115.71 o                         
  -8   2   1        436.69        356.03        70.83 o                         
  -7   2   1        588.06        558.24        44.16 o                         
  -6   2   1       3113.21       2505.04       121.11 o                         
  -5   2   1        162.41        130.19        72.12 o                         
  -4   2   1      34450.29      29860.44       355.60 o                         
  -3   2   1          4.20       -206.40       374.58 o                         
  -2   2   1      19391.93      16753.51      3305.01 o                         
  -1   2   1        183.04        199.15        26.84 o                         
   0   2   1      33181.75      31655.76      2001.73 o                         
   1   2   1       7106.15       6748.38        74.94 o                         
   2   2   1      13603.51      13315.52       945.98 o                         
   3   2   1      11860.39      11828.56       252.53 o                         
   4   2   1      22112.81      23523.75       560.80 o                         
   5   2   1       5146.11       5796.25       118.04 o                         
   6   2   1       1430.83       1600.15        43.40 o                         
   7   2   1       2856.06       2467.44        88.15 o                         
   8   2   1         26.27         80.56        32.69 o                         
   9   2   1       6995.59       7052.91       175.37 o                         
  10   2   1       2579.72       3085.01        70.15 o                         
  11   2   1       2638.53       2577.18        82.22 o                         
  12   2   1        123.04        132.97        18.85 o                         
  13   2   1       3816.75       4009.08       104.20 o                         
  14   2   1        505.52        624.05        72.65 o                         
  15   2   1        226.51        264.93        23.99 o                         
  16   2   1        463.85        503.55        23.46 o                         
 -15   3   1          0.27         -0.87        16.01 o                         
 -14   3   1        827.83        666.35        27.28 o                         
 -13   3   1          2.12         -9.72        12.42 o                         
 -12   3   1        216.01        214.64        21.14 o                         
 -11   3   1       1801.77       1611.22        84.05 o                         
 -10   3   1        934.70        823.24        51.64 o                         
  -9   3   1       1401.29       1234.61        42.54 o                         
  -8   3   1         69.92         57.14        22.15 o                         
  -7   3   1       7175.12       6409.49       357.17 o                         
  -6   3   1       1652.76       1403.31       122.54 o                         
  -5   3   1         95.18         90.68        16.64 o                         
  -4   3   1        221.62        144.87        45.01 o                         
  -3   3   1      15902.21      16243.34       496.52 o                         
  -2   3   1       3006.24       3503.37       112.59 o                         
  -1   3   1       4451.42       4096.29       552.33 o                         
   0   3   1      11009.09      11888.61      2748.65 o                         
   1   3   1       1185.71        814.81        52.57 o                         
   2   3   1        895.20        783.40        49.00 o                         
   3   3   1      12147.79      10583.53       173.46 o                         
   4   3   1       2060.43       1964.97        97.71 o                         
   5   3   1         50.74         73.60        11.61 o                         
   6   3   1        193.65        411.07        19.80 o                         
   7   3   1        251.44        523.67        41.53 o                         
   8   3   1        748.98        774.31        20.01 o                         
   9   3   1       1502.38       1711.79        59.12 o                         
  10   3   1       4157.65       4255.06        47.33 o                         
  11   3   1        309.06        332.12        20.80 o                         
  12   3   1         48.29         50.23        14.76 o                         
  13   3   1         22.46         16.35        18.19 o                         
  14   3   1        359.24        400.05        25.83 o                         
  15   3   1         69.19         61.24        26.51 o                         
 -14   4   1         13.37         23.62        21.75 o                         
 -13   4   1         43.71         41.22        17.64 o                         
 -12   4   1        172.20        119.87        18.82 o                         
 -11   4   1        403.73        335.18        31.05 o                         
 -10   4   1       2592.25       2322.28        52.07 o                         
  -9   4   1          7.66          5.40        11.84 o                         
  -8   4   1        796.45        711.12        22.66 o                         
  -7   4   1        474.78        506.53        19.95 o                         
  -6   4   1        215.14        251.67        19.39 o                         
  -5   4   1        732.01        537.97        80.37 o                         
  -4   4   1       3270.47       3360.82       446.91 o                         
  -3   4   1        311.00        289.41        68.29 o                         
  -2   4   1       1735.44       1277.24       192.40 o                         
  -1   4   1         23.57          6.16        14.20 o                         
   0   4   1       4994.25       4978.38       654.60 o                         
   1   4   1          0.16         26.78        14.02 o                         
   2   4   1       5591.20       6108.95       217.31 o                         
   3   4   1         93.94        115.25        14.55 o                         
   4   4   1        556.52        888.62        44.96 o                         
   5   4   1        164.92        224.81        13.52 o                         
   6   4   1        633.55        673.77        38.17 o                         
   7   4   1        363.38        390.01        17.28 o                         
   8   4   1         21.65         39.35        11.81 o                         
   9   4   1        344.62        412.76        29.87 o                         
  10   4   1        463.26        566.83        34.98 o                         
  11   4   1        312.07        347.57        17.32 o                         
  12   4   1        408.06        447.06        19.74 o                         
  13   4   1         40.08         17.43        13.91 o                         
  14   4   1        185.99        189.66        27.04 o                         
 -13   5   1       1016.97       1066.06        26.58 o                         
 -12   5   1        540.45        478.78        29.87 o                         
 -11   5   1       1076.07        961.38        47.88 o                         
 -10   5   1        522.84        627.05        42.90 o                         
  -9   5   1       1168.50       1087.07        41.56 o                         
  -8   5   1        165.38        184.23        12.13 o                         
  -7   5   1       3727.18       3604.67        98.42 o                         
  -6   5   1       1592.40       1462.13        60.68 o                         
  -5   5   1          2.83         -4.82         8.38 o                         
  -4   5   1        665.67        582.06        84.22 o                         
  -3   5   1       8465.53       8014.42       455.22 o                         
  -2   5   1        235.55        251.86        36.51 o                         
   0   5   1         84.32        198.77        17.59 o                         
   1   5   1        593.82       1293.78       177.72 o                         
   2   5   1        131.04        106.94        10.41 o                         
   3   5   1       6233.53       6913.47       351.33 o                         
   4   5   1       3695.33       4130.83       135.89 o                         
   5   5   1         20.52         60.26        15.95 o                         
   6   5   1       1604.04       1708.78        64.94 o                         
   7   5   1       2643.55       2809.07        86.67 o                         
   8   5   1        166.44        142.18        12.46 o                         
   9   5   1         52.58         73.82        12.16 o                         
  10   5   1       6280.65       6370.36       223.20 o                         
  11   5   1        148.79        207.68        14.21 o                         
  12   5   1        609.94        648.54        22.25 o                         
  13   5   1          0.85         22.84        29.60 o                         
 -12   6   1       1051.48        898.24        52.71 o                         
 -11   6   1        274.12        263.32        14.58 o                         
 -10   6   1       1275.12       1128.27        37.47 o                         
  -9   6   1        366.78        326.51        18.91 o                         
  -8   6   1       1269.28       1178.01        54.60 o                         
  -7   6   1         75.35        108.44        47.49 o                         
  -6   6   1       3043.74       2731.76       132.23 o                         
  -5   6   1        124.50        146.07        16.04 o                         
  -4   6   1       2295.85       2042.51       109.30 o                         
  -3   6   1        226.50        411.41        67.95 o                         
  -2   6   1        855.52        938.59        53.83 o                         
  -1   6   1       1502.22       1460.12       110.22 o                         
   0   6   1      18384.99      18357.45      1447.81 o                         
   1   6   1       1745.97       1893.47       138.28 o                         
   2   6   1          3.10         67.61        42.14 o                         
   3   6   1       4279.58       5488.90       446.98 o                         
   4   6   1        607.51        741.87        64.13 o                         
   5   6   1        917.68        938.69        38.09 o                         
   6   6   1       2565.50       2858.84       101.88 o                         
   7   6   1       4623.93       4931.02       111.54 o                         
   8   6   1        849.72        999.06        60.20 o                         
   9   6   1         20.87         35.22        12.28 o                         
  10   6   1          6.46         37.04        24.32 o                         
  11   6   1        441.90        420.87        19.91 o                         
  12   6   1         39.03         58.85        26.25 o                         
 -10   7   1        158.22        125.82        15.67 o                         
  -9   7   1        292.88        253.93        16.54 o                         
  -8   7   1         86.93         88.29        13.02 o                         
  -7   7   1       1019.61        859.40        77.95 o                         
  -6   7   1          1.15        -12.71        22.94 o                         
  -5   7   1        571.78        543.11        22.57 o                         
  -4   7   1          1.17         16.06         9.42 o                         
  -3   7   1       2025.37       2032.73       173.24 o                         
  -2   7   1          8.02         36.87        15.36 o                         
  -1   7   1          5.92         22.01        15.40 o                         
   0   7   1        951.47       1091.61        82.92 o                         
   1   7   1        314.60        338.97        29.36 o                         
   2   7   1          3.91          8.70         9.18 o                         
   3   7   1       2308.04       2697.16       222.46 o                         
   4   7   1        250.80        291.88        27.80 o                         
   5   7   1        177.63        197.01        23.90 o                         
   6   7   1       1654.90       1731.09        56.29 o                         
   7   7   1        205.04        262.92        15.03 o                         
   8   7   1        102.18         69.28        12.06 o                         
   9   7   1        161.84        159.85        12.41 o                         
  10   7   1        716.37        691.05        26.03 o                         
  -8   8   1         83.35         85.01        18.75 o                         
  -7   8   1         10.82         14.19        13.13 o                         
  -6   8   1          4.40        -19.00        12.67 o                         
  -5   8   1          0.40          5.69         9.62 o                         
  -4   8   1         77.57         49.25        21.79 o                         
  -3   8   1        122.76        114.89        15.71 o                         
  -2   8   1        293.58        254.42        47.50 o                         
  -1   8   1        642.37        643.98        61.73 o                         
   0   8   1        809.03        929.36        73.65 o                         
   1   8   1        173.08        242.00        40.76 o                         
   2   8   1         46.29         64.32        15.56 o                         
   3   8   1         88.00        107.26        16.38 o                         
   4   8   1         20.86         18.40        22.08 o                         
   5   8   1         20.70         13.05        15.83 o                         
   6   8   1        260.53        319.89        34.87 o                         
   7   8   1        455.40        452.89        34.89 o                         
   8   8   1         29.29         34.10        10.60 o                         
  -3   9   1       3355.98       3091.14        74.35 o                         
  -2   9   1         35.76         64.99        25.07 o                         
  -1   9   1          5.31         14.06        14.19 o                         
   0   9   1        256.55        277.86        15.80 o                         
   1   9   1         22.15         -9.18         9.27 o                         
   2   9   1        324.54        195.22        44.64 o                         
   3   9   1       2183.59       2499.04       372.68 o                         
 -16   0   2       2804.42       2945.05        80.30 o                         
 -15   0   2        817.37        816.79        54.18 o                         
 -14   0   2       3714.52       3788.40       110.10 o                         
 -13   0   2         93.55        139.03        40.29 o                         
 -12   0   2        982.53        921.80       117.76 o                         
 -11   0   2        969.97       1128.37       117.04 o                         
 -10   0   2       6360.25       5473.97       180.73 o                         
  -8   0   2         63.49         55.59        34.53 o                         
  -7   0   2       3610.79       4384.95       108.01 o                         
  -6   0   2      11668.08      10672.17       162.42 o                         
  -5   0   2       5105.87       4723.75        99.37 o                         
  -4   0   2      18525.52      18128.49       236.99 o                         
  -3   0   2      12895.82      14607.84       184.32 o                         
  -2   0   2       2263.59       2059.86        60.69 o                         
  -1   0   2       9176.23       8717.82        92.39 o                         
   0   0   2       6486.75       5694.07        62.56 o                         
   1   0   2      12717.67      13002.41       110.82 o                         
   2   0   2       3387.45       3488.58        75.84 o                         
   3   0   2       8444.18       8929.14       108.86 o                         
   4   0   2         51.14          3.43        21.76 o                         
   5   0   2       1970.99       2676.65        65.32 o                         
   6   0   2       2567.68       3242.43       135.98 o                         
   7   0   2      17324.73      16095.96       441.99 o                         
   8   0   2        596.19        729.36        57.90 o                         
   9   0   2       3577.65       3620.16       214.52 o                         
  10   0   2          5.37         35.77        19.04 o                         
  11   0   2          8.07         17.75        20.64 o                         
  12   0   2        276.86        274.63        30.84 o                         
  13   0   2       7449.30       7842.83       127.33 o                         
  14   0   2       1298.86       1320.45        70.08 o                         
  15   0   2        736.50        755.87        52.97 o                         
  16   0   2       1160.76       1366.32        57.11 o                         
 -16   1   2        300.08        322.93        24.34 o                         
 -15   1   2         11.66         37.18        20.53 o                         
 -14   1   2        360.29        345.85        61.22 o                         
 -13   1   2        873.23        883.80        42.24 o                         
 -12   1   2         54.05         16.59        19.11 o                         
 -11   1   2       1323.94       1307.77        76.57 o                         
 -10   1   2        323.74        329.66        34.76 o                         
  -9   1   2       2965.38       3047.33       138.52 o                         
  -8   1   2        476.65        492.68        73.33 o                         
  -7   1   2      30544.44      29437.68      1487.61 o                         
  -6   1   2        386.38        448.14        32.93 o                         
  -5   1   2       4351.87       4819.31        87.53 o                         
  -4   1   2      13798.25      13320.65       142.18 o                         
  -3   1   2      24251.11      24217.09       534.11 o                         
  -2   1   2      25224.89      26297.20       525.27 o                         
  -1   1   2       2333.62       2647.83        61.53 o                         
   0   1   2      33333.79      32253.09       111.78 o                         
   1   1   2       3219.68       2739.08       128.27 o                         
   2   1   2      34446.05      32935.21       236.41 o                         
   3   1   2       7738.38       7833.59       222.73 o                         
   4   1   2       1032.93       1140.41        37.66 o                         
   5   1   2       1381.22       1798.55        38.79 o                         
   6   1   2       9422.21       9486.32       197.04 o                         
   7   1   2        995.84        791.93        37.56 o                         
   8   1   2        770.11        911.86        45.07 o                         
   9   1   2        275.51        346.78        42.97 o                         
  10   1   2       5250.22       4846.66        83.94 o                         
  11   1   2        246.12        192.56        34.59 o                         
  12   1   2        291.30        316.25        30.27 o                         
  13   1   2        387.25        475.19        40.63 o                         
  14   1   2       1133.22       1108.24        45.38 o                         
  15   1   2         80.00        111.76        23.38 o                         
  16   1   2       1122.34       1069.39        46.03 o                         
 -16   2   2         50.29         33.31        15.71 o                         
 -15   2   2          3.10         -3.02        17.41 o                         
 -14   2   2        106.93        162.16        25.60 o                         
 -13   2   2         23.65         38.92        14.79 o                         
 -12   2   2       2655.18       2404.74        45.15 o                         
 -11   2   2          0.09        -24.80        17.65 o                         
 -10   2   2        593.13        623.37        35.63 o                         
  -9   2   2         22.45         18.85        17.90 o                         
  -8   2   2        846.36        933.90        42.75 o                         
  -7   2   2       6451.95       6971.21       449.51 o                         
  -6   2   2       3988.39       3937.60       339.36 o                         
  -5   2   2        910.43       1095.59        54.11 o                         
  -4   2   2       1710.20       1550.83       118.57 o                         
  -3   2   2       4033.39       3713.63        85.80 o                         
  -2   2   2          1.14         11.56         9.30 o                         
  -1   2   2       2013.71       2531.06        88.14 o                         
   0   2   2       5149.10       4762.66       113.00 o                         
   1   2   2      15594.26      15481.40       163.57 o                         
   2   2   2       1059.50       1039.49        25.16 o                         
   3   2   2       1086.87       1236.73        73.68 o                         
   4   2   2         31.25         18.93        13.17 o                         
   5   2   2         11.53         18.16        14.93 o                         
   6   2   2        391.82        262.00        22.88 o                         
   7   2   2        661.90        644.92        60.10 o                         
   8   2   2        793.88        713.77        45.66 o                         
   9   2   2         44.42         24.88        14.18 o                         
  10   2   2       1572.72       1626.77        41.38 o                         
  11   2   2         19.12         -4.77        14.93 o                         
  12   2   2       1299.90       1394.04        54.03 o                         
  13   2   2         16.86          1.28        22.00 o                         
  14   2   2        109.06        121.48        23.69 o                         
  15   2   2         46.06         54.41        18.84 o                         
 -15   3   2          3.78        -12.33        14.00 o                         
 -14   3   2        102.66         87.39        18.76 o                         
 -13   3   2       3263.78       3178.84        50.51 o                         
 -12   3   2        107.19        144.74        18.93 o                         
 -11   3   2        985.64        911.28        29.01 o                         
 -10   3   2        332.43        302.40        16.73 o                         
  -9   3   2       5297.99       5234.51        86.86 o                         
  -8   3   2         40.77         50.28        15.79 o                         
  -7   3   2      18117.37      17597.21       342.19 o                         
  -6   3   2       2702.75       3542.84        82.13 o                         
  -5   3   2          9.54         45.59        16.06 o                         
  -4   3   2       1891.40       2048.19       143.19 o                         
  -3   3   2      16804.21      17955.05       465.89 o                         
  -2   3   2       3603.97       4022.25       124.80 o                         
  -1   3   2        564.93        726.22        53.12 o                         
   0   3   2      28528.33      28485.38       306.55 o                         
   1   3   2       3637.86       4907.00       126.69 o                         
   2   3   2        249.16        157.39        12.96 o                         
   3   3   2      16132.74      15619.41       211.14 o                         
   4   3   2      14702.84      14711.81       274.83 o                         
   5   3   2       1589.07       1287.77        50.61 o                         
   6   3   2      22424.42      22888.44       315.96 o                         
   7   3   2        573.40        579.45        53.96 o                         
   8   3   2        474.54        466.62        19.22 o                         
   9   3   2        154.50        138.33        16.08 o                         
  10   3   2       7453.41       7686.50       199.91 o                         
  11   3   2        987.03        923.02        43.59 o                         
  12   3   2       2427.33       2192.28        43.93 o                         
  13   3   2       1310.60       1233.51        37.49 o                         
  14   3   2        160.65        131.29        19.95 o                         
  15   3   2          2.91          6.99        10.67 o                         
 -14   4   2       1128.57       1119.09        56.63 o                         
 -13   4   2        475.06        548.61        21.16 o                         
 -12   4   2       1241.79       1292.42        31.27 o                         
 -11   4   2        121.19        109.49        19.54 o                         
 -10   4   2      10262.02      10345.52       136.80 o                         
  -9   4   2          6.30         16.65        12.94 o                         
  -8   4   2       2047.77       1865.57        44.03 o                         
  -7   4   2        687.05        738.00        22.08 o                         
  -6   4   2      12362.94      12076.16       141.82 o                         
  -5   4   2        160.29        139.73        13.67 o                         
  -4   4   2      14206.01      12754.18       764.25 o                         
  -3   4   2       1925.64       1707.50       379.42 o                         
  -2   4   2        194.52        220.31        18.46 o                         
  -1   4   2        833.00        680.10        49.78 o                         
   0   4   2      21045.85      18591.28       150.50 o                         
   1   4   2         13.76         41.55        10.32 o                         
   2   4   2          8.84         13.68         9.01 o                         
   3   4   2      31047.42      31034.55       810.48 o                         
   4   4   2       4967.61       5109.35        55.64 o                         
   5   4   2        912.83        975.01        23.06 o                         
   6   4   2        233.53        240.79        24.99 o                         
   7   4   2       9702.58       9801.68       114.56 o                         
   8   4   2        472.14        410.92        17.08 o                         
   9   4   2       7802.90       8167.13       154.97 o                         
  10   4   2         41.60         94.94        14.07 o                         
  11   4   2        213.01        208.90        14.96 o                         
  12   4   2          8.25         13.12        12.10 o                         
  13   4   2       2085.86       1885.98       160.71 o                         
  14   4   2         89.86        121.03        25.25 o                         
 -13   5   2        511.52        503.50        20.80 o                         
 -12   5   2        159.94        153.60        17.55 o                         
 -11   5   2        936.54        963.92        25.52 o                         
 -10   5   2         23.65         46.03        12.28 o                         
  -9   5   2       1177.90       1122.61        42.80 o                         
  -8   5   2        381.96        414.47        17.81 o                         
  -7   5   2       3227.47       3016.29        36.35 o                         
  -6   5   2       1919.61       2144.02        41.72 o                         
  -5   5   2       1158.82       1148.62        32.27 o                         
  -4   5   2          9.11          4.10         8.93 o                         
  -3   5   2       2054.53       1705.49        67.59 o                         
  -2   5   2        295.38        298.34        27.70 o                         
  -1   5   2       2622.49       1998.81       382.40 o                         
   0   5   2        949.54       1110.80        47.01 o                         
   1   5   2       5417.13       5469.89        82.21 o                         
   2   5   2         24.25         37.31         6.91 o                         
   3   5   2       1186.73       1088.80        18.89 o                         
   4   5   2        971.68        931.10        15.56 o                         
   5   5   2       1208.38       1096.72        31.50 o                         
   6   5   2       5674.12       5846.29       106.20 o                         
   7   5   2        396.04        416.85        20.50 o                         
   8   5   2        590.08        540.29        18.36 o                         
   9   5   2        290.87        322.61        19.46 o                         
  10   5   2       1348.79       1263.12        33.34 o                         
  11   5   2         93.99        104.23        11.06 o                         
  12   5   2        191.13        292.42        18.25 o                         
  13   5   2          2.26          5.63        14.80 o                         
 -12   6   2        275.56        275.20        27.33 o                         
 -11   6   2          4.09         -1.36        11.93 o                         
 -10   6   2        475.01        446.77        43.62 o                         
  -9   6   2          7.66         18.62        12.26 o                         
  -8   6   2        252.73        299.52        14.74 o                         
  -7   6   2         38.68         28.27         9.69 o                         
  -6   6   2       2685.57       2657.84        83.51 o                         
  -5   6   2          1.90         49.15        15.07 o                         
  -4   6   2         13.16         26.40         8.76 o                         
  -3   6   2       1113.83       1127.68        58.49 o                         
  -2   6   2        412.56        413.69        20.73 o                         
  -1   6   2        685.77        653.10        26.65 o                         
   0   6   2       2010.30       1954.62        89.11 o                         
   1   6   2        288.52        362.62        12.83 o                         
   2   6   2        297.11        360.26        11.52 o                         
   3   6   2       2721.41       3095.35        66.30 o                         
   4   6   2         79.05         75.33        10.95 o                         
   5   6   2       3364.85       3310.93        51.09 o                         
   6   6   2        336.65        335.26        15.26 o                         
   7   6   2        117.68        153.31        13.41 o                         
   8   6   2          8.12         11.95        10.88 o                         
   9   6   2        590.30        662.48        30.12 o                         
  10   6   2        141.74        169.27        12.72 o                         
  11   6   2          2.51         -1.14         8.16 o                         
  12   6   2          2.31          4.69        13.52 o                         
 -10   7   2        238.11        224.07        12.06 o                         
  -9   7   2       1552.46       1361.76        69.08 o                         
  -8   7   2         26.90         39.95        11.58 o                         
  -7   7   2       2565.75       2384.64        79.59 o                         
  -6   7   2        798.82        769.17        38.51 o                         
  -5   7   2         80.91         82.52         9.28 o                         
  -4   7   2       1031.95        866.41        49.72 o                         
  -3   7   2       6852.31       6521.88       324.06 o                         
  -2   7   2          0.99         35.37        22.51 o                         
  -1   7   2       3080.08       3196.10       101.42 o                         
   0   7   2       3469.24       3627.99        95.28 o                         
   1   7   2        283.88        321.24        42.07 o                         
   2   7   2         80.10         97.42        10.19 o                         
   3   7   2        710.89        922.49       112.78 o                         
   4   7   2        885.59        860.46        22.60 o                         
   5   7   2          8.92         31.84         9.50 o                         
   6   7   2       5563.90       5413.26       128.35 o                         
   7   7   2         60.33        110.83        22.13 o                         
   8   7   2         42.82         46.29        12.41 o                         
   9   7   2        175.30        161.88        14.15 o                         
  10   7   2       1292.74       1383.03        62.46 o                         
  -8   8   2         64.69         66.24        11.17 o                         
  -7   8   2         25.59         21.25        12.52 o                         
  -6   8   2        587.21        614.84        39.78 o                         
  -5   8   2         50.97         31.28         9.68 o                         
  -4   8   2       2145.21       2109.41       106.39 o                         
  -3   8   2        618.76        479.57        40.94 o                         
  -2   8   2        406.70        434.44        29.47 o                         
  -1   8   2       2576.06       2493.58        99.20 o                         
   0   8   2       1037.42       1043.31        45.24 o                         
   1   8   2       1654.02       1614.85        82.31 o                         
   2   8   2         98.32         96.60        17.32 o                         
   3   8   2       2499.99       2366.63       211.98 o                         
   4   8   2        805.07        874.02        37.42 o                         
   5   8   2          3.11        -15.20        12.43 o                         
   6   8   2        292.75        273.63        27.22 o                         
   7   8   2        817.78        870.91        43.39 o                         
   8   8   2         21.21         35.11        18.54 o                         
  -3   9   2         70.31         11.14        22.13 o                         
  -2   9   2        142.68        108.34        26.17 o                         
  -1   9   2        268.93        277.70        31.46 o                         
   0   9   2          0.02          8.07        12.41 o                         
   1   9   2        334.37        293.52        13.89 o                         
   2   9   2        263.76        288.46        37.27 o                         
   3   9   2          5.87         -3.38        11.25 o                         
 -16   1   3          1.30         17.63        16.87 o                         
 -15   1   3        152.25        160.51        25.70 o                         
 -14   1   3        578.67        600.25        36.79 o                         
 -13   1   3        770.67        691.29        39.96 o                         
 -12   1   3        667.12        651.72        33.91 o                         
 -11   1   3       7495.92       7516.12       254.85 o                         
 -10   1   3       2578.26       2671.63       194.14 o                         
  -9   1   3       3898.44       3604.64       101.74 o                         
  -8   1   3       1237.32       1396.90        41.78 o                         
  -7   1   3       5763.70       5118.18        45.53 o                         
  -6   1   3        833.26       1238.41        47.63 o                         
  -5   1   3        269.90        186.14        34.32 o                         
  -4   1   3      26371.58      25484.91       550.81 o                         
  -3   1   3      11294.08      10907.39       270.01 o                         
  -2   1   3      58033.41      62634.92       770.90 o                         
  -1   1   3       3084.28       3105.09        78.96 o                         
   0   1   3       3107.10       3788.15        83.98 o                         
   1   1   3       2152.87       2098.60       116.49 o                         
   2   1   3      58861.87      60173.13       516.66 o                         
   3   1   3       6279.32       6755.60        92.14 o                         
   4   1   3      15914.28      13015.22       588.32 o                         
   5   1   3         39.43        232.38        37.30 o                         
   6   1   3       6913.44       6845.20       255.41 o                         
   7   1   3       1438.59       1624.18        67.72 o                         
   8   1   3        196.71        245.78        30.55 o                         
   9   1   3        824.49        952.91        35.29 o                         
  10   1   3       9871.75       9442.00       202.55 o                         
  11   1   3       1233.04       1365.19        48.39 o                         
  12   1   3        113.93        101.71        23.19 o                         
  13   1   3        571.46        681.42        46.42 o                         
  14   1   3          5.82         -7.98        21.30 o                         
  15   1   3         57.66         13.54        19.30 o                         
  16   1   3         64.17         55.62        11.12 o                         
 -16   2   3       1265.37       1204.99        33.54 o                         
 -15   2   3        375.55        392.80        27.34 o                         
 -14   2   3       4670.57       4768.58       195.93 o                         
 -13   2   3         17.35         15.27        14.57 o                         
 -12   2   3        478.02        451.49        24.37 o                         
 -11   2   3          6.03         31.73        18.46 o                         
 -10   2   3      10551.02      10021.71       143.90 o                         
  -9   2   3        319.43        377.67        29.91 o                         
  -8   2   3      10386.39      10162.88       494.60 o                         
  -7   2   3       4105.88       3601.81       222.40 o                         
  -6   2   3      31303.27      30426.53       519.74 o                         
  -5   2   3        255.09        220.42        28.00 o                         
  -4   2   3       7601.59       7694.98       186.75 o                         
  -3   2   3       1951.62       1669.77        34.34 o                         
  -2   2   3         64.14         76.50        10.52 o                         
  -1   2   3      13086.65      12808.09       231.10 o                         
   0   2   3       6539.83       5385.48        55.00 o                         
   1   2   3       7208.18       6998.10        91.04 o                         
   2   2   3       1267.51       1297.51        69.36 o                         
   3   2   3      28889.09      27105.69       377.57 o                         
   4   2   3        294.04        280.21        31.54 o                         
   5   2   3       4656.25       4617.17        71.96 o                         
   6   2   3        842.50       1074.85        28.19 o                         
   7   2   3      22361.84      21388.95       254.57 o                         
   8   2   3        492.82        523.18        38.80 o                         
   9   2   3       6652.35       6792.49        94.96 o                         
  10   2   3       1781.94       1845.06        62.18 o                         
  11   2   3         10.09         15.34        15.18 o                         
  12   2   3       1485.44       1560.88        56.16 o                         
  13   2   3       3890.03       3689.03        74.64 o                         
  14   2   3       1314.45       1313.26        44.79 o                         
  15   2   3         97.33         94.11        14.79 o                         
 -15   3   3          1.47         -1.01        14.40 o                         
 -14   3   3         46.82         64.19        20.44 o                         
 -13   3   3       2546.86       2517.23        40.50 o                         
 -12   3   3        194.11        231.64        18.66 o                         
 -11   3   3       2210.62       1987.16        99.25 o                         
 -10   3   3        116.29        118.30        27.50 o                         
  -9   3   3       2618.78       2512.07        51.23 o                         
  -8   3   3       1633.60       1776.75        49.63 o                         
  -7   3   3       7402.33       7555.34       435.45 o                         
  -6   3   3        587.90        503.51        36.88 o                         
  -5   3   3        209.32        371.71        30.53 o                         
  -4   3   3        554.86        543.43        44.48 o                         
  -3   3   3       3006.21       3062.94        57.34 o                         
  -2   3   3       1418.00       1475.59        60.34 o                         
  -1   3   3          6.83         24.83        26.63 o                         
   0   3   3       6343.25       6446.92       147.48 o                         
   1   3   3          7.51         17.17        19.70 o                         
   2   3   3      11601.72      10954.24       305.09 o                         
   3   3   3        150.58        216.61        14.22 o                         
   4   3   3       2721.25       2595.21        37.27 o                         
   5   3   3          1.20         16.72         9.12 o                         
   6   3   3       8306.18       7494.90       161.97 o                         
   7   3   3          0.11         -6.26        11.03 o                         
   8   3   3        119.32        189.94        12.96 o                         
   9   3   3       1470.75       1397.59        26.84 o                         
  10   3   3       1533.09       1438.96        30.85 o                         
  11   3   3        214.67        243.21        19.45 o                         
  12   3   3        726.91        691.42        23.09 o                         
  13   3   3        254.24        288.25        26.85 o                         
  14   3   3        323.51        243.44        25.09 o                         
  15   3   3        276.25        278.72        19.12 o                         
 -14   4   3          1.64          2.33        10.34 o                         
 -13   4   3        276.91        275.19        17.69 o                         
 -12   4   3          4.23         13.76        20.07 o                         
 -11   4   3          8.53          4.95        17.08 o                         
 -10   4   3        287.89        309.08        50.92 o                         
  -9   4   3       1152.85       1119.04        32.34 o                         
  -8   4   3        303.52        343.70        16.01 o                         
  -7   4   3        322.61        238.24        13.76 o                         
  -6   4   3        818.62        751.94        18.94 o                         
  -5   4   3        225.36        207.22        19.26 o                         
  -4   4   3        819.55        799.90        24.30 o                         
  -3   4   3        853.67        855.37        31.51 o                         
  -2   4   3        492.81        374.84        20.88 o                         
  -1   4   3        317.87        164.97        10.98 o                         
   0   4   3        413.63        321.47        15.98 o                         
   1   4   3        157.15        140.34        11.83 o                         
   2   4   3        856.90       1035.49        73.70 o                         
   3   4   3       3756.50       3950.34       109.09 o                         
   4   4   3       2439.11       2562.89        84.29 o                         
   5   4   3        407.60        429.54        21.44 o                         
   6   4   3        157.99        186.46        14.23 o                         
   7   4   3        564.68        580.00        16.89 o                         
   8   4   3          3.31          1.26        10.59 o                         
   9   4   3         38.67         46.78        13.02 o                         
  10   4   3        331.99        307.11        16.61 o                         
  11   4   3         47.47         55.81        13.67 o                         
  12   4   3         29.66         86.78        17.55 o                         
  13   4   3         68.96         59.35        26.78 o                         
  14   4   3          1.68         -9.30        18.70 o                         
 -13   5   3       3076.69       3017.91        37.24 o                         
 -12   5   3        114.37        175.16        16.20 o                         
 -11   5   3        721.61        754.54        23.80 o                         
 -10   5   3        529.51        537.42        30.11 o                         
  -9   5   3        674.48        721.34        24.62 o                         
  -8   5   3        158.18        142.34        10.72 o                         
  -7   5   3       7856.48       7525.86       109.32 o                         
  -6   5   3        500.42        603.63        14.35 o                         
  -5   5   3        405.97        302.47        11.53 o                         
  -4   5   3       6605.18       6833.05        49.28 o                         
  -3   5   3       1286.79       1285.94        26.03 o                         
  -2   5   3        732.42        818.44        20.39 o                         
  -1   5   3       9917.35       9278.05       479.47 o                         
   0   5   3      11047.90      10504.15       266.68 o                         
   1   5   3       4679.93       4044.41        67.87 o                         
   2   5   3       3973.44       3771.99        45.47 o                         
   3   5   3         46.18         55.66         8.98 o                         
   4   5   3       3931.24       3927.46        42.71 o                         
   5   5   3        419.54        525.98        12.90 o                         
   6   5   3       6230.47       5806.96        80.04 o                         
   7   5   3        596.40        582.40        20.13 o                         
   8   5   3        393.23        309.02        18.18 o                         
   9   5   3        204.41        164.30        13.30 o                         
  10   5   3       1922.06       2166.99        59.91 o                         
  11   5   3        597.15        634.76        17.72 o                         
  12   5   3        954.84        850.47        27.58 o                         
  13   5   3        647.25        631.06        36.53 o                         
 -12   6   3         13.48         -7.79        11.21 o                         
 -11   6   3       1072.58       1181.40        37.92 o                         
 -10   6   3       5324.93       5364.75       287.17 o                         
  -9   6   3        276.32        287.40        20.33 o                         
  -8   6   3          1.57          2.17        10.84 o                         
  -7   6   3        493.23        425.51        14.17 o                         
  -6   6   3        236.52        258.43        13.41 o                         
  -5   6   3       1805.45       1821.47        22.16 o                         
  -4   6   3      15032.58      14816.70       267.71 o                         
  -3   6   3      10250.78       9877.20       312.87 o                         
  -2   6   3       1097.53        956.85        34.21 o                         
  -1   6   3       1094.10       1175.65        24.18 o                         
   0   6   3       2953.18       2903.15        64.54 o                         
   1   6   3        823.72        843.32        19.50 o                         
   2   6   3         15.09         13.55         8.59 o                         
   3   6   3      15233.24      15065.29       115.33 o                         
   4   6   3        729.69        820.78        39.48 o                         
   5   6   3        195.83        260.22        14.28 o                         
   6   6   3        226.28        208.94        12.76 o                         
   7   6   3        654.45        668.51        19.18 o                         
   8   6   3        155.58        137.03        14.40 o                         
   9   6   3       6153.26       5990.51        64.64 o                         
  10   6   3        804.63        824.33        23.26 o                         
  11   6   3        186.17        231.21        12.98 o                         
  12   6   3        333.66        323.07        41.34 o                         
 -10   7   3          3.31         -4.09         9.53 o                         
  -9   7   3          0.51         11.12        11.29 o                         
  -8   7   3        242.51        276.08        15.13 o                         
  -7   7   3       1452.34       1219.41        45.71 o                         
  -6   7   3        694.27        676.36        43.10 o                         
  -5   7   3        228.92        175.84        12.39 o                         
  -4   7   3         47.72         36.19        10.21 o                         
  -3   7   3        219.87        247.05        17.81 o                         
  -2   7   3        402.75        452.22        18.04 o                         
  -1   7   3         21.75         22.10        19.71 o                         
   0   7   3       1708.00       1695.92        79.71 o                         
   1   7   3         24.88         34.21        10.72 o                         
   2   7   3         21.50         29.34        10.06 o                         
   3   7   3        753.79        762.58        21.31 o                         
   4   7   3          2.01         -2.13         9.45 o                         
   5   7   3        153.58        138.78        11.19 o                         
   6   7   3       1309.31       1291.23        37.32 o                         
   7   7   3         96.66        105.28        12.32 o                         
   8   7   3        119.40        142.10        12.30 o                         
   9   7   3          6.37          8.52        12.81 o                         
  10   7   3         23.09         50.84        20.28 o                         
  -8   8   3         12.56          3.47         9.96 o                         
  -7   8   3        148.68        134.40        20.27 o                         
  -6   8   3         44.88         57.93        13.77 o                         
  -5   8   3        120.31         98.62        13.85 o                         
  -4   8   3        477.59        456.77        20.42 o                         
  -3   8   3         62.76         60.66        13.98 o                         
  -2   8   3         47.21         54.20        10.97 o                         
  -1   8   3         40.07         66.36        11.30 o                         
   0   8   3        119.75        123.68        11.29 o                         
   1   8   3        295.19        302.86        24.89 o                         
   2   8   3          7.01         35.56        12.60 o                         
   3   8   3        238.70        277.58        32.57 o                         
   4   8   3        333.08        313.07        14.78 o                         
   5   8   3        153.51        175.85        13.35 o                         
   6   8   3          2.12          9.77        11.74 o                         
   7   8   3        209.36        162.86        39.67 o                         
  -3   9   3        782.33        550.65        32.97 o                         
  -2   9   3         61.26         28.62        23.71 o                         
  -1   9   3        113.62        116.42        28.26 o                         
   0   9   3       2636.34       2301.95       185.56 o                         
   1   9   3         27.71         27.19        10.00 o                         
   2   9   3         95.07         72.90        13.79 o                         
   3   9   3        378.40        373.31        21.21 o                         
 -16   0   4       3216.39       3655.11        88.16 o                         
 -15   0   4         30.31         31.40        32.13 o                         
 -14   0   4       1810.40       1763.23        78.13 o                         
 -13   0   4        146.56        121.05        37.88 o                         
 -12   0   4        848.91        959.60        55.24 o                         
 -11   0   4       4403.87       4356.12       114.57 o                         
 -10   0   4      20094.14      19248.18       354.15 o                         
  -9   0   4       7999.99       8619.89       223.88 o                         
  -8   0   4        554.21        544.35        35.16 o                         
  -7   0   4       7652.63       7756.90       101.10 o                         
  -6   0   4        712.40        576.95        63.84 o                         
  -5   0   4      17049.86      15374.77       255.29 o                         
  -4   0   4      32571.36      35641.20       348.33 o                         
  -3   0   4     143862.45     147062.39       625.38 o                         
  -2   0   4       6918.40       8732.28       133.80 o                         
  -1   0   4        134.44         53.56        10.06 o                         
   0   0   4      20349.71      21310.14       181.49 o                         
   1   0   4       9689.39      11010.62       129.49 o                         
   2   0   4       5742.91       5228.29       103.49 o                         
   3   0   4     211206.91     199481.02       712.02 o                         
   4   0   4         76.69        229.83        41.51 o                         
   5   0   4          7.50         40.68        32.27 o                         
   6   0   4       2427.91       2630.94       139.31 o                         
   7   0   4       4712.93       4408.12       205.58 o                         
   8   0   4       3171.14       3766.84       178.13 o                         
   9   0   4      21373.08      22194.67       736.49 o                         
  10   0   4      11531.29      11676.49       302.27 o                         
  11   0   4       5587.96       5379.74       100.67 o                         
  12   0   4       1877.13       2066.17       130.02 o                         
  13   0   4        523.43        653.41        43.67 o                         
  14   0   4        295.79        325.68        31.42 o                         
  15   0   4        351.18        352.74        40.63 o                         
  16   0   4       4819.97       5294.68       100.00 o                         
 -16   1   4         12.02        -22.71        20.55 o                         
 -15   1   4        231.04        209.29        25.90 o                         
 -14   1   4        618.01        607.55        36.52 o                         
 -13   1   4       1567.78       1601.92        93.85 o                         
 -12   1   4          4.76        -16.97        18.35 o                         
 -11   1   4       3882.26       3626.89       124.72 o                         
 -10   1   4        346.86        274.22        19.86 o                         
  -9   1   4        328.77        329.61        61.82 o                         
  -8   1   4          6.30         14.65        14.21 o                         
  -7   1   4       1550.50       1197.56        35.74 o                         
  -6   1   4      13425.25      13343.28       187.14 o                         
  -5   1   4       2084.08       2057.30        69.51 o                         
  -4   1   4        112.66         70.35        24.58 o                         
  -3   1   4       6963.42       7350.51        80.55 o                         
  -2   1   4       1234.51       1521.66        31.38 o                         
  -1   1   4         21.88         38.11        10.22 o                         
   0   1   4      13336.31      12903.21       303.74 o                         
   1   1   4        856.14        689.91        76.63 o                         
   2   1   4      28411.21      28982.37       127.23 o                         
   3   1   4         89.98        168.86        23.13 o                         
   4   1   4         14.15         94.34        24.06 o                         
   5   1   4        336.80        286.00        43.15 o                         
   6   1   4      12981.64      12438.82       169.48 o                         
   7   1   4       3224.43       3381.94        76.76 o                         
   8   1   4       3599.05       3315.17        83.55 o                         
   9   1   4       1341.91       1287.18        54.22 o                         
  10   1   4       3627.51       3532.43        67.10 o                         
  11   1   4        860.32        936.81        32.64 o                         
  12   1   4       1453.69       1462.64        69.88 o                         
  13   1   4       1816.55       1937.16        70.62 o                         
  14   1   4         10.97         10.62        21.63 o                         
  15   1   4        129.04        175.74        30.15 o                         
  16   1   4          1.24         -7.74         7.39 o                         
 -16   2   4        351.66        349.12        33.62 o                         
 -15   2   4        331.92        315.83        46.57 o                         
 -14   2   4          0.08          2.50        19.31 o                         
 -13   2   4         13.25          4.49        14.94 o                         
 -12   2   4         75.29        132.09        31.10 o                         
 -11   2   4       1852.04       1864.67        77.97 o                         
 -10   2   4         19.02         53.71        19.49 o                         
  -9   2   4         27.72         36.17        14.38 o                         
  -8   2   4       1015.56        975.30        34.39 o                         
  -7   2   4        701.30        783.36        18.65 o                         
  -6   2   4          4.98         49.36        12.16 o                         
  -5   2   4       7232.56       7538.91        75.92 o                         
  -4   2   4        191.23        227.65        18.08 o                         
  -3   2   4        510.63        499.20        32.17 o                         
  -2   2   4        216.25        446.29        14.81 o                         
  -1   2   4       1504.18       1296.44        25.59 o                         
   0   2   4       1131.19        987.83        28.34 o                         
   1   2   4        363.86        496.93        31.44 o                         
   2   2   4         42.97        122.99        13.48 o                         
   3   2   4         14.65        113.35        20.21 o                         
   4   2   4       1356.67       1519.41        54.20 o                         
   5   2   4        498.40        572.37        29.44 o                         
   6   2   4          2.14          9.02        12.86 o                         
   7   2   4         12.87         33.55        15.04 o                         
   8   2   4        251.12        236.92        17.26 o                         
   9   2   4       3748.41       3613.69        43.12 o                         
  10   2   4          5.63          2.24        15.21 o                         
  11   2   4        684.78        656.72        52.51 o                         
  12   2   4        288.05        314.40        31.44 o                         
  13   2   4        584.72        641.67        47.23 o                         
  14   2   4        135.76        121.74        23.00 o                         
  15   2   4        167.62        120.40        13.27 o                         
 -15   3   4          1.82         14.56        11.22 o                         
 -14   3   4        364.21        375.98        18.08 o                         
 -13   3   4       2467.51       2474.02        42.08 o                         
 -12   3   4       3172.95       3110.25        64.41 o                         
 -11   3   4       2119.69       2073.86        70.62 o                         
 -10   3   4        330.91        324.08        26.72 o                         
  -9   3   4        492.04        460.67        17.35 o                         
  -8   3   4       5763.40       6061.96       102.16 o                         
  -7   3   4      12960.34      12534.26       314.71 o                         
  -6   3   4      20066.27      21322.98      1473.52 o                         
  -5   3   4         97.29        155.70        16.85 o                         
  -4   3   4        606.04        578.76        32.01 o                         
  -3   3   4       3338.45       2914.00        94.36 o                         
  -2   3   4       3971.60       3650.76       141.82 o                         
  -1   3   4       1389.11       1325.55        32.48 o                         
   0   3   4      59464.37      45824.00      6655.56 o                         
   1   3   4          1.20         14.02         9.32 o                         
   2   3   4        349.60        437.73        15.47 o                         
   3   3   4       7019.26       7079.21        84.50 o                         
   4   3   4        112.67         76.82         9.78 o                         
   5   3   4       1741.11       1852.23        39.25 o                         
   6   3   4      10159.81       9358.95       151.36 o                         
   7   3   4       1995.46       1841.91        38.50 o                         
   8   3   4        347.42        303.37        16.20 o                         
   9   3   4        489.06        507.39        34.88 o                         
  10   3   4        307.73        266.20        17.40 o                         
  11   3   4         97.45        122.67        21.53 o                         
  12   3   4        144.68        143.90        14.98 o                         
  13   3   4       2677.26       2264.73       127.42 o                         
  14   3   4       1263.73       1186.27        43.08 o                         
  15   3   4        295.23        236.65        28.65 o                         
 -14   4   4       1336.92       1358.39        34.62 o                         
 -13   4   4        944.16        975.48        23.35 o                         
 -12   4   4        764.17        741.01        30.87 o                         
 -11   4   4         13.29         29.17        18.86 o                         
 -10   4   4       5039.99       4911.11       218.42 o                         
  -9   4   4        390.11        420.84        21.47 o                         
  -8   4   4       1316.85       1141.58        24.71 o                         
  -7   4   4      13513.83      13675.05       238.90 o                         
  -6   4   4        343.20        252.74        13.29 o                         
  -5   4   4         34.82         41.96        15.44 o                         
  -4   4   4       1860.25       1946.30        51.89 o                         
  -3   4   4       7142.42       6462.23       149.75 o                         
  -2   4   4       2402.88       2117.74        28.49 o                         
  -1   4   4      20136.06      19686.53       169.56 o                         
   0   4   4          5.89         27.86        10.00 o                         
   1   4   4      21172.42      21378.15       422.98 o                         
   2   4   4         12.52         51.03        10.15 o                         
   3   4   4      18240.94      16910.97       355.87 o                         
   4   4   4       2356.20       2380.34        60.46 o                         
   5   4   4        580.82        550.23        30.39 o                         
   6   4   4       5608.48       5365.44        88.32 o                         
   7   4   4       6855.80       6642.04        88.21 o                         
   8   4   4         63.96         38.89        13.31 o                         
   9   4   4       1863.02       1870.06        30.18 o                         
  10   4   4       3481.96       3374.76        93.33 o                         
  11   4   4          6.25         18.41        13.42 o                         
  12   4   4       3078.48       3078.91        71.98 o                         
  13   4   4       1463.01       1504.60        60.05 o                         
  14   4   4        449.70        449.67        32.15 o                         
 -13   5   4        384.80        402.30        16.99 o                         
 -12   5   4        642.44        658.99        23.78 o                         
 -11   5   4       1605.16       1760.53        38.76 o                         
 -10   5   4       1859.98       1722.42        65.07 o                         
  -9   5   4         19.10         26.57        10.30 o                         
  -8   5   4        207.22        202.51        11.79 o                         
  -7   5   4        254.69        222.56        12.11 o                         
  -6   5   4       1459.87       1485.58        25.72 o                         
  -5   5   4         60.09         91.82         9.98 o                         
  -4   5   4       7127.83       7037.81        59.90 o                         
  -3   5   4       1691.15       1800.66        22.03 o                         
  -2   5   4       4939.15       4896.80        51.46 o                         
  -1   5   4         93.09        114.23        10.19 o                         
   0   5   4         24.29         44.93         9.23 o                         
   1   5   4        359.32        321.21        11.52 o                         
   2   5   4       6634.67       6290.05        70.31 o                         
   3   5   4          9.59         21.02         7.14 o                         
   4   5   4       1666.62       1579.50        19.73 o                         
   5   5   4         47.83         81.49         8.25 o                         
   6   5   4        276.81        260.61        11.91 o                         
   7   5   4       1395.01       1328.17        22.10 o                         
   8   5   4        388.29        357.79        16.71 o                         
   9   5   4        737.65        706.73        30.72 o                         
  10   5   4       5131.59       5502.42        99.87 o                         
  11   5   4        722.13        711.59        30.83 o                         
  12   5   4          1.37         16.91        11.04 o                         
  13   5   4        250.58        258.13        19.60 o                         
 -12   6   4          5.36         -3.66        10.67 o                         
 -11   6   4        213.39        236.30        18.53 o                         
 -10   6   4         45.97         48.85        12.93 o                         
  -9   6   4        905.19        866.03        46.91 o                         
  -8   6   4          9.74          8.08        11.63 o                         
  -7   6   4       1172.03       1160.92        33.04 o                         
  -6   6   4        474.64        491.06        24.98 o                         
  -5   6   4        409.77        387.68        13.78 o                         
  -4   6   4         16.55          1.92        14.93 o                         
  -3   6   4       1282.72       1312.49        30.92 o                         
  -2   6   4       1614.77       1796.24        22.72 o                         
  -1   6   4        112.81        159.88        11.54 o                         
   0   6   4        661.29        584.24        14.46 o                         
   1   6   4        453.28        426.23        11.24 o                         
   2   6   4       1313.57       1330.46        19.73 o                         
   3   6   4        860.21        881.99        21.05 o                         
   4   6   4         22.23         44.05         9.36 o                         
   5   6   4         92.36        105.76        11.13 o                         
   6   6   4       2302.98       2207.53        40.08 o                         
   7   6   4         83.96         70.09        11.92 o                         
   8   6   4        129.27         87.75        12.32 o                         
   9   6   4         61.69         43.30        11.39 o                         
  10   6   4         59.45         96.90        11.51 o                         
  11   6   4        170.20        160.53        21.99 o                         
  12   6   4          2.35         13.83        11.53 o                         
 -10   7   4        988.05       1042.40        59.20 o                         
  -9   7   4        423.36        417.72        18.06 o                         
  -8   7   4          3.82          5.94        10.56 o                         
  -7   7   4        286.78        266.72        13.48 o                         
  -6   7   4        669.29        657.92        17.11 o                         
  -5   7   4        383.84        405.17        14.42 o                         
  -4   7   4       5052.07       5146.54        87.43 o                         
  -3   7   4         17.53         16.91         8.47 o                         
  -2   7   4       2291.13       2169.44        80.21 o                         
  -1   7   4          5.95         14.99        10.75 o                         
   0   7   4       2536.46       2683.87        39.76 o                         
   1   7   4         16.23         48.85        10.21 o                         
   2   7   4       8016.81       8146.70       175.26 o                         
   3   7   4        208.22        186.83        13.82 o                         
   4   7   4       2851.95       2991.58        69.06 o                         
   5   7   4       1192.35       1152.19        39.66 o                         
   6   7   4        781.62        699.94        17.35 o                         
   7   7   4        363.72        398.68        15.09 o                         
   8   7   4        107.09        100.43        11.87 o                         
   9   7   4        826.03        822.02        25.37 o                         
  10   7   4       2904.77       2624.86        64.44 o                         
  -8   8   4        290.01        197.92        16.74 o                         
  -7   8   4        935.54        907.01        33.35 o                         
  -6   8   4        985.16        965.29       107.77 o                         
  -5   8   4          3.17         -2.71        11.95 o                         
  -4   8   4        254.91        242.39        14.51 o                         
  -3   8   4       1899.33       1773.02        30.95 o                         
  -2   8   4         87.32         88.87        14.78 o                         
  -1   8   4       6947.66       6740.70       247.84 o                         
   0   8   4          0.87         -3.67        10.57 o                         
   1   8   4       2191.69       2075.09        76.38 o                         
   2   8   4         20.06         29.88        10.74 o                         
   3   8   4       1178.92       1166.38        65.42 o                         
   4   8   4          0.00          9.03        11.40 o                         
   5   8   4        196.02        182.85        15.59 o                         
   6   8   4         76.24         75.44        12.40 o                         
   7   8   4       2131.88       2088.94        64.10 o                         
  -3   9   4         23.48         15.45        14.30 o                         
  -2   9   4          0.30          9.35        16.05 o                         
  -1   9   4         60.59         43.24        18.43 o                         
   0   9   4        277.16        217.17        19.54 o                         
   1   9   4        100.20        102.67        11.59 o                         
   2   9   4          0.61          5.10        13.89 o                         
 -16   1   5        280.28        283.71        23.27 o                         
 -15   1   5        150.21        127.67        22.74 o                         
 -14   1   5        500.43        532.50        35.48 o                         
 -13   1   5       5271.99       5216.16       113.93 o                         
 -12   1   5       4260.15       4181.31       177.55 o                         
 -11   1   5        616.65        599.40        50.62 o                         
 -10   1   5      12133.39      11533.56       112.01 o                         
  -9   1   5       1641.19       1397.14        40.18 o                         
  -8   1   5       3238.67       3296.76        40.09 o                         
  -7   1   5        697.52        569.39        27.29 o                         
  -6   1   5       6428.75       6595.81       135.18 o                         
  -5   1   5         37.86         62.44        15.82 o                         
  -4   1   5      22278.93      20065.07       128.23 o                         
  -3   1   5      18799.15      18530.25       198.72 o                         
  -2   1   5      22702.42      24140.14      1040.76 o                         
  -1   1   5      13342.36      13788.75       249.14 o                         
   0   1   5      10408.76      10466.33       145.54 o                         
   1   1   5      40848.09      40498.09       553.88 o                         
   2   1   5      66995.00      67318.23       284.79 o                         
   3   1   5       2547.62       2172.56        58.49 o                         
   4   1   5        211.51        620.45        39.48 o                         
   5   1   5       7749.28       8489.54       137.94 o                         
   6   1   5       6556.69       6510.43       134.47 o                         
   7   1   5       1519.51       1389.14        52.43 o                         
   8   1   5       3526.71       4167.80        94.05 o                         
   9   1   5      10505.81      10569.00       140.71 o                         
  10   1   5       3207.62       3167.44        83.30 o                         
  11   1   5       5241.34       5320.64        67.90 o                         
  12   1   5        563.35        591.11        47.30 o                         
  13   1   5       1298.91       1392.78        41.47 o                         
  14   1   5        247.28        186.11        28.93 o                         
  15   1   5       2140.77       1992.02        72.70 o                         
  16   1   5         86.97         88.21         9.73 o                         
 -16   2   5        593.80        587.13        20.09 o                         
 -15   2   5        179.92        126.33        21.30 o                         
 -14   2   5       2420.81       2370.71        46.11 o                         
 -13   2   5       2657.45       2699.38        97.79 o                         
 -12   2   5        290.91        296.14        25.92 o                         
 -11   2   5        361.86        306.12        24.23 o                         
 -10   2   5       2233.89       2123.83        51.40 o                         
  -9   2   5       1683.60       1788.74        56.80 o                         
  -8   2   5        324.14        252.82        20.84 o                         
  -7   2   5      19723.41      18996.77       253.38 o                         
  -6   2   5        570.31        604.95        15.82 o                         
  -5   2   5       3600.79       3664.99        74.61 o                         
  -4   2   5          7.31         34.41        13.90 o                         
  -3   2   5       1987.95       1859.45        36.15 o                         
  -2   2   5       8304.72       7988.99       114.94 o                         
  -1   2   5      82173.09      83154.17      2248.61 o                         
   0   2   5       7920.10       6960.45        91.25 o                         
   1   2   5      34356.56      30852.51       290.18 o                         
   2   2   5        121.15        198.63        21.89 o                         
   3   2   5      11070.29       9039.11       591.58 o                         
   4   2   5      14098.25      14505.25       196.38 o                         
   5   2   5       7530.99       7662.01       132.14 o                         
   6   2   5      11464.45      11400.96       110.00 o                         
   7   2   5      12172.85      11283.05        95.01 o                         
   8   2   5        438.37        385.71        20.70 o                         
   9   2   5        166.48        139.82        14.38 o                         
  10   2   5       2886.88       2742.46        48.38 o                         
  11   2   5        177.29        227.07        28.30 o                         
  12   2   5       5641.84       5940.36       126.39 o                         
  13   2   5       1025.74       1043.01        55.63 o                         
  14   2   5        598.02        582.78        54.11 o                         
  15   2   5         86.39        117.50        10.13 o                         
 -15   3   5         57.45         30.69         9.94 o                         
 -14   3   5       1513.48       1362.16        28.10 o                         
 -13   3   5        468.44        524.91        22.50 o                         
 -12   3   5         34.52         39.50        15.44 o                         
 -11   3   5       1573.87       1394.14        70.11 o                         
 -10   3   5         25.97         16.74        12.96 o                         
  -9   3   5          7.86         36.59        13.95 o                         
  -8   3   5        441.23        352.17        22.97 o                         
  -7   3   5        263.95        313.75        23.37 o                         
  -6   3   5       3189.69       3035.14       137.72 o                         
  -5   3   5         31.36         21.87        10.58 o                         
  -4   3   5       2038.10       1877.16        26.97 o                         
  -3   3   5        747.50        886.48        56.04 o                         
  -2   3   5       2225.08       2397.14        72.58 o                         
  -1   3   5       9110.98       8788.67       177.62 o                         
   0   3   5      20337.88      19060.05       190.17 o                         
   1   3   5       3704.72       3404.72        65.03 o                         
   2   3   5         47.95         33.70        12.44 o                         
   3   3   5       1069.24        951.04        27.82 o                         
   4   3   5       5320.85       5351.40       133.43 o                         
   5   3   5         14.18         55.59         8.16 o                         
   6   3   5       5622.27       5761.13       154.39 o                         
   7   3   5       3974.98       3610.49        59.34 o                         
   8   3   5        710.08        584.65        16.96 o                         
   9   3   5        827.18        831.71        19.62 o                         
  10   3   5        678.85        603.29        19.71 o                         
  11   3   5         82.33         61.00        18.13 o                         
  12   3   5        347.49        292.24        48.04 o                         
  13   3   5       2367.75       2265.55        68.48 o                         
  14   3   5         42.19         25.45        11.20 o                         
  15   3   5          5.15         19.33        26.58 o                         
 -14   4   5         71.02         76.53        12.51 o                         
 -13   4   5        126.93        139.41        13.53 o                         
 -12   4   5         15.63          9.67        16.83 o                         
 -11   4   5          4.76          3.50        18.64 o                         
 -10   4   5        103.12        143.26        17.53 o                         
  -9   4   5         26.50         -0.59        17.48 o                         
  -8   4   5        191.56        170.31        14.28 o                         
  -7   4   5       2437.13       2620.15        49.21 o                         
  -6   4   5        666.83        850.31        22.39 o                         
  -5   4   5       1773.85       2069.95        97.27 o                         
  -4   4   5        570.26        582.10        30.75 o                         
  -3   4   5        882.23       1094.01        46.81 o                         
  -2   4   5        576.59        481.64        18.75 o                         
  -1   4   5       7349.71       7830.88       116.74 o                         
   0   4   5        983.96       1082.84        45.04 o                         
   1   4   5       3805.45       3332.34        53.50 o                         
   2   4   5        169.33        190.00        12.29 o                         
   3   4   5        190.50        274.55        13.97 o                         
   4   4   5         28.86         96.33        14.31 o                         
   5   4   5        528.20        503.93        18.40 o                         
   6   4   5        695.94        671.54        16.45 o                         
   7   4   5        627.74        573.37        16.64 o                         
   8   4   5        342.34        402.70        15.32 o                         
   9   4   5         10.94         36.80        14.83 o                         
  10   4   5         86.35         97.17        15.04 o                         
  11   4   5       1327.26       1398.98        31.72 o                         
  12   4   5        838.23        857.76        27.94 o                         
  13   4   5        820.51        775.55        28.20 o                         
  14   4   5          3.58         20.00        18.33 o                         
 -13   5   5        376.84        376.66        16.37 o                         
 -12   5   5         13.19         17.67        11.50 o                         
 -11   5   5        290.71        321.96        20.23 o                         
 -10   5   5       2246.26       2462.45       137.39 o                         
  -9   5   5       1899.48       1848.29        75.73 o                         
  -8   5   5        876.82        881.08        20.42 o                         
  -7   5   5       1392.30       1356.44        33.40 o                         
  -6   5   5       4562.83       4708.21        71.73 o                         
  -5   5   5        565.04        597.55        15.16 o                         
  -4   5   5       6799.52       6773.33        45.54 o                         
  -3   5   5        132.51        104.71         8.73 o                         
  -2   5   5       1140.88       1096.34        30.99 o                         
  -1   5   5        129.92        171.13        10.40 o                         
   0   5   5      11596.37      11919.93       136.68 o                         
   1   5   5        235.32        285.59        13.17 o                         
   2   5   5       3459.56       3466.81        46.01 o                         
   3   5   5       3069.53       2904.02        38.67 o                         
   4   5   5       1213.20       1065.45        22.71 o                         
   5   5   5        882.23        808.23        15.92 o                         
   6   5   5       3744.05       3789.77        58.67 o                         
   7   5   5       3965.95       4057.49        65.90 o                         
   8   5   5        538.99        471.41        20.48 o                         
   9   5   5       2574.17       2655.67       102.62 o                         
  10   5   5        142.44        157.89        16.42 o                         
  11   5   5          4.46         20.16        13.69 o                         
  12   5   5         27.38         35.48        12.29 o                         
  13   5   5       2684.26       2688.61       142.63 o                         
 -12   6   5         82.43         97.93        15.78 o                         
 -11   6   5        998.23       1033.54        38.64 o                         
 -10   6   5       1275.03       1223.87        49.67 o                         
  -9   6   5       1943.54       1829.14        73.71 o                         
  -8   6   5         57.70         61.38        12.63 o                         
  -7   6   5       3627.32       3631.58        73.44 o                         
  -6   6   5       1914.23       2033.86        52.98 o                         
  -5   6   5       8065.04       8088.41        91.96 o                         
  -4   6   5       2009.20       2192.47        35.96 o                         
  -3   6   5      13292.76      13510.05       101.10 o                         
  -2   6   5          1.88         13.05         8.76 o                         
  -1   6   5       1225.61       1201.17        24.20 o                         
   0   6   5         29.50         23.88         7.69 o                         
   1   6   5       1878.12       1987.63        28.78 o                         
   2   6   5        403.17        397.25        12.40 o                         
   3   6   5      10156.81      10058.34       105.15 o                         
   4   6   5       4357.62       4319.10        57.91 o                         
   5   6   5        151.11        146.85        11.59 o                         
   6   6   5        196.82        220.08        12.04 o                         
   7   6   5        617.15        518.09        16.40 o                         
   8   6   5       2075.38       1926.99        33.07 o                         
   9   6   5       1969.40       1973.34        38.09 o                         
  10   6   5       2507.74       2602.12        33.42 o                         
  11   6   5        976.42        933.83        51.81 o                         
  12   6   5        127.37        159.98        10.94 o                         
 -10   7   5         33.99         43.14         9.27 o                         
  -9   7   5         81.12         86.45        10.44 o                         
  -8   7   5       1653.40       1573.93        44.68 o                         
  -7   7   5        222.39        220.53        12.27 o                         
  -6   7   5       1239.69       1252.66        31.83 o                         
  -5   7   5         10.44         25.28        10.57 o                         
  -4   7   5        433.81        448.74        14.23 o                         
  -3   7   5        129.60        164.64        10.65 o                         
  -2   7   5         17.93         48.35        11.82 o                         
  -1   7   5         60.92         81.89        13.73 o                         
   0   7   5       2651.64       2557.37        35.69 o                         
   1   7   5        357.86        328.59        14.29 o                         
   2   7   5        556.81        513.35        18.45 o                         
   3   7   5        163.87        210.16        11.47 o                         
   4   7   5         85.39         77.12         9.75 o                         
   5   7   5        476.47        436.29        17.96 o                         
   6   7   5        510.70        479.33        13.82 o                         
   7   7   5        304.24        281.93        14.66 o                         
   8   7   5        149.54        134.11        12.38 o                         
   9   7   5         42.18         40.93        10.54 o                         
  10   7   5        100.57         88.47        15.54 o                         
  -8   8   5         31.48         45.00        12.75 o                         
  -7   8   5        377.04        336.29        33.21 o                         
  -6   8   5       1072.55        965.00        33.59 o                         
  -5   8   5         12.56          5.54        10.66 o                         
  -4   8   5          0.69         -1.60        11.78 o                         
  -3   8   5        577.90        588.33        26.72 o                         
  -2   8   5        155.36        206.04        18.82 o                         
  -1   8   5        686.45        647.83        35.37 o                         
   0   8   5         44.90         58.91        12.38 o                         
   1   8   5         69.77         76.14        11.83 o                         
   2   8   5         88.33        134.69        13.20 o                         
   3   8   5        966.03        947.38        38.46 o                         
   4   8   5        167.44        152.24        15.82 o                         
   5   8   5        425.31        435.91        29.28 o                         
   6   8   5        307.95        261.62        21.82 o                         
   7   8   5         29.29         24.22        24.37 o                         
  -2   9   5        129.10        155.83        13.36 o                         
  -1   9   5         18.33         19.73        14.99 o                         
   0   9   5       3531.88       3141.78       251.31 o                         
   1   9   5         11.71         13.60        10.69 o                         
   2   9   5         66.40         57.92         9.49 o                         
 -16   0   6         85.77        127.74        28.66 o                         
 -15   0   6        595.55        594.30        47.23 o                         
 -14   0   6       2192.40       2105.79        84.34 o                         
 -13   0   6       3919.39       4053.57       116.62 o                         
 -12   0   6        459.17        470.90        43.45 o                         
 -11   0   6        160.42        167.12        30.38 o                         
 -10   0   6       1167.25       1215.96        53.56 o                         
  -9   0   6       2053.48       2132.29        49.38 o                         
  -8   0   6        122.70        138.09        26.67 o                         
  -7   0   6      24524.54      22707.83       530.38 o                         
  -6   0   6       4905.54       5494.46        59.27 o                         
  -5   0   6      10691.97      10864.03       227.28 o                         
  -4   0   6      13867.80      16175.51       253.02 o                         
  -3   0   6      13993.00      13360.74       208.69 o                         
  -2   0   6      52569.81      57706.67       391.49 o                         
  -1   0   6       4124.51       4872.82       108.82 o                         
   0   0   6      32380.79      32251.16       262.17 o                         
   1   0   6         30.55         27.46        13.56 o                         
   2   0   6        447.93        830.78        56.13 o                         
   3   0   6       8487.23       7159.07       112.46 o                         
   4   0   6      14284.41      13866.01       228.81 o                         
   5   0   6        270.14        539.29        59.94 o                         
   6   0   6      20790.85      18703.01       323.25 o                         
   7   0   6       1578.78       1272.64       148.95 o                         
   8   0   6         17.62         11.93        34.14 o                         
   9   0   6       2429.09       2688.13       169.76 o                         
  10   0   6      12370.19      12775.04       266.03 o                         
  11   0   6       4026.52       4072.00        98.51 o                         
  12   0   6       1822.58       1867.45        63.82 o                         
  13   0   6         21.80         48.34        25.03 o                         
  14   0   6          3.83        -21.44        18.82 o                         
  15   0   6         26.68         74.78        30.13 o                         
 -16   1   6        484.20        449.98        25.94 o                         
 -15   1   6         11.15          3.37        19.37 o                         
 -14   1   6        617.20        676.66        37.58 o                         
 -13   1   6        301.46        372.57        33.06 o                         
 -12   1   6         73.75         68.47        19.43 o                         
 -11   1   6        706.75        647.10        69.00 o                         
 -10   1   6       7345.88       7238.90        83.16 o                         
  -9   1   6        124.31        140.69        12.39 o                         
  -8   1   6        504.22        513.79        25.72 o                         
  -7   1   6        601.56        574.00        28.81 o                         
  -6   1   6        123.50        273.53        16.00 o                         
  -5   1   6       3488.42       4071.57        63.06 o                         
  -4   1   6      81277.94      83829.66       399.87 o                         
  -3   1   6       2326.38       2869.94        70.39 o                         
  -2   1   6       7829.45       7999.51       271.08 o                         
  -1   1   6      16579.75      17676.28       351.70 o                         
   0   1   6         29.06        138.49        30.57 o                         
   1   1   6       6909.93       7465.44       100.79 o                         
   2   1   6          8.21         15.00        13.08 o                         
   3   1   6      40321.01      40561.11       176.91 o                         
   4   1   6      11678.58      11511.16       197.60 o                         
   5   1   6       1862.78       2021.85        72.00 o                         
   6   1   6       1028.98       1021.80        64.13 o                         
   7   1   6       1195.72        881.20        45.01 o                         
   8   1   6         17.14         60.42        25.12 o                         
   9   1   6       4745.38       4902.67        75.36 o                         
  10   1   6        110.47        133.14        22.38 o                         
  11   1   6        166.29        107.93        21.45 o                         
  12   1   6         19.37         45.76        18.54 o                         
  13   1   6       1447.57       1493.19        43.12 o                         
  14   1   6         14.34         15.30        21.44 o                         
  15   1   6         77.77         66.43        13.24 o                         
 -16   2   6          3.52        -10.36        10.22 o                         
 -15   2   6        115.76         98.34        20.01 o                         
 -14   2   6        152.94        142.36        18.28 o                         
 -13   2   6          9.09          5.25        22.10 o                         
 -12   2   6        337.51        308.86        26.36 o                         
 -11   2   6         70.26         72.71        20.97 o                         
 -10   2   6         15.27         18.19        19.03 o                         
  -9   2   6       3064.36       2968.14        98.06 o                         
  -8   2   6         42.91         47.51        11.61 o                         
  -7   2   6       1977.89       2042.34        28.39 o                         
  -6   2   6         64.37         81.34         9.90 o                         
  -5   2   6        101.46         68.01        10.23 o                         
  -4   2   6       9880.91      11541.75       238.12 o                         
  -3   2   6       5776.01       7549.72       161.30 o                         
  -2   2   6       3260.49       3184.37        86.05 o                         
  -1   2   6      19962.24      21144.46       566.81 o                         
   0   2   6       1257.39       1024.14        28.67 o                         
   1   2   6       3278.65       3675.77        53.25 o                         
   2   2   6        665.32        682.78        24.06 o                         
   3   2   6        551.92        413.88        22.07 o                         
   4   2   6          9.86          9.07        18.25 o                         
   5   2   6        438.99        448.32        73.46 o                         
   6   2   6       2638.85       2599.20        46.79 o                         
   7   2   6       1056.61       1005.31        31.69 o                         
   8   2   6       2136.50       2358.71        51.70 o                         
   9   2   6         37.67         40.57        14.13 o                         
  10   2   6        161.29        172.69        18.28 o                         
  11   2   6        497.74        510.54        39.95 o                         
  12   2   6       1294.53       1253.82        63.58 o                         
  13   2   6          0.57        -11.38        23.84 o                         
  14   2   6          1.12         -4.32        12.26 o                         
  15   2   6         86.20         94.29         9.51 o                         
 -15   3   6        388.59        331.85        14.25 o                         
 -14   3   6       1673.30       1664.50        28.57 o                         
 -13   3   6        564.02        509.72        22.32 o                         
 -12   3   6         36.57         34.88        15.47 o                         
 -11   3   6         18.95         24.33        22.59 o                         
 -10   3   6       3232.25       3151.52        49.55 o                         
  -9   3   6          1.55         35.33        13.92 o                         
  -8   3   6       6004.78       6166.68       224.97 o                         
  -7   3   6         50.72         60.93        14.56 o                         
  -6   3   6       1332.64       1136.89        52.04 o                         
  -5   3   6        345.34        245.98        13.58 o                         
  -4   3   6       6200.17       5679.64       159.70 o                         
  -3   3   6       1998.98       2336.09        48.21 o                         
  -2   3   6       1600.32       1865.99        37.72 o                         
  -1   3   6       2640.38       2369.30        63.13 o                         
   0   3   6      19860.33      17018.47       218.81 o                         
   1   3   6       6879.47       6949.38        71.28 o                         
   2   3   6        936.29        714.51        28.04 o                         
   3   3   6       5061.90       4926.63        88.69 o                         
   4   3   6          5.43         34.98        11.86 o                         
   5   3   6       6564.49       6457.12        47.64 o                         
   6   3   6       1587.54       1485.56        26.28 o                         
   7   3   6       8778.97       8326.09        79.52 o                         
   8   3   6        112.20        100.96        10.49 o                         
   9   3   6       4367.82       4341.00        97.05 o                         
  10   3   6        666.01        686.09        20.49 o                         
  11   3   6          4.63         28.42        17.34 o                         
  12   3   6         18.83         26.04        16.34 o                         
  13   3   6       3588.33       3558.93        44.05 o                         
  14   3   6          5.39         23.57        12.59 o                         
  15   3   6          2.56         -7.03        11.49 o                         
 -14   4   6       1621.79       1440.92        46.45 o                         
 -13   4   6       1500.19       1428.82        32.80 o                         
 -12   4   6        338.05        303.52        22.36 o                         
 -11   4   6       4226.33       4221.82        67.26 o                         
 -10   4   6        557.08        542.13        38.43 o                         
  -9   4   6        734.74        699.17        44.90 o                         
  -8   4   6        133.31         95.78        20.59 o                         
  -7   4   6       9217.35       9089.57       142.00 o                         
  -6   4   6        522.63        498.38        14.14 o                         
  -5   4   6       5293.55       5122.58       175.44 o                         
  -4   4   6        378.45        511.78        33.98 o                         
  -3   4   6       6543.70       5754.45        56.26 o                         
  -2   4   6       1702.71       1669.98        30.48 o                         
  -1   4   6      13575.31      13739.87       274.82 o                         
   0   4   6       7350.90       6712.89        68.56 o                         
   1   4   6         47.06        132.27         9.56 o                         
   2   4   6        975.13        817.95        32.60 o                         
   3   4   6       4416.69       3481.49        59.28 o                         
   4   4   6       1648.71       1320.76        41.47 o                         
   5   4   6         10.87         33.94         9.56 o                         
   6   4   6       7938.12       7563.53       131.78 o                         
   7   4   6          0.91          8.90         8.34 o                         
   8   4   6         33.93         57.47        10.64 o                         
   9   4   6        176.31        200.77        16.02 o                         
  10   4   6       4244.84       4210.46        59.45 o                         
  11   4   6        667.14        658.03        27.54 o                         
  12   4   6       1720.87       1692.38        52.01 o                         
  13   4   6        202.03        201.38        19.24 o                         
  14   4   6       1233.31       1285.91        43.51 o                         
 -13   5   6         43.85         78.27        11.57 o                         
 -12   5   6         31.94         29.21        11.23 o                         
 -11   5   6          5.61         -2.29        13.54 o                         
 -10   5   6       2463.00       2295.53        68.96 o                         
  -9   5   6        203.13        170.29        13.44 o                         
  -8   5   6       2335.72       2290.50        60.40 o                         
  -7   5   6        392.30        413.41        19.61 o                         
  -6   5   6       5595.08       5529.86        80.31 o                         
  -5   5   6          6.60         -5.49         8.69 o                         
  -4   5   6        624.17        612.30        14.22 o                         
  -3   5   6       3041.09       3127.68        33.10 o                         
  -2   5   6        208.53        263.71        11.56 o                         
  -1   5   6        300.37        405.47        11.38 o                         
   0   5   6       3721.94       3683.82        41.64 o                         
   1   5   6        124.69        184.42        10.34 o                         
   2   5   6       1340.26       1332.36        26.97 o                         
   3   5   6       3734.50       3645.93        28.58 o                         
   4   5   6       1223.19       1233.18        16.97 o                         
   5   5   6        494.30        473.14        12.88 o                         
   6   5   6       1501.38       1477.44        32.02 o                         
   7   5   6        444.18        413.55        15.57 o                         
   8   5   6         38.40         28.58         9.58 o                         
   9   5   6       2355.67       2454.64        51.70 o                         
  10   5   6        103.73        112.31        13.51 o                         
  11   5   6        496.87        515.83        23.34 o                         
  12   5   6        326.38        307.06        17.36 o                         
  13   5   6        168.28        137.14        13.23 o                         
 -12   6   6         17.95         13.08        10.50 o                         
 -11   6   6        411.98        469.62        19.39 o                         
 -10   6   6         60.29         50.21        11.97 o                         
  -9   6   6        515.28        498.47        16.68 o                         
  -8   6   6         81.78         76.87        12.57 o                         
  -7   6   6         93.38        143.67        14.94 o                         
  -6   6   6        823.21        904.57        26.87 o                         
  -5   6   6       1514.69       1614.02        26.95 o                         
  -4   6   6        596.04        616.31        17.46 o                         
  -3   6   6       3116.53       3138.51        35.14 o                         
  -2   6   6          1.12         11.05         9.35 o                         
  -1   6   6        186.20        187.61        12.84 o                         
   0   6   6        159.75        197.38         9.90 o                         
   1   6   6         45.49         94.66         8.92 o                         
   2   6   6       1192.45       1139.40        22.81 o                         
   3   6   6          5.78          9.19         8.29 o                         
   4   6   6         27.85         27.22         8.72 o                         
   5   6   6       1463.21       1424.79        25.22 o                         
   6   6   6        527.83        593.01        16.02 o                         
   7   6   6         89.66        103.57        11.48 o                         
   8   6   6         34.46         36.53        10.75 o                         
   9   6   6        469.86        427.56        14.52 o                         
  10   6   6        775.33        730.89        35.72 o                         
  11   6   6          3.29          5.98        10.18 o                         
 -10   7   6       1668.19       1538.04        47.07 o                         
  -9   7   6          0.70          6.81         9.12 o                         
  -8   7   6       1478.59       1365.65        26.35 o                         
  -7   7   6          0.40          5.96        10.76 o                         
  -6   7   6       2211.28       2190.50        85.37 o                         
  -5   7   6        248.90        220.82        11.17 o                         
  -4   7   6       2283.82       2425.71        26.74 o                         
  -3   7   6       1598.42       1701.44        24.74 o                         
  -2   7   6         86.61         65.81        10.41 o                         
  -1   7   6        586.45        552.94        20.08 o                         
   0   7   6       2773.94       2806.02        35.98 o                         
   1   7   6        107.89        135.47        12.28 o                         
   2   7   6        438.11        453.90        17.11 o                         
   3   7   6       3629.54       3766.09        41.64 o                         
   4   7   6       1302.72       1271.97        32.27 o                         
   5   7   6        668.62        620.73        17.53 o                         
   6   7   6         81.62         92.51        13.10 o                         
   7   7   6        930.20        860.18        20.42 o                         
   8   7   6         32.54         41.55        10.46 o                         
   9   7   6       2257.70       2479.82        43.86 o                         
  10   7   6          1.78          0.18        12.71 o                         
  -7   8   6       1902.99       1832.31       153.40 o                         
  -6   8   6        291.25        322.08        19.16 o                         
  -5   8   6        312.35        220.72        21.31 o                         
  -4   8   6        675.04        646.73        19.97 o                         
  -3   8   6        494.25        590.92        20.95 o                         
  -2   8   6         18.43         24.79        12.08 o                         
  -1   8   6       1194.07       1256.99        59.53 o                         
   0   8   6        767.27        739.63        57.94 o                         
   1   8   6        143.97        189.42        12.30 o                         
   2   8   6        764.39        834.60        38.72 o                         
   3   8   6        967.20        946.58        22.33 o                         
   4   8   6       1655.43       1599.62        45.86 o                         
   5   8   6        117.24        133.10        11.92 o                         
   6   8   6       2117.72       1969.30        93.30 o                         
   7   8   6        736.44        679.01        42.34 o                         
  -2   9   6          3.53          9.39        15.66 o                         
  -1   9   6        259.29        232.47        22.73 o                         
   0   9   6         44.75         32.26        11.39 o                         
   1   9   6        107.38        108.40        15.19 o                         
   2   9   6        130.94         79.37        12.77 o                         
 -16   1   7        206.41        157.07        19.66 o                         
 -15   1   7         55.23         42.53        20.50 o                         
 -14   1   7       2019.41       2176.11       101.08 o                         
 -13   1   7         43.00         50.33        25.09 o                         
 -12   1   7        877.17        822.55        46.89 o                         
 -11   1   7        456.27        466.17        30.98 o                         
 -10   1   7        898.14        925.65        36.72 o                         
  -9   1   7       1478.97       1537.88        25.96 o                         
  -8   1   7       8341.34       8185.48       155.59 o                         
  -7   1   7      10039.26      10324.28        67.63 o                         
  -6   1   7       9511.72       8470.29       154.33 o                         
  -5   1   7       2958.78       2946.90        88.79 o                         
  -4   1   7       4600.31       5168.55       107.09 o                         
  -3   1   7      41039.89      45314.94       582.11 o                         
  -2   1   7      13327.69      16422.16       325.75 o                         
  -1   1   7       9516.70       9957.18       301.48 o                         
   0   1   7       8761.83       7908.95       141.67 o                         
   1   1   7      38485.24      38564.16       345.43 o                         
   2   1   7        665.84        691.27        29.80 o                         
   3   1   7      22928.02      22572.23       138.95 o                         
   4   1   7       3895.88       3972.58       109.35 o                         
   5   1   7       9867.19       9987.43       244.01 o                         
   6   1   7        245.08        269.10        37.03 o                         
   7   1   7      12847.56      11997.05       296.02 o                         
   8   1   7          1.20         -4.05        22.60 o                         
   9   1   7       3382.08       3272.28       116.57 o                         
  10   1   7       1292.59       1362.73        52.61 o                         
  11   1   7        841.33        882.22        39.14 o                         
  12   1   7       1988.64       2046.53        66.04 o                         
  13   1   7       2172.77       2152.82        50.61 o                         
  14   1   7          6.14         20.90        11.46 o                         
  15   1   7          1.94          1.40         8.79 o                         
 -15   2   7          7.61         13.63        17.15 o                         
 -14   2   7        273.99        269.12        17.82 o                         
 -13   2   7       6341.54       6353.26        96.35 o                         
 -12   2   7        993.72        952.03        35.89 o                         
 -11   2   7       4225.07       3921.18       137.92 o                         
 -10   2   7         30.87         79.60        16.34 o                         
  -9   2   7       1366.08       1268.42        33.64 o                         
  -8   2   7        103.00        121.41        13.05 o                         
  -7   2   7      15494.91      14502.72       157.07 o                         
  -6   2   7        264.23        288.02        10.39 o                         
  -5   2   7       6372.31       6093.58        68.69 o                         
  -4   2   7      27517.26      30804.44       670.31 o                         
  -3   2   7      29555.98      32303.95       518.54 o                         
  -2   2   7       1180.06       1311.39        59.34 o                         
  -1   2   7      33931.45      35749.08      1316.83 o                         
   0   2   7      42181.29      38906.18      1496.57 o                         
   1   2   7      12719.82      11644.75       113.52 o                         
   2   2   7      30122.82      29834.70       347.89 o                         
   3   2   7      12862.92       9657.22      1885.79 o                         
   4   2   7       6891.71       6188.89       115.06 o                         
   5   2   7         50.72        193.38        31.74 o                         
   6   2   7      12210.67      11168.01       100.02 o                         
   7   2   7        124.38        173.74        25.74 o                         
   8   2   7       4741.13       4975.76        95.66 o                         
   9   2   7        288.16        340.37        21.16 o                         
  10   2   7       6277.41       6090.47        84.18 o                         
  11   2   7         60.85         83.29        23.92 o                         
  12   2   7       5311.49       5610.26       123.71 o                         
  13   2   7       2213.15       2287.63       174.51 o                         
  14   2   7        202.69        181.59        17.69 o                         
  15   2   7        773.23        760.93        16.72 o                         
 -15   3   7        184.69        159.93        13.22 o                         
 -14   3   7        373.76        357.49        16.18 o                         
 -13   3   7        235.77        229.81        27.11 o                         
 -12   3   7         50.70         44.89        20.97 o                         
 -11   3   7         91.54        129.22        18.95 o                         
 -10   3   7       4528.64       4407.75       117.68 o                         
  -9   3   7        465.51        529.42        21.89 o                         
  -8   3   7       1990.49       1957.22        60.11 o                         
  -7   3   7          2.32         10.35         9.42 o                         
  -6   3   7       4194.59       3980.99        66.63 o                         
  -5   3   7       2376.86       2478.43        72.30 o                         
  -4   3   7      10175.43       9884.53        86.15 o                         
  -3   3   7        145.18        145.81        14.87 o                         
  -2   3   7       6225.49       7163.45       117.87 o                         
  -1   3   7       4723.33       4008.37        70.04 o                         
   0   3   7       6014.05       5519.84        98.60 o                         
   1   3   7        494.18        500.51        20.45 o                         
   2   3   7         51.75         23.37        13.07 o                         
   3   3   7       8473.52       7713.08        79.66 o                         
   4   3   7        296.01        376.42        17.50 o                         
   5   3   7       4334.15       4432.39        72.88 o                         
   6   3   7        283.55        328.47        13.40 o                         
   7   3   7        648.71        575.07        13.66 o                         
   8   3   7         58.92         83.96        11.34 o                         
   9   3   7       2566.42       2409.52        46.27 o                         
  10   3   7         13.95         15.85        10.19 o                         
  11   3   7          1.02          6.16        16.82 o                         
  12   3   7        126.64        180.90        23.22 o                         
  13   3   7         73.20         65.34        10.59 o                         
  14   3   7         95.84        111.00        14.17 o                         
 -14   4   7        198.04        203.90        11.81 o                         
 -13   4   7         60.13         56.13        13.52 o                         
 -12   4   7        434.98        378.59        20.96 o                         
 -11   4   7        171.17        186.38        23.57 o                         
 -10   4   7       1110.63       1075.37        47.21 o                         
  -9   4   7       1256.87       1122.57        55.16 o                         
  -8   4   7        580.78        629.30        36.63 o                         
  -7   4   7        153.28        180.35        14.09 o                         
  -6   4   7       1597.08       1601.34        20.98 o                         
  -5   4   7        635.42        665.56        22.82 o                         
  -4   4   7       2908.16       2914.34        53.07 o                         
  -3   4   7        708.47        729.56        53.21 o                         
  -2   4   7        464.55        515.02        20.67 o                         
  -1   4   7       1222.84       1316.74        32.33 o                         
   0   4   7         57.94        153.21        12.17 o                         
   1   4   7        149.36        164.24         9.84 o                         
   2   4   7       1331.02       1389.17        23.17 o                         
   3   4   7        430.98        371.64        20.05 o                         
   4   4   7        766.19        877.48        28.44 o                         
   5   4   7        956.71        887.27        19.54 o                         
   6   4   7        127.91        148.74         9.02 o                         
   7   4   7        285.61        281.90        11.53 o                         
   8   4   7        690.15        732.22        21.63 o                         
   9   4   7        294.32        285.11        17.40 o                         
  10   4   7          9.84          7.54        20.80 o                         
  11   4   7         82.81         59.18        16.45 o                         
  12   4   7        173.43        147.94        16.06 o                         
  13   4   7        178.87        184.22        17.55 o                         
  14   4   7          0.88         -2.10        15.07 o                         
 -13   5   7          7.63         10.34         8.93 o                         
 -12   5   7         15.08          8.24        17.04 o                         
 -11   5   7          9.79         11.40        13.90 o                         
 -10   5   7       7377.24       7136.81       174.30 o                         
  -9   5   7        170.58        135.43        14.40 o                         
  -8   5   7       2031.90       2061.71        56.70 o                         
  -7   5   7       1062.81       1088.25        27.22 o                         
  -6   5   7        930.88        900.46        23.92 o                         
  -5   5   7        777.12        758.38        18.42 o                         
  -4   5   7       9340.59       9239.69        62.88 o                         
  -3   5   7        438.42        462.08        13.32 o                         
  -2   5   7       1924.83       1643.94        20.13 o                         
  -1   5   7       7808.82       7454.06        60.55 o                         
   0   5   7        543.67        488.41        17.96 o                         
   1   5   7          2.28         11.23         7.44 o                         
   2   5   7       6797.01       6816.11        94.81 o                         
   3   5   7       6787.33       6533.20       102.53 o                         
   4   5   7        454.71        441.10        10.94 o                         
   5   5   7       5059.15       5166.89        42.54 o                         
   6   5   7         85.68        109.19         9.25 o                         
   7   5   7       2624.46       2602.62        30.02 o                         
   8   5   7         99.96        126.06        11.61 o                         
   9   5   7       4505.60       4501.21       124.37 o                         
  10   5   7         28.77         21.54        13.09 o                         
  11   5   7         19.82         26.44        12.53 o                         
  12   5   7        644.76        745.10        37.50 o                         
  13   5   7        396.66        411.54        42.93 o                         
 -12   6   7        125.99        100.33        11.76 o                         
 -11   6   7        838.01        899.22        23.78 o                         
 -10   6   7         85.90         88.14        15.05 o                         
  -9   6   7        328.11        291.30        14.97 o                         
  -8   6   7        717.08        751.22        41.36 o                         
  -7   6   7      11597.55      11355.61       141.53 o                         
  -6   6   7       1651.99       1571.48        44.70 o                         
  -5   6   7         49.63         66.39         9.26 o                         
  -4   6   7        186.36        239.08        11.71 o                         
  -3   6   7       1925.36       1951.06        32.26 o                         
  -2   6   7       1250.78       1257.60        19.99 o                         
  -1   6   7       3356.98       3208.77        36.98 o                         
   0   6   7       9833.34       9158.76       118.97 o                         
   1   6   7         20.49         44.61         8.39 o                         
   2   6   7       1951.99       1966.12        43.86 o                         
   3   6   7        225.45        262.02        11.17 o                         
   4   6   7        556.52        522.56        13.01 o                         
   5   6   7        748.51        777.79        16.51 o                         
   6   6   7      13029.24      12764.32       154.85 o                         
   7   6   7        152.59        171.89        12.11 o                         
   8   6   7         19.76         34.83        10.09 o                         
   9   6   7        396.58        378.62        16.63 o                         
  10   6   7       2051.46       2280.30        33.57 o                         
  11   6   7         10.91          6.87         9.95 o                         
 -10   7   7        360.81        317.56        19.32 o                         
  -9   7   7        136.97         83.37         9.83 o                         
  -8   7   7         50.00         45.58        10.52 o                         
  -7   7   7        367.06        352.18        16.76 o                         
  -6   7   7         57.91         63.81        10.98 o                         
  -5   7   7          7.99          9.36         8.87 o                         
  -4   7   7        166.05        160.54        10.87 o                         
  -3   7   7        608.34        610.14        16.83 o                         
  -2   7   7        384.60        328.34        13.53 o                         
  -1   7   7        105.41        134.03        11.66 o                         
   0   7   7        549.58        544.87        17.86 o                         
   1   7   7        861.33        876.27        21.63 o                         
   2   7   7          3.54         -3.59        13.34 o                         
   3   7   7        402.60        399.48        14.10 o                         
   4   7   7       1230.85       1226.25        21.44 o                         
   5   7   7         90.90         97.84        10.65 o                         
   6   7   7        150.32        146.89        15.61 o                         
   7   7   7       1060.86       1040.24        30.26 o                         
   8   7   7          5.28         -1.51         9.50 o                         
   9   7   7        263.39        274.57        15.17 o                         
  -7   8   7        990.74        967.02        40.40 o                         
  -6   8   7         74.93        102.21        14.98 o                         
  -5   8   7        428.32        374.48        22.21 o                         
  -4   8   7        777.87        764.66        22.30 o                         
  -3   8   7          2.62         -5.36        10.97 o                         
  -2   8   7        255.59        268.47        20.42 o                         
  -1   8   7        167.86        170.30        18.82 o                         
   0   8   7        166.70        218.48        16.55 o                         
   1   8   7        314.87        277.69        13.81 o                         
   2   8   7        145.16        144.83        13.87 o                         
   3   8   7        472.07        451.69        16.29 o                         
   4   8   7          1.39         18.35        10.24 o                         
   5   8   7        269.28        215.45        14.59 o                         
   6   8   7        926.85        906.10        61.38 o                         
   7   8   7         40.88         76.04        14.71 o                         
  -1   9   7        498.22        461.36        51.85 o                         
   0   9   7        820.77        723.15        49.12 o                         
   1   9   7         56.67         33.00         9.92 o                         
 -16   0   8        451.34        501.78        37.89 o                         
 -15   0   8        231.78        303.97        37.89 o                         
 -14   0   8       1374.10       1403.70        71.51 o                         
 -13   0   8       4666.48       4819.76       126.08 o                         
 -12   0   8       2111.57       2079.55        87.15 o                         
 -11   0   8      11382.90      11593.57       159.46 o                         
 -10   0   8       1412.81       1326.65        80.56 o                         
  -9   0   8       1550.95       1794.14        58.56 o                         
  -8   0   8      22332.14      21940.70       195.06 o                         
  -7   0   8      34187.94      31742.41       516.87 o                         
  -6   0   8      27522.95      28527.68      1013.04 o                         
  -5   0   8       1541.86       1968.86       107.97 o                         
  -4   0   8      16083.36      18520.15       289.70 o                         
  -3   0   8         63.25         36.61        14.72 o                         
  -2   0   8      19560.71      19951.74       262.25 o                         
  -1   0   8       1788.71       1366.21        79.82 o                         
   0   0   8      51409.03      52122.36       391.38 o                         
   1   0   8       7233.51       7103.85       321.31 o                         
   2   0   8       1450.17       1383.51        51.05 o                         
   3   0   8       3064.20       3160.45        79.05 o                         
   4   0   8       1699.21       1849.89        66.82 o                         
   5   0   8       2750.76       2487.94       117.95 o                         
   6   0   8      24243.87      22295.70       369.56 o                         
   7   0   8       1837.52       1866.56       122.38 o                         
   8   0   8       3558.60       3941.12       314.11 o                         
   9   0   8       1592.58       1640.69        98.60 o                         
  10   0   8       3744.20       3349.27       143.51 o                         
  11   0   8        617.12        662.30        59.54 o                         
  12   0   8       5743.48       5824.75       292.94 o                         
  13   0   8      10642.90      10817.67       155.45 o                         
  14   0   8        342.75        341.11        32.57 o                         
  15   0   8        296.61        353.33        39.01 o                         
 -16   1   8         79.42         70.64        17.54 o                         
 -15   1   8          0.54         -1.02        18.73 o                         
 -14   1   8       1105.72       1065.89        44.31 o                         
 -13   1   8         58.81        106.77        39.02 o                         
 -12   1   8        415.21        439.06        31.69 o                         
 -11   1   8       1406.43       1441.73        47.13 o                         
 -10   1   8       4877.14       4956.45        77.86 o                         
  -9   1   8        165.57        193.97        13.17 o                         
  -8   1   8       4213.90       4346.00        49.41 o                         
  -7   1   8       1151.85       1046.76        19.85 o                         
  -6   1   8        437.04        265.57        14.21 o                         
  -5   1   8       3738.81       3725.37       101.76 o                         
  -4   1   8       2355.01       2115.92        72.94 o                         
  -3   1   8      11599.64      11401.97       127.44 o                         
  -2   1   8          0.87         17.26        11.28 o                         
  -1   1   8       5049.64       6665.46       232.29 o                         
   0   1   8       5980.43       5409.94       199.64 o                         
   1   1   8        237.84        225.38        18.46 o                         
   2   1   8       1817.24       1835.38        41.40 o                         
   3   1   8      18039.26      17541.66       180.53 o                         
   4   1   8        732.67        732.35        45.58 o                         
   5   1   8        626.15        731.92        50.41 o                         
   6   1   8        138.42        131.59        30.85 o                         
   7   1   8        793.55        803.27        61.31 o                         
   8   1   8          5.35         24.69        24.31 o                         
   9   1   8       9897.55       9520.04       122.65 o                         
  10   1   8       4504.76       4634.91       101.34 o                         
  11   1   8        685.53        584.87        34.58 o                         
  12   1   8        961.51       1008.39        38.76 o                         
  13   1   8        744.26        746.42        27.90 o                         
  14   1   8         43.45         55.00        12.03 o                         
  15   1   8        385.25        409.07        14.65 o                         
 -15   2   8        185.65        164.10        21.54 o                         
 -14   2   8        409.13        388.85        23.47 o                         
 -13   2   8         53.29          5.21        21.34 o                         
 -12   2   8        562.11        554.90        29.71 o                         
 -11   2   8        312.01        334.51        35.56 o                         
 -10   2   8        882.88        895.63        33.08 o                         
  -9   2   8        112.06        136.90        12.27 o                         
  -8   2   8        641.16        554.26        19.83 o                         
  -7   2   8          1.58         23.55        11.08 o                         
  -6   2   8        393.36        371.58        13.54 o                         
  -5   2   8       2188.85       2262.97        72.86 o                         
  -4   2   8       2562.02       2328.84        69.95 o                         
  -3   2   8          3.01          1.31        14.15 o                         
  -2   2   8        295.99        299.25        18.99 o                         
  -1   2   8         17.25         85.34        22.13 o                         
   0   2   8         73.73         99.26        13.55 o                         
   1   2   8         17.78         23.45        10.14 o                         
   2   2   8       6760.08       8149.56        83.30 o                         
   3   2   8          7.41         32.32        14.96 o                         
   4   2   8       1809.28       1894.02        69.14 o                         
   5   2   8       1298.49       1295.96        62.88 o                         
   6   2   8          7.41         22.08        39.68 o                         
   7   2   8        372.51        325.86        31.87 o                         
   8   2   8        539.20        552.66        21.27 o                         
   9   2   8        748.56        754.69        35.15 o                         
  10   2   8        327.22        317.64        22.13 o                         
  11   2   8        167.92        163.55        23.50 o                         
  12   2   8         18.63         15.61        20.71 o                         
  13   2   8        156.37        136.12        18.02 o                         
  14   2   8        153.56        176.75        12.25 o                         
  15   2   8         35.37         35.50         9.20 o                         
 -15   3   8        262.37        219.77        18.39 o                         
 -14   3   8       3512.42       3319.96        76.95 o                         
 -13   3   8          1.85         16.90        13.68 o                         
 -12   3   8        670.81        569.92        33.46 o                         
 -11   3   8       1139.41       1167.17        52.41 o                         
 -10   3   8       3701.16       3554.38        62.08 o                         
  -9   3   8       3458.27       3630.22        53.96 o                         
  -8   3   8       1372.05       1347.28        31.14 o                         
  -7   3   8        801.92        848.80        28.03 o                         
  -6   3   8         75.72         72.89        10.82 o                         
  -5   3   8       9076.14       8727.50       208.87 o                         
  -4   3   8        463.19        470.55        19.33 o                         
  -3   3   8      14159.69      13852.98       321.16 o                         
  -2   3   8        712.28        797.95        28.76 o                         
  -1   3   8       1764.47       1533.33        31.08 o                         
   0   3   8       8439.92       7607.13        60.83 o                         
   1   3   8       2359.32       2565.09        34.48 o                         
   2   3   8         29.52         44.81        12.62 o                         
   3   3   8      24230.45      20842.91       203.81 o                         
   4   3   8        242.81        232.49        15.45 o                         
   5   3   8          0.41          7.81         9.81 o                         
   6   3   8       2701.90       2825.43        47.24 o                         
   7   3   8        568.21        499.45        13.10 o                         
   8   3   8       1750.73       1725.80        41.93 o                         
   9   3   8       4835.73       4443.76       111.07 o                         
  10   3   8       2369.76       2353.87        71.07 o                         
  11   3   8       1126.86       1047.72        28.52 o                         
  12   3   8         77.31         94.43        13.34 o                         
  13   3   8        288.67        246.37        12.77 o                         
  14   3   8        264.59        217.38        15.51 o                         
 -14   4   8          0.71          3.10         8.34 o                         
 -13   4   8       1948.99       1936.77        85.87 o                         
 -12   4   8        393.64        399.73        24.75 o                         
 -11   4   8       3190.54       3123.97        56.08 o                         
 -10   4   8       3333.28       3461.25       127.73 o                         
  -9   4   8        176.24        132.99        18.08 o                         
  -8   4   8          9.86         27.62        14.28 o                         
  -7   4   8       2126.20       1904.64        43.54 o                         
  -6   4   8         91.37        121.66        10.50 o                         
  -5   4   8       1700.79       1831.27        44.13 o                         
  -4   4   8      18948.53      17814.10       510.04 o                         
  -3   4   8       3247.54       2915.04        47.98 o                         
  -2   4   8       2156.37       2265.76        64.94 o                         
  -1   4   8       3175.63       3317.98        73.63 o                         
   0   4   8      20149.64      19080.81       121.91 o                         
   1   4   8       1341.26       1170.64        20.40 o                         
   2   4   8      22729.88      22574.68       442.85 o                         
   3   4   8          3.92          4.93        10.90 o                         
   4   4   8       4721.19       4327.04        83.23 o                         
   5   4   8         15.36         15.50         6.81 o                         
   6   4   8       3758.41       3313.90        60.19 o                         
   7   4   8        112.96        123.89         9.82 o                         
   8   4   8        900.20        936.50        30.67 o                         
   9   4   8       2367.60       2418.66        62.49 o                         
  10   4   8       2305.13       2384.58        64.67 o                         
  11   4   8        167.51        131.68        17.76 o                         
  12   4   8        146.70        157.03        15.88 o                         
  13   4   8       2783.87       2772.59        95.21 o                         
  14   4   8         26.17         20.74        16.85 o                         
 -13   5   8         64.12         64.19        12.14 o                         
 -12   5   8          0.24          2.91        11.45 o                         
 -11   5   8         21.48         27.11        13.50 o                         
 -10   5   8        161.18        211.20        17.35 o                         
  -9   5   8       1285.47       1273.00        47.30 o                         
  -8   5   8        634.89        550.30        40.07 o                         
  -7   5   8       3722.99       3543.79        74.69 o                         
  -6   5   8        160.85        175.73        13.04 o                         
  -5   5   8       3327.82       3418.00        53.26 o                         
  -4   5   8       2138.36       2169.66        37.65 o                         
  -3   5   8        993.40       1045.48        17.66 o                         
  -2   5   8         19.49         43.05         8.09 o                         
  -1   5   8       9900.02       9747.88        46.20 o                         
   0   5   8       1435.01       1481.57        18.97 o                         
   1   5   8        638.64        569.72        13.78 o                         
   2   5   8          2.11         11.95         7.68 o                         
   3   5   8        414.71        412.16         9.77 o                         
   4   5   8        190.38        203.21         8.78 o                         
   5   5   8       5216.10       5111.57        51.93 o                         
   6   5   8        159.74        172.87         9.62 o                         
   7   5   8       2813.49       2796.32        60.68 o                         
   8   5   8       1719.75       1614.22        40.57 o                         
   9   5   8        363.59        341.81        18.23 o                         
  10   5   8        125.32         98.26        14.68 o                         
  11   5   8        283.95        282.86        23.71 o                         
  12   5   8         45.01         50.66        12.51 o                         
  13   5   8       1007.83        906.55        86.59 o                         
 -12   6   8         14.80         11.71        10.61 o                         
 -11   6   8        300.82        286.41        16.12 o                         
 -10   6   8        332.15        299.99        16.74 o                         
  -9   6   8         28.10         38.84        12.17 o                         
  -8   6   8        506.28        497.50        18.38 o                         
  -7   6   8        122.11        160.20        13.82 o                         
  -6   6   8        313.38        343.42        14.88 o                         
  -5   6   8        784.51        794.83        17.70 o                         
  -4   6   8       1014.34       1118.15        18.05 o                         
  -3   6   8         78.68         67.05         9.30 o                         
  -2   6   8       1332.00       1348.54        20.67 o                         
  -1   6   8       2693.17       2630.00        64.79 o                         
   0   6   8        436.49        402.33        13.62 o                         
   1   6   8        409.05        460.50        11.89 o                         
   2   6   8          0.66         11.93         8.66 o                         
   3   6   8        181.39        180.50        10.91 o                         
   4   6   8        135.35        159.06        10.41 o                         
   5   6   8         28.61         31.15         9.47 o                         
   6   6   8          3.29         26.84         9.61 o                         
   7   6   8         10.51         -3.68         9.92 o                         
   8   6   8        137.33        130.93        12.60 o                         
   9   6   8        165.00        132.33        14.78 o                         
  10   6   8        211.26        265.33        16.64 o                         
  11   6   8         62.26         98.81        11.74 o                         
 -10   7   8       1659.06       1615.46        28.69 o                         
  -9   7   8        229.42        204.05        13.38 o                         
  -8   7   8        778.18        768.05        19.41 o                         
  -7   7   8       2806.80       2656.85        60.25 o                         
  -6   7   8        395.89        395.13        26.40 o                         
  -5   7   8        165.92        169.74        10.94 o                         
  -4   7   8       1131.10       1228.08        31.47 o                         
  -3   7   8         15.84          6.56        11.58 o                         
  -2   7   8        171.75        178.70        11.90 o                         
  -1   7   8       6360.03       6532.05       152.56 o                         
   0   7   8        133.52        147.84        11.30 o                         
   1   7   8        718.61        664.79        25.81 o                         
   2   7   8        269.05        264.50        12.40 o                         
   3   7   8       1186.66       1297.03        20.87 o                         
   4   7   8         88.30         72.05        10.64 o                         
   5   7   8       1628.49       1583.10        22.08 o                         
   6   7   8        482.88        429.30        16.88 o                         
   7   7   8       3063.34       2744.90        43.97 o                         
   8   7   8         45.18        100.35        12.18 o                         
   9   7   8        595.59        642.91        19.20 o                         
  -7   8   8       1123.29       1016.50        44.12 o                         
  -6   8   8          1.67          3.56        12.64 o                         
  -5   8   8        508.71        460.15        28.57 o                         
  -4   8   8       2641.82       2764.20       106.44 o                         
  -3   8   8        290.97        375.50        18.28 o                         
  -2   8   8        222.31        210.30        19.07 o                         
  -1   8   8         49.25         37.70        15.61 o                         
   0   8   8       1647.96       1695.77        65.27 o                         
   1   8   8         13.15         21.93        10.15 o                         
   2   8   8       3171.04       3064.12        49.46 o                         
   3   8   8         55.55         58.82        12.21 o                         
   4   8   8       1388.02       1385.54        69.63 o                         
   5   8   8          0.18         13.80        11.68 o                         
   6   8   8        669.81        619.41        46.51 o                         
 -16   1   9         90.47         88.56        17.31 o                         
 -15   1   9        210.88        239.12        25.04 o                         
 -14   1   9       1972.56       2218.51        59.13 o                         
 -13   1   9       1381.77       1397.17        51.05 o                         
 -12   1   9        171.81        144.92        32.49 o                         
 -11   1   9        180.17        119.37        22.83 o                         
 -10   1   9       7927.25       7640.86        72.27 o                         
  -9   1   9         55.00         42.41        11.32 o                         
  -8   1   9       1070.55        960.65        27.95 o                         
  -7   1   9      23173.21      23190.39       178.56 o                         
  -6   1   9       1529.43       1241.90        30.41 o                         
  -5   1   9        446.18        378.32        59.10 o                         
  -4   1   9       3597.35       3529.21        75.41 o                         
  -3   1   9       2783.90       3419.52        65.01 o                         
  -2   1   9       1819.75       1843.45        41.93 o                         
  -1   1   9      46556.12      49003.55      1083.71 o                         
   0   1   9        486.91        594.08        35.63 o                         
   1   1   9       6354.17       5222.25        68.08 o                         
   2   1   9       1131.44       1295.26        37.44 o                         
   3   1   9       9087.39       9360.96        99.42 o                         
   4   1   9         59.51         40.90        16.85 o                         
   5   1   9      10922.15      10097.67       169.29 o                         
   6   1   9       9371.44      10246.03       356.32 o                         
   7   1   9       4642.98       4394.63       132.45 o                         
   8   1   9        273.12        315.26        25.36 o                         
   9   1   9         90.02         52.03        18.08 o                         
  10   1   9         14.76         30.23        19.78 o                         
  11   1   9       2721.48       2804.34       116.06 o                         
  12   1   9       4796.37       5150.84        80.49 o                         
  13   1   9        833.14        847.19        26.37 o                         
  14   1   9        326.01        291.41        12.42 o                         
  15   1   9         19.88         45.91         8.97 o                         
 -15   2   9        750.73        712.62        24.86 o                         
 -14   2   9        555.22        551.66        75.07 o                         
 -13   2   9       2320.06       2320.36        69.41 o                         
 -12   2   9         56.61         52.57        22.82 o                         
 -11   2   9       2717.80       2659.89       144.93 o                         
 -10   2   9       5976.93       6082.86       100.98 o                         
  -9   2   9        108.88         78.91        11.21 o                         
  -8   2   9       2028.77       2075.65        38.60 o                         
  -7   2   9       2520.19       2171.88        49.35 o                         
  -6   2   9       5322.41       5253.79        65.06 o                         
  -5   2   9        531.26        529.05        19.23 o                         
  -4   2   9      41431.98      43533.34       782.89 o                         
  -3   2   9       3371.15       4046.83        84.43 o                         
  -2   2   9       2946.13       3385.10       104.47 o                         
  -1   2   9         85.80        165.08        25.59 o                         
   0   2   9      16173.17      14486.68      1096.25 o                         
   1   2   9        699.36        886.59        30.47 o                         
   2   2   9      31954.25      31716.32       186.53 o                         
   3   2   9       8180.67       8299.50       128.28 o                         
   4   2   9       2465.88       1960.69        43.70 o                         
   5   2   9       5466.59       6163.84       130.47 o                         
   6   2   9       5939.60       5926.30       142.30 o                         
   7   2   9         96.60         58.78        14.30 o                         
   8   2   9        195.77        192.94        16.06 o                         
   9   2   9       8510.67       8856.02       146.67 o                         
  10   2   9       3272.61       3160.04        58.10 o                         
  11   2   9          2.67         21.50        12.92 o                         
  12   2   9         41.32         69.46        12.97 o                         
  13   2   9       2001.46       2030.88        45.54 o                         
  14   2   9          0.07         -0.11        10.08 o                         
  15   2   9       1113.36       1032.27        32.28 o                         
 -15   3   9          8.17         -8.13        12.65 o                         
 -14   3   9        180.45        173.65        15.36 o                         
 -13   3   9          6.64         32.62        12.63 o                         
 -12   3   9          0.11        -19.39        18.81 o                         
 -11   3   9       5278.87       4976.30       146.95 o                         
 -10   3   9        797.92        762.22        26.15 o                         
  -9   3   9       1769.99       1613.69        33.97 o                         
  -8   3   9       1904.56       1766.61        38.66 o                         
  -7   3   9       3531.80       3607.50        56.64 o                         
  -6   3   9        336.93        340.88        11.95 o                         
  -5   3   9       5064.87       4870.00        70.34 o                         
  -4   3   9        548.28        556.19        24.37 o                         
  -3   3   9      34117.17      34732.45       490.47 o                         
  -2   3   9        298.62        354.71        22.09 o                         
  -1   3   9       2565.41       3251.20        42.72 o                         
   0   3   9       4413.37       4180.44        50.45 o                         
   1   3   9        971.07        890.71        22.83 o                         
   2   3   9       2223.83       2119.45        42.65 o                         
   3   3   9      13754.28      12838.09       104.88 o                         
   4   3   9          5.24         16.30         7.95 o                         
   5   3   9       1308.32       1367.21        34.94 o                         
   6   3   9       3650.81       3459.35        32.01 o                         
   7   3   9       1326.46       1145.25        22.17 o                         
   8   3   9       1884.26       1911.53        30.94 o                         
   9   3   9       2678.66       2584.40        50.09 o                         
  10   3   9       5314.68       5037.44       143.88 o                         
  11   3   9        712.86        650.91        19.66 o                         
  12   3   9        294.44        308.75        15.86 o                         
  13   3   9        277.81        232.56        12.39 o                         
  14   3   9         16.68         15.16         8.57 o                         
 -14   4   9          1.15        -10.94         9.80 o                         
 -13   4   9        313.26        302.79        19.92 o                         
 -12   4   9        274.91        283.89        18.48 o                         
 -11   4   9          0.81         31.19        14.22 o                         
 -10   4   9       1068.42       1115.46        29.20 o                         
  -9   4   9       1547.55       1420.00        59.33 o                         
  -8   4   9        113.32        129.25        16.33 o                         
  -7   4   9         90.08        155.58        20.77 o                         
  -6   4   9       1279.12       1398.72        26.44 o                         
  -5   4   9        124.44        174.33        15.20 o                         
  -4   4   9       2402.75       2377.93        45.60 o                         
  -3   4   9       3105.96       3588.67        53.06 o                         
  -2   4   9          5.71         19.02        11.46 o                         
  -1   4   9        238.47        191.69        15.21 o                         
   0   4   9       1113.05       1251.69        25.35 o                         
   1   4   9        605.79        682.72        16.46 o                         
   2   4   9       5713.89       5525.44        84.30 o                         
   3   4   9       1706.56       1661.87        53.61 o                         
   4   4   9       2404.97       2291.23        52.74 o                         
   5   4   9        258.85        244.79        10.40 o                         
   6   4   9          2.26         10.19         7.15 o                         
   7   4   9        108.25        107.72        11.22 o                         
   8   4   9       1784.54       1632.00        27.37 o                         
   9   4   9       2628.42       2480.76        54.30 o                         
  10   4   9        176.56        227.50        21.36 o                         
  11   4   9        238.93        247.31        19.55 o                         
  12   4   9        241.51        226.20        20.07 o                         
  13   4   9          0.61         16.07        17.87 o                         
 -13   5   9        386.62        410.91        16.22 o                         
 -12   5   9         73.37         55.10        11.67 o                         
 -11   5   9         48.60         95.05        13.65 o                         
 -10   5   9        398.70        415.92        18.02 o                         
  -9   5   9        975.25        906.04        34.01 o                         
  -8   5   9       1022.95        909.93        28.06 o                         
  -7   5   9      13684.63      13882.88       234.35 o                         
  -6   5   9       3049.07       2835.50        68.59 o                         
  -5   5   9        444.66        450.41        15.13 o                         
  -4   5   9          0.12         14.40         9.01 o                         
  -3   5   9       3657.52       3569.71        28.15 o                         
  -2   5   9        368.72        338.58        11.06 o                         
  -1   5   9      17572.72      17626.77        97.02 o                         
   0   5   9        891.14        942.22        14.96 o                         
   1   5   9       1119.36       1015.07        16.22 o                         
   2   5   9       1253.07       1283.19        17.92 o                         
   3   5   9       3254.65       3060.76        35.86 o                         
   4   5   9        823.12        813.48        13.25 o                         
   5   5   9       3686.00       3663.82        30.54 o                         
   6   5   9       8738.21       8581.48       106.38 o                         
   7   5   9       2176.79       2074.00        36.55 o                         
   8   5   9       2337.61       2256.65        51.61 o                         
   9   5   9        628.31        597.86        18.45 o                         
  10   5   9       1198.17       1161.71        28.33 o                         
  11   5   9         20.97         20.00        10.89 o                         
  12   5   9       1876.70       2031.95        62.27 o                         
 -12   6   9        137.81        116.74        12.91 o                         
 -11   6   9       1523.74       1517.26        61.55 o                         
 -10   6   9        265.65        292.86        23.98 o                         
  -9   6   9         78.60         71.89        12.17 o                         
  -8   6   9       3019.64       2969.46        65.16 o                         
  -7   6   9        358.78        287.99        15.01 o                         
  -6   6   9       1469.41       1408.52        35.09 o                         
  -5   6   9         13.71         25.12        10.17 o                         
  -4   6   9       3189.65       3219.31        35.57 o                         
  -3   6   9       1700.74       1831.31        28.82 o                         
  -2   6   9       1588.88       1632.42        25.35 o                         
  -1   6   9       2700.44       2706.01        55.80 o                         
   0   6   9      15894.81      15416.02       200.07 o                         
   1   6   9          1.04          3.01         8.22 o                         
   2   6   9       1599.35       1614.93        44.40 o                         
   3   6   9         45.32         46.82         8.72 o                         
   4   6   9         98.64        123.15        10.70 o                         
   5   6   9        671.58        669.28        14.75 o                         
   6   6   9       3822.65       3933.27        65.19 o                         
   7   6   9       1437.80       1448.58        27.02 o                         
   8   6   9        469.86        416.58        21.09 o                         
   9   6   9        353.27        479.53        25.43 o                         
  10   6   9        304.75        314.60        16.65 o                         
  11   6   9        589.77        662.76        23.29 o                         
 -10   7   9         93.37         83.44        13.68 o                         
  -9   7   9         70.77         49.86        13.79 o                         
  -8   7   9        197.15        149.28        11.14 o                         
  -7   7   9        166.07        146.74        12.00 o                         
  -6   7   9         37.18         52.02        10.13 o                         
  -5   7   9       1131.88       1071.98        23.48 o                         
  -4   7   9        733.82        811.01        24.17 o                         
  -3   7   9        521.25        561.48        20.58 o                         
  -2   7   9        271.20        240.44        13.15 o                         
  -1   7   9        594.72        558.48        20.49 o                         
   0   7   9       1120.03       1126.28        31.33 o                         
   1   7   9          5.35          0.02         9.47 o                         
   2   7   9        245.31        235.53        12.06 o                         
   3   7   9       1189.71       1296.59        23.37 o                         
   4   7   9         79.46         69.04        10.65 o                         
   5   7   9         17.25          8.85         8.70 o                         
   6   7   9        229.52        206.14        15.81 o                         
   7   7   9          0.55         27.03        17.87 o                         
   8   7   9          4.48          2.04        10.17 o                         
   9   7   9        332.55        378.67        15.42 o                         
  -7   8   9         17.97          5.55        11.58 o                         
  -6   8   9       1193.53       1100.31        71.66 o                         
  -5   8   9         63.38         46.32        12.16 o                         
  -4   8   9        342.81        359.68        24.89 o                         
  -3   8   9          2.84          9.06        11.55 o                         
  -2   8   9         20.51         13.23        10.46 o                         
  -1   8   9        101.74        142.00        20.67 o                         
   0   8   9       1546.01       1560.50        46.13 o                         
   1   8   9        139.60        169.84        19.22 o                         
   2   8   9        538.55        504.10        36.70 o                         
   3   8   9        103.36         77.69        12.19 o                         
   4   8   9        101.07         92.47        10.89 o                         
   5   8   9       1361.52       1261.71        67.13 o                         
   6   8   9        712.95        531.13        45.87 o                         
 -16   0  10        214.15        259.93        30.10 o                         
 -15   0  10        349.19        430.22        41.21 o                         
 -14   0  10       4024.24       4373.23       114.02 o                         
 -13   0  10        526.19        644.06        55.42 o                         
 -12   0  10       1959.17       1844.42       267.06 o                         
 -11   0  10       5218.93       5133.72       324.56 o                         
 -10   0  10      12799.52      13056.30       129.83 o                         
  -9   0  10       1834.66       1694.60        86.68 o                         
  -8   0  10       6877.72       7078.94       131.02 o                         
  -7   0  10       9934.08      11187.86       180.88 o                         
  -6   0  10        246.27         98.45        22.19 o                         
  -5   0  10       1333.99       1445.07        78.13 o                         
  -4   0  10       7371.13       6174.72       365.05 o                         
  -3   0  10       4523.28       4817.21       154.43 o                         
  -2   0  10      13580.77      15028.52       254.41 o                         
  -1   0  10      10711.41      10104.12       369.64 o                         
   0   0  10       3309.05       2749.02       109.68 o                         
   1   0  10       9785.50       8456.30       124.97 o                         
   2   0  10      28926.08      30071.40       320.64 o                         
   3   0  10      19394.95      20834.94       217.15 o                         
   4   0  10         41.74         42.02        24.97 o                         
   5   0  10       3383.21       2957.75       137.51 o                         
   6   0  10      22428.16      23655.04       401.92 o                         
   7   0  10       8537.25       8421.19       260.79 o                         
   8   0  10        320.77        296.23        66.21 o                         
   9   0  10       2386.88       2248.90       127.57 o                         
  10   0  10         52.81         72.95        46.44 o                         
  11   0  10        258.23        267.08        52.47 o                         
  12   0  10         50.79         86.58        28.94 o                         
  13   0  10       3753.23       4090.00        97.89 o                         
  14   0  10        177.81        159.95        19.68 o                         
  15   0  10        868.72        843.93        24.29 o                         
 -16   1  10        322.83        319.56        22.48 o                         
 -15   1  10          0.89         10.36        17.05 o                         
 -14   1  10       1427.68       1493.75        49.48 o                         
 -13   1  10        871.75        930.50        43.76 o                         
 -12   1  10         73.05         71.07        22.44 o                         
 -11   1  10       6246.73       5723.25       339.61 o                         
 -10   1  10        251.95        250.87        18.41 o                         
  -9   1  10       1202.06       1170.06        28.35 o                         
  -8   1  10        696.08        698.84        17.60 o                         
  -7   1  10      19999.82      20056.06       194.12 o                         
  -6   1  10        271.65        319.99        19.72 o                         
  -5   1  10       4396.26       4604.97       110.37 o                         
  -4   1  10       2892.94       3658.17       127.16 o                         
  -3   1  10        185.90        366.24        22.76 o                         
  -2   1  10        138.49        123.88        19.77 o                         
  -1   1  10       7133.01       6271.34       723.05 o                         
   0   1  10       3662.20       3860.35       102.96 o                         
   1   1  10        244.67        331.11        17.80 o                         
   2   1  10        399.11        272.68        22.51 o                         
   3   1  10         61.78         39.89        17.24 o                         
   4   1  10        858.11        792.41        26.11 o                         
   5   1  10        488.36        423.92        43.26 o                         
   6   1  10      19518.77      19337.49       258.47 o                         
   7   1  10       4116.23       3828.13       126.25 o                         
   8   1  10       1576.25       1588.97        30.97 o                         
   9   1  10        113.03        145.24        21.34 o                         
  10   1  10       3984.23       4128.59        77.31 o                         
  11   1  10        120.68        134.65        24.05 o                         
  12   1  10       1570.90       1649.10        36.16 o                         
  13   1  10          4.74          9.43        12.58 o                         
  14   1  10         46.35         32.59         8.60 o                         
  15   1  10          1.82          1.62         7.59 o                         
 -15   2  10          4.01         -3.27        10.04 o                         
 -14   2  10         73.84         75.02        21.79 o                         
 -13   2  10          9.38         12.60        22.13 o                         
 -12   2  10        557.63        555.28        36.44 o                         
 -11   2  10        772.39        725.64        36.19 o                         
 -10   2  10          1.64         15.62        13.10 o                         
  -9   2  10        211.50        188.82        13.07 o                         
  -8   2  10        111.37         86.10        10.84 o                         
  -7   2  10         85.16         72.48         9.74 o                         
  -6   2  10        135.98        155.25        11.44 o                         
  -5   2  10          6.26         24.86         8.45 o                         
  -4   2  10        109.45        224.86        13.82 o                         
  -3   2  10       2173.00       2191.43        51.27 o                         
  -2   2  10       1038.97       1022.48        42.17 o                         
  -1   2  10       5596.79       5537.38       177.50 o                         
   0   2  10       7048.66       5828.26       707.10 o                         
   1   2  10        102.40         79.83        18.44 o                         
   2   2  10        702.77        546.71        91.81 o                         
   3   2  10          5.65         50.26        17.40 o                         
   4   2  10       1320.40       1419.05        24.14 o                         
   5   2  10       1164.55       1161.78        32.87 o                         
   6   2  10          4.62         10.70        15.87 o                         
   7   2  10         49.25         48.25        16.06 o                         
   8   2  10        298.15        341.67        16.82 o                         
   9   2  10       2113.64       2160.81        44.41 o                         
  10   2  10          5.90         25.53        13.27 o                         
  11   2  10         42.64         42.08        12.42 o                         
  12   2  10        282.80        260.49        17.77 o                         
  13   2  10        222.54        215.17        12.02 o                         
  14   2  10          0.89          2.16         8.42 o                         
 -15   3  10        294.96        249.14        14.63 o                         
 -14   3  10        585.99        560.95        17.73 o                         
 -13   3  10          4.60          6.95        11.75 o                         
 -12   3  10        253.21        222.93        28.28 o                         
 -11   3  10       4494.84       4513.59        96.26 o                         
 -10   3  10        515.57        392.35        21.06 o                         
  -9   3  10        916.12        886.55        27.01 o                         
  -8   3  10        947.89       1134.99        26.97 o                         
  -7   3  10       4075.65       3976.20        43.34 o                         
  -6   3  10        147.57        183.68         9.84 o                         
  -5   3  10       6028.51       5594.24       137.13 o                         
  -4   3  10        326.16        439.43        22.27 o                         
  -3   3  10      16117.72      16090.59       213.38 o                         
  -2   3  10        381.75        306.80        26.07 o                         
  -1   3  10       5301.48       5126.53       106.02 o                         
   0   3  10        230.41        193.66        15.89 o                         
   1   3  10       1845.28       2369.23        60.83 o                         
   2   3  10       5878.30       5374.76        93.46 o                         
   3   3  10      12426.37      11296.17       121.98 o                         
   4   3  10        618.44        494.20        17.69 o                         
   5   3  10       1063.10       1108.40        19.95 o                         
   6   3  10       3245.07       2929.25        31.28 o                         
   7   3  10        713.28        716.67        14.07 o                         
   8   3  10       2299.47       2207.41        33.74 o                         
   9   3  10        136.42        122.03        10.59 o                         
  10   3  10       4557.04       4224.46       108.02 o                         
  11   3  10          2.28          3.59         9.82 o                         
  12   3  10        588.80        616.42        19.63 o                         
  13   3  10        480.84        443.09        15.55 o                         
  14   3  10         58.12         26.69         9.75 o                         
 -14   4  10       2461.73       2173.79        56.74 o                         
 -13   4  10        197.67        218.14        18.60 o                         
 -12   4  10        200.09        233.61        19.01 o                         
 -11   4  10        541.98        578.25        28.92 o                         
 -10   4  10       1553.71       1716.10        67.03 o                         
  -9   4  10          0.64         15.75        14.13 o                         
  -8   4  10       2360.63       2276.77        70.84 o                         
  -7   4  10       2414.45       2257.92        44.98 o                         
  -6   4  10        396.88        325.68        18.92 o                         
  -5   4  10       1995.39       1824.61        54.92 o                         
  -4   4  10      18604.09      17614.46       216.28 o                         
  -3   4  10       1473.04       1371.71        29.21 o                         
  -2   4  10        167.00        145.21        14.23 o                         
  -1   4  10       6133.55       5933.76        58.67 o                         
   0   4  10       6182.86       5589.56        99.03 o                         
   1   4  10       1481.81       1340.55        33.29 o                         
   2   4  10       3477.56       3383.40        53.31 o                         
   3   4  10       9611.77       8692.16       123.35 o                         
   4   4  10        105.87         83.93         8.83 o                         
   5   4  10        151.42        140.51         8.39 o                         
   6   4  10       5623.55       5376.00        81.12 o                         
   7   4  10          4.14          8.14        10.08 o                         
   8   4  10         60.15         78.29        12.10 o                         
   9   4  10       5173.95       5268.75        96.01 o                         
  10   4  10         46.70         30.23        11.91 o                         
  11   4  10        130.66        117.36        16.41 o                         
  12   4  10          7.02         11.28        21.51 o                         
  13   4  10       1894.17       1967.74        52.27 o                         
 -13   5  10         71.98         62.88        17.64 o                         
 -12   5  10        137.51        131.22        16.48 o                         
 -11   5  10        161.45        199.17        14.92 o                         
 -10   5  10          1.14        -11.09        11.78 o                         
  -9   5  10        115.85         78.69        15.84 o                         
  -8   5  10        663.95        535.21        22.20 o                         
  -7   5  10       3498.40       3620.50        75.19 o                         
  -6   5  10          5.62          2.99        10.22 o                         
  -5   5  10       1922.34       1883.50        27.51 o                         
  -4   5  10        438.05        442.08        13.68 o                         
  -3   5  10       3528.78       3591.89        31.36 o                         
  -2   5  10        101.19        109.48         8.65 o                         
  -1   5  10       4368.14       4478.15        57.87 o                         
   0   5  10       2285.68       2340.17        27.22 o                         
   1   5  10        580.37        606.68        13.31 o                         
   2   5  10        325.70        307.79        11.34 o                         
   3   5  10        596.68        493.58        11.13 o                         
   4   5  10        409.74        407.56        10.54 o                         
   5   5  10         81.89        122.58         9.25 o                         
   6   5  10       4425.21       4508.32        56.58 o                         
   7   5  10         51.01         64.75        10.70 o                         
   8   5  10        288.62        284.91        13.51 o                         
   9   5  10         16.73         16.28        10.05 o                         
  10   5  10         17.70          2.64        11.13 o                         
  11   5  10          3.48         -0.68        12.57 o                         
  12   5  10        767.54        870.46        25.48 o                         
 -11   6  10        299.09        251.64        14.02 o                         
 -10   6  10        217.68        240.50        19.18 o                         
  -9   6  10          0.32        -12.32        10.11 o                         
  -8   6  10        948.34        904.98        20.33 o                         
  -7   6  10         25.98         38.62        11.00 o                         
  -6   6  10        102.44        109.78        11.10 o                         
  -5   6  10        200.59        186.75        11.65 o                         
  -4   6  10         16.66         32.92         9.71 o                         
  -3   6  10        366.32        383.72        17.40 o                         
  -2   6  10       1511.78       1497.55        23.68 o                         
  -1   6  10          2.67          7.57         8.90 o                         
   0   6  10        918.58        907.18        16.90 o                         
   1   6  10        204.17        213.38        10.22 o                         
   2   6  10        160.50        194.04        10.55 o                         
   3   6  10        523.28        453.78        18.60 o                         
   4   6  10        314.48        315.84        12.03 o                         
   5   6  10         97.61        105.28        10.30 o                         
   6   6  10        412.17        370.63        14.11 o                         
   7   6  10        432.00        388.79        16.34 o                         
   8   6  10        218.55        294.52        18.94 o                         
   9   6  10        561.89        553.43        35.74 o                         
  10   6  10        167.08        142.35        15.00 o                         
  11   6  10        316.23        315.68        22.44 o                         
  -9   7  10         42.02         42.23        13.30 o                         
  -8   7  10          6.76         10.97         9.89 o                         
  -7   7  10       3171.18       3064.91        82.24 o                         
  -6   7  10         81.41         96.59        10.37 o                         
  -5   7  10       3436.14       3404.19        95.39 o                         
  -4   7  10         26.36         22.92        10.42 o                         
  -3   7  10        394.10        425.43        15.71 o                         
  -2   7  10        124.26        157.40        11.86 o                         
  -1   7  10       2302.37       2366.31        60.45 o                         
   0   7  10        214.62        234.26        12.72 o                         
   1   7  10        167.70        172.35        12.35 o                         
   2   7  10        376.13        362.76        13.34 o                         
   3   7  10       2123.52       2202.44        39.71 o                         
   4   7  10        326.49        315.37        16.13 o                         
   5   7  10          2.50         14.78         8.98 o                         
   6   7  10       3210.91       3035.01        93.98 o                         
   7   7  10         53.67        101.96        31.45 o                         
   8   7  10        208.85        149.38        11.97 o                         
   9   7  10         37.11         64.97        10.05 o                         
  -7   8  10         71.42         36.36         9.78 o                         
  -6   8  10         37.32         47.45        13.33 o                         
  -5   8  10         80.12         88.18        14.27 o                         
  -4   8  10       2659.04       2553.73        65.69 o                         
  -3   8  10          7.40         18.89        11.08 o                         
  -2   8  10        127.14        133.52        10.57 o                         
  -1   8  10        193.14        210.45        21.65 o                         
   0   8  10        299.97        347.16        23.67 o                         
   1   8  10         39.48         57.71        14.38 o                         
   2   8  10        968.92        915.25        26.63 o                         
   3   8  10        972.71        909.00        44.48 o                         
   4   8  10        254.51        316.71        17.45 o                         
   5   8  10        403.00        385.66        29.48 o                         
   6   8  10        436.83        348.14        33.78 o                         
 -15   1  11         58.98         61.49        19.43 o                         
 -14   1  11        262.34        317.02        29.83 o                         
 -13   1  11        986.25       1126.03        46.72 o                         
 -12   1  11        491.12        499.72        43.36 o                         
 -11   1  11       3090.88       3060.61       111.47 o                         
 -10   1  11       3116.44       3408.54        71.84 o                         
  -9   1  11       3727.46       3439.42        72.43 o                         
  -8   1  11        197.00        220.56        11.53 o                         
  -7   1  11       2936.04       2650.79        35.01 o                         
  -6   1  11        472.14        806.72        41.10 o                         
  -5   1  11      20276.20      20271.22       488.93 o                         
  -4   1  11      12612.17      14968.86       358.71 o                         
  -3   1  11       9044.31       9109.01       100.50 o                         
  -2   1  11      21241.91      23993.82       335.09 o                         
  -1   1  11       8217.69       7972.54       739.31 o                         
   0   1  11      11166.99      10916.45       166.80 o                         
   1   1  11         30.04         76.73        13.10 o                         
   2   1  11      24511.13      24431.11       167.19 o                         
   3   1  11       6028.35       5911.91        87.21 o                         
   4   1  11       8735.37       8689.10        62.48 o                         
   5   1  11       1710.27       1839.59        42.02 o                         
   6   1  11       4699.54       4090.98        73.96 o                         
   7   1  11        165.78        263.06        37.47 o                         
   8   1  11       2379.38       2539.16        50.43 o                         
   9   1  11        310.92        315.80        27.83 o                         
  10   1  11        246.41        285.55        23.01 o                         
  11   1  11        545.85        653.36        46.16 o                         
  12   1  11       2712.63       2955.67        46.92 o                         
  13   1  11        301.42        321.97        15.37 o                         
  14   1  11         19.92         18.87         8.14 o                         
  15   1  11        260.46        267.18        11.54 o                         
 -15   2  11         95.38         77.28        12.32 o                         
 -14   2  11       3622.58       3704.79        94.85 o                         
 -13   2  11        203.98        153.40        24.88 o                         
 -12   2  11         26.38         28.82        23.01 o                         
 -11   2  11        105.78        113.94        19.70 o                         
 -10   2  11       9994.96       9721.55       129.90 o                         
  -9   2  11       1012.24        996.56        21.94 o                         
  -8   2  11       6989.20       7253.12        54.03 o                         
  -7   2  11         99.63         68.11         9.97 o                         
  -6   2  11       5579.90       5149.43       139.09 o                         
  -5   2  11       1238.52       1430.96        39.63 o                         
  -4   2  11      18567.92      17155.16       307.93 o                         
  -3   2  11        447.19        446.18        28.34 o                         
  -2   2  11         97.09         53.47        17.10 o                         
  -1   2  11      32406.87      31751.15       568.57 o                         
   0   2  11       1658.02       1315.43        59.43 o                         
   1   2  11       3080.84       3253.29        50.79 o                         
   2   2  11        717.82        485.40        34.75 o                         
   3   2  11      23887.33      23786.12       109.19 o                         
   4   2  11        885.38        828.94        22.85 o                         
   5   2  11      25136.08      26166.26       139.96 o                         
   6   2  11       1607.45       1544.15        37.27 o                         
   7   2  11       6272.94       5737.94        58.31 o                         
   8   2  11         56.68         61.91        10.03 o                         
   9   2  11       8887.12       8807.10       110.14 o                         
  10   2  11         26.45         49.12        12.40 o                         
  11   2  11        540.32        536.41        26.74 o                         
  12   2  11       1944.37       2075.28        31.91 o                         
  13   2  11       2079.83       2237.83        36.47 o                         
  14   2  11          0.06          0.60         8.53 o                         
 -15   3  11        260.05        231.35        13.64 o                         
 -14   3  11        573.57        480.13        28.45 o                         
 -13   3  11        362.36        340.50        18.74 o                         
 -12   3  11        856.59        811.33        36.40 o                         
 -11   3  11       1767.32       1807.03        36.63 o                         
 -10   3  11       1169.97       1121.50        41.66 o                         
  -9   3  11        366.01        367.24        16.51 o                         
  -8   3  11        336.33        338.31        13.96 o                         
  -7   3  11       1293.03       1215.53        19.90 o                         
  -6   3  11       1551.67       1482.38        21.22 o                         
  -5   3  11         70.56         58.78        10.08 o                         
  -4   3  11        346.58        380.12        15.33 o                         
  -3   3  11       2105.02       2344.74        86.48 o                         
  -2   3  11         42.34         43.70        12.52 o                         
  -1   3  11       1983.38       2010.29        34.29 o                         
   0   3  11       1034.17        882.13        31.71 o                         
   1   3  11       3321.26       3933.63        65.87 o                         
   2   3  11       3248.67       3140.65       132.07 o                         
   3   3  11        341.88        193.80        12.87 o                         
   4   3  11          2.95         21.86         8.96 o                         
   5   3  11        115.33        111.71         9.13 o                         
   6   3  11       3382.53       3253.66        31.30 o                         
   7   3  11        317.44        259.15        10.50 o                         
   8   3  11        369.95        352.66        13.97 o                         
   9   3  11        303.21        346.99        12.29 o                         
  10   3  11       3284.96       3232.33        61.99 o                         
  11   3  11        120.25        138.50        12.39 o                         
  12   3  11        141.26        169.68        15.23 o                         
  13   3  11          4.82        -10.44         9.39 o                         
  14   3  11          4.35          9.50        16.32 o                         
 -14   4  11        258.26        269.40        16.47 o                         
 -13   4  11         21.17         27.35        14.34 o                         
 -12   4  11         16.02         -2.45        18.51 o                         
 -11   4  11        298.22        335.40        23.27 o                         
 -10   4  11         99.77         98.41        22.48 o                         
  -9   4  11        172.15        143.05        19.71 o                         
  -8   4  11        348.83        386.57        31.90 o                         
  -7   4  11       3808.75       4122.73       102.41 o                         
  -6   4  11        278.41        251.78        23.62 o                         
  -5   4  11        526.35        490.55        21.85 o                         
  -4   4  11       1249.87       1225.75        42.27 o                         
  -3   4  11        277.33        312.18        17.39 o                         
  -2   4  11         44.48         44.99        12.14 o                         
  -1   4  11         10.59         15.78        11.29 o                         
   0   4  11        783.17        845.82        39.69 o                         
   1   4  11         22.20         49.92        15.67 o                         
   2   4  11         73.69        161.36        35.65 o                         
   3   4  11         31.60         59.70        11.63 o                         
   4   4  11         15.06         23.66         7.29 o                         
   5   4  11        931.77        886.08        24.85 o                         
   6   4  11       1661.58       1632.26        42.90 o                         
   7   4  11         18.71         34.81        12.03 o                         
   8   4  11        586.90        606.53        27.78 o                         
   9   4  11         76.38         75.85        11.40 o                         
  10   4  11        453.54        488.03        18.95 o                         
  11   4  11        135.97        142.82        18.20 o                         
  12   4  11         53.83         50.90        22.43 o                         
  13   4  11         16.91         13.91        12.13 o                         
 -13   5  11       1222.57       1148.62        37.55 o                         
 -12   5  11         12.89          4.55        11.46 o                         
 -11   5  11       1899.76       2094.58        44.73 o                         
 -10   5  11         88.84         99.58        15.41 o                         
  -9   5  11        950.16        925.56        25.22 o                         
  -8   5  11        193.47        234.60        15.77 o                         
  -7   5  11       9166.14       8829.49       213.27 o                         
  -6   5  11        208.47        218.78        12.71 o                         
  -5   5  11         80.81         87.08        10.43 o                         
  -4   5  11       2850.80       2920.47        36.71 o                         
  -3   5  11         16.39         26.77         8.97 o                         
  -2   5  11         23.75         48.69         8.52 o                         
  -1   5  11       4780.54       4659.23        93.39 o                         
   0   5  11       5461.88       5757.05        92.19 o                         
   1   5  11        415.18        425.72        12.33 o                         
   2   5  11       5280.76       5220.74        54.87 o                         
   3   5  11        290.13        241.93         9.69 o                         
   4   5  11        320.20        374.67        12.49 o                         
   5   5  11        423.89        370.63        11.44 o                         
   6   5  11       7059.77       6963.10       110.23 o                         
   7   5  11        167.55        210.09        15.28 o                         
   8   5  11         15.80         17.04        11.06 o                         
   9   5  11        485.15        500.83        16.50 o                         
  10   5  11        877.23        891.88        33.69 o                         
  11   5  11         33.16         24.37        13.04 o                         
  12   5  11       1876.03       1901.54       136.56 o                         
 -11   6  11         12.52         14.38        12.09 o                         
 -10   6  11       3712.97       3545.93       112.41 o                         
  -9   6  11          0.38         -5.43        11.23 o                         
  -8   6  11       1448.95       1449.55        32.28 o                         
  -7   6  11        285.98        242.71        14.24 o                         
  -6   6  11        513.66        548.14        14.87 o                         
  -5   6  11       2799.07       2677.51        46.74 o                         
  -4   6  11       7604.03       7443.80       173.85 o                         
  -3   6  11       3568.51       3625.97        61.49 o                         
  -2   6  11         94.76        105.17        11.53 o                         
  -1   6  11       3239.85       3179.76        47.71 o                         
   0   6  11        659.73        703.15        16.63 o                         
   1   6  11        917.29        781.75        14.63 o                         
   2   6  11       1203.37       1187.72        29.30 o                         
   3   6  11       8986.72       8694.78       150.94 o                         
   4   6  11        207.53        233.12        12.54 o                         
   5   6  11       1127.63       1156.16        19.72 o                         
   6   6  11        310.03        319.27        18.90 o                         
   7   6  11        330.88        379.04        17.55 o                         
   8   6  11          9.98         20.98        14.87 o                         
   9   6  11       5197.01       5328.17        60.66 o                         
  10   6  11          5.66         29.47        10.83 o                         
  -9   7  11         49.27         50.77        11.19 o                         
  -8   7  11        797.60        771.93        28.70 o                         
  -7   7  11        202.90        215.17        21.65 o                         
  -6   7  11         69.65         80.51        14.26 o                         
  -5   7  11        174.23        121.42        11.14 o                         
  -4   7  11          5.65          5.59        10.07 o                         
  -3   7  11        296.37        301.88        15.43 o                         
  -2   7  11         12.66         15.57        10.34 o                         
  -1   7  11        273.94        289.42        20.11 o                         
   0   7  11        533.92        497.77        16.76 o                         
   1   7  11        491.37        421.95        14.46 o                         
   2   7  11         47.90         47.86         8.94 o                         
   3   7  11        974.44       1056.26        19.10 o                         
   4   7  11         33.63         41.35         9.80 o                         
   5   7  11         41.34         57.02        12.06 o                         
   6   7  11        517.81        499.58        22.12 o                         
   7   7  11         25.60         25.58        15.07 o                         
   8   7  11         26.79         28.94        12.40 o                         
  -6   8  11         16.38         29.30         9.15 o                         
  -5   8  11         19.00         20.08         9.71 o                         
  -4   8  11        244.44        234.57        20.88 o                         
  -3   8  11          1.50          4.64         7.88 o                         
  -2   8  11         91.58         85.97         9.16 o                         
  -1   8  11       1035.42        899.15        42.06 o                         
   0   8  11         14.08         12.83        21.28 o                         
   1   8  11         61.30         56.71        11.32 o                         
   2   8  11        267.10        249.50        28.50 o                         
   3   8  11        166.00        123.09        12.21 o                         
   4   8  11        327.62        274.73        24.37 o                         
   5   8  11       1125.81        936.57        46.04 o                         
 -15   0  12        539.10        479.99        41.53 o                         
 -14   0  12       3566.72       3758.88       104.15 o                         
 -13   0  12        155.85        108.51        36.78 o                         
 -12   0  12         56.33         92.75        36.10 o                         
 -11   0  12      11274.42      11287.38       183.78 o                         
 -10   0  12       5561.90       5903.32       118.19 o                         
  -9   0  12       2973.48       3111.16        52.87 o                         
  -8   0  12       8621.55       8602.32        80.28 o                         
  -7   0  12       1117.55        923.25        83.59 o                         
  -6   0  12       1057.61        810.04        31.16 o                         
  -5   0  12      29149.04      28278.75      1411.92 o                         
  -4   0  12       7242.67       7078.99       213.83 o                         
  -3   0  12       7828.33       7256.37       206.59 o                         
  -2   0  12       2369.22       1894.93        60.27 o                         
  -1   0  12      14554.54      13267.45       392.91 o                         
   0   0  12       9619.35       8528.06       120.64 o                         
   1   0  12       9620.00       9665.42       202.29 o                         
   2   0  12       8670.52       9423.83       154.76 o                         
   3   0  12      61903.98      59016.72       228.20 o                         
   4   0  12        529.51        729.28        33.45 o                         
   5   0  12         13.14         56.81        38.39 o                         
   6   0  12        584.42        436.89        68.65 o                         
   7   0  12        251.79        243.60        62.26 o                         
   8   0  12        564.04        524.39        37.22 o                         
   9   0  12      23635.92      25069.27       547.90 o                         
  10   0  12       2041.90       1754.00       114.25 o                         
  11   0  12          5.52          5.81        37.37 o                         
  12   0  12       2314.01       2557.11        62.06 o                         
  13   0  12        498.47        554.75        31.24 o                         
  14   0  12        243.79        262.87        21.46 o                         
  15   0  12        627.84        628.57        20.07 o                         
 -15   1  12        211.36        190.91        20.53 o                         
 -14   1  12         86.78        116.07        23.66 o                         
 -13   1  12       1079.82       1189.39        47.45 o                         
 -12   1  12        438.20        457.70        34.90 o                         
 -11   1  12       3805.64       3832.81       111.37 o                         
 -10   1  12          0.52         20.66        13.71 o                         
  -9   1  12         16.76         40.84        11.30 o                         
  -8   1  12       1595.49       1535.86        22.33 o                         
  -7   1  12       2367.33       2028.37        55.75 o                         
  -6   1  12       1346.99       1628.77        41.33 o                         
  -5   1  12       3303.41       3395.29        73.49 o                         
  -4   1  12        831.77        848.58        44.47 o                         
  -3   1  12       2060.71       2033.43        57.19 o                         
  -2   1  12       3268.83       3270.67        71.79 o                         
  -1   1  12       8693.19       9104.83       143.37 o                         
   0   1  12       4807.27       4201.65        76.28 o                         
   1   1  12       1248.47       1281.94        54.48 o                         
   2   1  12      10195.98      10325.22       124.34 o                         
   3   1  12        147.91        159.43        14.76 o                         
   4   1  12       1236.10       1306.87        22.38 o                         
   5   1  12        458.53        644.76        17.72 o                         
   6   1  12       8610.58       8628.80        82.03 o                         
   7   1  12        192.13        266.80        20.54 o                         
   8   1  12        487.13        515.97        20.78 o                         
   9   1  12        188.78        187.65        16.86 o                         
  10   1  12        514.03        570.09        25.40 o                         
  11   1  12          0.67         16.81        14.84 o                         
  12   1  12       1381.75       1555.96        34.19 o                         
  13   1  12        460.41        520.93        17.59 o                         
  14   1  12        199.91        215.43        11.50 o                         
 -15   2  12         34.60         20.32         9.05 o                         
 -14   2  12         23.40         43.48        15.31 o                         
 -13   2  12        328.90        272.16        28.38 o                         
 -12   2  12        341.36        305.53        59.90 o                         
 -11   2  12       2075.46       1942.89        99.13 o                         
 -10   2  12         27.31         22.18        11.51 o                         
  -9   2  12       1877.39       1762.53        27.79 o                         
  -8   2  12        778.50        799.13        22.13 o                         
  -7   2  12       2023.10       1908.01        28.96 o                         
  -6   2  12       3112.77       3319.50        58.60 o                         
  -5   2  12         55.76         40.45         8.70 o                         
  -4   2  12       1842.05       1864.99        64.94 o                         
  -3   2  12      11556.79      12591.00       241.99 o                         
  -2   2  12       2461.95       2368.22        60.96 o                         
  -1   2  12        886.32        804.43        24.41 o                         
   0   2  12         21.74         62.99        13.59 o                         
   1   2  12       9342.15       9610.31       254.20 o                         
   2   2  12        420.36        431.45        18.62 o                         
   3   2  12       5754.92       4855.98        36.59 o                         
   4   2  12       1758.90       1585.05        24.36 o                         
   5   2  12        767.28        734.39        23.73 o                         
   6   2  12          5.30         14.92         8.90 o                         
   7   2  12       2350.08       2493.06        32.66 o                         
   8   2  12         12.40          6.99         9.22 o                         
   9   2  12       1634.84       1609.79        42.29 o                         
  10   2  12        173.80        149.27        13.33 o                         
  11   2  12         95.49        149.02        12.31 o                         
  12   2  12         28.77         33.23        11.37 o                         
  13   2  12         97.38        100.20        10.05 o                         
  14   2  12         12.75         16.65         8.36 o                         
 -14   3  12        349.33        402.54        17.31 o                         
 -13   3  12       1004.50       1031.83        30.47 o                         
 -12   3  12        112.77         82.38        17.08 o                         
 -11   3  12       4798.52       4738.36        75.51 o                         
 -10   3  12        449.98        448.90        19.43 o                         
  -9   3  12        743.24        799.11        25.93 o                         
  -8   3  12       6128.85       5979.27        59.07 o                         
  -7   3  12       5480.57       5213.19        38.58 o                         
  -6   3  12       4937.22       4841.62        51.40 o                         
  -5   3  12        309.78        355.20        18.52 o                         
  -4   3  12       2101.75       1965.67        60.87 o                         
  -3   3  12       3190.67       3227.40        96.74 o                         
  -2   3  12       2206.16       1814.89        65.93 o                         
  -1   3  12         96.92         46.41        17.96 o                         
   0   3  12       5468.86       5076.36        73.41 o                         
   1   3  12         12.94          4.81        15.45 o                         
   2   3  12      10299.92      11043.85       160.72 o                         
   3   3  12       2674.95       2547.93        39.57 o                         
   4   3  12       4863.52       4848.78        78.73 o                         
   5   3  12        129.71        157.34        10.16 o                         
   6   3  12       9589.96       8562.45        75.32 o                         
   7   3  12        844.16        768.64        16.04 o                         
   8   3  12         19.49         28.60         8.48 o                         
   9   3  12          2.38          1.80         7.96 o                         
  10   3  12       1549.61       1649.29        38.15 o                         
  11   3  12          2.12         30.10        10.09 o                         
  12   3  12       1617.86       1624.52        42.16 o                         
  13   3  12       1616.60       1488.98        38.14 o                         
  14   3  12        164.66        175.90        19.39 o                         
 -14   4  12       2249.80       2151.39        71.18 o                         
 -13   4  12          0.98         13.83        13.58 o                         
 -12   4  12        261.16        286.21        25.74 o                         
 -11   4  12         55.79         61.00        17.38 o                         
 -10   4  12       2250.83       2377.54        57.24 o                         
  -9   4  12        857.44        862.18        52.57 o                         
  -8   4  12       3564.92       3331.47        79.92 o                         
  -7   4  12       4400.25       4144.06        80.26 o                         
  -6   4  12        966.57        973.74        50.14 o                         
  -5   4  12       1958.47       2013.25        54.76 o                         
  -4   4  12       5151.31       5164.57       167.20 o                         
  -3   4  12       1402.41       1391.99        56.58 o                         
  -2   4  12       1161.76       1125.29        33.50 o                         
  -1   4  12      16420.42      15219.78       143.08 o                         
   0   4  12        103.80         81.96        43.37 o                         
   1   4  12        323.04        392.89        21.73 o                         
   2   4  12       3585.36       3406.33        51.47 o                         
   3   4  12       6297.64       6096.99        56.30 o                         
   4   4  12        216.95        264.44        12.14 o                         
   5   4  12       7436.72       7193.14        73.60 o                         
   6   4  12        151.80        159.66        12.99 o                         
   7   4  12        830.25        719.37        21.29 o                         
   8   4  12        679.97        704.55        38.77 o                         
   9   4  12       1542.05       1487.55        44.42 o                         
  10   4  12        375.07        436.71        20.84 o                         
  11   4  12        252.39        242.93        35.39 o                         
  12   4  12       1227.30       1287.42        60.44 o                         
  13   4  12        519.61        567.20        51.98 o                         
 -13   5  12         17.88         41.33        10.48 o                         
 -12   5  12        487.03        478.44        23.80 o                         
 -11   5  12        927.12        885.65        42.56 o                         
 -10   5  12        202.50        185.13        19.30 o                         
  -9   5  12         79.24         64.43        14.34 o                         
  -8   5  12        117.36        119.64        15.67 o                         
  -7   5  12        155.63        139.03        11.51 o                         
  -6   5  12       1245.00       1292.10        31.94 o                         
  -5   5  12         82.95         82.09        10.61 o                         
  -4   5  12       5967.71       5926.65        56.53 o                         
  -3   5  12        258.40        282.10        39.74 o                         
  -2   5  12         23.92         40.63         9.46 o                         
  -1   5  12       1271.36       1351.80        40.27 o                         
   0   5  12        457.27        513.57        16.52 o                         
   1   5  12        308.32        285.96        15.93 o                         
   2   5  12       7293.54       6945.62        87.57 o                         
   3   5  12       1229.14       1209.86        31.20 o                         
   4   5  12       1477.20       1325.53        16.91 o                         
   5   5  12         13.87         23.47         9.03 o                         
   6   5  12        108.02        106.31        10.81 o                         
   7   5  12        754.42        599.18        34.06 o                         
   8   5  12        769.10        777.63        28.64 o                         
   9   5  12         97.77        147.89        13.13 o                         
  10   5  12       1360.40       1275.24        32.40 o                         
  11   5  12        211.40        197.24        15.64 o                         
  12   5  12         93.67        107.90        25.62 o                         
 -11   6  12        601.55        551.15        59.86 o                         
 -10   6  12        188.38        147.43        13.22 o                         
  -9   6  12        182.52        218.63        14.90 o                         
  -8   6  12        716.06        600.47        39.30 o                         
  -7   6  12        304.45        288.77        13.12 o                         
  -6   6  12          1.64          9.42         8.13 o                         
  -5   6  12       2249.46       2338.92        70.42 o                         
  -4   6  12         65.58         77.63        11.69 o                         
  -3   6  12          5.57         15.59         9.69 o                         
  -2   6  12        522.55        533.73        18.39 o                         
  -1   6  12        226.85        274.74        22.85 o                         
   0   6  12       1231.64       1218.93        44.75 o                         
   1   6  12         88.34        136.82         8.58 o                         
   2   6  12        217.68        243.42        15.52 o                         
   3   6  12       1170.53       1156.88        41.63 o                         
   4   6  12        510.20        505.09        14.73 o                         
   5   6  12         69.70         69.59         9.15 o                         
   6   6  12         43.32         50.07        12.14 o                         
   7   6  12         49.83         48.05        10.69 o                         
   8   6  12        355.03        332.98        19.81 o                         
   9   6  12         15.37          8.00        12.54 o                         
  10   6  12        164.00        164.25        12.66 o                         
  -9   7  12         56.57         57.48        11.83 o                         
  -8   7  12         16.43         30.47        10.58 o                         
  -7   7  12        819.17        976.37        31.60 o                         
  -6   7  12        263.13        299.26        15.81 o                         
  -5   7  12        618.56        610.29        20.53 o                         
  -4   7  12       4693.95       4807.48       134.79 o                         
  -3   7  12        662.56        679.90        76.41 o                         
  -2   7  12        475.57        540.94        21.09 o                         
  -1   7  12       1040.33       1004.09        36.30 o                         
   0   7  12        525.19        476.84        31.18 o                         
   1   7  12         23.98         34.10        10.67 o                         
   2   7  12       4548.32       4069.38       127.83 o                         
   3   7  12         44.36         81.72        20.66 o                         
   4   7  12        989.63        933.30        19.32 o                         
   5   7  12         81.22        100.81        11.91 o                         
   6   7  12        939.42       1017.56        35.67 o                         
   7   7  12         85.17         91.68        19.16 o                         
   8   7  12        800.39        853.63        47.47 o                         
  -6   8  12        145.54        170.63        32.78 o                         
  -5   8  12        184.88        195.00        15.63 o                         
  -4   8  12       1805.76       1551.24        34.81 o                         
  -3   8  12         68.03         69.68         8.53 o                         
  -2   8  12        102.65        115.26         9.35 o                         
  -1   8  12       2390.35       2373.17       115.20 o                         
   0   8  12         20.63        133.40        42.26 o                         
   1   8  12         49.16         53.91        13.65 o                         
   2   8  12         46.28         41.02        11.12 o                         
   3   8  12        821.85        688.73        22.47 o                         
   4   8  12         37.67         45.10        12.75 o                         
   5   8  12       1719.01       1457.70        95.18 o                         
 -15   1  13        717.72        664.47        53.46 o                         
 -14   1  13         40.58         81.32        20.89 o                         
 -13   1  13       1530.93       1636.80        50.90 o                         
 -12   1  13         47.37        102.47        50.71 o                         
 -11   1  13       1280.54       1507.70        40.19 o                         
 -10   1  13       2873.45       3018.44        52.28 o                         
  -9   1  13       1741.33       1739.80        25.96 o                         
  -8   1  13          6.09         37.50         9.77 o                         
  -7   1  13        916.78        677.94        41.11 o                         
  -6   1  13        771.84        880.61        28.89 o                         
  -5   1  13        598.86        780.26        39.43 o                         
  -4   1  13      25324.73      27792.42       655.95 o                         
  -3   1  13       1386.26       1636.44       153.28 o                         
  -2   1  13        570.01        593.10        40.28 o                         
  -1   1  13       1407.74       1220.30       133.11 o                         
   0   1  13       6468.09       6679.90        96.54 o                         
   1   1  13        641.77        413.59        63.60 o                         
   2   1  13      15283.81      14244.32       103.62 o                         
   3   1  13      11749.43      12509.97       187.65 o                         
   4   1  13       5502.17       4981.73        68.68 o                         
   5   1  13        412.90        521.43        18.38 o                         
   6   1  13         76.86        127.68        14.42 o                         
   7   1  13        533.15        594.45        21.21 o                         
   8   1  13       2672.30       2671.82        49.75 o                         
   9   1  13       5909.33       5886.39       104.87 o                         
  10   1  13       6485.15       6565.79       119.65 o                         
  11   1  13          8.95         39.79        14.36 o                         
  12   1  13         18.87         -3.64        13.65 o                         
  13   1  13        440.17        461.96        16.34 o                         
  14   1  13         25.35         19.23         7.66 o                         
 -15   2  13        164.97        188.15        12.34 o                         
 -14   2  13       2418.49       2526.44        52.34 o                         
 -13   2  13       1111.06       1186.66        44.20 o                         
 -12   2  13       1507.66       1512.57        49.18 o                         
 -11   2  13          4.49         -7.72        20.32 o                         
 -10   2  13       1113.56       1105.40        24.55 o                         
  -9   2  13       1921.93       2083.34        30.03 o                         
  -8   2  13       2452.16       2413.30        27.66 o                         
  -7   2  13      25421.77      26538.49       225.73 o                         
  -6   2  13       1337.51       1879.61        43.72 o                         
  -5   2  13      11324.80      12572.36       221.70 o                         
  -4   2  13         88.28        130.98        63.54 o                         
  -3   2  13        947.59        938.02        51.71 o                         
  -2   2  13       4708.10       5232.02       225.60 o                         
  -1   2  13      37784.93      38490.56      1193.81 o                         
   0   2  13       1839.98       2493.84        63.24 o                         
   1   2  13        994.12       1249.26        39.61 o                         
   2   2  13         32.73         48.63        11.10 o                         
   3   2  13       3239.55       2712.17        29.71 o                         
   4   2  13        448.11        516.05        36.82 o                         
   5   2  13       5423.75       4964.67        45.89 o                         
   6   2  13       7214.98       7234.01       137.46 o                         
   7   2  13       1767.36       1653.18        24.26 o                         
   8   2  13       1563.23       1696.87        37.14 o                         
   9   2  13       2325.43       2155.93        38.75 o                         
  10   2  13         50.30         33.74        10.40 o                         
  11   2  13        449.45        482.63        30.86 o                         
  12   2  13       3982.99       3903.63        93.65 o                         
  13   2  13        623.54        633.38        27.91 o                         
  14   2  13         29.13         32.46        19.10 o                         
 -14   3  13        312.00        297.15        15.09 o                         
 -13   3  13        136.67        164.09        19.01 o                         
 -12   3  13         80.24         98.24        16.85 o                         
 -11   3  13        637.78        731.35        35.21 o                         
 -10   3  13        254.54        280.15        16.76 o                         
  -9   3  13        457.13        454.45        20.14 o                         
  -8   3  13      10375.50      10339.68       103.63 o                         
  -7   3  13       1974.20       2118.19        49.18 o                         
  -6   3  13       4363.79       4533.46        79.94 o                         
  -5   3  13       1212.29       1288.27        21.96 o                         
  -4   3  13       1646.09       1488.40        25.45 o                         
  -3   3  13        435.84        478.40        76.16 o                         
  -2   3  13       5947.26       5649.68       145.67 o                         
  -1   3  13         89.48        357.25        72.94 o                         
   0   3  13      11106.26      11197.69       453.94 o                         
   1   3  13        368.15        430.30        54.16 o                         
   2   3  13       2909.73       2751.64       271.90 o                         
   3   3  13        309.40        340.02        61.19 o                         
   4   3  13         30.81         20.53        11.53 o                         
   5   3  13       6343.97       5988.35        91.53 o                         
   6   3  13       6647.04       5968.63        62.97 o                         
   7   3  13       1934.11       2039.77        48.34 o                         
   8   3  13        141.68        177.97        12.30 o                         
   9   3  13        324.33        366.28        24.00 o                         
  10   3  13         90.43         62.76        11.56 o                         
  11   3  13         63.21         48.50        12.66 o                         
  12   3  13        946.16        754.88        32.88 o                         
  13   3  13       1228.80        988.33        46.42 o                         
 -13   4  13        294.98        315.70        21.67 o                         
 -12   4  13         11.15         13.29        25.22 o                         
 -11   4  13        103.76         85.56        16.97 o                         
 -10   4  13         42.38         53.93        19.70 o                         
  -9   4  13        893.70        987.06        63.64 o                         
  -8   4  13          4.00         41.95        29.46 o                         
  -7   4  13       4668.27       4962.37       137.39 o                         
  -6   4  13        657.61        941.51       127.70 o                         
  -5   4  13         61.23         87.63        16.84 o                         
  -4   4  13        338.43        344.44        17.77 o                         
  -3   4  13        763.48        801.36        28.63 o                         
  -2   4  13        642.63        753.23        39.32 o                         
  -1   4  13       1424.80       1251.51        45.42 o                         
   0   4  13        535.50        685.78       126.61 o                         
   1   4  13       1198.46       1045.33       105.39 o                         
   2   4  13        257.80        247.51        19.23 o                         
   3   4  13        340.63        344.68        15.50 o                         
   4   4  13         27.68         67.89         9.24 o                         
   5   4  13       5826.30       5256.19       186.29 o                         
   6   4  13       1385.75       1305.42        57.81 o                         
   7   4  13        998.62        993.31        32.27 o                         
   8   4  13         34.82         61.74        15.10 o                         
   9   4  13         18.47          3.94        14.42 o                         
  10   4  13        266.41        308.69        18.07 o                         
  11   4  13        182.33        114.23        28.77 o                         
  13   4  13         47.00         48.77        14.68 o                         
 -12   5  13        337.26        380.97        18.58 o                         
 -11   5  13       3417.49       3637.84       116.06 o                         
 -10   5  13        908.60       1018.15        33.23 o                         
  -9   5  13          3.66         28.28        13.10 o                         
  -8   5  13       1491.92       1636.49        73.94 o                         
  -7   5  13        116.40        208.45        28.35 o                         
  -6   5  13       1998.07       2178.27        90.90 o                         
  -5   5  13       1184.16       1169.78        51.95 o                         
  -4   5  13       8096.79       8539.46       152.88 o                         
  -3   5  13        150.33        257.34       144.81 o                         
  -2   5  13        683.44        705.01        22.08 o                         
  -1   5  13        533.59        632.23        78.25 o                         
   0   5  13        518.33        531.18        36.59 o                         
   1   5  13        578.33        602.23        51.28 o                         
   2   5  13       8163.82       7523.39       502.03 o                         
   3   5  13          1.96         85.79        57.05 o                         
   4   5  13         36.94         44.14        11.05 o                         
   5   5  13       5015.16       5131.94       119.54 o                         
   6   5  13       1505.81       1415.70        64.91 o                         
   7   5  13        889.75        838.85        41.58 o                         
   8   5  13        130.91        146.19        12.48 o                         
   9   5  13       2376.91       2550.85        75.04 o                         
  10   5  13        553.44        712.92        28.65 o                         
  11   5  13        102.35        127.08        26.71 o                         
 -11   6  13       2110.17       2117.49       122.15 o                         
 -10   6  13        479.87        523.39        22.64 o                         
  -9   6  13        384.78        454.28        33.69 o                         
  -8   6  13       1179.38       1279.85        80.99 o                         
  -7   6  13        336.39        321.16        17.79 o                         
  -6   6  13        200.49        251.00        10.92 o                         
  -5   6  13       4472.62       4759.44       201.38 o                         
  -4   6  13         54.83       1066.51       710.89 o                         
  -3   6  13       2530.12       3109.04        92.89 o                         
  -2   6  13       1131.93       1233.32        95.49 o                         
  -1   6  13        606.17        701.11        44.63 o                         
   0   6  13         59.57         59.37        21.31 o                         
   1   6  13        635.45        636.36        40.31 o                         
   2   6  13        688.19        822.83        54.83 o                         
   3   6  13       9623.68       9075.58       568.40 o                         
   4   6  13         60.04        155.21        34.96 o                         
   5   6  13        388.49        400.93        13.48 o                         
   6   6  13        368.06        411.89        19.01 o                         
   7   6  13        134.00        124.21        13.11 o                         
   8   6  13       2049.97       2026.10        45.07 o                         
   9   6  13       1127.57       1114.12        94.16 o                         
  10   6  13       1501.33       1574.81        57.48 o                         
  -9   7  13          2.99          0.87        10.01 o                         
  -8   7  13        438.22        458.51        61.84 o                         
  -7   7  13         10.94         82.48        25.23 o                         
  -6   7  13        279.81        271.84        19.27 o                         
  -5   7  13        141.31        184.55        17.67 o                         
  -4   7  13         94.91        151.99        31.91 o                         
  -3   7  13        307.55        369.32        17.83 o                         
  -2   7  13        707.96        683.32        70.05 o                         
  -1   7  13         43.12         21.92        58.82 o                         
   0   7  13       1697.57       1630.51        83.09 o                         
   1   7  13        221.88        196.97        21.63 o                         
   2   7  13        480.57        408.67        29.13 o                         
   3   7  13         52.72         68.36        18.57 o                         
   4   7  13          9.63         19.07         9.52 o                         
   5   7  13        266.60        250.70        17.99 o                         
   6   7  13        851.05        866.45        67.43 o                         
   7   7  13        264.69        279.38        40.62 o                         
   8   7  13         21.61          3.32        21.60 o                         
  -5   8  13        232.59        181.35        14.73 o                         
  -4   8  13         29.93         37.57        14.81 o                         
  -3   8  13        345.99        391.13        41.20 o                         
  -2   8  13          7.86          8.22        12.71 o                         
  -1   8  13        176.43        165.09        16.24 o                         
   0   8  13        201.01        114.47        45.53 o                         
   1   8  13        103.36        115.97        24.68 o                         
   2   8  13        352.02        322.99        88.30 o                         
   3   8  13         66.29         78.26        30.35 o                         
   4   8  13         46.24         67.32        14.41 o                         
 -15   0  14         91.96        136.40        26.92 o                         
 -14   0  14       1373.20       1641.38        63.57 o                         
 -13   0  14         19.06         60.88        39.17 o                         
 -12   0  14         27.80        -25.59        29.53 o                         
 -11   0  14       3947.58       5538.32       333.63 o                         
 -10   0  14       1107.13       1369.80       139.59 o                         
  -9   0  14       1867.69       3915.33       348.11 o                         
  -8   0  14       1433.62       1530.07        56.62 o                         
  -7   0  14      19795.99      26461.22      2007.53 o                         
  -6   0  14       1754.70       3551.46       652.97 o                         
  -5   0  14      21250.52      31469.23       425.36 o                         
  -4   0  14        223.32       1010.75       118.79 o                         
  -3   0  14       2149.99       2254.11       115.51 o                         
  -2   0  14       9883.83      12143.40       247.31 o                         
  -1   0  14      23845.17      30575.57      1489.24 o                         
   0   0  14          0.62        -60.57       184.08 o                         
   1   0  14        214.13        129.30        56.56 o                         
   2   0  14         37.94         17.52        51.94 o                         
   3   0  14       5768.75       4199.37       285.19 o                         
   4   0  14       1530.61        130.01       836.89 o                         
   5   0  14      14722.41      12082.42       688.82 o                         
   6   0  14      10027.95       4728.54      1396.11 o                         
   7   0  14         97.98        -55.83        77.09 o                         
   8   0  14      12789.42       8432.63       614.66 o                         
   9   0  14       1132.83        677.11        84.22 o                         
  10   0  14       2861.77       1580.58       309.06 o                         
  11   0  14          6.19         22.93        26.72 o                         
  12   0  14        688.94        603.96       225.47 o                         
  13   0  14        123.76        -62.43        41.62 o                         
  14   0  14          3.06        -12.85        16.36 o                         
 -15   1  14        235.71        245.04        25.31 o                         
 -14   1  14        300.92        467.36        32.28 o                         
 -13   1  14         23.76         71.66        21.92 o                         
 -12   1  14        471.30        764.18       130.54 o                         
 -11   1  14        314.93        350.62        19.28 o                         
 -10   1  14       2392.26       3273.20       127.76 o                         
  -9   1  14        256.06        422.21        20.69 o                         
  -8   1  14       9841.37      12864.25       252.69 o                         
  -7   1  14        165.27        235.00        18.63 o                         
  -6   1  14         21.61        203.67        41.36 o                         
  -5   1  14        900.26       1408.21       155.94 o                         
  -4   1  14      21687.48      31456.38      1886.20 o                         
  -3   1  14        592.62       1425.08       212.18 o                         
  -2   1  14        308.93        400.35        58.58 o                         
  -1   1  14         29.93        148.99        83.68 o                         
   0   1  14       2926.11       2683.63       166.26 o                         
   1   1  14        156.71        161.50        22.64 o                         
   2   1  14       5205.42       4820.19       218.70 o                         
   3   1  14       2972.51       2360.86       417.98 o                         
   4   1  14        666.91        595.83        24.50 o                         
   5   1  14       2166.35       1583.58        82.23 o                         
   6   1  14        713.55        637.55        48.77 o                         
   7   1  14        150.50       -271.75       181.17 o                         
   8   1  14        783.66        606.71        54.51 o                         
   9   1  14       5800.37       4113.58       381.33 o                         
  10   1  14          0.28        -46.38        30.92 o                         
  11   1  14        754.13        524.06        89.62 o                         
  12   1  14          5.27         -7.75        14.15 o                         
  13   1  14        828.92        722.06        93.32 o                         
  14   1  14         46.33         42.63        10.88 o                         
 -15   2  14          3.71         21.87        13.83 o                         
 -14   2  14          2.20         24.39        18.07 o                         
 -13   2  14        136.01        139.78        56.98 o                         
 -12   2  14         12.83          5.54        17.63 o                         
 -11   2  14        245.45        420.82        56.57 o                         
 -10   2  14        224.87        313.31        18.92 o                         
  -9   2  14         23.24        102.31        13.37 o                         
  -8   2  14         59.20        114.17        13.04 o                         
  -7   2  14        129.80        215.81        17.83 o                         
  -6   2  14       1226.23       1601.61        57.32 o                         
  -5   2  14       1066.97       1180.32        19.89 o                         
  -4   2  14        322.01        430.86        43.82 o                         
  -3   2  14         12.19         82.86        51.78 o                         
  -2   2  14       2438.23       2870.83        75.50 o                         
  -1   2  14        188.90        320.20        52.87 o                         
   0   2  14       1493.90       1630.05        44.74 o                         
   1   2  14          2.17         95.81        42.60 o                         
   2   2  14        525.60        460.73        26.55 o                         
   3   2  14          0.66          2.47        15.78 o                         
   4   2  14          9.31        -24.86        16.57 o                         
   5   2  14          0.30         21.40        40.50 o                         
   6   2  14        989.07       1004.01       101.44 o                         
   7   2  14        155.34        159.93        22.47 o                         
   8   2  14        732.88        500.48        35.74 o                         
   9   2  14         39.94          9.42        18.97 o                         
  10   2  14       3178.92       2620.60       175.84 o                         
  11   2  14        126.97         82.52        11.76 o                         
  12   2  14        404.44        339.09        47.74 o                         
  13   2  14        158.92        112.30        13.89 o                         
  14   2  14        148.16         81.89        29.18 o                         
 -14   3  14        860.07        839.85       164.12 o                         
 -13   3  14        686.01        454.56        69.11 o                         
 -12   3  14        372.26        595.85       162.07 o                         
 -11   3  14         84.63        151.46        61.19 o                         
 -10   3  14        154.18        235.73        71.68 o                         
  -9   3  14         42.24         79.30        14.79 o                         
  -8   3  14       7862.65       8900.83       350.72 o                         
  -7   3  14        849.89       1503.11       107.56 o                         
  -6   3  14       8753.74      11532.79       241.64 o                         
  -5   3  14       2015.55       2824.58        97.45 o                         
  -4   3  14       6084.28       6818.18       268.03 o                         
  -3   3  14         76.74        150.29        23.44 o                         
  -2   3  14      10743.28      11560.88       176.00 o                         
  -1   3  14       2298.23       3226.45       254.95 o                         
   0   3  14      15588.16      15872.88       984.13 o                         
   1   3  14        606.11       1065.27       169.78 o                         
   2   3  14        267.35        399.90        37.75 o                         
   3   3  14        972.98       1499.75       291.79 o                         
   4   3  14       1127.52       1437.70       285.08 o                         
   5   3  14      14960.35      12297.15      1251.79 o                         
   6   3  14       6002.02       4867.96       408.33 o                         
   7   3  14        562.71        201.06       253.97 o                         
   8   3  14          4.40         25.85        13.91 o                         
   9   3  14       1320.58       1018.31        91.66 o                         
  10   3  14        729.22        524.59        62.78 o                         
  11   3  14       1620.69       1330.50       178.16 o                         
  12   3  14         70.41        -19.10        58.60 o                         
 -13   4  14        278.39        391.27       354.86 o                         
 -12   4  14        118.68         82.50        16.36 o                         
 -11   4  14       2391.70       2393.39       665.07 o                         
 -10   4  14       1355.25       1417.73       605.60 o                         
  -9   4  14         28.58         32.39        42.31 o                         
  -8   4  14        126.72        185.51       104.02 o                         
  -7   4  14       6171.88       7506.14      1283.75 o                         
  -6   4  14       1085.52       1734.16       287.37 o                         
  -5   4  14       5726.42       6560.80       912.03 o                         
  -4   4  14          2.23       1311.23       591.08 o                         
  -3   4  14       1228.50       1770.73       235.93 o                         
  -2   4  14       3312.71       4851.63       511.38 o                         
  -1   4  14      17285.16      20036.91      2415.12 o                         
   0   4  14        200.70        876.51       216.36 o                         
   1   4  14        885.83       1581.27       263.54 o                         
   2   4  14       2915.16       3508.20       441.28 o                         
   3   4  14      12290.27      12613.37      1849.12 o                         
   4   4  14        135.47       -237.08       302.02 o                         
   5   4  14       3685.13       3666.28       465.74 o                         
   6   4  14       6267.77       8098.89      1410.90 o                         
   7   4  14       1268.09       1623.30       231.74 o                         
   8   4  14        617.26        710.30        31.55 o                         
   9   4  14       1785.70       2647.52       536.26 o                         
  10   4  14        120.22        619.39       179.25 o                         
  11   4  14         19.33         10.89        23.27 o                         
  12   4  14       2684.83       1517.66       151.45 o                         
 -12   5  14         39.88         34.19        17.95 o                         
 -11   5  14         95.18         85.49        32.99 o                         
 -10   5  14        579.00        772.99        80.46 o                         
  -9   5  14        250.72        342.50        33.30 o                         
  -8   5  14         90.71        126.63        21.02 o                         
  -7   5  14          9.07         30.97        12.55 o                         
  -6   5  14        337.15        382.22        37.01 o                         
  -5   5  14        190.25        263.54        21.13 o                         
  -4   5  14       5115.49       6655.55       497.90 o                         
  -3   5  14        371.01       1010.87       131.22 o                         
  -2   5  14       2278.88       2782.30       162.06 o                         
  -1   5  14         21.52        141.46        24.95 o                         
   0   5  14        789.74        947.73        89.72 o                         
   1   5  14        379.36        699.03        81.49 o                         
   2   5  14       5215.73       6871.07       514.48 o                         
   3   5  14        728.04       1162.99       101.41 o                         
   4   5  14        489.52        509.06        57.65 o                         
   5   5  14        186.38        246.22        19.56 o                         
   6   5  14         37.01         23.64        10.89 o                         
   7   5  14        125.54        152.62        31.58 o                         
   8   5  14        126.81        177.59        14.31 o                         
   9   5  14       1516.08       1654.66       202.85 o                         
  10   5  14        103.75         91.20        14.14 o                         
  11   5  14         45.30         19.79        19.97 o                         
 -11   6  14        421.84        473.02        33.31 o                         
 -10   6  14        130.86        159.50        18.68 o                         
  -9   6  14         39.50         72.99        24.38 o                         
  -8   6  14        791.24        784.70       125.45 o                         
  -7   6  14        112.09        160.42        21.48 o                         
  -6   6  14        224.15        300.17        29.31 o                         
  -5   6  14       1658.48       2105.46       168.27 o                         
  -4   6  14         49.54        152.38        17.95 o                         
  -3   6  14        672.18        857.37        46.20 o                         
  -2   6  14        336.46        553.78        77.61 o                         
  -1   6  14        458.36        456.82        32.51 o                         
   0   6  14         16.47         92.93        16.07 o                         
   1   6  14        543.12        628.04        48.69 o                         
   2   6  14        272.15        405.09        32.17 o                         
   3   6  14        526.54        568.33        83.99 o                         
   4   6  14        115.49        275.36        59.04 o                         
   5   6  14         29.15         15.55        15.57 o                         
   6   6  14        148.81        110.86        33.66 o                         
   7   6  14         82.34        116.42        50.57 o                         
   8   6  14        841.45        651.73       122.73 o                         
   9   6  14          8.81         24.79        26.55 o                         
  10   6  14         40.98         23.03        13.35 o                         
  -8   7  14       1876.84       1886.74       307.55 o                         
  -7   7  14        874.39       1060.22       123.86 o                         
  -6   7  14         29.72         73.53         9.71 o                         
  -5   7  14        857.87       1141.62        78.90 o                         
  -4   7  14       2542.81       3562.75       245.97 o                         
  -3   7  14          1.63        202.32        61.66 o                         
  -2   7  14        975.79       1113.57       107.88 o                         
  -1   7  14         65.04        316.64        34.71 o                         
   0   7  14       1544.28       1898.83       158.64 o                         
   1   7  14        392.88        703.08        79.76 o                         
   2   7  14       1390.84       1646.40       161.95 o                         
   3   7  14       1785.43       2427.17       211.26 o                         
   4   7  14        159.66        270.91        45.22 o                         
   5   7  14        423.66        333.40        27.71 o                         
   6   7  14        936.03        765.73        99.43 o                         
   7   7  14         42.81         92.70        69.19 o                         
  -5   8  14        843.62        720.97        97.96 o                         
  -4   8  14         28.62         50.81         9.38 o                         
  -3   8  14         75.86        144.05         9.60 o                         
  -2   8  14        567.85        617.08        73.11 o                         
  -1   8  14       1101.25       1391.08       184.19 o                         
   0   8  14         82.13        419.80       231.53 o                         
   1   8  14          1.24        130.92        50.03 o                         
   2   8  14        214.07        240.59        17.20 o                         
   3   8  14        299.26        306.82        56.06 o                         
   4   8  14        123.78        148.58        18.03 o                         
 -15   1  15         59.32         51.36        16.42 o                         
 -14   1  15       2484.51       2285.52        58.43 o                         
 -13   1  15          3.93         -8.73        21.65 o                         
 -12   1  15        890.36       1058.43        61.09 o                         
 -11   1  15        456.06        486.92        20.89 o                         
 -10   1  15        683.65        641.76        40.67 o                         
  -9   1  15       1071.09       1147.59        40.03 o                         
  -8   1  15       5286.47       5490.06       127.90 o                         
  -7   1  15       1220.54       1384.35        82.78 o                         
  -6   1  15        740.62        845.77       201.82 o                         
  -5   1  15         51.51        136.01        43.70 o                         
  -4   1  15       4848.18       5875.85       877.71 o                         
  -3   1  15       1860.74       2419.99       237.60 o                         
  -2   1  15        919.73        863.71       116.11 o                         
  -1   1  15       6602.30       7697.96       590.83 o                         
   0   1  15       2135.58       2560.08       192.87 o                         
   1   1  15         39.39        188.01        59.37 o                         
   2   1  15        840.77        704.71       103.00 o                         
   3   1  15        777.64       1236.19       151.74 o                         
   4   1  15         47.83        119.09        21.73 o                         
   5   1  15       9547.77       9583.83       210.41 o                         
   6   1  15        420.95        574.79        39.25 o                         
   7   1  15         83.50        729.60       146.64 o                         
   8   1  15        691.81        903.61        37.98 o                         
   9   1  15       4192.05       4578.50        60.95 o                         
  10   1  15        274.13        347.39        19.18 o                         
  11   1  15         18.57         70.71        15.96 o                         
  12   1  15         99.93        146.28        21.19 o                         
  13   1  15        955.73       1445.90        41.80 o                         
  14   1  15         11.34         23.23         9.46 o                         
 -14   2  15       1056.50        906.42        34.72 o                         
 -13   2  15        547.58        463.31        50.02 o                         
 -12   2  15        471.13        517.20       110.36 o                         
 -11   2  15       6701.63       7572.23       809.42 o                         
 -10   2  15         25.47         69.04        11.69 o                         
  -9   2  15        275.29        298.25        22.51 o                         
  -8   2  15         47.31         40.60        11.44 o                         
  -7   2  15      12583.70      13720.71       610.94 o                         
  -6   2  15        767.75        757.32        61.34 o                         
  -5   2  15       4713.13       4917.80       197.62 o                         
  -4   2  15       1144.95       1461.39        41.68 o                         
  -3   2  15       4947.84       5869.24       315.20 o                         
  -2   2  15       2432.52       2838.73       170.43 o                         
  -1   2  15       4013.22       4277.76       418.42 o                         
   0   2  15       2963.47       3322.39       394.40 o                         
   1   2  15       1130.44       1628.64       413.38 o                         
   2   2  15       5540.58       5877.89       685.50 o                         
   3   2  15       2280.33       2195.16       202.42 o                         
   4   2  15         45.96        472.20       127.08 o                         
   5   2  15        891.99        980.17        42.69 o                         
   6   2  15      12814.92      14267.03       550.18 o                         
   7   2  15        327.59        372.91        19.44 o                         
   8   2  15       1993.29       2181.71        70.24 o                         
   9   2  15         25.54         91.28        11.42 o                         
  10   2  15       3215.68       4174.44       103.04 o                         
  11   2  15        179.01        204.76        22.91 o                         
  12   2  15       2444.99       3023.58       125.83 o                         
  13   2  15        200.42        311.13        13.07 o                         
 -14   3  15        109.53        135.37        15.82 o                         
 -13   3  15        110.99         66.45        17.91 o                         
 -12   3  15       1679.62       1463.30       176.45 o                         
 -11   3  15        411.36        384.84        34.77 o                         
 -10   3  15       1108.95       1099.83        86.11 o                         
  -9   3  15         78.18         44.67        11.85 o                         
  -8   3  15       2821.93       3036.88       195.44 o                         
  -7   3  15         57.69         43.72         9.44 o                         
  -6   3  15        110.61        167.11        15.97 o                         
  -5   3  15         76.32         28.49        25.68 o                         
  -4   3  15       2351.50       2199.28       154.33 o                         
  -3   3  15       3290.33       3887.80       162.90 o                         
  -2   3  15       1609.50       2042.53       144.65 o                         
  -1   3  15         81.61        118.37        45.45 o                         
   0   3  15       2342.53       2579.64       283.78 o                         
   1   3  15       3560.90       4212.72       235.41 o                         
   2   3  15        782.09       1279.74        54.55 o                         
   3   3  15       1172.03       1583.91        99.62 o                         
   4   3  15       1500.92       1609.27       174.60 o                         
   5   3  15        535.33        529.54        42.92 o                         
   6   3  15        178.83        189.69        18.73 o                         
   7   3  15        850.22       1166.74       151.71 o                         
   8   3  15        142.06        166.25        15.37 o                         
   9   3  15        517.65        705.92        39.83 o                         
  10   3  15         22.04         64.63        12.20 o                         
  11   3  15        180.95        289.97        17.45 o                         
  12   3  15         75.21        105.67        13.87 o                         
 -13   4  15         79.06         70.40        12.27 o                         
 -12   4  15         30.67         21.91        22.30 o                         
 -11   4  15       1188.15       1194.24       126.81 o                         
 -10   4  15         38.99         83.54        22.18 o                         
  -9   4  15        112.39        140.16        58.46 o                         
  -8   4  15        613.97        596.16       114.51 o                         
  -7   4  15        614.47        469.91        42.20 o                         
  -6   4  15         21.57         15.54        15.01 o                         
  -5   4  15        640.11        492.87        72.82 o                         
  -4   4  15       1888.03       2121.20       225.49 o                         
  -3   4  15          0.79         23.37        25.46 o                         
  -2   4  15       1283.65       1530.95       177.08 o                         
  -1   4  15          1.04         47.53        26.62 o                         
   0   4  15         40.81         76.18        11.63 o                         
   1   4  15         35.29        221.17        37.50 o                         
   2   4  15        860.92       1284.13       105.57 o                         
   3   4  15        241.23        519.83        41.82 o                         
   4   4  15          4.25         69.07        27.22 o                         
   5   4  15         22.96         19.91        25.20 o                         
   6   4  15        370.68        516.30        46.38 o                         
   7   4  15          1.78        -11.60        20.67 o                         
   8   4  15        191.82        286.18        48.69 o                         
   9   4  15        527.17        563.70        39.45 o                         
  10   4  15        118.85        168.90        24.53 o                         
  11   4  15         74.39         78.47        14.88 o                         
  12   4  15        144.48        114.30        20.63 o                         
 -12   5  15        893.37        874.72        67.14 o                         
 -11   5  15         20.59         36.49        17.74 o                         
 -10   5  15       1382.84       1271.26        55.92 o                         
  -9   5  15        706.23        587.20        50.56 o                         
  -8   5  15       1150.80       1070.68        81.22 o                         
  -7   5  15       1224.87       1232.73       107.84 o                         
  -6   5  15        701.26        828.52       136.09 o                         
  -5   5  15         30.05        137.00       100.34 o                         
  -4   5  15       6151.74       6965.53       317.09 o                         
  -3   5  15         25.42         81.95        20.89 o                         
  -2   5  15        971.51       1034.26       105.75 o                         
  -1   5  15       2861.90       3406.32       280.14 o                         
   0   5  15         49.45        276.28        80.50 o                         
   1   5  15        421.86        600.20        47.07 o                         
   2   5  15       1166.36       1359.42        89.46 o                         
   3   5  15       5069.05       6088.50       367.79 o                         
   4   5  15       3523.40       4379.71       250.85 o                         
   5   5  15       3816.79       4310.48       287.66 o                         
   6   5  15        266.24        372.72        63.25 o                         
   7   5  15          3.13        133.06        87.84 o                         
   8   5  15        156.90        253.87        47.41 o                         
   9   5  15       2374.98       2438.13       132.24 o                         
  10   5  15          0.81         12.03        15.49 o                         
 -10   6  15        349.92        305.63        28.83 o                         
  -9   6  15        231.38        237.17        32.54 o                         
  -8   6  15          8.35          9.28        13.64 o                         
  -7   6  15       3133.82       3552.01       441.46 o                         
  -6   6  15         18.26         30.98        12.23 o                         
  -5   6  15       1135.70       1455.07        77.22 o                         
  -4   6  15        437.55        538.29        34.82 o                         
  -3   6  15        200.85        454.33        37.89 o                         
  -2   6  15       1762.15       2244.92       149.07 o                         
  -1   6  15       2445.08       3161.98       253.68 o                         
   0   6  15       1218.07       1574.01       124.52 o                         
   1   6  15         14.97        135.37        39.39 o                         
   2   6  15       3600.73       4133.11       299.51 o                         
   3   6  15        538.46        598.05        63.17 o                         
   4   6  15         30.86         94.44        21.06 o                         
   5   6  15        673.99        746.06        51.72 o                         
   6   6  15       3438.82       4348.98       474.02 o                         
   7   6  15        148.00        230.87        39.48 o                         
   8   6  15       1164.13       1363.51       111.10 o                         
   9   6  15          7.09        -14.17        26.53 o                         
  -8   7  15        385.40        348.64        82.76 o                         
  -7   7  15        874.72        924.93        54.52 o                         
  -6   7  15         23.71         42.58        18.20 o                         
  -5   7  15         15.76         42.31        20.22 o                         
  -4   7  15        752.43        749.82        42.27 o                         
  -3   7  15          2.31          4.90         9.86 o                         
  -2   7  15        340.80        427.72        19.97 o                         
  -1   7  15         54.25        183.74        25.48 o                         
   0   7  15        960.67       1076.58        73.72 o                         
   1   7  15         30.55         76.91        13.40 o                         
   2   7  15         36.74         46.41        21.05 o                         
   3   7  15        757.14        910.34       114.37 o                         
   4   7  15         13.52        -39.26        69.63 o                         
   5   7  15          3.67         28.36        12.95 o                         
   6   7  15        861.71        827.22        23.53 o                         
   7   7  15         29.37         58.47        30.90 o                         
  -4   8  15        568.74        498.89        74.58 o                         
  -3   8  15        171.49        144.89        21.30 o                         
  -2   8  15        112.54        113.95        16.82 o                         
  -1   8  15        110.17        173.64        29.65 o                         
   0   8  15          6.83        -18.49        48.96 o                         
   1   8  15         18.43         48.31        12.99 o                         
   2   8  15        333.49        283.71        61.45 o                         
   3   8  15         16.58          4.57        33.78 o                         
 -15   0  16       3281.75       3411.81        76.91 o                         
 -14   0  16         92.71         85.81        29.43 o                         
 -13   0  16       1728.48       1870.64        77.59 o                         
 -11   0  16      10516.38      10950.60       130.77 o                         
 -10   0  16        149.38        139.81        29.57 o                         
  -9   0  16          7.96         32.89        26.44 o                         
  -8   0  16      15865.10      16437.43       139.23 o                         
  -7   0  16       9086.71       9720.21       268.80 o                         
  -6   0  16       2927.63       2809.39       165.71 o                         
  -5   0  16       2388.93       2456.65       193.80 o                         
  -4   0  16       3311.99       3364.14       187.61 o                         
  -3   0  16       5119.23       4694.25       200.55 o                         
  -2   0  16      10479.86      10961.07       285.68 o                         
  -1   0  16       1357.53       1378.80        90.12 o                         
   0   0  16       6557.31       5200.09       347.88 o                         
   1   0  16       2578.51       1982.86       364.74 o                         
   2   0  16       4587.38       3970.06       409.86 o                         
   3   0  16       9720.24       9804.42       151.96 o                         
   4   0  16      21230.48      21915.89       257.21 o                         
   5   0  16       2092.12       2373.22        71.13 o                         
   6   0  16      29420.66      31716.56       141.44 o                         
   7   0  16        332.06        888.73       180.40 o                         
   8   0  16        776.18        699.37        48.88 o                         
   9   0  16       1960.95       1984.13        72.90 o                         
  10   0  16        103.76        288.88        57.55 o                         
  11   0  16       1043.03       1172.40        64.20 o                         
  12   0  16       3284.18       3642.58        65.24 o                         
  13   0  16        484.14        534.69        39.62 o                         
  14   0  16        194.24        287.04        18.11 o                         
 -15   1  16        197.51        186.03        34.93 o                         
 -14   1  16       1435.19       1549.13       103.89 o                         
 -13   1  16        329.56        371.26        29.35 o                         
 -12   1  16        228.97        273.62        38.21 o                         
 -11   1  16       1281.10       1328.30        35.26 o                         
 -10   1  16       2189.68       2188.15        54.23 o                         
  -9   1  16          2.27         -9.02        12.25 o                         
  -8   1  16       2928.22       2964.26        35.36 o                         
  -7   1  16         34.12         54.20        15.84 o                         
  -6   1  16        329.24        241.04        26.52 o                         
  -5   1  16       2648.11       2858.70       104.34 o                         
  -4   1  16       2515.65       2272.05       240.45 o                         
  -3   1  16        607.15        446.75        95.64 o                         
  -2   1  16       2617.11       2788.85       164.98 o                         
  -1   1  16       5932.16       4968.47       327.98 o                         
   0   1  16       1493.75       1230.12       149.48 o                         
   1   1  16       4153.89       3394.51       421.79 o                         
   2   1  16       2013.18       1836.37       147.77 o                         
   3   1  16       6229.00       6058.38        90.08 o                         
   4   1  16        363.26        420.02        33.78 o                         
   5   1  16       6568.28       6671.85        73.94 o                         
   6   1  16         13.66         62.00        12.57 o                         
   7   1  16        106.06        152.10        19.99 o                         
   8   1  16       1462.42       1529.67        30.07 o                         
   9   1  16       1682.64       1895.27        31.00 o                         
  10   1  16          8.73         21.59        15.01 o                         
  11   1  16        216.38        252.03        16.00 o                         
  12   1  16         30.02         65.43        11.47 o                         
  13   1  16        244.38        262.98        12.40 o                         
 -14   2  16          2.57         -0.81        15.63 o                         
 -13   2  16        450.69        427.96        28.99 o                         
 -12   2  16         58.38         47.86        31.56 o                         
 -11   2  16          8.42         24.71        24.85 o                         
 -10   2  16       2220.32       2141.22        39.00 o                         
  -9   2  16        134.19        148.86        18.74 o                         
  -8   2  16        459.33        437.53        17.05 o                         
  -7   2  16       2085.28       2043.98        68.99 o                         
  -6   2  16        683.90        626.50        19.40 o                         
  -5   2  16        349.15        338.99        28.14 o                         
  -4   2  16        817.52        796.02        42.42 o                         
  -3   2  16        567.84        563.94       140.06 o                         
  -2   2  16       2496.41       2393.88       311.66 o                         
  -1   2  16       1580.88       1310.85       217.37 o                         
   0   2  16        436.52        365.81        51.92 o                         
   1   2  16        147.90        245.58        39.11 o                         
   2   2  16        725.04        727.35        57.95 o                         
   3   2  16         76.28        125.49        22.18 o                         
   4   2  16       1810.19       1881.87        29.04 o                         
   5   2  16        541.62        667.99        13.97 o                         
   6   2  16       1941.02       2246.99        26.66 o                         
   7   2  16         27.29         43.14         9.75 o                         
   8   2  16         33.68         25.64         9.17 o                         
   9   2  16         23.57         44.54        11.63 o                         
  10   2  16        724.25        713.31        24.77 o                         
  11   2  16          0.80        -12.88        13.30 o                         
  12   2  16        421.51        403.26        23.97 o                         
  13   2  16        164.71        163.85        11.48 o                         
 -14   3  16        956.55        869.94        30.64 o                         
 -13   3  16        399.26        364.97        32.92 o                         
 -12   3  16         37.83         44.71        24.80 o                         
 -11   3  16       1922.82       1909.63        46.31 o                         
 -10   3  16       1268.60       1219.18        43.08 o                         
  -9   3  16        147.78        191.95        14.15 o                         
  -8   3  16       1816.59       1801.66        48.97 o                         
  -7   3  16        202.70        199.08        11.47 o                         
  -6   3  16        123.16        102.90        20.59 o                         
  -5   3  16      11418.80      10469.11       382.18 o                         
  -4   3  16       3326.57       2741.43       226.98 o                         
  -3   3  16        749.42        637.70        37.57 o                         
  -2   3  16       2526.17       2790.53       133.73 o                         
  -1   3  16       9574.14       8295.18       676.32 o                         
   0   3  16       1965.25       1997.98       171.84 o                         
   1   3  16       2557.59       2318.79        84.80 o                         
   2   3  16          1.50          2.81        10.26 o                         
   3   3  16      16238.30      16268.89       392.61 o                         
   4   3  16        234.88        574.10       150.53 o                         
   5   3  16       2672.71       2617.81        67.94 o                         
   6   3  16          5.75         30.38         9.97 o                         
   7   3  16          9.45         18.68        16.95 o                         
   8   3  16        123.51        149.28        11.32 o                         
   9   3  16       2736.49       2724.94        64.38 o                         
  10   3  16         13.27         42.39        12.15 o                         
  11   3  16       1272.75       1157.67        52.17 o                         
  12   3  16        305.15        355.34        28.52 o                         
  13   3  16        112.67        108.15        18.70 o                         
 -13   4  16        333.71        303.13        19.49 o                         
 -12   4  16         19.34         26.24        29.36 o                         
 -11   4  16       4417.03       4088.51       255.75 o                         
 -10   4  16        886.68        851.89        59.59 o                         
  -9   4  16        822.48        980.49        55.46 o                         
  -8   4  16        272.20        204.83        24.84 o                         
  -7   4  16       2830.36       2337.29        55.43 o                         
  -6   4  16          6.91         25.48        18.11 o                         
  -5   4  16       1151.37        929.05       123.51 o                         
  -4   4  16      10025.49       8977.71       599.49 o                         
  -3   4  16       1340.10       1403.50       261.93 o                         
  -2   4  16       2420.19       2295.26       119.41 o                         
  -1   4  16       1997.03       2111.45        69.24 o                         
   0   4  16       2740.41       2860.08       154.10 o                         
   1   4  16        149.10        245.49        16.85 o                         
   2   4  16      14998.00      16458.96       306.39 o                         
   3   4  16       1060.66       1440.82       102.30 o                         
   4   4  16        113.68        191.14        31.85 o                         
   5   4  16         45.15         84.20        11.80 o                         
   6   4  16       1402.86       1457.74        66.69 o                         
   7   4  16         85.86         76.07        10.43 o                         
   8   4  16       1802.48       1996.79        63.46 o                         
   9   4  16        652.97        755.72        27.85 o                         
  10   4  16       1486.48       1687.49        64.17 o                         
  12   4  16       1153.69       1219.08        42.46 o                         
 -12   5  16        224.45        200.43        16.85 o                         
 -11   5  16        425.11        370.02        16.14 o                         
 -10   5  16         65.21         76.29        14.44 o                         
  -9   5  16       1390.44       1355.18       143.27 o                         
  -8   5  16       2893.60       2742.77       166.89 o                         
  -7   5  16        574.61        522.85        27.57 o                         
  -6   5  16          0.36        -23.50        18.06 o                         
  -5   5  16        462.61        404.85        37.03 o                         
  -4   5  16        812.42        674.97        80.16 o                         
  -3   5  16        710.88        634.92        18.50 o                         
  -2   5  16          8.45        -28.41        47.23 o                         
  -1   5  16       4035.24       4136.85       187.18 o                         
   0   5  16        805.80        963.72        66.74 o                         
   1   5  16       1001.96       1025.98        28.14 o                         
   2   5  16         54.81         55.53        10.81 o                         
   3   5  16        489.32        451.83        33.72 o                         
   4   5  16        420.59        401.46        15.69 o                         
   5   5  16       2182.39       2445.73        52.78 o                         
   6   5  16        698.16        619.51        21.59 o                         
   7   5  16        991.01       1106.90        93.14 o                         
   8   5  16         96.76         90.38        17.74 o                         
   9   5  16        581.85        630.90        23.33 o                         
  10   5  16         20.82         28.32        15.38 o                         
  11   5  16        197.88        248.18        16.14 o                         
 -10   6  16         68.53         63.51        22.84 o                         
  -9   6  16         99.08         78.18        10.53 o                         
  -8   6  16        715.87        654.12        43.71 o                         
  -7   6  16          1.39          6.65        11.73 o                         
  -6   6  16        239.92        247.15        14.38 o                         
  -5   6  16         26.14         32.72        11.56 o                         
  -4   6  16          0.72          4.30         9.55 o                         
  -3   6  16         59.55         95.50        12.36 o                         
  -2   6  16        454.53        520.53        41.01 o                         
  -1   6  16         93.52         82.84        18.75 o                         
   0   6  16        666.90        687.60        30.18 o                         
   1   6  16        237.37        234.49        11.53 o                         
   2   6  16        332.31        343.97        14.89 o                         
   3   6  16        265.42        336.20        19.64 o                         
   4   6  16        170.16        162.43        12.96 o                         
   5   6  16        542.59        697.10        23.38 o                         
   6   6  16        233.37        303.52        23.38 o                         
   7   6  16        344.51        273.39        25.35 o                         
   8   6  16        229.04        217.95        19.23 o                         
   9   6  16         22.43         38.97        22.45 o                         
  -8   7  16       1203.40       1107.44        39.41 o                         
  -7   7  16       1027.20       1201.33        44.20 o                         
  -6   7  16        303.27        320.26        36.59 o                         
  -5   7  16        248.09        213.09        11.92 o                         
  -4   7  16        990.19       1005.26        44.93 o                         
  -3   7  16          2.97         10.70        10.66 o                         
  -2   7  16        452.63        355.70        21.17 o                         
  -1   7  16       4601.09       4901.25       195.25 o                         
   0   7  16        442.16        778.90        74.52 o                         
   1   7  16         34.99         45.57        10.61 o                         
   2   7  16        105.60        132.36        13.25 o                         
   3   7  16        505.46        621.54        71.36 o                         
   4   7  16         27.55         41.71        16.67 o                         
   5   7  16       3503.89       3429.75       219.95 o                         
   6   7  16          7.56         79.85        23.70 o                         
   7   7  16        160.58        176.90        16.53 o                         
  -3   8  16        384.57        431.07        78.39 o                         
  -2   8  16        215.34        248.18        12.93 o                         
  -1   8  16        946.99        988.34       133.47 o                         
   0   8  16         54.45         24.78        32.57 o                         
   1   8  16          1.29         19.59        10.07 o                         
   2   8  16       2845.16       3027.98       887.97 o                         
 -14   1  17       1766.04       1827.55        47.01 o                         
 -13   1  17       1187.93       1202.89        54.05 o                         
 -12   1  17       1395.33       1497.82        51.40 o                         
 -11   1  17         59.43         74.80        18.17 o                         
 -10   1  17       2372.07       2151.51        51.25 o                         
  -9   1  17       2896.01       2954.63        41.01 o                         
  -8   1  17        509.31        573.25        18.26 o                         
  -7   1  17       5507.29       5565.46        52.89 o                         
  -6   1  17        217.69        309.62        17.16 o                         
  -5   1  17       3551.59       3793.93        93.02 o                         
  -4   1  17       2931.85       2664.22       150.96 o                         
  -3   1  17         23.78         25.43        21.14 o                         
  -2   1  17         14.97          1.96        20.37 o                         
  -1   1  17      14734.21      12676.22       534.11 o                         
   0   1  17        663.86        576.61        42.75 o                         
   1   1  17       1443.54       1566.29        84.97 o                         
   2   1  17       1189.33       1103.39       129.37 o                         
   3   1  17       1927.44       1786.90        38.15 o                         
   4   1  17        334.20        266.81        11.44 o                         
   5   1  17       6579.55       6054.31        58.51 o                         
   6   1  17       2005.20       2129.92        24.19 o                         
   7   1  17       1573.25       1720.14        27.40 o                         
   8   1  17         55.06         62.80         9.96 o                         
   9   1  17        660.05        695.94        21.27 o                         
  10   1  17         52.40         35.31        14.15 o                         
  11   1  17        306.57        292.78        15.83 o                         
  12   1  17       2237.32       2518.43        49.20 o                         
  13   1  17        314.76        342.08        14.06 o                         
 -14   2  17         46.22         36.64        16.08 o                         
 -13   2  17        237.74        217.12        28.24 o                         
 -12   2  17       1046.40       1091.41        43.17 o                         
 -11   2  17       5090.82       5171.29        62.92 o                         
 -10   2  17       1669.46       1633.26        33.23 o                         
  -9   2  17       2479.77       2570.40        51.28 o                         
  -8   2  17        182.12        185.37        12.01 o                         
  -7   2  17       2499.14       2389.32        55.88 o                         
  -6   2  17       5026.96       5077.65        68.17 o                         
  -5   2  17        215.27        184.69        10.90 o                         
  -4   2  17      10754.16       9538.46       483.45 o                         
  -3   2  17        875.04       1196.26        88.08 o                         
  -2   2  17       5003.04       4438.04       192.98 o                         
  -1   2  17         21.25         22.98        15.94 o                         
   0   2  17        579.35        461.49        37.35 o                         
   1   2  17       2250.05       2383.82        94.16 o                         
   2   2  17      19937.88      19097.60       505.72 o                         
   3   2  17        580.83        506.66        33.38 o                         
   4   2  17         18.71         30.26         9.05 o                         
   5   2  17         21.76         62.18        10.58 o                         
   6   2  17        766.69        701.36        19.76 o                         
   7   2  17        577.75        554.96        23.25 o                         
   8   2  17       1107.03       1076.69        24.42 o                         
   9   2  17       2828.84       3011.42        49.85 o                         
  10   2  17       1062.64       1229.17        32.81 o                         
  11   2  17        233.61        231.36        15.69 o                         
  12   2  17        157.74        182.12        17.07 o                         
  13   2  17        725.54        789.03        26.16 o                         
 -13   3  17        652.25        634.02        37.57 o                         
 -12   3  17        162.28        167.20        21.75 o                         
 -11   3  17        432.39        380.39        22.42 o                         
 -10   3  17       1135.96       1107.57        31.63 o                         
  -9   3  17       2862.88       2762.83        49.00 o                         
  -8   3  17        530.79        529.91        26.32 o                         
  -7   3  17        205.37        192.28        12.38 o                         
  -6   3  17        130.69        163.57        11.64 o                         
  -5   3  17       6170.23       6178.01        68.49 o                         
  -4   3  17       2941.54       2786.43        60.04 o                         
  -3   3  17        376.72        394.91        24.79 o                         
  -2   3  17        625.62        672.47        37.25 o                         
  -1   3  17        535.03        485.34        27.51 o                         
   0   3  17       1539.02       1391.65        35.01 o                         
   1   3  17       2454.76       2099.09        30.29 o                         
   2   3  17       1204.05       1065.95        36.47 o                         
   3   3  17       6978.06       6874.12       121.73 o                         
   4   3  17       2203.43       2346.66        35.03 o                         
   5   3  17         27.86         33.58        12.04 o                         
   6   3  17       1477.61       1509.47        63.62 o                         
   7   3  17        215.49        208.46        16.06 o                         
   8   3  17       4115.61       4136.31        94.78 o                         
   9   3  17       2159.36       2216.03        37.47 o                         
  10   3  17        602.87        698.62        29.49 o                         
  11   3  17         32.58         48.21        13.86 o                         
  12   3  17         17.22         40.54        11.73 o                         
 -13   4  17          0.16          4.25        16.93 o                         
 -12   4  17        709.21        646.42        30.01 o                         
 -11   4  17          6.16          1.15        16.92 o                         
 -10   4  17        318.92        303.98        35.32 o                         
  -9   4  17         30.47         29.38        28.46 o                         
  -8   4  17        985.28       1024.72        55.51 o                         
  -7   4  17         49.01         24.55        45.17 o                         
  -6   4  17       2636.02       2483.24       412.96 o                         
  -5   4  17         88.53        -44.92        60.37 o                         
  -4   4  17       3701.74       3072.51       152.67 o                         
  -3   4  17        107.65         93.59        37.64 o                         
  -2   4  17        517.68        494.75        18.82 o                         
  -1   4  17         39.16         81.14        12.83 o                         
   0   4  17       1319.26       1227.60        45.17 o                         
   1   4  17        248.45        302.15        19.69 o                         
   2   4  17       4810.54       4843.70        68.82 o                         
   3   4  17        482.33        524.73        27.18 o                         
   4   4  17       5525.18       5868.76        93.95 o                         
   5   4  17         12.57         17.43        14.76 o                         
   6   4  17       1305.33       1385.47        33.74 o                         
   7   4  17        738.52        933.28        31.09 o                         
   8   4  17       1407.07       1353.70        45.75 o                         
   9   4  17        609.34        585.04        19.36 o                         
  10   4  17         86.49        134.71        13.28 o                         
  11   4  17          8.56          3.41        13.92 o                         
 -11   5  17        895.99        863.21        33.99 o                         
 -10   5  17        236.90        263.68        16.06 o                         
  -9   5  17        522.95        535.70        20.23 o                         
  -8   5  17       1231.13       1074.12       110.25 o                         
  -7   5  17       1927.99       1921.49        71.44 o                         
  -6   5  17        198.89        166.29        19.26 o                         
  -5   5  17       2091.40       1944.25        40.54 o                         
  -4   5  17        120.63        134.91        19.80 o                         
  -3   5  17        116.52        100.56        11.53 o                         
  -2   5  17         38.33         31.55         9.64 o                         
  -1   5  17       3327.65       3313.03       140.03 o                         
   0   5  17        412.93        455.40        16.05 o                         
   1   5  17         42.17         62.99        14.65 o                         
   2   5  17        324.03        254.13        12.80 o                         
   3   5  17       2102.67       2079.66        48.19 o                         
   4   5  17         74.62         73.78        12.12 o                         
   5   5  17       1297.93       1355.90        36.28 o                         
   6   5  17       1355.08       1266.50        25.67 o                         
   7   5  17          0.10         17.82        13.71 o                         
   8   5  17        419.67        450.35        17.31 o                         
   9   5  17        707.17        703.72        24.30 o                         
  10   5  17         64.05         82.48        15.72 o                         
 -10   6  17         96.16        103.52        12.27 o                         
  -9   6  17         26.64         26.89        15.13 o                         
  -8   6  17       3502.48       3370.41       160.92 o                         
  -7   6  17        262.36        274.94        25.62 o                         
  -6   6  17        444.73        406.30        26.04 o                         
  -5   6  17        856.84        802.80        28.57 o                         
  -4   6  17       2218.68       2106.87        41.31 o                         
  -3   6  17       1203.92       1269.92        49.61 o                         
  -2   6  17       2657.57       2697.23        57.71 o                         
  -1   6  17         29.96         49.41        16.46 o                         
   0   6  17       1399.01       1503.48        42.18 o                         
   1   6  17        711.24        720.71        21.31 o                         
   2   6  17       1177.67       1262.46        44.15 o                         
   3   6  17         12.55         21.45        10.10 o                         
   4   6  17        989.25        905.28        26.78 o                         
   5   6  17       1092.08       1193.90        23.15 o                         
   6   6  17       3276.61       3682.98        89.54 o                         
   7   6  17         75.72        109.30        15.18 o                         
   8   6  17        278.86        308.89        17.65 o                         
  -7   7  17         23.74         33.06        10.82 o                         
  -6   7  17         87.53         63.07        10.29 o                         
  -5   7  17        450.86        471.25        18.16 o                         
  -4   7  17         42.21         47.79         9.16 o                         
  -3   7  17        289.78        282.13        11.20 o                         
  -2   7  17         29.58         44.32        11.80 o                         
  -1   7  17        605.05        629.53        32.61 o                         
   0   7  17          5.70         29.11         9.15 o                         
   1   7  17        173.68        220.24        17.29 o                         
   2   7  17         16.57         25.88         8.88 o                         
   3   7  17        646.29        701.69        24.71 o                         
   4   7  17         10.02         18.00        13.52 o                         
   5   7  17        371.01        381.75        24.84 o                         
   6   7  17          3.96         15.94         9.29 o                         
  -2   8  17        587.24        580.36        38.90 o                         
  -1   8  17         19.83         20.87        10.47 o                         
   0   8  17         34.16         31.83        13.49 o                         
   1   8  17         58.79         98.63        77.25 o                         
 -14   0  18        788.10        721.68        46.46 o                         
 -13   0  18         21.35         31.31        29.58 o                         
 -12   0  18         65.18         77.31        34.82 o                         
 -11   0  18       1528.73       1600.91       127.81 o                         
 -10   0  18        118.47        115.65        20.24 o                         
  -9   0  18        329.66        321.39        23.29 o                         
  -8   0  18       9637.76       9954.90       452.89 o                         
  -7   0  18          7.94         24.09        18.24 o                         
  -6   0  18       2788.97       2497.82        91.16 o                         
  -5   0  18        769.08        695.65       161.61 o                         
  -4   0  18       7328.48       6919.11       338.59 o                         
  -3   0  18       1295.62       1164.65        69.06 o                         
  -2   0  18      14224.06      14397.54       524.68 o                         
  -1   0  18      11275.03      10266.65       245.03 o                         
   0   0  18      12176.26      11296.60       360.26 o                         
   1   0  18        670.96        737.62        34.53 o                         
   2   0  18      13404.12      13487.78       625.20 o                         
   3   0  18       2353.00       2731.23       114.16 o                         
   4   0  18        300.39        286.21        15.31 o                         
   5   0  18      13844.50      13409.92       222.12 o                         
   6   0  18       2537.77       2467.01        38.51 o                         
   7   0  18        152.55        163.42        18.17 o                         
   8   0  18        533.13        517.45        38.19 o                         
   9   0  18        963.35        926.96        33.83 o                         
  10   0  18        866.96        992.96        62.24 o                         
  11   0  18       3211.93       3410.60        68.75 o                         
  12   0  18        189.31        245.38        23.13 o                         
  13   0  18       1578.04       1808.34        58.41 o                         
 -14   1  18        850.41        873.32        82.47 o                         
 -13   1  18         77.95         73.44        22.10 o                         
 -12   1  18        318.44        322.19        30.61 o                         
 -11   1  18        760.91        916.16        31.23 o                         
 -10   1  18        118.62        111.75        15.74 o                         
  -9   1  18         93.14         87.58        12.97 o                         
  -8   1  18         90.11        116.24        15.12 o                         
  -7   1  18       1421.87       1355.25        29.76 o                         
  -6   1  18        457.99        466.02        18.41 o                         
  -5   1  18       3471.68       3622.17       122.71 o                         
  -4   1  18        314.55        260.40        33.95 o                         
  -3   1  18         51.20         92.60        27.80 o                         
  -2   1  18          7.63         53.61        20.99 o                         
  -1   1  18      17468.41      16262.41       268.82 o                         
   0   1  18        755.23        765.30        36.51 o                         
   1   1  18          3.46         43.66        19.31 o                         
   2   1  18       3514.05       3433.23        66.28 o                         
   3   1  18       3131.67       2853.33        64.38 o                         
   4   1  18        545.42        628.21        16.85 o                         
   5   1  18       1633.49       1496.28        21.66 o                         
   6   1  18       1440.81       1598.69        21.16 o                         
   7   1  18        194.51        163.01        11.87 o                         
   8   1  18       2387.71       2419.67        37.42 o                         
   9   1  18          2.91         14.45         9.50 o                         
  10   1  18         56.98         57.76        14.86 o                         
  11   1  18         33.65         39.98        12.48 o                         
  12   1  18       1144.66       1133.78        24.12 o                         
  13   1  18         57.33         59.66        11.83 o                         
 -14   2  18         37.20         25.50        15.53 o                         
 -13   2  18         32.01         24.25        19.91 o                         
 -12   2  18         26.44         16.70        20.02 o                         
 -11   2  18          0.44          6.29        15.40 o                         
 -10   2  18         23.84         21.97        13.04 o                         
  -9   2  18         79.22         87.21        11.34 o                         
  -8   2  18       1535.96       1488.51        24.44 o                         
  -7   2  18       1183.88       1160.49        24.47 o                         
  -6   2  18       1317.85       1299.26        32.80 o                         
  -5   2  18        396.62        416.15        21.59 o                         
  -4   2  18         20.11         77.43        23.46 o                         
  -3   2  18        217.02        257.11        16.54 o                         
  -2   2  18          8.15         15.25        12.67 o                         
  -1   2  18         23.44         25.85        13.87 o                         
   0   2  18        120.54        147.98        13.24 o                         
   1   2  18        206.41        197.68        11.66 o                         
   2   2  18       1172.56       1259.48        25.18 o                         
   3   2  18         28.73         36.99        12.40 o                         
   4   2  18         15.91          6.63        12.98 o                         
   5   2  18       2679.00       2716.88        30.10 o                         
   6   2  18        334.73        336.76        14.89 o                         
   7   2  18        124.35         87.03        12.11 o                         
   8   2  18        106.25        134.78        13.04 o                         
   9   2  18         13.19         18.51        10.57 o                         
  10   2  18         98.16         85.75        12.03 o                         
  11   2  18       1017.94        931.11        28.32 o                         
  12   2  18        116.97        100.70        12.20 o                         
 -13   3  18        132.73        124.22        17.56 o                         
 -12   3  18        188.68        180.07        24.48 o                         
 -11   3  18       2604.66       2451.47        56.15 o                         
 -10   3  18        461.47        452.66        21.00 o                         
  -9   3  18        233.47        194.08        16.49 o                         
  -8   3  18       1548.69       1566.87        32.78 o                         
  -7   3  18       3377.12       3245.88        45.70 o                         
  -6   3  18         23.60         28.38        10.20 o                         
  -5   3  18      10323.83      10103.42       129.10 o                         
  -4   3  18        121.32        157.11        13.52 o                         
  -3   3  18        239.39        209.45        17.24 o                         
  -2   3  18          0.93         17.08        10.74 o                         
  -1   3  18       4626.05       4447.80        78.29 o                         
   0   3  18        165.16        252.79        11.54 o                         
   1   3  18       3626.86       3230.45        37.78 o                         
   2   3  18       3853.93       3723.29        73.60 o                         
   3   3  18       3920.50       3770.35       116.00 o                         
   4   3  18         38.09         39.79        13.23 o                         
   5   3  18         28.36         55.96        12.07 o                         
   6   3  18        820.80        746.10        27.10 o                         
   7   3  18        141.98        126.37        19.33 o                         
   8   3  18       7376.74       7514.88        97.18 o                         
   9   3  18        689.24        809.32        25.15 o                         
  10   3  18         37.53         63.40        12.67 o                         
  11   3  18         71.85         99.26        17.33 o                         
  12   3  18        964.90        899.98        34.85 o                         
 -12   4  18        697.19        694.95        28.57 o                         
 -11   4  18       1079.84       1072.19        41.54 o                         
 -10   4  18        154.02        186.37        22.63 o                         
  -9   4  18         93.37         28.29        27.74 o                         
  -8   4  18       4295.92       4568.57       106.37 o                         
  -7   4  18       4870.88       4949.38       548.02 o                         
  -6   4  18        168.94        191.07        35.47 o                         
  -5   4  18         32.59         39.70        17.91 o                         
  -4   4  18       6731.61       6198.70       254.45 o                         
  -3   4  18         25.61         28.01        12.93 o                         
  -2   4  18       4645.91       4239.90        80.82 o                         
  -1   4  18       1169.00       1314.60        28.99 o                         
   0   4  18        617.97        603.58        38.86 o                         
   1   4  18        664.13        588.08        23.17 o                         
   2   4  18       4435.51       4483.41        77.43 o                         
   3   4  18       1193.09       1382.56        41.09 o                         
   4   4  18         11.33          5.06        13.05 o                         
   5   4  18        742.02        707.62        23.65 o                         
   6   4  18       8957.01       8918.95       185.42 o                         
   7   4  18        172.60        192.74        13.83 o                         
   8   4  18       1167.45       1126.94        25.86 o                         
   9   4  18       3382.47       3731.99        60.21 o                         
  10   4  18        492.88        556.10        27.04 o                         
  11   4  18        705.29        711.01        36.89 o                         
 -11   5  18         43.23         64.37        12.33 o                         
 -10   5  18        639.65        611.38        33.24 o                         
  -9   5  18        235.75        219.37        16.33 o                         
  -8   5  18         13.26         14.23        13.31 o                         
  -7   5  18       1087.58       1104.36        34.49 o                         
  -6   5  18        330.72        334.09        18.86 o                         
  -5   5  18       1235.13       1331.14        34.99 o                         
  -4   5  18         38.67         27.28        11.37 o                         
  -3   5  18        231.21        245.12        18.30 o                         
  -2   5  18         41.69         48.95        10.61 o                         
  -1   5  18        861.74        816.72        28.34 o                         
   0   5  18        682.92        698.36        20.91 o                         
   1   5  18         10.70         42.28         9.55 o                         
   2   5  18         18.25         31.26         8.93 o                         
   3   5  18        351.96        342.28        18.16 o                         
   4   5  18        444.96        400.61        23.24 o                         
   5   5  18       1556.21       1644.10        26.36 o                         
   6   5  18       2061.77       2284.31        40.72 o                         
   7   5  18        259.34        217.96        17.21 o                         
   8   5  18         21.78         44.74        11.24 o                         
   9   5  18        246.00        266.86        32.63 o                         
  10   5  18          0.24         -5.78        20.36 o                         
  -9   6  18        200.05        185.46        14.97 o                         
  -8   6  18        642.27        620.15        49.56 o                         
  -7   6  18         45.01         51.32        22.35 o                         
  -6   6  18        167.89        207.29        22.22 o                         
  -5   6  18         44.10         65.08        10.52 o                         
  -4   6  18        240.14        182.87        13.48 o                         
  -3   6  18         11.18         19.60        14.42 o                         
  -2   6  18       1630.51       1508.93        91.94 o                         
  -1   6  18       1300.17       1213.52        39.10 o                         
   0   6  18        549.55        562.74        19.66 o                         
   1   6  18        426.56        461.81        13.65 o                         
   2   6  18         13.20         16.36         8.20 o                         
   3   6  18         67.65         58.50        11.78 o                         
   4   6  18       1068.30        986.27        22.23 o                         
   5   6  18        651.09        665.61        24.97 o                         
   6   6  18         38.73         54.74        12.24 o                         
   7   6  18         58.33         84.97        11.11 o                         
   8   6  18         24.69         35.14        14.31 o                         
  -7   7  18       1824.21       1629.76        96.60 o                         
  -6   7  18         13.84         14.47        11.52 o                         
  -5   7  18        980.09        768.63        22.86 o                         
  -4   7  18        176.38        190.09        14.14 o                         
  -3   7  18        118.95        147.51        10.25 o                         
  -2   7  18       1005.11       1009.39        19.29 o                         
  -1   7  18       2706.28       2717.25       101.78 o                         
   0   7  18        509.96        477.22        37.61 o                         
   1   7  18        403.64        392.70        26.25 o                         
   2   7  18        386.33        396.10        43.83 o                         
   3   7  18        521.75        433.63        28.75 o                         
   4   7  18       1509.71       1493.79        68.10 o                         
   5   7  18        909.69        768.05        76.96 o                         
 -14   1  19        150.51        160.85        21.09 o                         
 -13   1  19         85.92         73.44        20.78 o                         
 -12   1  19         69.44         58.95        23.04 o                         
 -11   1  19       3012.23       3393.25        71.52 o                         
 -10   1  19          2.82         31.65        17.58 o                         
  -9   1  19       1868.25       1778.39        30.51 o                         
  -8   1  19        157.34        141.50        15.36 o                         
  -7   1  19       1193.25       1021.09        29.01 o                         
  -6   1  19        810.24        919.36        25.02 o                         
  -5   1  19       2838.94       3094.02        54.81 o                         
  -4   1  19         51.06         85.60        18.26 o                         
  -3   1  19          2.22         12.82        15.27 o                         
  -2   1  19       1261.59       1148.48        29.23 o                         
  -1   1  19         52.02         26.18        14.32 o                         
   0   1  19          1.57         28.11        12.97 o                         
   1   1  19          5.39          8.19        11.30 o                         
   2   1  19       4518.13       4336.72        66.71 o                         
   3   1  19        627.88        652.44        17.18 o                         
   4   1  19         31.26         21.01         9.17 o                         
   5   1  19       1757.72       1840.61        24.35 o                         
   6   1  19       2161.44       1986.00        28.89 o                         
   7   1  19          8.87         26.00         9.88 o                         
   8   1  19       1130.63       1124.93        23.37 o                         
   9   1  19          4.66         16.39         9.15 o                         
  10   1  19        279.51        262.14        22.41 o                         
  11   1  19        155.97        123.20        20.38 o                         
  12   1  19        816.55        902.56        21.06 o                         
  13   1  19         20.23         13.76        10.11 o                         
 -13   2  19         93.75         61.19        23.80 o                         
 -12   2  19       2077.27       2104.84        77.61 o                         
 -11   2  19        837.50        883.07        28.80 o                         
 -10   2  19       1309.78       1381.73        40.34 o                         
  -9   2  19       1088.55       1093.23        25.31 o                         
  -8   2  19       4217.88       4235.42        64.74 o                         
  -7   2  19        512.70        570.41        23.17 o                         
  -6   2  19        166.55        206.69        14.02 o                         
  -5   2  19        208.33        175.52        13.90 o                         
  -4   2  19       9400.78       9105.00       215.96 o                         
  -3   2  19         87.30         86.19        14.37 o                         
  -2   2  19       3686.79       3469.36        65.59 o                         
  -1   2  19       6638.53       6037.80        96.09 o                         
   0   2  19        174.14        108.99        11.09 o                         
   1   2  19       2627.90       2253.10        32.64 o                         
   2   2  19       5289.08       4962.15        66.34 o                         
   3   2  19       3618.28       3732.24        43.94 o                         
   4   2  19         72.90         98.93        12.86 o                         
   5   2  19       3603.76       3612.97        56.97 o                         
   6   2  19       2370.30       2297.74        35.85 o                         
   7   2  19         15.73         26.28        11.42 o                         
   8   2  19        310.13        334.33        18.59 o                         
   9   2  19       5790.60       5942.04        56.81 o                         
  10   2  19         29.66         37.18        10.01 o                         
  11   2  19        252.83        234.20        29.81 o                         
  12   2  19        136.37        140.70        14.16 o                         
 -13   3  19         71.59         48.87        20.90 o                         
 -12   3  19          9.29         20.27        16.15 o                         
 -11   3  19        704.60        679.29        32.79 o                         
 -10   3  19          0.68          3.15        11.62 o                         
  -9   3  19       2479.95       2520.18        37.29 o                         
  -8   3  19        866.55        816.23        21.49 o                         
  -7   3  19         36.97         39.79        10.76 o                         
  -6   3  19        218.98        166.10        12.52 o                         
  -5   3  19       5995.57       6119.26       116.51 o                         
  -4   3  19          1.78         -2.48         8.21 o                         
  -3   3  19        255.09        283.54        17.22 o                         
  -2   3  19         46.95         36.75        15.20 o                         
  -1   3  19       7223.76       6695.36        44.00 o                         
   0   3  19          1.57         -4.79         8.65 o                         
   1   3  19          0.73          3.46         8.62 o                         
   2   3  19        687.18        577.53        16.76 o                         
   3   3  19       2597.56       2374.97        46.46 o                         
   4   3  19         43.84         18.34        15.77 o                         
   5   3  19         58.18         67.15        14.76 o                         
   6   3  19        110.15         78.84        16.36 o                         
   7   3  19          0.56         -0.29        15.27 o                         
   8   3  19        825.97        805.66        29.50 o                         
   9   3  19         47.39         43.11        13.24 o                         
  10   3  19         48.18         59.54        11.01 o                         
  11   3  19        198.29        210.53        21.79 o                         
  12   3  19        774.27        753.44        32.86 o                         
 -12   4  19        102.38         70.90        11.02 o                         
 -11   4  19         28.21         37.14        15.76 o                         
 -10   4  19        231.41        254.45        23.05 o                         
  -9   4  19        154.86        167.47        31.22 o                         
  -8   4  19        365.25        379.35        41.54 o                         
  -7   4  19        114.38        127.01        37.36 o                         
  -6   4  19         48.75         35.71        12.48 o                         
  -5   4  19          4.50          4.89        10.96 o                         
  -4   4  19         92.10        131.17        13.56 o                         
  -3   4  19         26.88         35.73        10.47 o                         
  -2   4  19         23.15         12.00        11.31 o                         
  -1   4  19        641.76        639.68        22.27 o                         
   0   4  19          0.01         -4.64        12.26 o                         
   1   4  19         91.66        112.41        15.86 o                         
   2   4  19          8.09         16.06        12.99 o                         
   3   4  19         19.26         26.00        18.71 o                         
   4   4  19         69.98         54.29        27.31 o                         
   5   4  19        331.55        298.57        19.19 o                         
   6   4  19        927.03        893.10        26.88 o                         
   7   4  19        606.98        597.97        18.26 o                         
   8   4  19         14.28          7.29        11.39 o                         
   9   4  19        134.36        113.43        16.43 o                         
  10   4  19        165.68        128.92        12.16 o                         
  11   4  19        183.68        216.25        23.05 o                         
 -11   5  19       1130.04        964.01        45.66 o                         
 -10   5  19          9.11         16.04        10.01 o                         
  -9   5  19       1446.94       1383.75        63.49 o                         
  -8   5  19          6.36          4.15        11.96 o                         
  -7   5  19       1481.75       1266.36        64.15 o                         
  -6   5  19         60.33         63.76        11.80 o                         
  -5   5  19       1981.25       1982.74        35.46 o                         
  -4   5  19        188.96        192.78        15.02 o                         
  -3   5  19         55.54         68.05        13.17 o                         
  -2   5  19        955.19       1024.63        34.96 o                         
  -1   5  19       7619.55       7334.90        55.37 o                         
   0   5  19          2.24          1.00        10.90 o                         
   1   5  19        272.00        260.10        13.54 o                         
   2   5  19        981.16        999.76        22.15 o                         
   3   5  19          1.13          5.37        10.76 o                         
   4   5  19        690.95        672.17        24.28 o                         
   5   5  19        563.28        623.02        15.92 o                         
   6   5  19       1009.93        959.45        34.63 o                         
   7   5  19        143.73        235.49        17.03 o                         
   8   5  19       1556.92       1725.53        38.36 o                         
   9   5  19        172.23        143.85        18.26 o                         
  -9   6  19          0.99        -11.46        10.51 o                         
  -8   6  19       1795.60       1688.47       187.34 o                         
  -7   6  19        257.11        222.76        21.47 o                         
  -6   6  19        316.77        301.67        20.62 o                         
  -5   6  19        154.83        175.26        11.63 o                         
  -4   6  19       2095.36       2211.65        59.20 o                         
  -3   6  19        160.01        154.91        14.66 o                         
  -2   6  19        615.21        605.86        34.25 o                         
  -1   6  19        150.36        183.87        11.79 o                         
   0   6  19        149.70        196.98        11.04 o                         
   1   6  19       1482.64       1375.83        44.68 o                         
   2   6  19       1696.55       1777.94        72.96 o                         
   3   6  19        837.76        869.21        27.20 o                         
   4   6  19        114.50        100.21        11.49 o                         
   5   6  19       1777.94       1996.07        48.13 o                         
   6   6  19        427.92        393.32        16.78 o                         
   7   6  19         13.58         23.23         8.58 o                         
   8   6  19         62.52         56.51        15.55 o                         
  -6   7  19        428.44        401.46        40.63 o                         
  -5   7  19        358.95        384.85        28.97 o                         
  -4   7  19         26.46          5.38        10.66 o                         
  -3   7  19          3.91         16.57         7.72 o                         
  -2   7  19         16.52         15.98         7.89 o                         
  -1   7  19        556.71        623.93        24.97 o                         
   0   7  19        158.59        160.03        13.00 o                         
   1   7  19        503.87        526.12        48.04 o                         
   2   7  19         29.68         47.05        10.93 o                         
   3   7  19       1234.56       1128.00        60.11 o                         
   4   7  19        140.69        147.61        17.04 o                         
   5   7  19        127.92        132.40        15.57 o                         
 -14   0  20       1772.37       1597.68        57.31 o                         
 -13   0  20        461.03        639.96        46.35 o                         
 -12   0  20       3660.82       4122.79       108.64 o                         
 -11   0  20        655.93        690.17        39.52 o                         
 -10   0  20         25.56          5.63        23.02 o                         
  -9   0  20        867.98        755.59        57.39 o                         
  -8   0  20       9962.16       9288.28       431.83 o                         
  -7   0  20        193.67        215.33        22.93 o                         
  -6   0  20         88.76         99.08        17.77 o                         
  -5   0  20       6647.73       5954.38       317.23 o                         
  -4   0  20       6254.04       5986.03       203.73 o                         
  -3   0  20       2331.83       2316.65        93.12 o                         
  -2   0  20       2382.74       2268.43        63.10 o                         
  -1   0  20       9891.87       9439.77       194.00 o                         
   0   0  20        278.95        235.10        20.71 o                         
   1   0  20      12405.60      11496.81       210.39 o                         
   2   0  20        575.35        574.71        23.01 o                         
   3   0  20       2625.49       2395.36        74.12 o                         
   4   0  20        344.15        381.39        37.09 o                         
   5   0  20       6261.75       5822.85        83.67 o                         
   6   0  20         18.25         21.97        13.44 o                         
   7   0  20        151.98        119.79        17.31 o                         
   8   0  20        383.86        355.52        21.59 o                         
   9   0  20       1619.03       1699.79        93.28 o                         
  10   0  20        140.79        151.13        33.14 o                         
  11   0  20         51.89         40.24        15.20 o                         
  12   0  20        836.20        798.59        41.53 o                         
 -14   1  20        147.89        169.58        18.83 o                         
 -13   1  20         34.07         33.03        24.62 o                         
 -12   1  20        204.23        195.82        26.41 o                         
 -11   1  20       1440.97       1525.66        37.34 o                         
 -10   1  20         64.88         95.18        17.82 o                         
  -9   1  20        747.12        828.32        26.51 o                         
  -8   1  20       2411.04       2445.48        63.58 o                         
  -7   1  20        175.32        161.65        15.96 o                         
  -6   1  20          2.92         14.58        13.08 o                         
  -5   1  20       3910.11       3779.45       101.29 o                         
  -4   1  20       3767.93       3512.24        88.81 o                         
  -3   1  20        898.94        765.54        22.55 o                         
  -2   1  20       4205.61       3987.79        64.19 o                         
  -1   1  20       1527.90       1430.88        37.71 o                         
   0   1  20       1927.17       1909.48        25.07 o                         
   1   1  20        589.25        662.09        37.61 o                         
   2   1  20       5751.30       5561.39        41.73 o                         
   3   1  20       1576.60       1425.69        35.16 o                         
   4   1  20       2111.54       2050.34        46.04 o                         
   5   1  20        126.78        121.48        12.21 o                         
   6   1  20        294.74        353.50        14.55 o                         
   7   1  20         86.12         77.48        10.83 o                         
   8   1  20        360.19        382.20        16.95 o                         
   9   1  20          0.60         -8.87         9.60 o                         
  10   1  20        293.42        302.21        21.49 o                         
  11   1  20        457.51        509.24        67.51 o                         
  12   1  20       1086.37       1159.91        28.87 o                         
 -13   2  20        494.92        489.73        27.17 o                         
 -12   2  20         81.35        101.93        36.51 o                         
 -11   2  20        454.21        507.98        23.27 o                         
 -10   2  20        854.94        844.41        29.19 o                         
  -9   2  20        231.96        235.67        16.52 o                         
  -8   2  20         42.09         31.63        10.52 o                         
  -7   2  20        528.12        515.23        23.03 o                         
  -6   2  20       1812.26       1826.99        43.41 o                         
  -5   2  20        413.71        520.34        19.29 o                         
  -4   2  20        508.46        564.28        20.87 o                         
  -3   2  20          7.16          5.38        10.16 o                         
  -2   2  20         32.10         44.89         9.03 o                         
  -1   2  20        703.85        737.15        24.50 o                         
   0   2  20        238.67        181.87        12.68 o                         
   1   2  20       2219.50       2168.42        29.05 o                         
   2   2  20         71.92        105.64        13.18 o                         
   3   2  20       1440.99       1267.08        28.99 o                         
   4   2  20        205.62        188.62        15.89 o                         
   5   2  20        385.05        440.01        18.96 o                         
   6   2  20         26.71         22.59        12.56 o                         
   7   2  20          1.70         20.05        12.76 o                         
   8   2  20        187.79        186.38        17.28 o                         
   9   2  20         86.92         92.97        15.49 o                         
  10   2  20        111.56        112.70        13.50 o                         
  11   2  20          0.65         -1.24        11.97 o                         
  12   2  20         12.26         26.97        10.90 o                         
 -13   3  20        299.58        250.01        17.54 o                         
 -12   3  20        159.73        168.70        27.77 o                         
 -11   3  20       1756.73       1662.46        44.78 o                         
 -10   3  20        349.57        392.32        17.20 o                         
  -9   3  20        865.82        848.91        23.49 o                         
  -8   3  20       4543.72       4517.84        41.62 o                         
  -7   3  20         10.05         20.73        10.43 o                         
  -6   3  20       1037.70       1011.09        32.60 o                         
  -5   3  20       1788.20       1712.92        29.67 o                         
  -4   3  20        267.98        248.11        12.10 o                         
  -3   3  20        125.80        164.96        13.26 o                         
  -2   3  20       8823.83       8608.29       131.58 o                         
  -1   3  20        714.18        686.76        25.74 o                         
   0   3  20       3088.40       2945.22        29.07 o                         
   1   3  20        659.37        656.32        20.54 o                         
   2   3  20       1356.24       1216.58        33.69 o                         
   3   3  20       1112.76       1240.01        45.55 o                         
   4   3  20       1704.33       1603.98        62.14 o                         
   5   3  20       1113.52       1175.11        35.17 o                         
   6   3  20       6765.65       7069.54       253.33 o                         
   7   3  20        134.64         99.58        19.18 o                         
   8   3  20        771.10        690.22        21.04 o                         
   9   3  20        301.36        292.79        17.14 o                         
  10   3  20         37.10         70.25        11.45 o                         
  11   3  20       1160.22       1198.41        26.08 o                         
 -12   4  20        762.69        714.09        22.10 o                         
 -11   4  20          4.80         17.81        11.45 o                         
 -10   4  20       1109.95       1046.92        32.23 o                         
  -9   4  20         35.70         52.25        14.02 o                         
  -8   4  20       8007.43       7856.45       256.19 o                         
  -7   4  20       1536.70       1385.99        54.23 o                         
  -6   4  20        123.42        144.89        20.31 o                         
  -5   4  20        353.05        310.15        18.09 o                         
  -4   4  20       1084.72       1107.07        32.13 o                         
  -3   4  20         13.67          8.32         9.32 o                         
  -2   4  20        201.70        194.81        12.12 o                         
  -1   4  20       6083.85       6057.60        66.57 o                         
   0   4  20        114.75         99.96        13.45 o                         
   1   4  20       1433.31       1328.26        28.30 o                         
   2   4  20          5.57        -23.64        20.87 o                         
   3   4  20        348.92        400.14        28.79 o                         
   4   4  20        309.29        287.55        23.89 o                         
   5   4  20       9820.96      10505.30       142.88 o                         
   6   4  20         10.72         16.57        14.36 o                         
   7   4  20         87.17         97.03        11.68 o                         
   8   4  20        486.79        503.27        17.97 o                         
   9   4  20       2440.93       2689.28        42.06 o                         
  10   4  20         32.77         21.77         9.57 o                         
 -10   5  20        179.74        155.49        14.40 o                         
  -9   5  20        132.79        147.62        16.16 o                         
  -8   5  20         58.55         41.04        15.30 o                         
  -7   5  20        368.92        392.79        48.67 o                         
  -6   5  20       1310.03       1217.20        70.38 o                         
  -5   5  20       2031.37       2217.44       125.31 o                         
  -4   5  20        243.97        290.82        18.65 o                         
  -3   5  20          5.04          8.06        10.89 o                         
  -2   5  20        249.90        268.71        15.00 o                         
  -1   5  20       1868.95       1751.73        53.14 o                         
   0   5  20        571.32        544.28        18.05 o                         
   1   5  20         23.87         32.66        10.02 o                         
   2   5  20       2968.98       3016.47        90.00 o                         
   3   5  20        504.98        442.40        17.09 o                         
   4   5  20       1355.16       1303.02        35.56 o                         
   5   5  20         10.02         21.29         8.77 o                         
   6   5  20        173.62        204.61        15.71 o                         
   7   5  20         40.87         36.80        12.69 o                         
   8   5  20       1142.71       1258.58        22.92 o                         
   9   5  20          2.63          0.97         8.38 o                         
  -8   6  20        230.34        213.96        18.64 o                         
  -7   6  20         12.69         20.54        15.86 o                         
  -6   6  20        695.37        740.93        31.34 o                         
  -5   6  20        560.61        547.49        21.10 o                         
  -4   6  20        285.50        243.02        12.08 o                         
  -3   6  20          8.72         22.18         9.47 o                         
  -2   6  20         83.46        121.57        12.27 o                         
  -1   6  20        470.20        488.34        14.19 o                         
   0   6  20          1.11         16.83         9.57 o                         
   1   6  20        209.23        219.15        12.12 o                         
   2   6  20        284.00        292.56        14.72 o                         
   3   6  20         12.62         29.10        11.92 o                         
   4   6  20        274.62        232.54        12.81 o                         
   5   6  20        537.24        472.05        17.82 o                         
   6   6  20         88.21        129.78        12.01 o                         
   7   6  20         85.14         70.19         8.62 o                         
  -5   7  20        442.59        403.20        32.84 o                         
  -4   7  20       1588.23       1463.31        95.70 o                         
  -3   7  20        206.46        206.28        10.86 o                         
  -2   7  20       1078.69        958.01        27.23 o                         
  -1   7  20        672.48        637.12        48.36 o                         
   0   7  20          3.27          6.70         9.19 o                         
   1   7  20         14.08          7.03        10.49 o                         
   2   7  20       2604.36       2421.74        91.28 o                         
   3   7  20         75.17         88.31        13.64 o                         
   4   7  20        174.33        169.90        14.10 o                         
 -13   1  21          0.98          4.68        16.96 o                         
 -12   1  21       2463.05       2418.74        93.18 o                         
 -11   1  21       1109.06       1232.84        33.47 o                         
 -10   1  21       1290.23       1433.08        37.06 o                         
  -9   1  21       2076.93       2176.51        38.43 o                         
  -8   1  21          4.13         11.67        12.89 o                         
  -7   1  21       4195.38       4078.01        95.16 o                         
  -6   1  21       2276.14       2217.06        69.69 o                         
  -5   1  21        928.85        921.11        44.15 o                         
  -4   1  21       9138.68       8665.39       198.30 o                         
  -3   1  21         76.55         62.28        13.20 o                         
  -2   1  21        425.89        299.32        12.26 o                         
  -1   1  21       4118.79       3816.73        58.65 o                         
   0   1  21       1961.65       1801.90        24.09 o                         
   1   1  21        568.14        438.75        16.03 o                         
   2   1  21      15986.35      15136.66       124.38 o                         
   3   1  21        421.25        350.04        12.89 o                         
   4   1  21          3.04          8.01        10.23 o                         
   5   1  21         24.19         54.36        12.21 o                         
   6   1  21       1017.94       1043.74        24.05 o                         
   7   1  21         95.32        127.01        12.98 o                         
   8   1  21       2371.33       2445.31        71.62 o                         
   9   1  21       1230.99       1159.02        33.66 o                         
  10   1  21         45.47         80.09        20.17 o                         
  11   1  21         40.88         35.37        27.80 o                         
  12   1  21        108.08        156.40        14.45 o                         
 -13   2  21          3.27          4.58        11.11 o                         
 -12   2  21       1802.46       1712.52        69.87 o                         
 -11   2  21        242.21        211.81        17.97 o                         
 -10   2  21        796.18        807.16        28.31 o                         
  -9   2  21       3865.40       3830.29        78.95 o                         
  -8   2  21       3985.70       4010.76        70.46 o                         
  -7   2  21       4962.93       4970.27        73.74 o                         
  -6   2  21         91.03         71.95        14.50 o                         
  -5   2  21       2830.99       2660.72        47.56 o                         
  -4   2  21       6450.36       6166.72        95.63 o                         
  -3   2  21        689.46        793.26        26.62 o                         
  -2   2  21        302.23        338.19        15.99 o                         
  -1   2  21       2183.04       1820.49        30.78 o                         
   0   2  21        104.81        144.31        12.38 o                         
   1   2  21        787.68        605.80        20.64 o                         
   2   2  21       2106.43       2123.88        37.84 o                         
   3   2  21        276.20        355.53        19.06 o                         
   4   2  21       2756.89       2679.47        43.35 o                         
   5   2  21      11557.40      11948.12        77.88 o                         
   6   2  21       1334.38       1378.21        28.14 o                         
   7   2  21          2.97         22.80        12.10 o                         
   8   2  21        898.15        895.42        22.81 o                         
   9   2  21       1146.75       1251.84        68.40 o                         
  10   2  21         57.02         53.10        11.49 o                         
  11   2  21        642.03        690.12        28.24 o                         
 -12   3  21         52.04         46.40        15.61 o                         
 -11   3  21       1074.21       1012.29        35.24 o                         
 -10   3  21         68.19         99.89        12.31 o                         
  -9   3  21        128.40        123.04        13.93 o                         
  -8   3  21        799.95        792.52        19.74 o                         
  -7   3  21        202.75        189.56        13.47 o                         
  -6   3  21        652.28        678.56        23.58 o                         
  -5   3  21        197.86        201.47        12.83 o                         
  -4   3  21       1338.41       1221.98        26.47 o                         
  -3   3  21        256.24        202.89        12.38 o                         
  -2   3  21       5214.80       5070.90        63.78 o                         
  -1   3  21        763.49        757.25        20.23 o                         
   0   3  21       5581.85       5754.07        78.26 o                         
   1   3  21        532.03        509.98        18.91 o                         
   2   3  21        855.63        817.34        26.20 o                         
   3   3  21         50.35         38.04        13.37 o                         
   4   3  21       2346.27       2189.69       114.07 o                         
   5   3  21        240.55        260.08        19.27 o                         
   6   3  21       1667.62       1731.59        42.64 o                         
   7   3  21         42.29         81.93        17.82 o                         
   8   3  21         26.58         22.24        12.80 o                         
   9   3  21        467.29        559.99        19.80 o                         
  10   3  21         28.22         32.68        10.01 o                         
  11   3  21       1068.81       1110.42        29.46 o                         
 -11   4  21          1.06         15.48        12.57 o                         
 -10   4  21        192.03        212.24        13.86 o                         
  -9   4  21        864.11        856.43        25.52 o                         
  -8   4  21          2.53         12.82        12.26 o                         
  -7   4  21        701.73        608.01        30.22 o                         
  -6   4  21        125.81        133.77        18.45 o                         
  -5   4  21          2.91         27.06        11.55 o                         
  -4   4  21        102.35        138.11        12.98 o                         
  -3   4  21        257.90        249.79        11.84 o                         
  -2   4  21         27.82         15.40         9.30 o                         
  -1   4  21        809.33        733.34        28.30 o                         
   0   4  21         59.79         77.52        11.93 o                         
   1   4  21        121.89        136.14        15.32 o                         
   2   4  21         50.47         95.47        18.94 o                         
   3   4  21       1455.65       1440.56        48.95 o                         
   4   4  21        307.94        453.08        26.59 o                         
   5   4  21       1159.62       1131.70        31.85 o                         
   6   4  21        710.77        717.38        24.40 o                         
   7   4  21        269.73        269.26        17.09 o                         
   8   4  21        192.03        181.57        15.85 o                         
   9   4  21        229.75        233.39        16.59 o                         
  10   4  21        115.41        156.70        17.03 o                         
 -10   5  21         50.98         43.51         8.26 o                         
  -9   5  21         46.42         44.68        13.20 o                         
  -8   5  21        792.28        799.27       124.39 o                         
  -7   5  21        147.37        166.06        32.72 o                         
  -6   5  21       1117.16       1043.33        40.09 o                         
  -5   5  21        334.51        320.62        33.77 o                         
  -4   5  21       1440.15       1369.01        27.47 o                         
  -3   5  21        362.12        446.77        20.47 o                         
  -2   5  21       2592.96       2584.34        81.18 o                         
  -1   5  21         92.33        142.07        16.61 o                         
   0   5  21        463.99        465.57        17.16 o                         
   1   5  21         91.05        102.97        14.42 o                         
   2   5  21       3619.72       3631.81        85.55 o                         
   3   5  21          2.56          9.83        10.14 o                         
   4   5  21         49.43         61.04        11.00 o                         
   5   5  21         81.94         96.53        10.39 o                         
   6   5  21       1058.61       1118.87        25.63 o                         
   7   5  21         83.95        103.34        15.96 o                         
   8   5  21        733.77        681.16        25.83 o                         
  -8   6  21       2231.95       2143.72        27.53 o                         
  -7   6  21        130.96        130.82        13.36 o                         
  -6   6  21         21.17         15.90        12.57 o                         
  -5   6  21       3548.66       3671.06        82.83 o                         
  -4   6  21        154.10        164.64        11.01 o                         
  -3   6  21         71.96         98.28        10.56 o                         
  -2   6  21        692.21        673.88        33.47 o                         
  -1   6  21       2317.92       2413.07        84.37 o                         
   0   6  21       1246.82       1340.62        41.18 o                         
   1   6  21       3499.15       3444.31        81.83 o                         
   2   6  21        557.09        518.65        16.70 o                         
   3   6  21       1609.29       1596.91        51.28 o                         
   4   6  21        396.88        399.94        20.83 o                         
   5   6  21        679.89        770.80        48.92 o                         
   6   6  21        126.96        108.74         9.68 o                         
  -4   7  21          5.39          1.43        11.44 o                         
  -3   7  21        199.88        173.69        15.42 o                         
  -2   7  21        864.80        929.15        26.70 o                         
  -1   7  21        171.79        183.82        10.66 o                         
   0   7  21        302.02        324.63        27.83 o                         
   1   7  21        147.49        169.44        11.46 o                         
   2   7  21         79.98        129.80         9.96 o                         
   3   7  21         85.43         80.45        14.92 o                         
 -13   0  22         84.44         79.42        25.90 o                         
 -12   0  22        558.25        605.31        46.68 o                         
 -11   0  22       2825.06       2936.93       128.09 o                         
 -10   0  22         23.74         24.05        23.17 o                         
  -9   0  22        131.30        167.78        22.79 o                         
  -8   0  22        729.46        858.09        40.83 o                         
  -7   0  22        628.06        702.90        34.96 o                         
  -6   0  22        856.73        841.67        92.47 o                         
  -5   0  22       7986.05       7759.99       192.14 o                         
  -4   0  22          0.36          6.79        19.94 o                         
  -3   0  22         14.23         -1.26        18.43 o                         
  -2   0  22        240.01        187.06        28.73 o                         
  -1   0  22       3866.14       3666.72        85.48 o                         
   0   0  22       3725.90       3135.28       123.72 o                         
   1   0  22       6334.37       5642.76       171.89 o                         
   2   0  22       6119.98       5813.73       119.30 o                         
   3   0  22       4125.27       3946.41       111.94 o                         
   4   0  22        313.19        266.41        15.83 o                         
   5   0  22        913.65        841.47        37.69 o                         
   6   0  22         11.51          6.82        16.20 o                         
   7   0  22          0.29          2.82        15.55 o                         
   8   0  22       2871.64       3018.78       121.12 o                         
   9   0  22       1246.64       1268.06       101.26 o                         
  10   0  22        494.70        573.17        47.92 o                         
  11   0  22         27.68          5.63        25.41 o                         
 -13   1  22         13.16         19.44        15.65 o                         
 -12   1  22        733.47        578.72        78.72 o                         
 -11   1  22        508.30        524.55        24.38 o                         
 -10   1  22          1.76         10.01        16.04 o                         
  -9   1  22        230.18        202.41        19.65 o                         
  -8   1  22        649.23        634.50        31.51 o                         
  -7   1  22          1.97         11.88        13.56 o                         
  -6   1  22        299.01        292.14        16.16 o                         
  -5   1  22        238.60        245.83        18.29 o                         
  -4   1  22       3021.60       2896.96        92.43 o                         
  -3   1  22         15.95         41.43        12.80 o                         
  -2   1  22       1837.07       1708.17        34.94 o                         
  -1   1  22         83.48         81.22         9.54 o                         
   0   1  22        146.25        147.78        13.42 o                         
   1   1  22        703.21        644.47        21.43 o                         
   2   1  22       3783.07       3682.32        53.74 o                         
   3   1  22        416.66        365.23        14.05 o                         
   4   1  22        655.99        622.78        22.09 o                         
   5   1  22       1300.61       1228.63        42.11 o                         
   6   1  22        361.32        346.22        16.68 o                         
   7   1  22         17.06         14.67        13.03 o                         
   8   1  22        384.32        387.95        19.72 o                         
   9   1  22        589.27        623.32        37.46 o                         
  10   1  22          6.78         24.00        15.54 o                         
  11   1  22        207.90        226.95        16.46 o                         
 -13   2  22         48.34         43.34        10.77 o                         
 -12   2  22        133.39        124.23        16.01 o                         
 -11   2  22        386.14        369.95        28.10 o                         
 -10   2  22        124.49        119.81        17.10 o                         
  -9   2  22          9.91         18.80        12.46 o                         
  -8   2  22         42.18         56.06        13.48 o                         
  -7   2  22       1505.14       1463.40        31.94 o                         
  -6   2  22          2.10         16.14        11.57 o                         
  -5   2  22        215.92        213.02        11.48 o                         
  -4   2  22         81.20         73.76        11.00 o                         
  -3   2  22          0.91          5.77        10.08 o                         
  -2   2  22        153.34        105.72        11.00 o                         
  -1   2  22         73.38         52.57        10.68 o                         
   0   2  22        829.00        807.82        24.23 o                         
   1   2  22        298.24        263.43        16.17 o                         
   2   2  22       3663.66       3412.71        47.72 o                         
   3   2  22        835.91        905.74        24.69 o                         
   4   2  22       1333.84       1319.87        45.62 o                         
   5   2  22       2182.36       2175.68        34.25 o                         
   6   2  22         71.14        105.22        14.14 o                         
   7   2  22        687.81        642.58        20.39 o                         
   8   2  22        773.97        752.41        30.10 o                         
   9   2  22         41.10         54.76        13.17 o                         
  10   2  22         16.87         -4.66        10.53 o                         
  11   2  22          4.25         14.13        11.93 o                         
 -12   3  22          2.51         24.51        10.96 o                         
 -11   3  22       1280.23       1112.11        35.53 o                         
 -10   3  22          1.36         -1.81        10.73 o                         
  -9   3  22        166.97        131.73        12.28 o                         
  -8   3  22       6583.80       6633.44        57.76 o                         
  -7   3  22         44.90         56.21        10.67 o                         
  -6   3  22        224.19        220.87        13.79 o                         
  -5   3  22       1419.09       1420.40        35.21 o                         
  -4   3  22        205.20        168.82        10.83 o                         
  -3   3  22         26.38         43.75        11.32 o                         
  -2   3  22       5129.78       5005.74        63.36 o                         
  -1   3  22       1811.71       1610.32        28.60 o                         
   0   3  22        994.04        900.97        23.07 o                         
   1   3  22        631.30        597.26        21.73 o                         
   2   3  22        229.56        242.85        22.49 o                         
   3   3  22        343.17        399.82        19.23 o                         
   4   3  22         89.66         83.47        17.07 o                         
   5   3  22       4829.03       5123.48       141.57 o                         
   6   3  22        550.97        638.92        24.72 o                         
   7   3  22        107.37         96.25        17.50 o                         
   8   3  22        567.20        561.58        25.15 o                         
   9   3  22         22.92         40.73        11.15 o                         
  10   3  22         44.07         56.48         9.79 o                         
 -11   4  22        513.37        510.24        19.86 o                         
 -10   4  22        532.18        545.37        31.78 o                         
  -9   4  22        935.34        921.58        40.58 o                         
  -8   4  22        702.01        805.96        60.57 o                         
  -7   4  22       1285.77       1220.69        44.45 o                         
  -6   4  22         68.15         67.20        12.99 o                         
  -5   4  22       5387.72       5494.76        78.84 o                         
  -4   4  22        860.15        889.99        24.14 o                         
  -3   4  22         62.49        117.50        11.54 o                         
  -2   4  22        330.17        253.87        15.40 o                         
  -1   4  22       1132.09       1096.93        24.54 o                         
   0   4  22        124.99         71.86        13.82 o                         
   1   4  22        642.90        635.48        20.61 o                         
   2   4  22          0.93          4.09        16.61 o                         
   3   4  22       1602.86       1669.66        42.12 o                         
   4   4  22        167.77        210.52        17.24 o                         
   5   4  22       3017.07       3108.02        49.25 o                         
   6   4  22       2555.38       2783.01        40.93 o                         
   7   4  22        237.42        221.19        15.81 o                         
   8   4  22       2465.33       2546.80        37.00 o                         
   9   4  22       1108.13       1120.53        39.88 o                         
  -9   5  22        533.67        528.10        27.78 o                         
  -8   5  22        120.05        146.39        15.71 o                         
  -7   5  22        649.60        697.17        30.02 o                         
  -6   5  22        786.76        757.11        34.38 o                         
  -5   5  22        135.85        127.05        15.26 o                         
  -4   5  22        255.36        276.69        17.88 o                         
  -3   5  22          7.41          8.19         9.88 o                         
  -2   5  22        583.07        622.00        16.29 o                         
  -1   5  22         10.16         17.43         9.87 o                         
   0   5  22         65.47         86.15        17.52 o                         
   1   5  22         40.81         46.48        17.03 o                         
   2   5  22        545.69        557.24        25.96 o                         
   3   5  22        821.26        880.22        26.65 o                         
   4   5  22        107.88         80.74        11.38 o                         
   5   5  22          4.03         12.07         8.67 o                         
   6   5  22        322.21        338.14        18.73 o                         
   7   5  22        251.89        248.94        16.25 o                         
   8   5  22        190.74        222.15        12.83 o                         
  -7   6  22         43.84         19.82         9.52 o                         
  -6   6  22        147.92        133.26        13.94 o                         
  -5   6  22        537.55        513.21        24.99 o                         
  -4   6  22        454.47        388.90        29.32 o                         
  -3   6  22         33.17         57.16        11.37 o                         
  -2   6  22        351.73        317.33        26.19 o                         
  -1   6  22          4.26          6.03         9.15 o                         
   0   6  22         25.38         10.73         9.98 o                         
   1   6  22       1281.59       1143.87        53.37 o                         
   2   6  22        332.50        320.97        14.06 o                         
   3   6  22         39.76         51.68         9.89 o                         
   4   6  22        566.93        596.35        19.45 o                         
   5   6  22         93.96        120.41        12.05 o                         
   6   6  22         11.03          5.64         8.58 o                         
  -3   7  22         78.72         79.68        28.18 o                         
  -2   7  22        839.78        711.44        55.35 o                         
  -1   7  22         25.71          1.18         8.92 o                         
   0   7  22          3.58         15.99        13.04 o                         
   1   7  22       1016.10        988.73        23.48 o                         
 -13   1  23         49.21         55.54        15.58 o                         
 -12   1  23        443.17        430.74        70.31 o                         
 -11   1  23         40.23         53.28        12.07 o                         
 -10   1  23        638.28        560.74        24.55 o                         
  -9   1  23        206.99        209.80        14.28 o                         
  -8   1  23       2517.38       2539.82        49.21 o                         
  -7   1  23         21.52         37.21        12.67 o                         
  -6   1  23        387.46        352.04        17.11 o                         
  -5   1  23        132.60         84.40        12.40 o                         
  -4   1  23       1610.68       1503.04        54.98 o                         
  -3   1  23        836.06        795.60        21.67 o                         
  -2   1  23       6741.68       6065.03        70.37 o                         
  -1   1  23        145.60        106.79        11.39 o                         
   0   1  23       2131.33       2102.52        36.42 o                         
   1   1  23       3979.20       3483.54        35.11 o                         
   2   1  23        931.85        826.14        20.99 o                         
   3   1  23       1262.32       1304.27        23.35 o                         
   4   1  23          5.48          7.62         9.73 o                         
   5   1  23       1238.46       1196.24        22.80 o                         
   6   1  23        748.97        795.43        23.45 o                         
   7   1  23       1595.05       1468.82        38.09 o                         
   8   1  23         32.69         40.85        12.72 o                         
   9   1  23        998.07       1002.22        45.56 o                         
  10   1  23          4.24         -3.71        13.26 o                         
  11   1  23        492.16        492.87        17.20 o                         
 -12   2  23        112.41        101.98        15.93 o                         
 -11   2  23       1859.19       2054.64        48.40 o                         
 -10   2  23         20.09         56.10        12.86 o                         
  -9   2  23       1861.42       1958.60        29.57 o                         
  -8   2  23        186.39        246.58        14.98 o                         
  -7   2  23       3031.73       2811.42        75.36 o                         
  -6   2  23        614.17        573.00        17.93 o                         
  -5   2  23       2019.19       1991.16        40.81 o                         
  -4   2  23        441.31        430.54        21.64 o                         
  -3   2  23        346.07        326.52        14.90 o                         
  -2   2  23       1278.28       1081.11        21.11 o                         
  -1   2  23       9018.13       8514.07       112.13 o                         
   0   2  23         13.47         20.80        10.93 o                         
   1   2  23       1020.59        971.94        24.57 o                         
   2   2  23       3772.15       3541.82        39.85 o                         
   3   2  23          4.72         17.75        11.26 o                         
   4   2  23       2041.53       1880.42        51.35 o                         
   5   2  23       3364.04       3522.37        87.80 o                         
   6   2  23       2764.06       2892.88        39.34 o                         
   7   2  23          5.81         16.71        11.61 o                         
   8   2  23       2075.82       2233.28        41.07 o                         
   9   2  23         73.99         90.76        11.27 o                         
  10   2  23          8.77         17.53         8.92 o                         
  11   2  23        124.92        111.38        28.26 o                         
 -11   3  23         40.07         65.24        16.53 o                         
 -10   3  23         47.71         52.91        17.00 o                         
  -9   3  23         13.50          3.98        11.23 o                         
  -8   3  23        315.82        359.31        13.81 o                         
  -7   3  23        619.65        623.15        15.22 o                         
  -6   3  23       1976.22       1995.40        32.66 o                         
  -5   3  23         34.24         40.84         9.55 o                         
  -4   3  23       1263.27       1199.93        24.57 o                         
  -3   3  23          0.26         22.77        10.25 o                         
  -2   3  23       1085.89       1124.33        25.75 o                         
  -1   3  23        120.33        110.15        13.32 o                         
   0   3  23         46.51         41.76        11.32 o                         
   1   3  23        428.11        431.85        30.70 o                         
   2   3  23        546.46        550.96        30.03 o                         
   3   3  23         47.26         49.02        13.45 o                         
   4   3  23        186.23        198.43        17.19 o                         
   5   3  23        421.40        518.57        25.05 o                         
   6   3  23        885.62        823.87        23.79 o                         
   7   3  23        111.49        112.39        20.10 o                         
   8   3  23        377.76        415.61        15.91 o                         
   9   3  23        171.66        236.00        17.62 o                         
  10   3  23         19.08         14.78         8.10 o                         
 -10   4  23          8.01         21.13        20.50 o                         
  -9   4  23         59.61         60.24         9.77 o                         
  -8   4  23        336.64        315.59        15.69 o                         
  -7   4  23         17.64         15.68        12.37 o                         
  -6   4  23        242.42        222.33        14.64 o                         
  -5   4  23        328.15        242.28        15.65 o                         
  -4   4  23        218.83        171.71        12.26 o                         
  -3   4  23          3.11          4.75         9.51 o                         
  -2   4  23         35.12         39.83         9.46 o                         
  -1   4  23        243.39        306.36        15.83 o                         
   0   4  23         54.44        104.36        13.05 o                         
   1   4  23         40.18         44.13        13.70 o                         
   2   4  23        122.70         99.19        15.51 o                         
   3   4  23         45.40         20.67        16.87 o                         
   4   4  23          1.16         10.92        14.74 o                         
   5   4  23         19.67         33.12        14.81 o                         
   6   4  23        360.50        299.16        37.74 o                         
   7   4  23         16.33         -2.64        11.18 o                         
   8   4  23        245.45        199.53        13.54 o                         
   9   4  23         22.77         36.96         8.39 o                         
  -9   5  23         63.09         51.83         9.31 o                         
  -8   5  23       1268.49       1165.94        26.43 o                         
  -7   5  23        316.91        360.65        16.47 o                         
  -6   5  23       1083.39        993.14        28.70 o                         
  -5   5  23          3.77         -3.67        11.62 o                         
  -4   5  23       2223.56       2243.67        51.11 o                         
  -3   5  23         51.13         42.06        12.43 o                         
  -2   5  23       1925.28       1792.69        72.45 o                         
  -1   5  23       1302.04       1122.49        25.35 o                         
   0   5  23         48.35         51.35        13.32 o                         
   1   5  23       1776.53       1678.61        41.31 o                         
   2   5  23       1861.46       2021.08        54.21 o                         
   3   5  23         10.90         18.73        11.91 o                         
   4   5  23          2.68         -4.40        10.38 o                         
   5   5  23        902.82        884.85        29.58 o                         
   6   5  23          1.46         12.43        11.80 o                         
   7   5  23        364.20        305.90        15.72 o                         
  -7   6  23        625.97        633.45        16.07 o                         
  -6   6  23        459.88        481.28        17.56 o                         
  -5   6  23       1636.51       1768.62        44.06 o                         
  -4   6  23          7.10          7.95        10.41 o                         
  -3   6  23         20.31         22.97        10.23 o                         
  -2   6  23        325.16        326.19        19.83 o                         
  -1   6  23       1713.23       1878.42        88.73 o                         
   0   6  23         18.53         21.49        15.09 o                         
   1   6  23        762.21        852.22        40.00 o                         
   2   6  23        972.24       1059.37        36.72 o                         
   3   6  23        288.08        310.52        12.42 o                         
   4   6  23        179.49        145.89        14.86 o                         
   5   6  23        973.31        951.53        30.85 o                         
 -12   0  24       1625.92       1705.78        63.10 o                         
 -11   0  24       2697.86       2579.38        60.05 o                         
 -10   0  24        689.54        811.71        40.87 o                         
  -9   0  24        794.31        908.78        46.03 o                         
  -8   0  24        710.98        696.45        39.50 o                         
  -7   0  24        502.93        390.53        33.38 o                         
  -6   0  24       1221.70       1241.00        55.53 o                         
  -5   0  24       6218.27       5969.92       242.90 o                         
  -4   0  24          0.77         -1.44        20.81 o                         
  -3   0  24         97.45         53.24        16.35 o                         
  -2   0  24      17009.82      16765.00       170.66 o                         
  -1   0  24       1128.70       1103.04        53.81 o                         
   0   0  24       2730.06       2707.68       135.62 o                         
   1   0  24        808.32        837.96        33.17 o                         
   2   0  24       3957.86       3720.19        62.98 o                         
   3   0  24        893.27        812.71        26.94 o                         
   4   0  24       2395.03       2204.19        36.27 o                         
   5   0  24         77.28        102.22        18.61 o                         
   6   0  24        208.02        328.74        20.20 o                         
   7   0  24          1.46          5.80        19.24 o                         
   8   0  24       1702.48       1629.77       105.33 o                         
   9   0  24          9.04          3.37        16.02 o                         
  10   0  24          3.03        -20.58        15.21 o                         
  11   0  24        780.61        733.27        39.56 o                         
 -12   1  24        362.63        396.31        25.27 o                         
 -11   1  24          0.71          0.41        13.35 o                         
 -10   1  24         33.79         42.11        15.57 o                         
  -9   1  24        110.53        110.17        12.68 o                         
  -8   1  24        829.26        769.47        21.17 o                         
  -7   1  24        167.54        186.92        16.56 o                         
  -6   1  24        659.66        673.30        30.27 o                         
  -5   1  24       2416.80       2352.84        85.62 o                         
  -4   1  24       1088.52       1134.91        66.53 o                         
  -3   1  24        117.91         71.63        17.91 o                         
  -2   1  24       4133.77       3808.55       104.56 o                         
  -1   1  24       1338.21       1347.33        26.12 o                         
   0   1  24       1092.30        979.64        25.13 o                         
   1   1  24       2859.19       2667.63        45.01 o                         
   2   1  24         24.49         32.52         9.99 o                         
   3   1  24        533.64        540.86        16.96 o                         
   4   1  24          3.42        -13.42         9.38 o                         
   5   1  24        320.44        354.81        16.90 o                         
   6   1  24        808.99        799.66        18.46 o                         
   7   1  24        138.10        121.10        13.14 o                         
   8   1  24         24.01         45.58        12.26 o                         
   9   1  24        575.82        599.57        45.27 o                         
  10   1  24          8.64          9.42        15.81 o                         
 -12   2  24         58.63         59.83        14.62 o                         
 -11   2  24         13.11         17.24        12.87 o                         
 -10   2  24         38.64         39.59        12.10 o                         
  -9   2  24         81.96         80.67        11.79 o                         
  -8   2  24        793.97        791.07        20.69 o                         
  -7   2  24         39.07         48.63        14.02 o                         
  -6   2  24          4.51          1.52        11.16 o                         
  -5   2  24         58.22         53.10        10.72 o                         
  -4   2  24        124.01        166.94        11.86 o                         
  -3   2  24        528.92        492.06        17.33 o                         
  -2   2  24       1988.10       1906.13        32.84 o                         
  -1   2  24          7.73         18.00        11.33 o                         
   0   2  24       2163.61       2016.89        31.22 o                         
   1   2  24        726.60        798.46        23.16 o                         
   2   2  24       1015.20       1014.12        23.64 o                         
   3   2  24         21.25         18.28        11.34 o                         
   4   2  24          2.54          2.99        11.93 o                         
   5   2  24        335.46        401.00        18.27 o                         
   6   2  24        107.67        114.78        12.31 o                         
   7   2  24        453.91        392.22        15.38 o                         
   8   2  24         22.37         24.23         9.35 o                         
   9   2  24          4.65          0.78         9.15 o                         
  10   2  24        193.89        223.10        11.24 o                         
 -11   3  24        164.75        103.85        12.40 o                         
 -10   3  24          0.72         14.54        16.01 o                         
  -9   3  24        394.46        406.64        16.75 o                         
  -8   3  24       1813.52       1763.09        27.24 o                         
  -7   3  24        676.85        673.64        14.46 o                         
  -6   3  24       1560.44       1451.12        32.14 o                         
  -5   3  24       1917.27       1796.04        24.57 o                         
  -4   3  24       1047.75       1034.10        19.87 o                         
  -3   3  24         48.78         47.32        11.64 o                         
  -2   3  24        774.35        748.17        23.08 o                         
  -1   3  24        858.53        788.86        23.82 o                         
   0   3  24        120.92        155.40        13.95 o                         
   1   3  24       1115.05        932.32        29.56 o                         
   2   3  24         85.10        123.35        15.23 o                         
   3   3  24        619.15        576.21        22.52 o                         
   4   3  24          1.45         12.18        13.48 o                         
   5   3  24        660.26        657.28        26.74 o                         
   6   3  24         36.60         65.51        16.85 o                         
   7   3  24        681.97        656.34        25.01 o                         
   8   3  24        266.67        225.82        14.92 o                         
   9   3  24       1148.35       1241.60        32.11 o                         
 -10   4  24        174.22        114.94        17.45 o                         
  -9   4  24       2365.81       2199.87        67.93 o                         
  -8   4  24        191.00        165.28        15.38 o                         
  -7   4  24        343.89        350.17        16.80 o                         
  -6   4  24        844.54        801.32        20.55 o                         
  -5   4  24       1173.42       1114.92        24.17 o                         
  -4   4  24        380.63        433.67        18.93 o                         
  -3   4  24          2.89         -0.53        10.80 o                         
  -2   4  24         58.98         75.08         9.96 o                         
  -1   4  24        291.80        379.51        21.75 o                         
   0   4  24        957.47        934.25        32.12 o                         
   1   4  24       1248.70       1223.48        31.81 o                         
   2   4  24       3692.28       3825.42        53.61 o                         
   3   4  24          1.85          2.87        10.22 o                         
   4   4  24       1188.74       1257.17        32.77 o                         
   5   4  24         57.35         50.87        13.03 o                         
   6   4  24        716.31        877.38        25.36 o                         
   7   4  24         24.25         36.77        11.62 o                         
   8   4  24       1502.59       1596.27        78.93 o                         
  -8   5  24        483.38        500.04        15.20 o                         
  -7   5  24        162.94        166.57        12.73 o                         
  -6   5  24          5.69         25.87        11.37 o                         
  -5   5  24         28.76         23.52        12.21 o                         
  -4   5  24        268.51        335.70        15.37 o                         
  -3   5  24        217.76        233.77        14.25 o                         
  -2   5  24        716.47        740.02        48.92 o                         
  -1   5  24        687.52        713.84        18.74 o                         
   0   5  24         31.99         27.78        11.34 o                         
   1   5  24         10.50         -6.62        14.14 o                         
   2   5  24       1270.66       1254.66        34.95 o                         
   3   5  24         66.15        123.57        13.19 o                         
   4   5  24         25.88         29.36        13.13 o                         
   5   5  24       1279.51       1376.99        29.12 o                         
   6   5  24          0.68         13.13        14.59 o                         
   7   5  24         96.68         76.03         8.92 o                         
  -6   6  24          1.34         -1.10         8.18 o                         
  -5   6  24         85.06        111.06        13.67 o                         
  -4   6  24         13.43          8.45         9.98 o                         
  -3   6  24        185.80        180.40        15.91 o                         
  -2   6  24        375.39        333.84        16.71 o                         
  -1   6  24          2.22          8.41        12.22 o                         
   0   6  24         87.61         67.38        16.84 o                         
   1   6  24         90.76         65.75        10.55 o                         
   2   6  24         58.66         46.10        10.33 o                         
   3   6  24        261.77        338.65        13.21 o                         
   4   6  24         55.26         42.73        11.55 o                         
 -12   1  25        644.44        632.64        27.66 o                         
 -11   1  25        492.73        479.97        20.35 o                         
 -10   1  25        220.40        207.99        18.41 o                         
  -9   1  25       1003.49       1086.07        36.07 o                         
  -8   1  25        336.11        364.92        16.76 o                         
  -7   1  25       1037.09        932.30        41.76 o                         
  -6   1  25        849.28        858.89        34.73 o                         
  -5   1  25        171.88        120.53        12.58 o                         
  -4   1  25       1826.51       1700.74        72.51 o                         
  -3   1  25       1756.91       1542.51        54.46 o                         
  -2   1  25         24.66         31.40        10.75 o                         
  -1   1  25       8344.81       7953.90       124.50 o                         
   0   1  25       1084.89       1000.95        20.46 o                         
   1   1  25         44.89         38.87         9.70 o                         
   2   1  25        976.31        995.03        30.41 o                         
   3   1  25        434.07        325.36        15.51 o                         
   4   1  25        870.57        803.22        26.28 o                         
   5   1  25       4540.07       4542.46        76.68 o                         
   6   1  25        736.74        778.47        21.40 o                         
   7   1  25          0.25         -7.45        10.83 o                         
   8   1  25        347.64        299.33        13.30 o                         
   9   1  25        109.42         89.38        12.27 o                         
  10   1  25        260.26        234.91        25.02 o                         
 -11   2  25       1265.03       1135.61       107.80 o                         
 -10   2  25        136.08        141.71        13.29 o                         
  -9   2  25       1890.22       1808.71        39.41 o                         
  -8   2  25        258.79        239.35        14.00 o                         
  -7   2  25       1675.08       1566.84        49.81 o                         
  -6   2  25       2142.71       1989.63        46.38 o                         
  -5   2  25        482.86        552.40        21.28 o                         
  -4   2  25       3463.22       3418.79        50.26 o                         
  -3   2  25        418.04        438.96        15.10 o                         
  -2   2  25       1977.26       1679.82        28.76 o                         
  -1   2  25       3501.79       3358.74        61.73 o                         
   0   2  25        471.22        387.08        16.05 o                         
   1   2  25        129.28         80.89        12.37 o                         
   2   2  25       5280.03       5117.91        62.25 o
[truncated: 50,466 more chars]
