# Supplementary material for: Chalcogen bonding in the solid-state structures of 1,3-bis(benzimidazoliumyl)benzene-based chalcogen-bonding donors
Source: Acta Crystallogr C Struct Chem. 2023 Jan 11;79(Pt 2):26–35. doi: 10.1107/S2053229622011536 (PMC9899511; doi:10.1107/S2053229622011536)
Supplement: Supplementary file 5 [file c-79-00026-TS-058_3Se-Asup5.hkl]

data_TS-058_3Se-A                                                                  
_shelx_title ' shelxt_a.res in P2(1)/c'                                         
_shelx_refln_list_code          4                                               
_shelx_F_calc_maximum      340.15                                               
_exptl_crystal_F_000      1640.00                                               
_reflns_d_resolution_high  0.8407                                               
                                                                                
loop_                                                                           
 _space_group_symop_operation_xyz                                               
 'x, y, z'                                                                      
 '-x, y+1/2, -z+1/2'                                                            
 '-x, -y, -z'                                                                   
 'x, -y-1/2, z-1/2'                                                             
                                                                                
_cell_length_a     7.7478                                                       
_cell_length_b    13.1286                                                       
_cell_length_c    31.2750                                                       
_cell_angle_alpha  90.000                                                       
_cell_angle_beta   90.614                                                       
_cell_angle_gamma  90.000                                                       
                                                                                
_shelx_F_squared_multiplier     1.000                                           
                                                                                
loop_                                                                           
 _refln_index_h                                                                 
 _refln_index_k                                                                 
 _refln_index_l                                                                 
 _refln_F_squared_calc                                                          
 _refln_F_squared_meas                                                          
 _refln_F_squared_sigma                                                         
 _refln_observed_status                                                         
   1   0   0      44726.17      44630.18      1488.11 o                         
   2   0   0      57774.07      60012.48      1423.28 o                         
   3   0   0       2695.86       2312.49        78.65 o                         
   4   0   0      14711.28      15154.03       279.36 o                         
   5   0   0       2551.42       3196.96        97.45 o                         
   6   0   0       7319.52       7858.76       132.39 o                         
   7   0   0       5747.70       5722.33       110.72 o                         
   8   0   0          0.50          6.36         8.06 o                         
   9   0   0        756.84        745.56        50.17 o                         
   1   1   0       6506.99       6727.20       365.04 o                         
   2   1   0       2593.36       2583.60        58.09 o                         
   3   1   0        278.22        316.39        18.90 o                         
   4   1   0       1787.05       1841.09        41.14 o                         
   5   1   0        686.66        797.68        25.28 o                         
   6   1   0        939.27        843.69        22.46 o                         
   7   1   0        512.45        568.81        22.00 o                         
   8   1   0        474.50        544.61        21.59 o                         
   9   1   0        400.30        335.37        17.94 o                         
   0   2   0       4941.03       4977.04       204.46 o                         
   1   2   0       5565.79       5578.31        99.14 o                         
   2   2   0         14.56          7.68         4.07 o                         
   3   2   0       4171.24       4152.75        84.03 o                         
   4   2   0       2787.81       2907.19        52.88 o                         
   5   2   0       2394.67       2584.37        43.53 o                         
   6   2   0       3824.10       3783.70        56.03 o                         
   7   2   0        416.32        372.77        20.67 o                         
   8   2   0        320.84        324.19        15.37 o                         
   9   2   0         75.64         52.51         6.42 o                         
   1   3   0         12.07         46.08         8.76 o                         
   2   3   0       4572.46       4824.74       146.06 o                         
   3   3   0       4973.69       5094.69       111.77 o                         
   4   3   0       2381.08       2830.96        58.38 o                         
   5   3   0       2432.93       2441.53        36.89 o                         
   6   3   0        418.28        392.41        16.64 o                         
   7   3   0          1.39         -1.90         5.70 o                         
   8   3   0        394.63        395.39        16.49 o                         
   9   3   0        150.42        131.36        13.42 o                         
   0   4   0       2118.38       2206.94        73.35 o                         
   1   4   0        139.95        105.66        10.66 o                         
   2   4   0       1821.06       2288.14        63.20 o                         
   3   4   0       1883.91       1707.07        56.30 o                         
   4   4   0       6085.14       5864.89       108.07 o                         
   5   4   0          9.22         20.35         4.08 o                         
   6   4   0       5629.05       5557.50        75.70 o                         
   7   4   0        452.14        450.69        15.50 o                         
   8   4   0         21.80         28.70         7.29 o                         
   1   5   0      17392.56      17813.69       322.49 o                         
   2   5   0      23487.14      22064.08       441.34 o                         
   3   5   0       3734.36       3808.92        90.65 o                         
   4   5   0      10588.17      10390.70       132.38 o                         
   5   5   0       6771.15       6665.84        76.75 o                         
   6   5   0        315.59        255.79        13.17 o                         
   7   5   0       1540.26       1556.49        37.70 o                         
   8   5   0       3448.94       3752.45        71.88 o                         
   0   6   0         39.85         65.72         8.22 o                         
   1   6   0       1600.58       1681.39        42.88 o                         
   2   6   0        187.53        204.21        31.78 o                         
   3   6   0        353.88        287.17        18.10 o                         
   4   6   0         17.72         13.47         5.09 o                         
   5   6   0        203.54        195.25        10.55 o                         
   6   6   0          0.06          4.91         5.89 o                         
   7   6   0        294.06        271.21        15.71 o                         
   8   6   0         18.58          9.02         4.32 o                         
   1   7   0       2420.38       2451.90        73.90 o                         
   2   7   0        544.00        576.82        39.51 o                         
   3   7   0        297.25        373.88        14.12 o                         
   4   7   0       1583.14       1596.82        33.32 o                         
   5   7   0        256.28        211.37        11.52 o                         
   6   7   0          6.25          9.80         6.63 o                         
   7   7   0         79.51         49.75         8.35 o                         
   8   7   0         69.65         60.46         9.10 o                         
   0   8   0       5535.21       5933.41       139.51 o                         
   1   8   0          3.46          8.16         4.79 o                         
   2   8   0         12.49         28.02         9.27 o                         
   3   8   0        643.41        649.63        20.74 o                         
   4   8   0        185.89        171.03        17.65 o                         
   5   8   0       1461.53       1563.23        43.53 o                         
   6   8   0        100.98        105.15        13.32 o                         
   7   8   0          7.50         10.41         5.88 o                         
   1   9   0      11243.18      11369.18       149.66 o                         
   2   9   0      10748.51      10397.75       194.07 o                         
   3   9   0        658.68        696.14        26.17 o                         
   4   9   0       1147.83       1291.35        61.70 o                         
   5   9   0       1184.76       1213.91        46.52 o                         
   6   9   0        513.90        480.64        32.68 o                         
   7   9   0        709.48        740.73        30.79 o                         
   0  10   0        197.39        150.70        14.95 o                         
   1  10   0        152.25        154.31         9.66 o                         
   2  10   0       1855.81       1725.07        33.54 o                         
   3  10   0        885.98        836.31        21.66 o                         
   4  10   0        132.06        151.72        11.05 o                         
   5  10   0        190.21        180.40        12.97 o                         
   6  10   0       1002.72       1105.01        31.11 o                         
   7  10   0        597.62        620.28        25.51 o                         
   1  11   0       1186.98       1219.54        32.36 o                         
   2  11   0        792.93        840.68        23.45 o                         
   3  11   0         80.06         96.01        10.59 o                         
   4  11   0        566.27        531.52        24.31 o                         
   5  11   0       1006.75        947.98        33.26 o                         
   6  11   0         76.80         66.43         7.46 o                         
   0  12   0         86.37        103.74        18.93 o                         
   1  12   0        170.67        174.29        16.42 o                         
   2  12   0       1155.59       1049.15        29.02 o                         
   3  12   0        474.29        463.17        25.93 o                         
   4  12   0         41.85         50.71        10.40 o                         
   5  12   0        927.00        896.06        29.72 o                         
   1  13   0       1116.97       1135.33        33.03 o                         
   2  13   0         70.50         94.32        11.16 o                         
   3  13   0        570.52        530.57        22.77 o                         
   4  13   0         81.23         81.49         8.30 o                         
   5  13   0        525.77        458.67        20.38 o                         
   0  14   0       3633.29       3749.99       116.12 o                         
   1  14   0       1034.47       1033.79        40.29 o                         
   2  14   0        909.53        867.72        26.11 o                         
   3  14   0       2463.75       2623.89        58.03 o                         
   4  14   0       1088.74       1105.67        29.35 o                         
   1  15   0          2.06          2.42         4.90 o                         
   2  15   0         34.45         28.62         5.95 o                         
  -9   1   1        960.16        862.50        38.02 o                         
  -8   1   1        251.88        274.37        13.14 o                         
  -7   1   1        491.02        420.22        15.81 o                         
  -6   1   1       7059.04       7151.38        91.29 o                         
  -5   1   1       1553.33       1473.79        32.44 o                         
  -4   1   1       5083.07       5627.84       107.02 o                         
  -3   1   1      10267.69      10503.54       197.65 o                         
  -2   1   1      23403.84      22626.32       388.56 o                         
  -1   1   1        265.53        256.41        11.07 o                         
   0   1   1      16114.82      15275.84      1531.93 o                         
   1   1   1      15579.95      16340.15       395.08 o                         
   2   1   1       1678.86       1687.78        43.14 o                         
   3   1   1      21696.87      22916.23       363.61 o                         
   4   1   1       3724.01       3731.22        68.42 o                         
   5   1   1        603.32        522.75        20.39 o                         
   6   1   1       1873.52       1936.15        36.07 o                         
   7   1   1       4379.55       4550.04        67.53 o                         
   8   1   1        988.40        994.31        34.27 o                         
   9   1   1         63.55        102.37        11.41 o                         
  -9   2   1         41.07         46.92         7.68 o                         
  -8   2   1          0.90          6.76         5.44 o                         
  -7   2   1         42.47         32.84         9.28 o                         
  -6   2   1         68.36         93.04         7.30 o                         
  -5   2   1       3007.56       3147.34        42.51 o                         
  -4   2   1        229.28        349.22        17.09 o                         
  -3   2   1       9175.82       8837.89       171.88 o                         
  -2   2   1       4190.72       4550.06       131.33 o                         
  -1   2   1      10621.32       9966.46       200.54 o                         
   0   2   1        113.97        146.18         6.90 o                         
   1   2   1      31928.04      33413.17       558.17 o                         
   2   2   1        532.76        650.40        26.39 o                         
   3   2   1        102.97         93.10         9.16 o                         
   4   2   1        665.76        569.63        19.04 o                         
   5   2   1         15.01         30.10         5.16 o                         
   6   2   1        476.28        480.30        14.87 o                         
   7   2   1       2744.53       2799.99        48.06 o                         
   8   2   1        429.81        379.86        16.54 o                         
   9   2   1        451.63        453.76        34.82 o                         
  -9   3   1        574.89        570.29        25.04 o                         
  -8   3   1        238.70        248.28        13.52 o                         
  -7   3   1         14.58         20.58         5.97 o                         
  -6   3   1       2827.61       2773.16        44.70 o                         
  -5   3   1        645.20        618.59        16.33 o                         
  -4   3   1        256.51        282.08        14.16 o                         
  -3   3   1        326.76        339.91        20.63 o                         
  -2   3   1      21128.98      21701.19       487.67 o                         
  -1   3   1      23233.53      23716.34       461.75 o                         
   0   3   1       1132.01       1224.12        29.57 o                         
   1   3   1      85537.98      83743.20      1604.10 o                         
   2   3   1       1598.00       1633.10        50.16 o                         
   3   3   1         41.55         59.26        12.25 o                         
   4   3   1        861.43        946.70        28.42 o                         
   5   3   1       3162.58       3067.84        47.56 o                         
   6   3   1          6.50         17.19         4.98 o                         
   7   3   1       1013.70       1069.41        27.95 o                         
   8   3   1       1310.53       1307.86        35.42 o                         
   9   3   1         18.72         12.32         6.01 o                         
  -8   4   1        709.75        739.26        22.61 o                         
  -7   4   1       2382.93       2399.46        42.93 o                         
  -6   4   1        402.96        457.79        17.82 o                         
  -5   4   1        441.39        386.03        12.39 o                         
  -4   4   1       5979.66       5901.43       109.46 o                         
  -3   4   1       4166.76       4108.61        95.37 o                         
  -2   4   1       2933.74       3722.35        91.32 o                         
  -1   4   1      24346.80      23209.29       724.55 o                         
   0   4   1        344.30        331.53        13.04 o                         
   1   4   1      24122.02      24692.53       416.96 o                         
   2   4   1      39776.20      41300.77       809.17 o                         
   3   4   1       3356.29       3354.67        90.25 o                         
   4   4   1       1317.04       1275.57        34.05 o                         
   5   4   1       2596.10       2497.35        35.19 o                         
   6   4   1       4946.47       4950.80        65.60 o                         
   7   4   1       1739.18       1706.37        36.53 o                         
   8   4   1        957.30       1018.55        29.67 o                         
  -8   5   1       1114.26       1175.09        28.55 o                         
  -7   5   1        100.57        103.97        10.11 o                         
  -6   5   1       2532.96       2567.50        70.26 o                         
  -5   5   1       4382.90       4424.71        58.25 o                         
  -4   5   1       1247.17       1324.15        25.46 o                         
  -3   5   1      19921.28      21860.96       370.69 o                         
  -2   5   1       8790.43       9045.94       166.28 o                         
  -1   5   1       3049.09       3100.11        94.91 o                         
   0   5   1       7188.00       7233.26       154.17 o                         
   1   5   1      14920.97      15069.14       283.69 o                         
   2   5   1       1032.02       1076.71        46.80 o                         
   3   5   1       3240.49       3476.04        96.61 o                         
   4   5   1       6678.57       6297.33        86.68 o                         
   5   5   1        116.57        138.69         8.17 o                         
   6   5   1        443.34        492.23        20.06 o                         
   7   5   1       1246.83       1246.73        35.43 o                         
   8   5   1        114.78        128.10        10.33 o                         
  -8   6   1       1063.88       1010.50        29.93 o                         
  -7   6   1       2932.96       3004.89        58.50 o                         
  -6   6   1          4.50          5.88         6.24 o                         
  -5   6   1       6860.59       6850.65       102.13 o                         
  -4   6   1       2540.30       2499.57        44.77 o                         
  -3   6   1       5560.95       5412.68       122.79 o                         
  -2   6   1       4110.41       4167.41        76.90 o                         
  -1   6   1       5109.63       4753.96       110.09 o                         
   0   6   1       8217.01       8142.63       124.38 o                         
   1   6   1        280.62        302.84        15.97 o                         
   2   6   1      13530.40      13224.54       267.63 o                         
   3   6   1       7788.40       7341.69       145.73 o                         
   4   6   1        100.89        117.18         8.46 o                         
   5   6   1       1437.78       1480.63        34.27 o                         
   6   6   1         74.21         75.86         8.36 o                         
   7   6   1        110.43         86.16        15.26 o                         
   8   6   1        314.83        365.39        23.33 o                         
  -8   7   1         77.30        103.44         9.89 o                         
  -7   7   1         89.65         70.14         9.11 o                         
  -6   7   1          8.58          0.87         6.20 o                         
  -5   7   1        734.09        695.11        21.35 o                         
  -4   7   1       1195.76       1256.25        28.63 o                         
  -3   7   1        205.23        189.69         9.28 o                         
  -2   7   1       1972.20       1907.05        77.49 o                         
  -1   7   1       3127.77       3167.60        61.79 o                         
   0   7   1       5798.85       6139.38        99.74 o                         
   1   7   1         12.88         17.31         5.26 o                         
   2   7   1       2496.80       2444.44        72.10 o                         
   3   7   1         89.62         96.56         7.76 o                         
   4   7   1        624.78        626.81        19.25 o                         
   5   7   1        560.88        530.02        20.93 o                         
   6   7   1       2309.21       2290.91        49.77 o                         
   7   7   1          3.15          1.81         5.70 o                         
   8   7   1        130.66        135.54        16.21 o                         
  -7   8   1       1396.96       1536.69        38.59 o                         
  -6   8   1        299.76        294.34        19.95 o                         
  -5   8   1        379.04        388.00        20.37 o                         
  -4   8   1      10856.88      11073.70       243.92 o                         
  -3   8   1       5286.40       5011.45        76.64 o                         
  -2   8   1       5738.86       5232.37       145.09 o                         
  -1   8   1       2150.71       2019.53        46.59 o                         
   0   8   1       4923.93       5310.02        90.00 o                         
   1   8   1        908.29        994.01        28.17 o                         
   2   8   1       5378.66       5159.67        97.26 o                         
   3   8   1       4478.63       4306.45        67.77 o                         
   4   8   1       1538.60       1677.29        39.30 o                         
   5   8   1       2111.62       2152.46        69.77 o                         
   6   8   1        145.81        131.39        14.34 o                         
   7   8   1          2.61          1.03         8.43 o                         
  -7   9   1          1.59          5.40         5.36 o                         
  -6   9   1       1333.24       1340.35        37.39 o                         
  -5   9   1        315.09        281.34        21.39 o                         
  -4   9   1       1050.10       1136.22        40.24 o                         
  -3   9   1        832.16        745.05        23.89 o                         
  -2   9   1        269.26        268.89        11.19 o                         
  -1   9   1        538.22        619.14        16.72 o                         
   0   9   1         24.34         24.01         5.18 o                         
   1   9   1       2176.73       2155.53        39.00 o                         
   2   9   1        524.62        446.53        14.94 o                         
   3   9   1       2660.64       2534.98        48.41 o                         
   4   9   1       2239.46       2359.10        58.50 o                         
   5   9   1       1266.83       1221.86        41.77 o                         
   6   9   1         55.70         44.98        10.14 o                         
   7   9   1        531.43        543.23        21.82 o                         
  -7  10   1       1364.73       1412.94        35.95 o                         
  -6  10   1          7.37          9.60         6.46 o                         
  -5  10   1       3418.13       3526.95        81.57 o                         
  -4  10   1       5429.11       5473.30        84.21 o                         
  -3  10   1        741.54        801.64        21.26 o                         
  -2  10   1        357.51        386.68        14.55 o                         
  -1  10   1      11312.80      11682.59       154.48 o                         
   0  10   1       7165.29       7384.91       108.94 o                         
   1  10   1       3249.19       3083.67        52.20 o                         
   2  10   1       3822.08       3937.16        63.84 o                         
   3  10   1         43.10         72.58         7.94 o                         
   4  10   1        309.91        317.59        19.72 o                         
   5  10   1        183.89        232.41        14.52 o                         
   6  10   1       1704.30       1747.44        46.96 o                         
   7  10   1         65.07         89.72        10.41 o                         
  -6  11   1          4.18          0.39         4.98 o                         
  -5  11   1        594.34        656.88        25.97 o                         
  -4  11   1       2201.85       2127.42        44.07 o                         
  -3  11   1        269.39        293.39        16.57 o                         
  -2  11   1       1860.66       2005.13        40.03 o                         
  -1  11   1        712.02        663.97        20.27 o                         
   0  11   1        206.13        203.06        11.53 o                         
   1  11   1         74.11         95.65        10.77 o                         
   2  11   1        283.81        284.90        13.54 o                         
   3  11   1          8.17          8.45         7.14 o                         
   4  11   1        778.73        725.86        25.04 o                         
   5  11   1        857.33        804.42        30.14 o                         
   6  11   1        677.48        670.40        35.83 o                         
  -5  12   1        426.30        397.71        19.05 o                         
  -4  12   1          4.99         -2.24         8.24 o                         
  -3  12   1        472.69        443.03        22.52 o                         
  -2  12   1        186.67        185.04        11.33 o                         
  -1  12   1        238.44        252.04        15.75 o                         
   0  12   1        439.95        412.01        21.46 o                         
   1  12   1          6.72          6.45         7.56 o                         
   2  12   1        235.86        215.56        14.37 o                         
   3  12   1         73.06         61.07        13.75 o                         
   4  12   1         79.78         74.76        10.48 o                         
   5  12   1        280.80        323.61        19.57 o                         
  -5  13   1        292.03        300.01        16.40 o                         
  -4  13   1         17.40          7.31         6.67 o                         
  -3  13   1        724.23        830.99        26.50 o                         
  -2  13   1       1565.36       1632.07        53.51 o                         
  -1  13   1         71.81         43.71         7.97 o                         
   0  13   1       4289.73       4437.49        78.07 o                         
   1  13   1       2527.02       2701.28        58.83 o                         
   2  13   1        563.75        572.74        24.92 o                         
   3  13   1       1368.84       1467.24        41.34 o                         
   4  13   1        268.72        307.07        16.08 o                         
   5  13   1        129.72        162.58        12.10 o                         
  -4  14   1        774.81        729.93        22.26 o                         
  -3  14   1        131.66        131.43        10.59 o                         
  -2  14   1         20.24         14.49         6.47 o                         
  -1  14   1         14.43         15.84         6.14 o                         
   0  14   1          8.38         19.74         7.68 o                         
   1  14   1          1.09         -0.29         5.96 o                         
   2  14   1         97.86        107.56        10.09 o                         
   3  14   1        128.51        120.83        10.08 o                         
   4  14   1         21.96         34.95         6.04 o                         
  -2  15   1        236.80        226.42        12.30 o                         
  -1  15   1         68.55         68.35         7.67 o                         
   0  15   1        614.42        641.94        24.80 o                         
   1  15   1        222.87        206.31        12.23 o                         
   2  15   1        634.38        613.66        29.83 o                         
  -9   0   2       2737.08       2607.60       112.75 o                         
  -8   0   2       6347.09       6358.43       128.14 o                         
  -7   0   2         92.76        107.55        11.04 o                         
  -6   0   2        150.71        140.52        12.84 o                         
  -5   0   2      21390.73      20425.64       299.19 o                         
  -4   0   2        590.09        425.21        24.73 o                         
  -3   0   2       1643.54       1347.92        45.77 o                         
  -2   0   2      14632.34      15099.93       370.11 o                         
  -1   0   2      36464.41      35389.69      1184.52 o                         
   0   0   2        610.26        619.90        28.10 o                         
   1   0   2      13431.90      14375.74       495.32 o                         
   2   0   2      17318.67      18632.34       654.31 o                         
   3   0   2      16163.04      16928.99       420.82 o                         
   4   0   2       2147.21       2042.58        73.33 o                         
   5   0   2        184.56        125.19        11.87 o                         
   6   0   2       5409.55       5391.23       109.67 o                         
   7   0   2       1052.88       1054.62        59.07 o                         
   8   0   2       5430.75       5596.79       132.82 o                         
   9   0   2        586.76        553.48        42.24 o                         
  -9   1   2        385.05        359.17        19.21 o                         
  -8   1   2         25.75         19.26         6.39 o                         
  -7   1   2        281.95        254.54        14.95 o                         
  -6   1   2        198.94        222.68        10.80 o                         
  -5   1   2       1208.00        974.60        22.95 o                         
  -4   1   2       8752.38       9198.65       159.97 o                         
  -3   1   2       1986.52       1710.83        46.43 o                         
  -2   1   2      15953.24      16134.26       325.48 o                         
  -1   1   2      12218.60      12983.17       221.48 o                         
   0   1   2       1220.17       1415.29        99.59 o                         
   1   1   2      24053.61      26544.10       634.85 o                         
   2   1   2      23194.45      23902.84       478.35 o                         
   3   1   2        136.60        123.58        12.77 o                         
   4   1   2      17583.80      18148.44       269.82 o                         
   5   1   2          9.96         40.56         6.94 o                         
   6   1   2         23.47         21.98         5.95 o                         
   7   1   2       4527.51       4659.23        75.21 o                         
   8   1   2       1249.90       1178.75        30.57 o                         
   9   1   2         15.46         26.39        14.21 o                         
  -9   2   2        119.80        104.04         9.38 o                         
  -8   2   2       1084.21       1084.21        25.35 o                         
  -7   2   2       1303.14       1336.54        33.79 o                         
  -6   2   2       4608.77       4651.01        83.12 o                         
  -5   2   2        811.99        801.39        19.11 o                         
  -4   2   2        239.08        316.00        16.74 o                         
  -3   2   2       4353.12       4264.49        93.97 o                         
  -2   2   2       3585.92       3745.81        77.05 o                         
  -1   2   2        817.09        771.69        22.30 o                         
   0   2   2       9395.79       8945.20       128.44 o                         
   1   2   2      13069.92      12360.04       318.20 o                         
   2   2   2       1467.54       1406.00        35.23 o                         
   3   2   2       1135.53       1216.07        33.94 o                         
   4   2   2       2970.81       3045.86        69.77 o                         
   5   2   2          5.81         22.69         4.78 o                         
   6   2   2        508.83        454.82        14.62 o                         
   7   2   2         90.08         91.22        14.81 o                         
   8   2   2        409.86        376.60        18.98 o                         
   9   2   2         10.60         12.40         6.96 o                         
  -9   3   2        115.37         95.25         8.28 o                         
  -8   3   2        642.02        721.08        21.18 o                         
  -7   3   2         56.28         67.26         7.57 o                         
  -6   3   2        140.29        120.60        10.85 o                         
  -5   3   2        935.09        969.41        26.18 o                         
  -4   3   2        556.64        563.98        17.86 o                         
  -3   3   2       1230.46       1237.11        41.28 o                         
  -2   3   2      19269.08      20358.79       408.41 o                         
  -1   3   2      43948.88      42193.96       810.55 o                         
   0   3   2       2479.93       2370.14        47.69 o                         
   1   3   2      17831.46      17837.80       353.09 o                         
   2   3   2      16081.51      16624.15       339.58 o                         
   3   3   2       2846.42       3028.64        77.16 o                         
   4   3   2        371.65        489.04        37.92 o                         
   5   3   2       3850.56       3887.81        50.78 o                         
   6   3   2       1473.73       1492.60        27.58 o                         
   7   3   2        458.62        456.77        16.48 o                         
   8   3   2       1332.31       1410.81        36.89 o                         
   9   3   2        241.69        231.26        14.80 o                         
  -8   4   2       1592.52       1654.87        34.13 o                         
  -7   4   2        905.21        944.72        28.46 o                         
  -6   4   2       1929.92       1906.16        37.45 o                         
  -5   4   2       8534.95       8830.11       115.71 o                         
  -4   4   2       4940.41       5143.16        82.63 o                         
  -3   4   2       5354.61       5320.13       114.68 o                         
  -2   4   2       1643.46       1875.07        53.77 o                         
  -1   4   2      15997.95      15523.55       265.23 o                         
   0   4   2        972.26        782.65        25.39 o                         
   1   4   2       6719.76       6692.22       123.78 o                         
   2   4   2       2002.11       1922.78        66.27 o                         
   3   4   2       1005.61        968.58        45.90 o                         
   4   4   2       3157.73       3433.81        68.32 o                         
   5   4   2       1544.94       1408.63        24.31 o                         
   6   4   2         16.09         41.70         5.88 o                         
   7   4   2        506.76        498.15        19.87 o                         
   8   4   2        650.08        696.34        23.34 o                         
  -8   5   2        372.70        374.49        15.24 o                         
  -7   5   2       4501.71       4490.81        80.06 o                         
  -6   5   2       2343.85       2305.48        45.36 o                         
  -5   5   2        417.89        313.09        12.40 o                         
  -4   5   2       7854.19       7901.43       128.05 o                         
  -3   5   2       7603.16       7952.10       185.56 o                         
  -2   5   2       5313.88       5227.83       102.78 o                         
  -1   5   2       6215.67       5945.30       130.72 o                         
   0   5   2      10832.00      10459.25       225.16 o                         
   1   5   2       4292.00       3979.73       115.26 o                         
   2   5   2          1.58          3.03         5.61 o                         
   3   5   2      11472.32      11186.59       248.26 o                         
   4   5   2       4593.32       4575.27        67.20 o                         
   5   5   2       1482.27       1392.60        24.35 o                         
   6   5   2       2858.24       2822.84        48.39 o                         
   7   5   2        567.10        583.53        25.53 o                         
   8   5   2        121.79        143.93        13.53 o                         
  -8   6   2        123.26        126.84         8.64 o                         
  -7   6   2        182.58        163.99        13.88 o                         
  -6   6   2       1117.68       1146.71        29.95 o                         
  -5   6   2        375.92        374.39        14.75 o                         
  -4   6   2         24.09         31.53         5.25 o                         
  -3   6   2       3549.35       3505.59       109.56 o                         
  -2   6   2       9749.23       9750.47       257.93 o                         
  -1   6   2         95.05        170.49        13.91 o                         
   0   6   2      14196.29      13780.71       358.81 o                         
   1   6   2        224.35        323.20        18.25 o                         
   2   6   2        544.77        561.03        23.58 o                         
   3   6   2      10471.93      10164.47       197.94 o                         
   4   6   2       5978.44       5902.48        83.97 o                         
   5   6   2        497.64        468.96        13.84 o                         
   6   6   2       1628.61       1633.48        45.76 o                         
   7   6   2       1159.24       1098.25        36.27 o                         
   8   6   2        361.19        326.52        20.80 o                         
  -8   7   2          1.46          2.15         4.58 o                         
  -7   7   2         15.93          7.25         6.38 o                         
  -6   7   2         23.22         25.95         6.55 o                         
  -5   7   2         96.63         83.63         8.57 o                         
  -4   7   2        196.45        201.76        10.69 o                         
  -3   7   2        263.60        259.08        12.65 o                         
  -2   7   2         81.58        108.29         9.74 o                         
  -1   7   2        614.78        592.75        19.55 o                         
   0   7   2       2428.91       2588.39        51.39 o                         
   1   7   2       1343.71       1532.19        51.71 o                         
   2   7   2       2654.85       2909.09        82.86 o                         
   3   7   2       6025.66       5915.67        85.75 o                         
   4   7   2       2133.08       1973.24        47.32 o                         
   5   7   2       1798.70       1644.29        38.27 o                         
   6   7   2        204.63        200.09        15.20 o                         
   7   7   2        227.03        188.77        17.09 o                         
   8   7   2         13.63         13.83        10.04 o                         
  -7   8   2         20.86         30.56         7.16 o                         
  -6   8   2        533.42        575.11        28.64 o                         
  -5   8   2         33.03         24.36         7.62 o                         
  -4   8   2       5790.41       5691.71       127.32 o                         
  -3   8   2       4449.38       4525.16        86.87 o                         
  -2   8   2         18.22         27.04         7.08 o                         
  -1   8   2       1300.16       1363.78        55.49 o                         
   0   8   2        188.01        200.66        13.54 o                         
   1   8   2       3139.80       3216.38        87.02 o                         
   2   8   2        288.63        288.43        21.02 o                         
   3   8   2       6071.49       6084.63        89.30 o                         
   4   8   2       4546.93       4465.82        74.24 o                         
   5   8   2       2879.39       2741.71        65.36 o                         
   6   8   2       3101.61       3150.31        76.67 o                         
   7   8   2        699.74        727.79        32.67 o                         
  -7   9   2       2419.39       2454.21        50.88 o                         
  -6   9   2       3847.17       3862.03        77.89 o                         
  -5   9   2          6.03          5.04         7.71 o                         
  -4   9   2       4280.27       4472.49        94.87 o                         
  -3   9   2       7611.46       7484.56       115.19 o                         
  -2   9   2         63.66         47.78         6.29 o                         
  -1   9   2       6092.59       5933.83        85.99 o                         
   0   9   2      18538.10      19119.68       226.04 o                         
   1   9   2        888.02        907.79        20.25 o                         
   2   9   2       6008.26       6267.29        89.19 o                         
   3   9   2       8049.88       8243.62       114.06 o                         
   4   9   2       3627.09       3583.85        68.70 o                         
   5   9   2         63.40         33.86         9.49 o                         
   6   9   2       1380.74       1418.49        43.86 o                         
   7   9   2        372.51        414.60        18.75 o                         
  -7  10   2        104.92        109.77         9.95 o                         
  -6  10   2        117.00         96.78        15.15 o                         
  -5  10   2        570.83        577.23        23.42 o                         
  -4  10   2       2118.43       2180.78        40.30 o                         
  -3  10   2         17.50         20.84         5.50 o                         
  -2  10   2        666.34        635.99        19.95 o                         
  -1  10   2       2474.10       2484.94        45.02 o                         
   0  10   2       1265.36       1353.47        36.51 o                         
   1  10   2       3602.47       3512.77        53.64 o                         
   2  10   2       1690.95       1739.83        38.02 o                         
   3  10   2        145.86        156.78        12.70 o                         
   4  10   2        704.30        689.10        32.33 o                         
   5  10   2       1427.98       1383.54        50.58 o                         
   6  10   2       1324.39       1289.57        33.93 o                         
   7  10   2        139.13        137.63        11.86 o                         
  -6  11   2         13.02          6.92         5.18 o                         
  -5  11   2        836.50        773.35        25.65 o                         
  -4  11   2       2845.09       2871.71        59.85 o                         
  -3  11   2          3.08          1.46         6.26 o                         
  -2  11   2        433.50        470.05        30.26 o                         
  -1  11   2        483.05        542.18        18.22 o                         
   0  11   2        596.03        629.69        20.08 o                         
   1  11   2       1413.25       1400.38        49.51 o                         
   2  11   2       3822.76       3855.55        63.02 o                         
   3  11   2         60.52         63.85        10.78 o                         
   4  11   2        104.18         95.31        13.22 o                         
   5  11   2        669.54        620.19        21.65 o                         
   6  11   2       1638.36       1639.83        42.11 o                         
  -5  12   2        898.29        846.06        28.56 o                         
  -4  12   2         15.01          9.55        10.67 o                         
  -3  12   2        785.17        820.53        31.05 o                         
  -2  12   2        177.18        167.95        11.87 o                         
  -1  12   2        185.42        135.47        11.78 o                         
   0  12   2        328.05        359.55        15.06 o                         
   1  12   2        803.82        753.24        45.05 o                         
   2  12   2        166.63        206.95        14.04 o                         
   3  12   2        849.10        923.76        33.08 o                         
   4  12   2        128.84        117.93        11.71 o                         
   5  12   2          5.42          3.81         7.46 o                         
  -5  13   2        114.57         98.54        14.89 o                         
  -4  13   2         36.45         14.86         6.58 o                         
  -3  13   2        362.26        387.63        16.34 o                         
  -2  13   2        586.76        588.00        21.50 o                         
  -1  13   2        128.37        100.03         8.62 o                         
   0  13   2         53.18         56.41         8.71 o                         
   1  13   2          3.08          7.04         6.80 o                         
   2  13   2        313.91        287.84        17.83 o                         
   3  13   2          6.16          6.03         7.12 o                         
   4  13   2        555.17        613.43        22.96 o                         
   5  13   2        459.01        429.68        16.76 o                         
  -4  14   2        121.90        116.41        10.83 o                         
  -3  14   2         31.44         29.40         6.91 o                         
  -2  14   2       2519.55       2648.52        61.28 o                         
  -1  14   2        181.94        199.10        13.60 o                         
   0  14   2       1076.49       1035.98        33.50 o                         
   1  14   2       2325.91       2475.97        48.66 o                         
   2  14   2       1405.88       1445.27        39.36 o                         
   3  14   2          7.94          8.58         5.99 o                         
   4  14   2        596.91        609.85        20.04 o                         
  -2  15   2        538.21        510.79        18.68 o                         
  -1  15   2         91.05         96.09         8.66 o                         
   0  15   2         12.17          8.12         5.45 o                         
   1  15   2        123.41         98.28         9.40 o                         
   2  15   2        368.71        329.50        14.73 o                         
  -9   1   3        757.02        737.47        28.31 o                         
  -8   1   3       2498.15       2431.55        52.16 o                         
  -7   1   3       1915.98       1966.33        36.78 o                         
  -6   1   3        232.93        206.03        12.03 o                         
  -5   1   3       4149.54       3900.91        92.94 o                         
  -4   1   3      11097.57      11761.43       224.01 o                         
  -3   1   3       3412.84       3484.54        86.44 o                         
  -2   1   3      31609.20      30070.12       588.87 o                         
  -1   1   3       5844.97       5731.43        96.80 o                         
   0   1   3      14119.07      14125.54       412.82 o                         
   1   1   3       7078.75       7420.16       191.19 o                         
   2   1   3      15076.33      16088.17       331.03 o                         
   3   1   3        954.61       1041.51        33.98 o                         
   4   1   3        139.98         99.95        11.99 o                         
   5   1   3       1431.94       1392.27        32.23 o                         
   6   1   3       1000.11       1025.33        26.85 o                         
   7   1   3        995.87       1016.17        34.85 o                         
   8   1   3       2657.29       2783.82        60.64 o                         
   9   1   3        194.61        172.52        14.15 o                         
  -9   2   3        625.02        552.66        21.98 o                         
  -8   2   3       2502.43       2573.50        49.44 o                         
  -7   2   3       1424.27       1452.68        31.78 o                         
  -6   2   3        144.77        181.32        10.68 o                         
  -5   2   3        195.19        183.09         8.97 o                         
  -4   2   3      31841.47      32152.72       498.32 o                         
  -3   2   3        303.99        286.05        34.37 o                         
  -2   2   3      61535.04      59128.75      1143.77 o                         
  -1   2   3       9352.35       9690.60       183.97 o                         
   0   2   3       3867.25       3597.72        68.61 o                         
   1   2   3         55.98         68.34         9.42 o                         
   2   2   3      19118.06      19801.08       347.90 o                         
   3   2   3      35111.34      36968.91       523.32 o                         
   4   2   3       1814.89       1777.30        49.48 o                         
   5   2   3      15921.85      16904.74       183.27 o                         
   6   2   3       1842.41       1747.47        50.66 o                         
   7   2   3        179.02        209.01        17.83 o                         
   8   2   3       2155.30       2207.87        63.66 o                         
   9   2   3        956.56        955.37        32.20 o                         
  -9   3   3         83.53         75.81         7.79 o                         
  -8   3   3        680.61        614.55        17.92 o                         
  -7   3   3       3222.34       3140.28        57.67 o                         
  -6   3   3       2784.65       2827.83        51.05 o                         
  -5   3   3         48.88         41.78         4.69 o                         
  -4   3   3       5304.43       5280.02        83.92 o                         
  -3   3   3      17398.57      18001.07       324.29 o                         
  -2   3   3       1786.95       1939.88        47.37 o                         
  -1   3   3       3172.88       3150.45        55.79 o                         
   0   3   3      24002.83      22419.63       309.38 o                         
   1   3   3      41389.21      41596.07      1405.97 o                         
   2   3   3       3673.76       4343.81       106.66 o                         
   3   3   3       4864.25       4876.37       110.60 o                         
   4   3   3          6.85         42.35        11.37 o                         
   5   3   3        510.66        500.77        13.82 o                         
   6   3   3       2894.52       2985.36        40.12 o                         
   7   3   3        148.94        143.46         9.23 o                         
   8   3   3        256.49        249.42        16.85 o                         
   9   3   3        159.73        135.80        16.21 o                         
  -8   4   3         65.19         63.05         7.22 o                         
  -7   4   3        869.00        966.37        24.31 o                         
  -6   4   3       3896.08       3814.64        64.47 o                         
  -5   4   3        362.26        397.01        12.63 o                         
  -4   4   3       1110.17       1167.52        31.61 o                         
  -3   4   3      15654.81      15082.99       243.47 o                         
  -2   4   3       1614.15       1420.59        44.57 o                         
  -1   4   3      36469.58      33813.05       566.68 o                         
   0   4   3      26777.13      26167.91       390.69 o                         
   1   4   3       2852.06       3025.67        63.66 o                         
   2   4   3        545.65        632.05        37.00 o                         
   3   4   3       5421.56       5799.41       221.67 o                         
   4   4   3       1735.14       1974.24        48.70 o                         
   5   4   3        261.34        262.98         9.69 o                         
   6   4   3        507.14        463.09        14.40 o                         
   7   4   3         85.47        117.33        10.52 o                         
   8   4   3         69.19         70.18         9.68 o                         
  -8   5   3        585.75        611.69        19.96 o                         
  -7   5   3          5.05          9.60         7.16 o                         
  -6   5   3        154.90        164.11        11.57 o                         
  -5   5   3        707.13        661.09        25.07 o                         
  -4   5   3        826.65        821.66        22.38 o                         
  -3   5   3       1912.42       2044.94        48.69 o                         
  -2   5   3       4604.20       4584.26       123.99 o                         
  -1   5   3        630.65        537.63        24.12 o                         
   0   5   3        603.51        611.44        29.47 o                         
   1   5   3         45.72         24.90         4.59 o                         
   2   5   3       5600.75       6105.54       122.82 o                         
   3   5   3         13.94         15.51         8.53 o                         
   4   5   3        201.38        169.07        10.19 o                         
   5   5   3       1736.46       1743.56        31.28 o                         
   6   5   3        116.77         78.42         6.47 o                         
   7   5   3       1062.81       1054.01        31.79 o                         
   8   5   3         20.81         18.77         7.65 o                         
  -8   6   3        201.17        219.74        13.16 o                         
  -7   6   3        527.42        569.32        24.78 o                         
  -6   6   3       2972.30       2890.20        54.29 o                         
  -5   6   3       2192.37       2106.08        41.46 o                         
  -4   6   3        626.56        569.20        18.25 o                         
  -3   6   3        134.04        138.73        12.56 o                         
  -2   6   3          6.50         24.88         5.15 o                         
  -1   6   3      11762.14      11522.29       169.98 o                         
   0   6   3        154.42        111.94         8.43 o                         
   1   6   3      30299.24      30245.67       522.09 o                         
   2   6   3       1342.08       1571.53        89.81 o                         
   3   6   3       1443.14       1463.66        48.69 o                         
   4   6   3       2516.62       2563.16        45.23 o                         
   5   6   3        385.27        368.62        14.16 o                         
   6   6   3         63.30         77.47         8.68 o                         
   7   6   3       1452.44       1483.68        81.81 o                         
   8   6   3        764.85        771.53        29.90 o                         
  -8   7   3        905.52        869.56        42.90 o                         
  -7   7   3        143.18        155.51        15.08 o                         
  -6   7   3       3194.90       3230.30        52.53 o                         
  -5   7   3       2611.65       2631.13        63.38 o                         
  -4   7   3         94.96        131.00        10.19 o                         
  -3   7   3       2162.61       1934.40        39.92 o                         
  -2   7   3       2759.51       2509.71        59.04 o                         
  -1   7   3         24.93         34.40         6.72 o                         
   0   7   3       7543.96       7313.77       148.75 o                         
   1   7   3      10203.28       9486.52       158.44 o                         
   2   7   3       5086.00       5146.75       129.26 o                         
   3   7   3       7088.43       7257.01       101.93 o                         
   4   7   3       7188.11       7271.45       100.73 o                         
   5   7   3         18.70         15.69         7.17 o                         
   6   7   3       1921.46       1917.78        56.76 o                         
   7   7   3       4734.96       4830.68       119.64 o                         
   8   7   3        791.91        898.98        38.48 o                         
  -7   8   3        463.68        458.44        19.04 o                         
  -6   8   3       1140.22       1084.40        30.89 o                         
  -5   8   3        284.22        260.02        15.26 o                         
  -4   8   3        118.04        127.21        12.62 o                         
  -3   8   3          8.01         29.40        12.86 o                         
  -2   8   3       1224.87       1314.33        30.59 o                         
  -1   8   3        106.35        192.48        14.52 o                         
   0   8   3      10091.57      10731.01       165.14 o                         
   1   8   3        169.90        142.27        11.35 o                         
   2   8   3        139.02        139.51        11.79 o                         
   3   8   3        254.37        248.39        13.50 o                         
   4   8   3       1865.32       1894.72        50.52 o                         
   5   8   3          9.95         12.34         7.97 o                         
   6   8   3        539.39        473.00        24.25 o                         
   7   8   3          8.35          2.51         6.55 o                         
  -7   9   3         48.53         56.19         8.64 o                         
  -6   9   3         64.50         72.76         9.80 o                         
  -5   9   3       2432.98       2586.11        52.63 o                         
  -4   9   3         11.32         36.82         7.59 o                         
  -3   9   3       6169.15       6142.69        97.25 o                         
  -2   9   3        200.09        206.47        10.38 o                         
  -1   9   3        198.93        204.45        11.14 o                         
   0   9   3        101.65        164.79         9.90 o                         
   1   9   3        965.88       1059.01        33.22 o                         
   2   9   3       8180.17       7945.22       108.99 o                         
   3   9   3        353.72        359.49        15.31 o                         
   4   9   3         26.48         42.04         6.68 o                         
   5   9   3         37.63         39.71         8.21 o                         
   6   9   3         39.30         34.71         9.55 o                         
   7   9   3         71.47         82.30        10.32 o                         
  -7  10   3         20.10         26.47         5.86 o                         
  -6  10   3        667.43        648.25        22.97 o                         
  -5  10   3        907.31        807.13        28.22 o                         
  -4  10   3       1025.35       1031.03        25.07 o                         
  -3  10   3        828.26        879.29        22.47 o                         
  -2  10   3         99.99         86.39         8.44 o                         
  -1  10   3       1807.84       1860.80        39.36 o                         
   0  10   3       2351.14       2530.27        50.76 o                         
   1  10   3        340.17        267.05        10.88 o                         
   2  10   3        111.86        131.34         8.94 o                         
   3  10   3        725.55        781.58        23.07 o                         
   4  10   3        329.39        383.54        25.17 o                         
   5  10   3          0.87          6.24         9.24 o                         
   6  10   3        604.05        608.44        21.76 o                         
   7  10   3       1263.60       1229.84        48.48 o                         
  -6  11   3        290.15        302.09        13.80 o                         
  -5  11   3       2000.82       1874.37        49.73 o                         
  -4  11   3        119.53        151.92        10.43 o                         
  -3  11   3       2006.25       1941.68        42.70 o                         
  -2  11   3        640.29        623.51        21.60 o                         
  -1  11   3       4328.63       4336.97        72.01 o                         
   0  11   3        159.80        132.74         9.91 o                         
   1  11   3        119.66        117.60        10.90 o                         
   2  11   3        137.63        144.10        10.39 o                         
   3  11   3       3332.23       3365.13        74.33 o                         
   4  11   3       6199.27       6128.13       125.20 o                         
   5  11   3        520.69        480.86        17.49 o                         
   6  11   3       1734.29       1689.12        37.24 o                         
  -5  12   3       1720.34       1683.94        51.46 o                         
  -4  12   3       1601.22       1605.86        46.64 o                         
  -3  12   3          5.83         12.67         7.91 o                         
  -2  12   3       3209.86       3173.64        61.31 o                         
  -1  12   3        154.57        123.56         9.64 o                         
   0  12   3         50.51         37.06         5.76 o                         
   1  12   3          0.30         -4.58         5.95 o                         
   2  12   3       2377.98       2393.30        54.62 o                         
   3  12   3       2236.21       2286.03        58.65 o                         
   4  12   3        153.03        139.84        12.73 o                         
   5  12   3       2455.06       2377.45        55.08 o                         
  -5  13   3         99.96         92.83         9.74 o                         
  -4  13   3       1692.13       1802.83        58.33 o                         
  -3  13   3         33.71         43.49         6.79 o                         
  -2  13   3       2544.58       2723.90        48.77 o                         
  -1  13   3       2151.71       2165.75        45.51 o                         
   0  13   3         61.13         81.28         8.62 o                         
   1  13   3       1126.67       1183.90        33.92 o                         
   2  13   3        811.04        829.36        37.55 o                         
   3  13   3        358.57        354.75        18.29 o                         
   4  13   3        157.75        153.36        11.52 o                         
   5  13   3        303.89        273.12        12.93 o                         
  -4  14   3         89.81         89.52         9.59 o                         
  -3  14   3         49.02         57.34         8.10 o                         
  -2  14   3         38.29         63.74         7.73 o                         
  -1  14   3        175.56        205.12        13.40 o                         
   0  14   3        151.81        131.01        11.99 o                         
   1  14   3        232.90        206.58        12.58 o                         
   2  14   3         46.58         34.61         6.38 o                         
   3  14   3        696.33        677.34        31.53 o                         
   4  14   3         90.50         84.13         7.52 o                         
  -2  15   3        148.50        135.23        12.21 o                         
  -1  15   3        633.87        613.91        19.24 o                         
   0  15   3          4.24          6.26         5.00 o                         
   1  15   3        171.30        139.85        10.18 o                         
   2  15   3        655.05        614.24        40.17 o                         
  -9   0   4         32.37         21.21        12.89 o                         
  -8   0   4        137.12        142.28        19.36 o                         
  -7   0   4        243.05        272.65        17.21 o                         
  -6   0   4       5501.35       5756.94       131.34 o                         
  -5   0   4       5156.55       5135.93        89.61 o                         
  -4   0   4      15029.13      15040.23       317.00 o                         
  -3   0   4       9393.29       9850.70       265.32 o                         
  -2   0   4       9356.20       9361.56       345.88 o                         
  -1   0   4       1394.03       1300.15        83.04 o                         
   0   0   4       5781.06       6422.15       159.23 o                         
   1   0   4        622.67        641.55        40.05 o                         
   2   0   4         27.90         50.06        16.80 o                         
   3   0   4      10239.54      11079.15       432.39 o                         
   4   0   4       2684.68       2570.81        87.48 o                         
   5   0   4       3651.62       4036.54        82.46 o                         
   6   0   4       9684.46       9714.96       149.30 o                         
   7   0   4       2605.61       2550.88        70.91 o                         
   8   0   4        152.10        169.70        15.86 o                         
   9   0   4         74.25         61.74        16.64 o                         
  -9   1   4        585.71        551.12        20.72 o                         
  -8   1   4          1.14          0.37         5.45 o                         
  -7   1   4       2369.49       2461.25        39.54 o                         
  -6   1   4       1672.91       1569.98        41.00 o                         
  -5   1   4       3527.67       3290.72        48.90 o                         
  -4   1   4      11581.47      11785.29       330.62 o                         
  -3   1   4       2815.69       2733.71        93.22 o                         
  -2   1   4       3931.35       4196.39        98.54 o                         
  -1   1   4     115702.07     102581.52      1971.36 o                         
   0   1   4        525.77        531.22        19.25 o                         
   1   1   4      14431.31      14635.90       290.60 o                         
   2   1   4       2741.75       3096.17       116.37 o                         
   3   1   4      10723.09      10885.51       211.86 o                         
   4   1   4       6817.86       7522.59       254.62 o                         
   5   1   4       8704.72       9181.03       131.96 o                         
   6   1   4       6980.92       6806.29        87.35 o                         
   7   1   4         49.91         58.90         8.23 o                         
   8   1   4        158.70        155.40        10.93 o                         
   9   1   4        967.50        989.67        49.49 o                         
  -9   2   4         52.07         55.04         7.54 o                         
  -8   2   4         58.98         65.76         6.53 o                         
  -7   2   4         13.54         24.17         7.29 o                         
  -6   2   4       2734.65       2793.14        43.60 o                         
  -5   2   4      14049.09      14079.41       145.11 o                         
  -4   2   4       7835.00       8447.99       146.53 o                         
  -3   2   4       5719.17       5157.51       131.33 o                         
  -2   2   4        216.61        171.61        13.23 o                         
  -1   2   4       6823.32       6861.58       139.48 o                         
   0   2   4       9162.99       8921.17       159.11 o                         
   1   2   4       8500.36       8873.94       229.29 o                         
   2   2   4      14447.04      15169.19       387.37 o                         
   3   2   4         53.45         38.21         8.70 o                         
   4   2   4       9095.27       9523.15       163.01 o                         
   5   2   4       5484.04       5711.65        72.50 o                         
   6   2   4         75.94         60.55         5.87 o                         
   7   2   4       1296.65       1319.62        27.73 o                         
   8   2   4         14.83         23.05        10.06 o                         
   9   2   4         24.89         19.73         7.32 o                         
  -9   3   4        169.04        188.72        11.30 o                         
  -8   3   4        124.27        110.25         8.24 o                         
  -7   3   4       2495.30       2455.94        51.53 o                         
  -6   3   4       2355.35       2436.67        37.54 o                         
  -5   3   4        201.33        232.30         9.95 o                         
  -4   3   4       4375.71       4432.26        77.74 o                         
  -3   3   4      22143.21      22476.67       389.67 o                         
  -2   3   4       1446.62       1245.36        34.58 o                         
  -1   3   4      18044.27      17885.17       276.75 o                         
   0   3   4      49224.92      44877.01       668.13 o                         
   1   3   4       4786.46       4614.62       172.16 o                         
   2   3   4      14628.07      15246.31       276.45 o                         
   3   3   4       7866.72       8512.69       155.58 o                         
   4   3   4       2263.97       2107.92        63.27 o                         
   5   3   4       1557.86       1598.43        30.52 o                         
   6   3   4       2804.76       2775.09        38.05 o                         
   7   3   4        906.01        926.42        23.62 o                         
   8   3   4        106.86        132.64        14.11 o                         
  -8   4   4         16.38         12.56         5.43 o                         
  -7   4   4        581.83        537.94        16.93 o                         
  -6   4   4       1858.19       1940.97        32.58 o                         
  -5   4   4          3.76          4.29         4.09 o                         
  -4   4   4       5066.70       5285.98       104.24 o                         
  -3   4   4       2866.40       3351.47        68.45 o                         
  -2   4   4      16189.43      16286.96       286.76 o                         
  -1   4   4        949.57       1222.91        29.69 o                         
   0   4   4       2390.97       2376.28        90.26 o                         
   1   4   4       2691.03       2682.84        90.24 o                         
   2   4   4         20.17         53.78        11.92 o                         
   3   4   4        853.62        706.10        37.52 o                         
   4   4   4        293.19        259.39        17.69 o                         
   5   4   4       1964.68       2032.10        31.21 o                         
   6   4   4        694.65        677.01        22.51 o                         
   7   4   4       1577.77       1640.45        46.91 o                         
   8   4   4        473.70        525.05        25.58 o                         
  -8   5   4        903.51        856.52        21.94 o                         
  -7   5   4        456.65        477.33        17.80 o                         
  -6   5   4       1752.37       1585.43        30.39 o                         
  -5   5   4          2.77          2.57         4.97 o                         
  -4   5   4       1252.01       1231.77        28.97 o                         
  -3   5   4       1577.45       1625.74        41.52 o                         
  -2   5   4       1802.52       1969.52        47.77 o                         
  -1   5   4      18658.85      18133.39       305.14 o                         
   0   5   4       1361.51       1361.36        46.25 o                         
   1   5   4       4367.66       3994.83        81.64 o                         
   2   5   4          3.61         10.70         6.08 o                         
   3   5   4        142.67         50.61        14.99 o                         
   4   5   4       2442.83       2401.23        45.21 o                         
   5   5   4       2317.06       2299.06        37.87 o                         
   6   5   4         95.36        102.66         7.19 o                         
   7   5   4         19.29         16.87        10.37 o                         
   8   5   4        341.28        332.66        20.01 o                         
  -8   6   4       1651.71       1652.65        38.64 o                         
  -7   6   4        135.70        139.24        12.05 o                         
  -6   6   4       2088.70       2100.73        42.64 o                         
  -5   6   4       9341.49       9298.84       129.48 o                         
  -4   6   4        582.09        574.24        17.38 o                         
  -3   6   4       1988.24       1945.31        51.71 o                         
  -2   6   4      11220.72      10556.92       171.07 o                         
  -1   6   4       9634.14       9104.72       126.71 o                         
   0   6   4       3307.09       3367.09        65.72 o                         
   1   6   4       8397.37       8080.41       154.43 o                         
   2   6   4       8741.46       8175.32       186.29 o                         
   3   6   4          4.48         17.46         9.22 o                         
   4   6   4       3474.80       3415.84        55.15 o                         
   5   6   4       6485.59       6415.41        93.94 o                         
   6   6   4        789.48        806.18        22.73 o                         
   7   6   4       2464.35       2472.56        61.52 o                         
   8   6   4        485.30        487.49        23.26 o                         
  -8   7   4        185.74        147.98        10.57 o                         
  -7   7   4        133.93         90.67        12.18 o                         
  -6   7   4       2323.46       2202.88        57.82 o                         
  -5   7   4         57.45         67.92         9.17 o                         
  -4   7   4        163.84        152.53        10.63 o                         
  -3   7   4         45.95         76.24         8.99 o                         
  -2   7   4        176.18        182.22        16.90 o                         
  -1   7   4       3335.31       3599.76        86.15 o                         
   0   7   4         64.30         48.87         7.55 o                         
   1   7   4        149.81        146.48        10.97 o                         
   2   7   4        682.32        860.97        44.73 o                         
   3   7   4       1293.70       1307.97        36.03 o                         
   4   7   4        663.88        744.93        21.27 o                         
   5   7   4       1557.94       1523.93        44.85 o                         
   6   7   4        728.28        714.41        36.04 o                         
   7   7   4        279.21        304.48        21.73 o                         
   8   7   4        185.04        179.54        12.50 o                         
  -7   8   4          8.65          7.16         6.83 o                         
  -6   8   4        200.70        191.65        11.40 o                         
  -5   8   4       3849.39       4026.39        75.08 o                         
  -4   8   4       6322.05       6200.22        93.13 o                         
  -3   8   4       5353.56       5040.35       100.49 o                         
  -2   8   4      15898.30      15494.14       198.74 o                         
  -1   8   4        201.98        165.34        12.77 o                         
   0   8   4       4492.65       4680.19        82.31 o                         
   1   8   4       4075.53       3722.62        93.47 o                         
   2   8   4       7769.34       7545.56       121.21 o                         
   3   8   4        729.96        625.19        21.33 o                         
   4   8   4       4496.48       4568.84        85.49 o                         
   5   8   4       1037.17       1018.42        42.35 o                         
   6   8   4         13.06         22.87         8.47 o                         
   7   8   4        745.39        824.34        35.54 o                         
  -7   9   4        474.79        482.24        24.71 o                         
  -6   9   4        266.36        284.47        18.87 o                         
  -5   9   4       3766.20       3813.73        72.77 o                         
  -4   9   4        583.07        615.78        20.09 o                         
  -3   9   4        750.62        853.21        28.38 o                         
  -2   9   4       2710.28       2669.48        44.33 o                         
  -1   9   4        181.54        233.85        11.96 o                         
   0   9   4        361.88        327.06        18.69 o                         
   1   9   4       1462.85       1497.18        29.30 o                         
   2   9   4        175.78        154.59        10.18 o                         
   3   9   4        559.47        495.96        18.17 o                         
   4   9   4        222.45        194.14        11.57 o                         
   5   9   4        303.20        306.26        18.16 o                         
   6   9   4          3.42          3.72         6.13 o                         
   7   9   4        518.50        435.56        27.60 o                         
  -7  10   4        442.32        430.19        21.79 o                         
  -6  10   4        352.60        400.82        17.89 o                         
  -5  10   4         68.28         77.69         8.81 o                         
  -4  10   4       1433.88       1484.74        33.98 o                         
  -3  10   4        436.47        414.38        15.24 o                         
  -2  10   4         29.85         37.03         8.76 o                         
  -1  10   4        400.92        371.72        18.22 o                         
   0  10   4       1949.80       2054.59        40.19 o                         
   1  10   4       1367.84       1281.64        29.19 o                         
   2  10   4         56.27         34.32         6.31 o                         
   3  10   4        120.33        120.49        11.03 o                         
   4  10   4        514.26        471.03        24.56 o                         
   5  10   4        467.75        516.71        28.73 o                         
   6  10   4        182.56        162.13        10.11 o                         
  -6  11   4        644.63        603.99        24.78 o                         
  -5  11   4         35.23         33.71         7.14 o                         
  -4  11   4         28.47         34.56         7.73 o                         
  -3  11   4       2467.40       2441.24        49.74 o                         
  -2  11   4        223.04        227.90        13.25 o                         
  -1  11   4        172.21        149.30        11.15 o                         
   0  11   4        107.69         80.41         8.05 o                         
   1  11   4         23.35         27.60         7.59 o                         
   2  11   4        132.58        148.88        11.15 o                         
   3  11   4       5503.89       5619.67        97.63 o                         
   4  11   4        736.04        765.06        46.51 o                         
   5  11   4        332.20        307.89        13.86 o                         
   6  11   4        728.39        637.42        21.57 o                         
  -5  12   4        929.09        943.86        35.23 o                         
  -4  12   4       2411.54       2422.94        61.30 o                         
  -3  12   4        503.97        502.19        21.61 o                         
  -2  12   4       4219.13       4368.05        78.23 o                         
  -1  12   4        298.76        292.84        18.39 o                         
   0  12   4         44.53         53.57         6.81 o                         
   1  12   4       1387.92       1362.67        37.38 o                         
   2  12   4       1647.24       1685.21        42.81 o                         
   3  12   4        329.74        310.16        18.28 o                         
   4  12   4       2194.70       2209.82        55.49 o                         
   5  12   4         13.68         19.94         6.47 o                         
  -5  13   4        253.14        254.98        18.00 o                         
  -4  13   4       1763.09       1873.30        47.63 o                         
  -3  13   4          5.25          4.39         5.41 o                         
  -2  13   4         28.67         37.92         6.03 o                         
  -1  13   4        531.22        499.85        19.06 o                         
   0  13   4       1979.97       1865.05        41.05 o                         
   1  13   4         11.74         23.58         6.41 o                         
   2  13   4        695.30        642.69        26.32 o                         
   3  13   4       1112.68       1057.10        32.94 o                         
   4  13   4        581.23        528.42        20.75 o                         
  -3  14   4        466.19        418.71        19.21 o                         
  -2  14   4        215.95        183.25        15.93 o                         
  -1  14   4        810.85        814.76        22.56 o                         
   0  14   4        784.58        802.45        28.28 o                         
   1  14   4         15.60         20.35         6.02 o                         
   2  14   4        239.44        254.41        13.07 o                         
   3  14   4        269.59        251.30        13.43 o                         
  -2  15   4        205.12        175.47        13.44 o                         
  -1  15   4        480.31        472.47        19.75 o                         
   0  15   4        484.95        427.22        19.65 o                         
   1  15   4        149.77        154.03        10.33 o                         
   2  15   4          9.76         15.86         4.41 o                         
  -9   1   5        167.11        139.45        10.78 o                         
  -8   1   5         38.79         38.12         6.28 o                         
  -7   1   5       1072.80       1133.84        27.42 o                         
  -6   1   5        138.67        147.91        10.32 o                         
  -5   1   5       1158.33       1185.27        24.48 o                         
  -4   1   5         79.13         77.84        10.40 o                         
  -3   1   5        572.47        382.10        27.61 o                         
  -2   1   5      11829.12      11971.57       318.00 o                         
  -1   1   5       9964.84       9180.81       163.91 o                         
   0   1   5       1846.15       1898.50        54.43 o                         
   1   1   5       9552.60       9904.54       246.70 o                         
   2   1   5       1332.59       1473.07        42.76 o                         
   3   1   5        638.28        695.22        31.93 o                         
   4   1   5          1.90          2.19         8.24 o                         
   5   1   5        631.87        682.07        23.31 o                         
   6   1   5        247.15        245.17        11.15 o                         
   7   1   5        172.37        169.85        10.68 o                         
   8   1   5         68.58         59.23        10.15 o                         
   9   1   5         26.51         15.19         6.90 o                         
  -9   2   5       2797.64       2862.42        61.31 o                         
  -8   2   5       1133.22       1220.56        25.42 o                         
  -7   2   5       1827.00       1899.54        39.62 o                         
  -6   2   5       5732.80       5523.92        65.45 o                         
  -5   2   5       2847.86       2771.04        59.10 o                         
  -4   2   5      15195.94      15108.71       399.13 o                         
  -3   2   5      29120.88      28766.97       412.31 o                         
  -2   2   5       2523.82       2922.05        75.63 o                         
  -1   2   5        245.26        274.58        14.50 o                         
   0   2   5      28791.35      26581.42       403.77 o                         
   1   2   5         55.52         67.71        24.30 o                         
   2   2   5         64.36         66.44        10.61 o                         
   3   2   5       7634.88       7311.53       137.68 o                         
   4   2   5      19627.46      19354.28       277.41 o                         
   5   2   5         22.25         53.47         6.08 o                         
   6   2   5      10193.17      10448.40       114.26 o                         
   7   2   5       9074.34       8727.40       109.58 o                         
   8   2   5       1108.54       1100.71        41.22 o                         
   9   2   5        265.81        258.81        23.21 o                         
  -8   3   5         69.09         87.28         7.15 o                         
  -7   3   5       1611.92       1652.94        33.45 o                         
  -6   3   5        664.62        670.86        17.31 o                         
  -5   3   5      13427.48      13631.19       141.40 o                         
  -4   3   5       5202.89       5189.49       113.53 o                         
  -3   3   5       8379.60       8175.35       256.22 o                         
  -2   3   5       6880.94       6674.21       115.58 o                         
  -1   3   5         39.16         38.25         4.44 o                         
   0   3   5       8393.10       8181.20       153.25 o                         
   1   3   5      19904.45      19798.66       399.47 o                         
   2   3   5       3342.65       3238.42       110.20 o                         
   3   3   5        129.45         86.33        11.23 o                         
   4   3   5       3884.44       4349.61       102.45 o                         
   5   3   5       8373.10       8520.79        95.42 o                         
   6   3   5       2838.03       2723.99        39.40 o                         
   7   3   5        115.94        114.93        10.57 o                         
   8   3   5        781.09        874.74        50.57 o                         
  -8   4   5        117.12        108.09         8.37 o                         
  -7   4   5         10.46         18.95         5.67 o                         
  -6   4   5       1496.95       1548.40        28.18 o                         
  -5   4   5        758.02        768.83        18.50 o                         
  -4   4   5        366.34        361.85        28.43 o                         
  -3   4   5       2133.49       2124.64        48.90 o                         
  -2   4   5      31108.34      33163.16       569.84 o                         
  -1   4   5        197.01        240.16        10.03 o                         
   0   4   5       2016.05       2001.33        48.32 o                         
   1   4   5       8750.76       9521.36       282.25 o                         
   2   4   5       1558.66       1912.39        94.64 o                         
   3   4   5         19.63         81.37        14.36 o                         
   4   4   5        578.96        658.30        37.64 o                         
   5   4   5         14.15         20.79         4.41 o                         
   6   4   5       1544.57       1537.96        28.21 o                         
   7   4   5        357.63        393.29        16.73 o                         
   8   4   5         13.62         22.53         7.93 o                         
  -8   5   5        146.72        146.97         9.23 o                         
  -7   5   5         10.51         11.99         5.83 o                         
  -6   5   5        421.45        449.65        15.11 o                         
  -5   5   5       3263.50       3278.76        50.45 o                         
  -4   5   5        211.81        214.39        13.66 o                         
  -3   5   5          2.60         11.94         4.98 o                         
  -2   5   5         16.47          7.65         4.71 o                         
  -1   5   5       2126.61       2055.67        40.67 o                         
   0   5   5       9505.21       9363.62       153.32 o                         
   1   5   5       8069.33       8299.33       156.34 o                         
   2   5   5      10634.23      11773.05       249.56 o                         
   3   5   5        992.09       1259.35        69.84 o                         
   4   5   5        357.61        334.18        14.28 o                         
   5   5   5       2338.31       2351.56        46.05 o                         
   6   5   5       1654.17       1531.51        29.08 o                         
   7   5   5         92.34         77.29         9.39 o                         
   8   5   5         58.73         51.37         8.16 o                         
  -8   6   5        143.99        165.43        13.76 o                         
  -7   6   5        983.89        923.07        24.76 o                         
  -6   6   5       2490.48       2366.40        41.33 o                         
  -5   6   5        185.29        167.95        11.74 o                         
  -4   6   5        972.32        975.75        22.76 o                         
  -3   6   5       2510.22       2691.23        66.33 o                         
  -2   6   5       4777.05       4573.10       131.92 o                         
  -1   6   5        146.99        148.29         8.96 o                         
   0   6   5        598.97        539.82        19.97 o                         
   1   6   5        515.67        547.42        29.87 o                         
   2   6   5        641.49        617.98        27.80 o                         
   3   6   5        821.78        803.97        35.48 o                         
   4   6   5        324.82        286.12        12.41 o                         
   5   6   5        298.78        300.34        12.85 o                         
   6   6   5         69.81         58.21         7.25 o                         
   7   6   5         51.69        101.31        14.62 o                         
   8   6   5         13.09         25.94         7.63 o                         
  -8   7   5       2762.70       2740.89        52.44 o                         
  -7   7   5       1191.81       1240.46        38.62 o                         
  -6   7   5        201.27        204.72        12.49 o                         
  -5   7   5       8112.05       8218.36       125.88 o                         
  -4   7   5      14502.00      14287.16       212.50 o                         
  -3   7   5        433.63        489.98        20.30 o                         
  -2   7   5      14119.54      14446.88       233.27 o                         
  -1   7   5      20825.84      20347.23       318.70 o                         
   0   7   5        901.97        971.40        30.91 o                         
   1   7   5       1462.67       1260.95        44.12 o                         
   2   7   5      12793.61      12468.57       478.28 o                         
   3   7   5       2024.28       1875.53        39.37 o                         
   4   7   5        693.36        698.35        24.26 o                         
   5   7   5       7933.33       7753.47       111.87 o                         
   6   7   5       6981.94       7230.76       151.20 o                         
   7   7   5        302.91        308.14        21.50 o                         
   8   7   5       3154.96       3358.74       118.91 o                         
  -7   8   5        199.66        203.25        14.26 o                         
  -6   8   5        174.83        176.04        11.16 o                         
  -5   8   5        673.79        686.19        27.54 o                         
  -4   8   5         44.36         56.35         8.28 o                         
  -3   8   5        291.28        325.83        19.22 o                         
  -2   8   5        686.58        564.38        19.44 o                         
  -1   8   5        267.39        214.12        12.80 o                         
   0   8   5         86.13         80.48         9.67 o                         
   1   8   5         66.42         74.34         9.06 o                         
   2   8   5       1325.91       1245.97        31.31 o                         
   3   8   5       1531.12       1452.20        34.58 o                         
   4   8   5        250.17        229.03        17.51 o                         
   5   8   5        743.96        722.19        25.28 o                         
   6   8   5         33.79         12.01         9.08 o                         
   7   8   5         10.70         16.24         5.99 o                         
  -7   9   5         90.05         88.39        11.28 o                         
  -6   9   5        464.47        470.25        19.97 o                         
  -5   9   5        102.35        109.61         9.65 o                         
  -4   9   5        476.44        476.03        19.50 o                         
  -3   9   5         39.54         46.80         7.51 o                         
  -2   9   5        407.72        406.92        14.33 o                         
  -1   9   5       1019.66       1092.73        29.16 o                         
   0   9   5          4.39          7.20         7.74 o                         
   1   9   5        346.90        343.36        12.84 o                         
   2   9   5       1385.92       1341.96        41.91 o                         
   3   9   5        808.93        832.33        30.04 o                         
   4   9   5       1271.37       1220.16        33.10 o                         
   5   9   5       1989.65       2063.46        48.79 o                         
   6   9   5          3.60          7.89         7.15 o                         
   7   9   5         20.34         19.81         7.83 o                         
  -6  10   5         22.61         14.35         8.56 o                         
  -5  10   5        129.65        136.37        10.28 o                         
  -4  10   5       1371.57       1513.94        34.37 o                         
  -3  10   5       1838.61       1993.70        38.51 o                         
  -2  10   5       5318.84       5595.14        91.26 o                         
  -1  10   5       1015.71       1020.01        27.15 o                         
   0  10   5       2584.62       2606.35        47.63 o                         
   1  10   5        163.00        144.71         9.77 o                         
   2  10   5        204.84        189.23        12.63 o                         
   3  10   5         28.95         36.40         9.72 o                         
   4  10   5       1489.65       1459.28        38.80 o                         
   5  10   5        165.91        180.75        13.83 o                         
   6  10   5          0.21         -1.95         5.75 o                         
  -6  11   5        319.41        272.05        14.21 o                         
  -5  11   5       2413.63       2592.23        51.20 o                         
  -4  11   5       2773.95       2638.60        51.80 o                         
  -3  11   5         26.23         32.94         7.69 o                         
  -2  11   5       3267.92       3381.84        68.58 o                         
  -1  11   5       1319.71       1209.45        31.87 o                         
   0  11   5        377.71        348.86        14.06 o                         
   1  11   5       2102.90       2119.95        49.94 o                         
   2  11   5       7741.19       7891.08       125.80 o                         
   3  11   5        293.26        276.10        15.09 o                         
   4  11   5        276.58        286.19        17.03 o                         
   5  11   5       1602.92       1629.11        39.98 o                         
   6  11   5         34.62         27.98         6.99 o                         
  -5  12   5         80.20         55.16        10.43 o                         
  -4  12   5       2593.35       2797.54        68.02 o                         
  -3  12   5       3437.28       3449.24        60.68 o                         
  -2  12   5        285.59        260.44        14.33 o                         
  -1  12   5        612.32        635.73        20.60 o                         
   0  12   5       1118.96       1070.40        25.39 o                         
   1  12   5       2892.68       2953.24        63.26 o                         
   2  12   5        235.36        241.12        14.38 o                         
   3  12   5       2895.16       2988.63        64.90 o                         
   4  12   5       4747.22       4808.06       134.83 o                         
   5  12   5        124.43        134.71        10.87 o                         
  -4  13   5       1649.06       1629.86        52.33 o                         
  -3  13   5       1217.03       1216.99        39.73 o                         
  -2  13   5        739.77        755.16        24.74 o                         
  -1  13   5       1000.30       1098.98        27.06 o                         
   0  13   5         36.18         40.23         7.38 o                         
   1  13   5        822.14        991.69        27.04 o                         
   2  13   5          2.32          9.85         7.01 o                         
   3  13   5         16.94         21.92         7.10 o                         
   4  13   5         16.25         26.31         6.39 o                         
  -3  14   5         33.67         39.54         7.46 o                         
  -2  14   5         42.41         30.11         8.69 o                         
  -1  14   5          0.64          1.08         5.08 o                         
   0  14   5        369.38        345.34        15.55 o                         
   1  14   5         68.29        101.86         9.12 o                         
   2  14   5        688.44        622.66        27.08 o                         
   3  14   5         38.41         28.61         5.39 o                         
  -2  15   5         93.23        111.48        11.06 o                         
  -1  15   5         15.11         12.65         6.10 o                         
   0  15   5        405.94        415.58        18.60 o                         
   1  15   5         49.76         73.94        10.31 o                         
   2  15   5         24.36         10.25         5.11 o                         
  -9   0   6          7.37         17.97         8.58 o                         
  -8   0   6         61.43         45.21        22.73 o                         
  -7   0   6          8.13          7.25         6.70 o                         
  -6   0   6       1496.76       1616.55        44.49 o                         
  -5   0   6         44.97         75.12         7.45 o                         
  -4   0   6       1019.41       1158.34        61.23 o                         
  -3   0   6        895.70       1019.21        48.88 o                         
  -2   0   6        268.09        272.55        23.49 o                         
  -1   0   6      91150.78      88333.78      2065.30 o                         
   0   0   6      13585.50      13250.89       324.42 o                         
   1   0   6      49302.67      50157.38      1184.78 o                         
   2   0   6        251.81        275.48        18.98 o                         
   3   0   6       6252.76       6766.71       143.59 o                         
   4   0   6       2512.49       2905.81        96.72 o                         
   5   0   6       1303.79       1463.53        48.78 o                         
   6   0   6       1211.85       1180.19        38.61 o                         
   7   0   6        395.12        433.12        24.28 o                         
   8   0   6       1874.44       1804.00        82.21 o                         
   9   0   6         75.75         59.68        21.72 o                         
  -9   1   6        981.55        956.00        52.55 o                         
  -8   1   6       2117.52       2143.15        49.84 o                         
  -7   1   6        243.07        309.06        13.54 o                         
  -6   1   6      13458.64      13191.18       157.23 o                         
  -5   1   6       2098.86       2091.38        33.64 o                         
  -4   1   6        269.42        314.44        24.29 o                         
  -3   1   6       7307.72       7484.51       206.56 o                         
  -2   1   6       3136.67       2922.95        72.82 o                         
  -1   1   6        825.81        852.41        24.91 o                         
   0   1   6        167.06        102.44         6.24 o                         
   1   1   6      16375.74      16420.88       284.90 o                         
   2   1   6      16098.80      16857.64       269.05 o                         
   3   1   6        658.04        826.83        29.95 o                         
   4   1   6       4346.69       3982.41       171.90 o                         
   5   1   6        617.27        555.96        28.86 o                         
   6   1   6        110.97         99.76         8.16 o                         
   7   1   6         38.35         32.05         5.89 o                         
   8   1   6       2013.82       2040.32        72.21 o                         
   9   1   6        113.06        115.14        14.61 o                         
  -9   2   6         74.56         62.64         7.34 o                         
  -8   2   6        973.27        900.66        24.07 o                         
  -7   2   6       2852.86       2790.52        47.95 o                         
  -6   2   6        821.74        779.87        18.25 o                         
  -5   2   6       1360.01       1236.85        22.10 o                         
  -4   2   6       4249.07       4074.49       145.27 o                         
  -3   2   6         85.56         81.20         7.15 o                         
  -2   2   6       7580.08       8174.47       157.76 o                         
  -1   2   6          2.93          9.39         6.66 o                         
   0   2   6        441.54        469.53        18.55 o                         
   1   2   6         56.21         87.85         9.11 o                         
   2   2   6        492.26        700.33        32.33 o                         
   3   2   6       3643.15       3427.22       109.12 o                         
   4   2   6       2034.05       2178.75        50.23 o                         
   5   2   6       2042.14       1988.11        33.05 o                         
   6   2   6       2742.58       2629.82        41.18 o                         
   7   2   6        315.31        320.90        12.32 o                         
   8   2   6        183.12        120.35        13.97 o                         
   9   2   6        321.55        314.78        17.39 o                         
  -8   3   6       1790.19       1750.41        31.40 o                         
  -7   3   6        538.92        503.25        15.57 o                         
  -6   3   6       1952.94       1910.05        29.40 o                         
  -5   3   6       9186.58       9248.42        97.29 o                         
  -4   3   6       7950.89       8738.13       199.45 o                         
  -3   3   6       5873.52       5870.24       136.73 o                         
  -2   3   6      45915.71      45672.56       936.31 o                         
  -1   3   6       1227.21       1371.89        31.88 o                         
   0   3   6       2684.20       2464.63        61.54 o                         
   1   3   6       2119.38       2090.74        48.36 o                         
   2   3   6       6659.68       7262.80       209.81 o                         
   3   3   6       4182.66       4446.26        96.00 o                         
   4   3   6      18089.45      19021.33       298.40 o                         
   5   3   6       5287.98       5336.94        76.26 o                         
   6   3   6          1.05         10.01         4.84 o                         
   7   3   6       5006.53       5045.96        84.64 o                         
   8   3   6       2872.55       2956.55        78.35 o                         
  -8   4   6        345.24        316.74        12.28 o                         
  -7   4   6        493.69        471.67        15.73 o                         
  -6   4   6        305.11        304.77        11.72 o                         
  -5   4   6         49.74         67.49         6.18 o                         
  -4   4   6       1698.40       1626.40        80.37 o                         
  -3   4   6       6272.08       6002.66       122.37 o                         
  -2   4   6       2693.99       2789.26        82.01 o                         
  -1   4   6        806.95        657.86        29.77 o                         
   0   4   6          4.53         16.44         4.77 o                         
   1   4   6        427.64        485.99        28.63 o                         
   2   4   6         52.40        111.69        28.81 o                         
   3   4   6       4881.15       5405.49       142.46 o                         
   4   4   6       5533.20       5767.81       141.29 o                         
   5   4   6         43.72         46.72         5.79 o                         
   6   4   6       1207.42       1187.72        25.56 o                         
   7   4   6       3271.95       3237.81        72.36 o                         
   8   4   6        115.35        146.79        15.79 o                         
  -8   5   6         71.69         61.34         7.49 o                         
  -7   5   6         46.29         39.18         6.38 o                         
  -6   5   6        436.74        461.84        15.07 o                         
  -5   5   6        176.11        204.36         9.81 o                         
  -4   5   6        116.73         96.38         6.90 o                         
  -3   5   6          3.60          9.99         5.99 o                         
  -2   5   6       4565.63       4425.53        88.27 o                         
  -1   5   6        182.53        205.90         8.87 o                         
   0   5   6        810.40        741.95        23.04 o                         
   1   5   6       2378.97       2238.05        64.78 o                         
   2   5   6         20.34         55.08        13.35 o                         
   3   5   6        261.92        232.21        22.39 o                         
   4   5   6        118.35        107.93         9.88 o                         
   5   5   6       2268.25       2251.77        40.72 o                         
   6   5   6        797.49        742.22        22.00 o                         
   7   5   6          0.55          9.69         6.67 o                         
   8   5   6        320.78        285.34        12.99 o                         
  -8   6   6        267.42        276.01        15.67 o                         
  -7   6   6       1025.81       1099.66        27.50 o                         
  -6   6   6       4157.24       4013.90        61.56 o                         
  -5   6   6        203.42        188.75        13.54 o                         
  -4   6   6      11035.07      10463.92       126.47 o                         
  -3   6   6       2844.29       2694.01        76.09 o                         
  -2   6   6       8981.86       9031.38       350.11 o                         
  -1   6   6       8327.18       7989.52       137.67 o                         
   0   6   6        439.22        351.15        16.07 o                         
   1   6   6       2025.47       2198.85        56.58 o                         
   2   6   6      10167.16      10543.00       207.88 o                         
   3   6   6       6980.19       6923.50       149.54 o                         
   4   6   6       1697.24       1524.55        32.96 o                         
   5   6   6       1045.14        986.78        24.99 o                         
   6   6   6       7605.10       7485.92        95.48 o                         
   7   6   6        181.74        169.11        12.12 o                         
   8   6   6       1674.85       1788.81        65.67 o                         
  -8   7   6         62.99         40.83         5.87 o                         
  -7   7   6          2.39          9.43         6.74 o                         
  -6   7   6         72.21         77.98         8.16 o                         
  -5   7   6        773.43        773.57        23.97 o                         
  -4   7   6        729.39        670.80        23.02 o                         
  -3   7   6        422.35        477.09        17.12 o                         
  -2   7   6       1218.14       1303.77        39.41 o                         
  -1   7   6        117.96        153.50         9.63 o                         
   0   7   6       6023.71       6114.81       124.68 o                         
   1   7   6       1922.53       1747.55        61.94 o                         
   2   7   6        839.13        878.30        56.52 o                         
   3   7   6       1200.50       1324.96        28.63 o                         
   4   7   6       1209.04       1188.52        30.40 o                         
   5   7   6        203.86        224.75        11.84 o                         
   6   7   6          3.58         27.73         8.81 o                         
   7   7   6        560.36        535.28        27.50 o                         
   8   7   6          7.28         10.54         5.13 o                         
  -7   8   6       2988.15       2882.79        78.96 o                         
  -6   8   6        245.40        270.68        12.86 o                         
  -5   8   6       1290.78       1367.87        32.02 o                         
  -4   8   6       1229.98       1260.57        30.12 o                         
  -3   8   6       3618.98       3418.98        59.77 o                         
  -2   8   6        126.00        116.10         8.87 o                         
  -1   8   6      20688.95      21118.81       302.64 o                         
   0   8   6       8547.00       8381.33       253.61 o                         
   1   8   6          2.74         10.52         6.01 o                         
   2   8   6       4539.45       4441.39        73.43 o                         
   3   8   6       8285.26       8047.71       132.71 o                         
   4   8   6       2061.55       2189.25        54.36 o                         
   5   8   6       4301.09       4374.60        89.94 o                         
   6   8   6       1886.57       1977.03        54.01 o                         
   7   8   6        271.83        265.80        16.58 o                         
  -7   9   6         39.45         41.07         7.57 o                         
  -6   9   6         17.33         18.22         6.10 o                         
  -5   9   6       1879.34       1798.25        45.21 o                         
  -4   9   6        899.70        845.88        26.26 o                         
  -3   9   6        688.72        687.55        23.96 o                         
  -2   9   6        102.57        128.70        12.03 o                         
  -1   9   6         67.73         93.70         8.19 o                         
   0   9   6        680.46        686.63        19.73 o                         
   1   9   6         63.41         76.81         6.76 o                         
   2   9   6       4006.46       3918.56        72.72 o                         
   3   9   6        374.35        445.85        19.54 o                         
   4   9   6       2667.44       2657.95        54.89 o                         
   5   9   6        520.47        499.00        19.19 o                         
   6   9   6        264.34        282.45        15.85 o                         
   7   9   6         27.65         28.34         7.74 o                         
  -6  10   6        304.85        264.74        13.67 o                         
  -5  10   6          5.33          2.07         6.18 o                         
  -4  10   6       3036.05       2985.68        57.83 o                         
  -3  10   6         40.68         53.52         7.17 o                         
  -2  10   6       1030.28       1176.58        28.01 o                         
  -1  10   6       1552.87       1723.12        35.49 o                         
   0  10   6       2397.63       2341.58        41.11 o                         
   1  10   6       2334.23       2103.52        43.04 o                         
   2  10   6       2739.81       2677.36        55.09 o                         
   3  10   6       5105.87       5236.36       109.19 o                         
   4  10   6        127.57        101.93        10.37 o                         
   5  10   6         62.74         56.67         9.06 o                         
   6  10   6         64.73         66.15         7.79 o                         
  -6  11   6       1808.18       1884.06        62.94 o                         
  -5  11   6        597.22        549.13        23.69 o                         
  -4  11   6         29.15         23.50         6.32 o                         
  -3  11   6       1369.31       1295.31        34.94 o                         
  -2  11   6       6276.25       6194.98        99.20 o                         
  -1  11   6         96.50        104.52         7.97 o                         
   0  11   6       2863.27       2901.41        71.19 o                         
   1  11   6        431.24        461.88        18.35 o                         
   2  11   6       1213.74       1102.10        29.82 o                         
   3  11   6         91.44        102.02        10.44 o                         
   4  11   6       2597.97       2676.47        63.52 o                         
   5  11   6        521.35        541.10        20.97 o                         
   6  11   6        151.74        141.90        11.63 o                         
  -5  12   6         73.15        109.70        12.53 o                         
  -4  12   6        644.44        652.50        27.21 o                         
  -3  12   6        379.19        360.82        15.87 o                         
  -2  12   6         81.18         65.16         7.67 o                         
  -1  12   6       1534.91       1686.77        39.34 o                         
   0  12   6        123.16        134.88        12.01 o                         
   1  12   6       1316.77       1360.29        37.23 o                         
   2  12   6        419.40        452.87        17.80 o                         
   3  12   6       1731.56       1776.23        44.40 o                         
   4  12   6         11.61         11.01         7.13 o                         
   5  12   6       1303.20       1272.71        34.67 o                         
  -4  13   6        109.27        133.04        15.86 o                         
  -3  13   6        819.21        859.23        27.30 o                         
  -2  13   6         86.59         60.09         7.91 o                         
  -1  13   6          4.64         12.81         5.68 o                         
   0  13   6         89.24        111.35         9.55 o                         
   1  13   6       2063.24       2008.15        42.48 o                         
   2  13   6       1441.19       1389.39        35.60 o                         
   3  13   6         53.82         59.44         8.36 o                         
   4  13   6        185.95        222.28        13.19 o                         
  -3  14   6        245.07        240.98        14.38 o                         
  -2  14   6        721.43        746.08        31.33 o                         
  -1  14   6         41.70         29.11         6.49 o                         
   0  14   6         28.89         20.79         7.16 o                         
   1  14   6        286.02        218.75        11.00 o                         
   2  14   6        259.06        266.20        18.60 o                         
   3  14   6         27.53         24.59         5.01 o                         
  -2  15   6        894.70        824.96        72.65 o                         
  -1  15   6        377.32        352.58        26.74 o                         
   0  15   6         50.51         60.42         7.96 o                         
   1  15   6       1200.82       1223.77        33.72 o                         
   2  15   6        428.07        387.39        15.78 o                         
  -9   1   7         24.28         17.74         5.64 o                         
  -8   1   7       1446.40       1486.51        42.03 o                         
  -7   1   7       1432.62       1384.15        36.01 o                         
  -6   1   7          0.82          3.14         5.67 o                         
  -5   1   7       4706.93       4667.87        61.13 o                         
  -4   1   7       2351.58       2512.53        64.63 o                         
  -3   1   7       2645.91       2571.47        67.70 o                         
  -2   1   7       1500.46       1626.56        37.93 o                         
  -1   1   7        791.72        768.75        21.35 o                         
   0   1   7       4126.17       4290.48        77.25 o                         
   1   1   7         94.57         96.76         8.45 o                         
   2   1   7       1304.06       1253.28        34.65 o                         
   3   1   7       1310.89       1547.25        41.57 o                         
   4   1   7        288.66        279.99        21.17 o                         
   5   1   7       1785.74       1765.74        34.68 o                         
   6   1   7        941.62        935.26        23.14 o                         
   7   1   7        142.14        126.78        11.69 o                         
   8   1   7       1357.03       1415.21        41.73 o                         
   9   1   7        641.04        544.81        23.38 o                         
  -8   2   7       5142.81       5425.59        78.38 o                         
  -7   2   7       1475.78       1489.77        29.55 o                         
  -6   2   7       2536.21       2594.30        36.57 o                         
  -5   2   7       9110.50       8547.64        93.31 o                         
  -4   2   7       3508.48       3554.89       133.20 o                         
  -3   2   7        263.74        132.07        20.12 o                         
  -2   2   7       9662.28      10161.59       214.40 o                         
  -1   2   7      48986.01      49214.84       830.32 o                         
   0   2   7          0.86         16.00         7.23 o                         
   1   2   7       6172.03       6257.25       148.00 o                         
   2   2   7      34485.75      36581.43      1061.86 o                         
   3   2   7       1243.31       1221.88        39.78 o                         
   4   2   7       2717.60       2859.31        77.14 o                         
   5   2   7      14704.03      14175.89       157.22 o                         
   6   2   7       1103.57       1020.92        26.46 o                         
   7   2   7        837.07        760.35        23.79 o                         
   8   2   7       1660.09       1725.79        55.13 o                         
  -8   3   7         21.13         30.42         5.63 o                         
  -7   3   7         18.44         17.85         5.07 o                         
  -6   3   7        688.76        692.67        18.17 o                         
  -5   3   7       4072.78       4019.68        49.78 o                         
  -4   3   7       5491.01       5253.83       131.16 o                         
  -3   3   7       2230.05       2406.27        72.71 o                         
  -2   3   7       1069.11       1133.70        44.72 o                         
  -1   3   7        118.79        149.52        14.07 o                         
   0   3   7       6848.83       6623.56       251.93 o                         
   1   3   7       5389.61       5104.60        99.93 o                         
   2   3   7         45.13         49.35        10.10 o                         
   3   3   7      11225.61      11430.72       261.89 o                         
   4   3   7      10543.82      10557.96       174.95 o                         
   5   3   7       2228.68       2188.57        39.06 o                         
   6   3   7       1109.41       1013.01        22.85 o                         
   7   3   7       5132.99       5104.69       134.10 o                         
   8   3   7        271.03        302.04        19.26 o                         
  -8   4   7         88.87         72.39         7.20 o                         
  -7   4   7       2001.42       2046.36        36.98 o                         
  -6   4   7        812.43        812.21        20.42 o                         
  -5   4   7        190.44        194.09         8.45 o                         
  -4   4   7        102.73        102.26        13.64 o                         
  -3   4   7       5510.59       5778.41       119.68 o                         
  -2   4   7      18610.16      19797.41       282.86 o                         
  -1   4   7       1549.00       1578.04        37.69 o                         
   0   4   7       3363.90       3231.53        69.66 o                         
   1   4   7      10084.52      10893.09       237.94 o                         
   2   4   7       1983.15       2035.01        61.82 o                         
   3   4   7        824.14        864.84        44.22 o                         
   4   4   7       3179.71       3220.38        77.04 o                         
   5   4   7       1016.91       1104.22        24.33 o                         
   6   4   7       4960.24       4982.90        67.73 o                         
   7   4   7        582.91        585.73        21.26 o                         
   8   4   7        944.01        895.74        77.51 o                         
  -8   5   7        222.54        173.62        10.55 o                         
  -7   5   7        731.06        667.28        19.57 o                         
  -6   5   7        626.57        629.43        20.57 o                         
  -5   5   7        107.18        105.61         6.84 o                         
  -4   5   7       1941.55       1965.27        36.01 o                         
  -3   5   7        525.31        607.34        26.28 o                         
  -2   5   7       4768.21       4721.99        86.99 o                         
  -1   5   7       1021.80       1147.77        26.23 o                         
   0   5   7       2992.03       3007.97        60.34 o                         
   1   5   7       2343.53       2878.53        69.94 o                         
   2   5   7       7418.29       7583.77       202.50 o                         
   3   5   7        259.61        206.00        18.99 o                         
   4   5   7        233.31        240.56        15.14 o                         
   5   5   7       3763.63       3917.83        74.28 o                         
   6   5   7        187.89        187.22        11.49 o                         
   7   5   7         21.33         19.70         5.02 o                         
   8   5   7        303.04        282.78        14.50 o                         
  -8   6   7        177.97        168.47        11.18 o                         
  -7   6   7        643.79        610.91        20.43 o                         
  -6   6   7       4059.67       4083.01        78.83 o                         
  -5   6   7         24.86         37.36         6.98 o                         
  -4   6   7       5134.96       4818.61        72.15 o                         
  -3   6   7        498.29        465.90        24.26 o                         
  -2   6   7        391.74        354.78        28.45 o                         
  -1   6   7        350.43        388.75        16.68 o                         
   0   6   7       3133.86       3095.83        68.32 o                         
   1   6   7         58.11         74.78         9.84 o                         
   2   6   7       3773.20       3871.14        93.60 o                         
   3   6   7       6604.69       6749.57       148.06 o                         
   4   6   7         33.40         40.18         6.72 o                         
   5   6   7       1972.43       2008.44        39.01 o                         
   6   6   7       3208.47       3149.25        56.68 o                         
   7   6   7         85.12         75.47         8.93 o                         
   8   6   7        111.56        120.18        16.04 o                         
  -8   7   7         39.31         50.69         6.58 o                         
  -7   7   7       1161.20       1103.75        29.53 o                         
  -6   7   7       4740.54       4808.42        73.75 o                         
  -5   7   7       1804.49       1811.11        38.19 o                         
  -4   7   7       4604.93       4386.41        73.79 o                         
  -3   7   7      22784.63      21716.14       272.30 o                         
  -2   7   7       1377.88       1393.37        35.43 o                         
  -1   7   7       8234.02       8119.15       145.47 o                         
   0   7   7      12526.32      12111.01       269.38 o                         
   1   7   7       3879.18       3797.35        78.73 o                         
   2   7   7         12.53         13.38        12.62 o                         
   3   7   7       1933.40       1851.60        38.60 o                         
   4   7   7       6713.49       6228.82       103.21 o                         
   5   7   7        137.61        136.41        17.33 o                         
   6   7   7       3605.02       3714.26        74.73 o                         
   7   7   7       1861.85       1994.81        66.41 o                         
   8   7   7          0.88          5.30         4.97 o                         
  -7   8   7         13.48         11.04         5.30 o                         
  -6   8   7          1.07          2.65         5.81 o                         
  -5   8   7        849.09        835.53        22.94 o                         
  -4   8   7         19.51         18.19         6.09 o                         
  -3   8   7        147.47        105.73         9.20 o                         
  -2   8   7       1206.26       1270.67        27.72 o                         
  -1   8   7       1440.99       1473.05        31.21 o                         
   0   8   7       1648.01       1652.28        43.40 o                         
   1   8   7          8.78         11.11         5.37 o                         
   2   8   7        146.17        123.55         8.37 o                         
   3   8   7       6888.84       6662.85       103.94 o                         
   4   8   7       1929.84       1915.85        40.46 o                         
   5   8   7         89.43         81.23         9.53 o                         
   6   8   7        370.41        363.70        20.38 o                         
   7   8   7        199.78        185.97        12.62 o                         
  -7   9   7        703.82        758.86        25.98 o                         
  -6   9   7         84.60         66.04         7.47 o                         
  -5   9   7       1369.97       1417.77        33.91 o                         
  -4   9   7         29.15         47.12         8.31 o                         
  -3   9   7        262.10        244.03        16.44 o                         
  -2   9   7        310.33        354.00        25.81 o                         
  -1   9   7        346.18        358.96        15.18 o                         
   0   9   7       2549.88       2561.43        50.18 o                         
   1   9   7        193.49        188.88        15.13 o                         
   2   9   7       2774.69       2666.77        47.35 o                         
   3   9   7       3129.40       3228.66        60.26 o                         
   4   9   7        137.31        158.98        11.08 o                         
   5   9   7        756.25        783.38        26.45 o                         
   6   9   7        257.52        295.59        15.12 o                         
   7   9   7         32.91         29.91         6.22 o                         
  -6  10   7       1073.86        969.55        27.38 o                         
  -5  10   7        550.52        512.56        19.68 o                         
  -4  10   7        224.43        231.26        12.96 o                         
  -3  10   7        407.57        404.04        19.22 o                         
  -2  10   7       2082.25       2051.34        42.91 o                         
  -1  10   7        513.54        472.99        17.53 o                         
   0  10   7       2909.49       3018.07        57.19 o                         
   1  10   7       2403.74       2290.49        40.65 o                         
   2  10   7        307.21        332.68        16.91 o                         
   3  10   7        190.70        186.77        12.72 o                         
   4  10   7        630.45        676.93        30.88 o                         
   5  10   7        560.07        517.39        20.18 o                         
   6  10   7         76.61         90.96        10.51 o                         
  -6  11   7       1793.81       1695.09       116.69 o                         
  -5  11   7        175.58        179.66        15.39 o                         
  -4  11   7         46.63         37.72         7.56 o                         
  -3  11   7         94.34         82.44        11.28 o                         
  -2  11   7        601.87        610.26        22.54 o                         
  -1  11   7        389.89        382.62        14.96 o                         
   0  11   7       5419.40       5678.29        90.99 o                         
   1  11   7       6007.14       6117.51       101.77 o                         
   2  11   7        236.04        202.59        12.46 o                         
   3  11   7       1137.79       1150.07        30.64 o                         
   4  11   7        913.22        973.96        32.19 o                         
   5  11   7        792.22        839.29        24.89 o                         
   6  11   7        825.89        842.88        22.35 o                         
  -5  12   7       1323.62       1423.50        55.16 o                         
  -4  12   7        530.00        454.86        19.17 o                         
  -3  12   7         83.93         66.08         8.26 o                         
  -2  12   7       1808.68       1900.12        47.14 o                         
  -1  12   7       1479.27       1423.70        33.22 o                         
   0  12   7        295.26        289.79        13.30 o                         
   1  12   7       2533.43       2571.22        57.05 o                         
   2  12   7       1739.86       1861.25        41.01 o                         
   3  12   7        725.96        688.42        23.54 o                         
   4  12   7        205.36        200.59        14.72 o                         
   5  12   7       1149.70       1175.20        41.22 o                         
  -4  13   7        224.88        208.96        22.43 o                         
  -3  13   7          8.57          7.89         5.70 o                         
  -2  13   7        100.71         92.81         8.12 o                         
  -1  13   7       1908.14       1886.50        41.75 o                         
   0  13   7        323.26        320.34        16.23 o                         
   1  13   7       1536.36       1569.55        35.80 o                         
   2  13   7        655.89        717.21        24.06 o                         
   3  13   7         75.77         83.08         8.85 o                         
   4  13   7        208.94        197.11        14.03 o                         
  -3  14   7         55.77         37.55         7.13 o                         
  -2  14   7          8.36         13.94         7.34 o                         
  -1  14   7         77.24         73.64         9.26 o                         
   0  14   7        140.80        140.62        13.64 o                         
   1  14   7         79.05         65.19         6.71 o                         
   2  14   7         16.82         10.58         6.31 o                         
   3  14   7         56.13         44.91         9.02 o                         
  -1  15   7         34.98         40.44         8.28 o                         
   0  15   7         14.06          6.32         5.02 o                         
   1  15   7          1.26          1.58         6.54 o                         
  -9   0   8         47.42         76.33         8.87 o                         
  -8   0   8         40.00         53.29         9.81 o                         
  -7   0   8         98.50        114.70        14.99 o                         
  -6   0   8        120.63        125.37         9.97 o                         
  -5   0   8       1045.69       1116.07        38.75 o                         
  -4   0   8       8682.13       8117.25       187.98 o                         
  -3   0   8       6664.09       6539.91       133.16 o                         
  -2   0   8      28536.02      28879.17       573.67 o                         
  -1   0   8      94934.78      88677.75      2838.26 o                         
   0   0   8      26982.38      26119.99       628.87 o                         
   1   0   8      40777.15      39513.28       943.05 o                         
   2   0   8       7937.22       8200.46       183.67 o                         
   3   0   8       5499.40       5845.61       215.16 o                         
   4   0   8       2708.92       2954.37        78.07 o                         
   5   0   8       5408.62       5423.38       111.93 o                         
   6   0   8      13051.37      13790.88       208.11 o                         
   7   0   8       1176.27       1051.68        46.22 o                         
   8   0   8       1751.28       1931.07        79.84 o                         
  -9   1   8        488.85        449.07        15.52 o                         
  -8   1   8         78.47         69.37         7.97 o                         
  -7   1   8       4255.22       4537.95        65.59 o                         
  -6   1   8        353.35        372.77        13.33 o                         
  -5   1   8       3680.94       3536.15        44.46 o                         
  -4   1   8       2706.40       2425.39        81.17 o                         
  -3   1   8       2928.30       2986.51        68.13 o                         
  -2   1   8        334.15        231.15        13.03 o                         
  -1   1   8      21983.17      20860.50       348.57 o                         
   0   1   8      34350.36      33105.01       528.88 o                         
   1   1   8         14.34         28.35         5.86 o                         
   2   1   8        704.81        753.28        25.67 o                         
   3   1   8      14993.63      15489.51       229.39 o                         
   4   1   8         60.18         89.41        10.81 o                         
   5   1   8       2181.79       2087.23        38.40 o                         
   6   1   8        521.06        550.21        18.39 o                         
   7   1   8        496.56        509.55        17.74 o                         
   8   1   8        163.01        149.31        13.04 o                         
  -8   2   8         13.73         24.09         5.78 o                         
  -7   2   8       1147.27       1173.07        28.24 o                         
  -6   2   8       2417.23       2343.08        37.70 o                         
  -5   2   8        386.34        337.34        10.54 o                         
  -4   2   8        828.88        795.53        54.68 o                         
  -3   2   8       1596.59       1754.27        56.78 o                         
  -2   2   8      13374.49      13560.78       223.83 o                         
  -1   2   8         17.31         13.12         6.43 o                         
   0   2   8       2611.15       2491.20        81.77 o                         
   1   2   8      47915.92      46240.27       768.33 o                         
   2   2   8        345.19        317.93        38.11 o                         
   3   2   8       2583.28       2430.68        62.16 o                         
   4   2   8         47.91         32.79        10.19 o                         
   5   2   8         24.73         34.02         5.74 o                         
   6   2   8         41.24         30.84         6.15 o                         
   7   2   8         49.03         58.49         9.45 o                         
   8   2   8        293.06        343.91        16.42 o                         
  -8   3   8         75.16        106.60         7.78 o                         
  -7   3   8        190.66        182.17         9.59 o                         
  -6   3   8        226.86        229.37        10.97 o                         
  -5   3   8       1424.46       1404.43        22.24 o                         
  -4   3   8       5553.17       5491.98       151.63 o                         
  -3   3   8          3.13         19.41         7.41 o                         
  -2   3   8       6861.86       6404.33       118.50 o                         
  -1   3   8        346.60        302.05        24.48 o                         
   0   3   8        165.21        138.57        12.12 o                         
   1   3   8      19892.93      19316.95       278.68 o                         
   2   3   8      12606.46      12603.95       268.35 o                         
   3   3   8        333.42        199.45        16.51 o                         
   4   3   8          0.48          4.10         6.99 o                         
   5   3   8      10994.13      11034.42       135.53 o                         
   6   3   8       7178.22       7366.16       106.88 o                         
   7   3   8        220.27        277.11        23.27 o                         
   8   3   8       1423.19       1440.76        45.65 o                         
  -8   4   8        586.55        581.44        24.77 o                         
  -7   4   8       3887.41       3983.42        59.65 o                         
  -6   4   8        604.54        536.00        14.48 o                         
  -5   4   8       3715.53       3678.45        44.09 o                         
  -4   4   8       4387.00       4332.82        93.90 o                         
  -3   4   8       3026.85       2931.66        71.13 o                         
  -2   4   8        244.41        165.73        11.08 o                         
  -1   4   8          2.72          2.40         3.32 o                         
   0   4   8        214.05        244.80        20.14 o                         
   1   4   8       1283.22       1314.87        49.92 o                         
   2   4   8       2077.59       1855.62        69.69 o                         
   3   4   8         21.12         11.43         7.96 o                         
   4   4   8       1719.16       1716.37        40.58 o                         
   5   4   8       4242.66       4242.97        73.11 o                         
   6   4   8       1360.66       1257.61        26.66 o                         
   7   4   8        272.36        288.19        14.73 o                         
   8   4   8        722.71        633.54        31.57 o                         
  -8   5   8       1124.47       1141.59        33.22 o                         
  -7   5   8       1578.20       1533.58        31.84 o                         
  -6   5   8       2998.57       3063.87        52.10 o                         
  -5   5   8        147.38        124.86         7.96 o                         
  -4   5   8         64.58         53.92         5.58 o                         
  -3   5   8      14937.47      15644.11       258.36 o                         
  -2   5   8       5297.74       5669.90        98.50 o                         
  -1   5   8         10.54          9.05         3.75 o                         
   0   5   8       2253.74       2308.65        57.67 o                         
   1   5   8      14626.00      13999.07       325.45 o                         
   2   5   8       1995.58       1957.65        59.85 o                         
   3   5   8       7000.03       6870.83       139.09 o                         
   4   5   8       7836.15       7546.91       111.31 o                         
   5   5   8        305.84        313.62        13.32 o                         
   6   5   8        128.89        146.86         9.43 o                         
   7   5   8       1201.84       1092.07        30.28 o                         
   8   5   8        795.92        788.08        33.34 o                         
  -8   6   8        329.26        282.86        17.47 o                         
  -7   6   8       1263.29       1304.35        30.78 o                         
  -6   6   8        776.76        755.72        25.78 o                         
  -5   6   8       1719.44       1707.04        30.62 o                         
  -4   6   8        133.54        128.11         8.84 o                         
  -3   6   8      11447.67      11000.27       180.64 o                         
  -2   6   8      13772.35      14111.35       309.16 o                         
  -1   6   8        325.98        263.05        10.59 o                         
   0   6   8       1744.72       1588.90        34.83 o                         
   1   6   8       1686.16       1580.15        44.09 o                         
   2   6   8       2694.14       2886.59        91.01 o                         
   3   6   8       1697.61       1730.28        48.99 o                         
   4   6   8       2734.70       2713.01        47.62 o                         
   5   6   8        158.81        102.61         8.45 o                         
   6   6   8          1.78         10.16         4.79 o                         
   7   6   8       2985.44       2785.32        52.83 o                         
   8   6   8        594.88        543.16        31.36 o                         
  -8   7   8        118.18        132.24        16.06 o                         
  -7   7   8         84.96         74.60         8.64 o                         
  -6   7   8        552.74        545.16        20.48 o                         
  -5   7   8        405.42        391.18        16.11 o                         
  -4   7   8        621.84        650.34        19.23 o                         
  -3   7   8        169.22        210.09        11.62 o                         
  -2   7   8        914.82        951.54        24.45 o                         
  -1   7   8          3.03         14.36         5.57 o                         
   0   7   8          3.60         12.24         6.92 o                         
   1   7   8        149.62        184.65        13.58 o                         
   2   7   8       2328.04       2443.09        81.06 o                         
   3   7   8       1325.94       1343.87        31.91 o                         
   4   7   8       2244.71       2095.78        46.66 o                         
   5   7   8          5.57         14.10         5.81 o                         
   6   7   8        217.55        196.62        12.19 o                         
   7   7   8        395.57        407.80        23.16 o                         
  -7   8   8        312.30        323.16        14.71 o                         
  -6   8   8       2347.78       2509.79        44.78 o                         
  -5   8   8          8.00         13.93         6.88 o                         
  -4   8   8        499.58        507.77        16.00 o                         
  -3   8   8       1510.88       1511.93        45.84 o                         
  -2   8   8        195.62        179.72         9.54 o                         
  -1   8   8       1236.46       1248.33        28.18 o                         
   0   8   8       5647.59       5789.58        93.40 o                         
   1   8   8       6428.25       6462.88        94.18 o                         
   2   8   8       1046.38       1041.03        24.83 o                         
   3   8   8       3743.68       3752.21        61.67 o                         
   4   8   8       2337.84       2393.21        47.30 o                         
   5   8   8        193.88        200.55        11.92 o                         
   6   8   8        421.86        415.55        21.31 o                         
   7   8   8       1590.22       1745.95        61.14 o                         
  -7   9   8         10.10         21.89         7.34 o                         
  -6   9   8        342.08        381.12        15.30 o                         
  -5   9   8       1179.70       1127.47        32.24 o                         
  -4   9   8         24.37         16.56         6.29 o                         
  -3   9   8       3190.99       3171.19        56.00 o                         
  -2   9   8       5651.29       5736.30        76.26 o                         
  -1   9   8         22.45         41.94         6.92 o                         
   0   9   8       1945.59       2000.31        42.61 o                         
   1   9   8       5770.32       5671.09        88.46 o                         
   2   9   8        647.60        647.23        23.82 o                         
   3   9   8        199.78        225.72        12.04 o                         
   4   9   8       1043.54       1002.43        25.11 o                         
   5   9   8       1094.30       1041.29        31.01 o                         
   6   9   8        508.93        517.02        19.54 o                         
   7   9   8       1894.77       1828.02        66.63 o                         
  -6  10   8        144.37        145.87        12.95 o                         
  -5  10   8        909.88        961.68        28.28 o                         
  -4  10   8       1075.38       1058.01        25.97 o                         
  -3  10   8        311.79        313.99        14.62 o                         
  -2  10   8        493.83        531.12        18.21 o                         
  -1  10   8        369.87        283.02        13.82 o                         
   0  10   8        993.78        984.53        28.56 o                         
   1  10   8         92.35         91.12         8.01 o                         
   2  10   8       3835.33       3769.02        64.94 o                         
   3  10   8        101.82        114.50        15.49 o                         
   4  10   8         54.07         35.09         8.43 o                         
   5  10   8          3.26          2.28         5.82 o                         
   6  10   8          4.60          6.56         4.31 o                         
  -6  11   8        175.99        124.50        15.20 o                         
  -5  11   8       2329.37       2324.02        64.57 o                         
  -4  11   8        183.77        180.59        11.87 o                         
  -3  11   8        520.45        545.41        21.42 o                         
  -2  11   8         59.26         42.50         8.79 o                         
  -1  11   8       1990.06       1935.10        44.66 o                         
   0  11   8        132.94        127.10        10.36 o                         
   1  11   8       2212.29       2267.19        51.36 o                         
   2  11   8        698.88        751.88        24.00 o                         
   3  11   8        229.87        209.36        13.88 o                         
   4  11   8        194.55        197.17        12.00 o                         
   5  11   8       1942.89       1860.84        41.56 o                         
   6  11   8        800.52        678.79        25.63 o                         
  -5  12   8        628.46        629.12        46.52 o                         
  -4  12   8        425.36        445.55        19.70 o                         
  -3  12   8        495.16        584.76        21.69 o                         
  -2  12   8       4660.72       4556.59        76.14 o                         
  -1  12   8        625.07        597.67        20.16 o                         
   0  12   8        714.72        719.95        30.45 o                         
   1  12   8        364.06        386.63        21.59 o                         
   2  12   8         33.36         20.95         6.05 o                         
   3  12   8         32.47         38.17         7.12 o                         
   4  12   8        423.45        403.02        16.39 o                         
   5  12   8         49.31         48.18         7.64 o                         
  -4  13   8        501.81        560.74        30.85 o                         
  -3  13   8        122.45        112.13         8.57 o                         
  -2  13   8        188.78        216.27        12.77 o                         
  -1  13   8       1200.69       1418.61        37.92 o                         
   0  13   8       1095.06        963.94        42.56 o                         
   1  13   8        900.13        938.46        28.89 o                         
   2  13   8        518.44        533.65        23.10 o                         
   3  13   8       1050.04       1029.35        31.64 o                         
   4  13   8          1.85          1.67         8.76 o                         
  -3  14   8        958.72        802.21        38.22 o                         
  -2  14   8          2.07         -0.47         5.86 o                         
  -1  14   8       2485.58       2508.37        59.60 o                         
   0  14   8        870.49        876.94        30.02 o                         
   1  14   8          0.70          8.82         5.16 o                         
   2  14   8        908.96        885.58        33.54 o                         
   3  14   8       1113.24       1058.27        30.08 o                         
  -1  15   8        179.45        198.06        13.99 o                         
   0  15   8         93.13         87.12         7.87 o                         
   1  15   8         41.76         45.85         9.07 o                         
  -8   1   9         13.49         12.73         5.76 o                         
  -7   1   9        420.11        393.77        14.24 o                         
  -6   1   9       5537.49       5790.88        76.62 o                         
  -5   1   9         67.33         69.88         5.18 o                         
  -4   1   9       2263.94       1992.60        42.14 o                         
  -3   1   9       4733.90       4394.78       115.78 o                         
  -2   1   9       8173.70       8736.33       167.36 o                         
  -1   1   9        214.34        304.25        19.05 o                         
   0   1   9      12121.79      11893.36       149.16 o                         
   1   1   9       6849.51       6986.12       107.83 o                         
   2   1   9      11897.29      12131.36       201.38 o                         
   3   1   9       6325.06       6065.51       102.77 o                         
   4   1   9       6011.77       5879.15        99.93 o                         
   5   1   9          1.38          4.69         4.68 o                         
   6   1   9       9119.33       9200.59       117.74 o                         
   7   1   9       5873.79       5845.81        93.05 o                         
   8   1   9        234.88        199.39        24.63 o                         
  -8   2   9          5.72         12.28         5.69 o                         
  -7   2   9       1616.59       1596.07        34.04 o                         
  -6   2   9       9500.78       9583.29       105.27 o                         
  -5   2   9        496.35        438.20        11.88 o                         
  -4   2   9       1358.71       1176.44        40.02 o                         
  -3   2   9          4.07         27.29         8.00 o                         
  -2   2   9       7891.66       8088.41       144.02 o                         
  -1   2   9       1997.43       2304.37        67.44 o                         
   0   2   9      16957.53      16254.41       255.96 o                         
   1   2   9        770.77        754.13        20.11 o                         
   2   2   9       5762.02       5921.90       123.06 o                         
   3   2   9       4368.18       4729.60        99.67 o                         
   4   2   9       1773.49       1783.83        76.10 o                         
   5   2   9         48.27         38.69         6.38 o                         
   6   2   9        672.30        666.16        20.46 o                         
   7   2   9          7.83         14.17         6.28 o                         
   8   2   9         15.36         23.44         6.66 o                         
  -8   3   9        803.70        829.26        22.74 o                         
  -7   3   9          4.87          8.17         5.05 o                         
  -6   3   9          8.34         11.40         4.33 o                         
  -5   3   9        187.29        171.04         7.03 o                         
  -4   3   9       3764.00       3983.87        95.62 o                         
  -3   3   9       1385.05       1291.26        37.72 o                         
  -2   3   9        500.88        438.79        14.98 o                         
  -1   3   9      12222.20      12149.31       319.44 o                         
   0   3   9       4648.58       4701.28        89.45 o                         
   1   3   9       1978.58       1797.68        62.31 o                         
   2   3   9       8009.54       8068.03       159.80 o                         
   3   3   9       2038.45       2162.69        93.35 o                         
   4   3   9         79.43         55.19        12.18 o                         
   5   3   9        216.56        205.83        13.54 o                         
   6   3   9       3824.08       3696.72        59.93 o                         
   7   3   9       2266.65       2291.00        47.43 o                         
   8   3   9        177.81        201.68        18.68 o                         
  -8   4   9        561.39        631.25        28.49 o                         
  -7   4   9       1031.75       1003.95        24.84 o                         
  -6   4   9        576.01        560.83        14.42 o                         
  -5   4   9       1017.63        953.27        18.19 o                         
  -4   4   9       5464.73       5263.98        71.63 o                         
  -3   4   9          4.16          5.75         5.52 o                         
  -2   4   9       3157.47       2975.34        55.16 o                         
  -1   4   9      17477.88      17275.52       296.34 o                         
   0   4   9       1907.76       1922.40        52.55 o                         
   1   4   9       5570.89       5737.54       191.78 o                         
   2   4   9      14407.29      15329.63       372.19 o                         
   3   4   9       1697.91       1755.03        47.11 o                         
   4   4   9        428.92        372.28        17.64 o                         
   5   4   9       3789.03       3655.98        65.94 o                         
   6   4   9        459.64        446.09        15.31 o                         
   7   4   9        832.23        874.87        31.09 o                         
   8   4   9       1866.99       1760.77        60.19 o                         
  -8   5   9         60.35         85.79         7.88 o                         
  -7   5   9       4344.99       4344.99        66.54 o                         
  -6   5   9       1210.80       1319.91        26.10 o                         
  -5   5   9       2015.18       2142.20        31.04 o                         
  -4   5   9       3139.30       3127.58        42.29 o                         
  -3   5   9       2117.09       2005.36        44.70 o                         
  -2   5   9         49.16         50.48         6.73 o                         
  -1   5   9       1048.68       1173.39        31.24 o                         
   0   5   9      10499.03      11035.05       259.55 o                         
   1   5   9        240.43        207.30        11.95 o                         
   2   5   9        191.22        230.03        29.45 o                         
   3   5   9       2372.85       2166.25        57.79 o                         
   4   5   9       5646.82       5723.15        83.39 o                         
   5   5   9        525.37        529.50        17.78 o                         
   6   5   9          3.23          0.39         4.90 o                         
   7   5   9        535.91        551.47        20.30 o                         
   8   5   9         45.75         70.20        11.33 o                         
  -8   6   9        990.74        874.61        26.98 o                         
  -7   6   9        126.30        108.78         9.36 o                         
  -6   6   9        313.33        329.20        15.49 o                         
  -5   6   9       3141.23       3140.00        47.06 o                         
  -4   6   9        733.49        687.57        16.92 o                         
  -3   6   9       1155.70       1201.22        37.39 o                         
  -2   6   9       3043.78       3044.34        81.89 o                         
  -1   6   9         10.56         23.41         4.62 o                         
   0   6   9         12.26         13.32         4.53 o                         
   1   6   9      10458.97      10055.70       167.48 o                         
   2   6   9       3111.75       2960.52        93.03 o                         
   3   6   9        359.25        335.64        19.83 o                         
   4   6   9       7890.45       7619.27       109.35 o                         
   5   6   9       3529.66       3404.77        52.95 o                         
   6   6   9         72.42         48.74         6.29 o                         
   7   6   9        130.84        121.19        13.78 o                         
   8   6   9        934.19        959.23        32.80 o                         
  -7   7   9         99.53         93.58         9.32 o                         
  -6   7   9        180.65        197.55        10.83 o                         
  -5   7   9       5543.95       5803.65        94.65 o                         
  -4   7   9       1711.96       1712.24        32.02 o                         
  -3   7   9       3871.32       3926.16        60.91 o                         
  -2   7   9       1355.05       1175.73        28.66 o                         
  -1   7   9          4.93         12.36         4.61 o                         
   0   7   9        565.00        572.08        24.14 o                         
   1   7   9       2657.41       2691.78        62.47 o                         
   2   7   9       3286.75       3204.02        85.23 o                         
   3   7   9         75.52         47.13         8.44 o                         
   4   7   9        798.51        764.00        36.41 o                         
   5   7   9        857.15        905.55        31.10 o                         
   6   7   9         30.16         49.45         7.34 o                         
   7   7   9        712.38        752.75        30.32 o                         
  -7   8   9        349.17        347.06        15.71 o                         
  -6   8   9       1633.65       1735.92        34.68 o                         
  -5   8   9       2992.41       2935.18        53.27 o                         
  -4   8   9        121.37        121.94         8.58 o                         
  -3   8   9         15.67         26.85         6.25 o                         
  -2   8   9       1957.54       2039.70        50.43 o                         
  -1   8   9       7682.87       7736.17       143.83 o                         
   0   8   9          0.19          5.00         5.82 o                         
   1   8   9       3619.43       3491.46        58.35 o                         
   2   8   9       1868.63       1748.79        45.65 o                         
   3   8   9        436.89        416.51        17.30 o                         
   4   8   9       3883.74       3892.96        67.27 o                         
   5   8   9       1584.15       1556.77        48.16 o                         
   6   8   9         80.60         92.70         9.23 o                         
   7   8   9        269.61        244.35        20.76 o                         
  -7   9   9        255.52        268.30        13.11 o                         
  -6   9   9       1060.48       1104.47        45.79 o                         
  -5   9   9         18.18         18.64         6.36 o                         
  -4   9   9       2834.97       2847.26        49.57 o                         
  -3   9   9        167.51        176.53        10.81 o                         
  -2   9   9         88.95         87.18         7.85 o                         
  -1   9   9        147.99        143.18         9.88 o                         
   0   9   9       3667.44       3712.19        61.72 o                         
   1   9   9       1646.98       1770.27        37.28 o                         
   2   9   9         61.19         72.79         8.81 o                         
   3   9   9       1484.36       1399.13        42.56 o                         
   4   9   9         33.65         29.14         5.82 o                         
   5   9   9        210.15        235.92        13.59 o                         
   6   9   9         16.90         10.31         5.16 o                         
   7   9   9        261.33        202.70        15.45 o                         
  -6  10   9         10.36         17.17         5.52 o                         
  -5  10   9       1976.33       2033.08        44.94 o                         
  -4  10   9       1739.79       1801.93        37.03 o                         
  -3  10   9       1005.89       1072.15        27.61 o                         
  -2  10   9       3339.33       3251.81        61.92 o                         
  -1  10   9       1483.17       1434.07        35.55 o                         
   0  10   9         52.99        101.51         9.27 o                         
   1  10   9       2598.04       2751.38        59.92 o                         
   2  10   9       1320.79       1208.92        31.55 o                         
   3  10   9        392.10        372.01        16.83 o                         
   4  10   9        661.59        766.24        33.41 o                         
   5  10   9       1663.42       1663.86        49.62 o                         
   6  10   9       1875.33       1960.57        54.66 o                         
  -6  11   9         48.32         59.86        12.54 o                         
  -5  11   9        351.11        340.43        17.87 o                         
  -4  11   9        657.54        670.81        19.55 o                         
  -3  11   9          8.25          3.87         7.11 o                         
  -2  11   9         19.74         29.22         9.70 o                         
  -1  11   9       1165.64       1235.11        30.49 o                         
   0  11   9       1145.18       1122.49        28.33 o                         
   1  11   9       2648.05       2809.39       106.02 o                         
   2  11   9       2179.33       2293.81        48.09 o                         
   3  11   9        153.08        147.16        10.80 o                         
   4  11   9        363.53        380.17        17.46 o                         
   5  11   9        132.01        143.31        11.15 o                         
   6  11   9        225.29        205.48        18.93 o                         
  -5  12   9          9.60         21.96         8.02 o                         
  -4  12   9         20.35         23.18         6.69 o                         
  -3  12   9          7.13         22.14         7.00 o                         
  -2  12   9        547.00        544.23        19.71 o                         
  -1  12   9         51.50         39.09         7.51 o                         
   0  12   9       2427.89       2520.12        44.47 o                         
   1  12   9        419.81        462.55        26.44 o                         
   2  12   9       1080.05       1193.08        39.95 o                         
   3  12   9         31.68         39.69         7.13 o                         
   4  12   9          1.00         -1.18         5.03 o                         
   5  12   9          0.28         -2.68         6.11 o                         
  -4  13   9        336.43        355.44        18.49 o                         
  -3  13   9       4484.51       4759.58        80.23 o                         
  -2  13   9       1504.64       1387.82        33.30 o                         
  -1  13   9        861.23       1026.20        30.98 o                         
   0  13   9       2722.48       2700.46        58.45 o                         
   1  13   9       1339.96       1263.68        38.13 o                         
   2  13   9         17.84         31.41         8.95 o                         
   3  13   9        510.78        432.91        19.57 o                         
   4  13   9        599.49        564.11        23.88 o                         
  -3  14   9         27.82         25.21         7.05 o                         
  -2  14   9        205.25        187.28        15.04 o                         
  -1  14   9          1.12         10.48         6.80 o                         
   0  14   9        325.98        302.07        17.07 o                         
   1  14   9          1.36          8.78         5.66 o                         
   2  14   9       1157.41       1241.49        27.85 o                         
   3  14   9          0.87         -2.14         4.57 o                         
  -1  15   9        457.88        445.87        24.46 o                         
   0  15   9        991.04        906.71        52.22 o                         
   1  15   9        678.33        566.76        29.79 o                         
  -8   0  10         25.79         40.65         9.06 o                         
  -7   0  10       1299.84       1416.51        42.19 o                         
  -6   0  10          6.10         11.02         5.94 o                         
  -5   0  10      15831.37      15400.30       197.44 o                         
  -4   0  10        674.11        657.85        25.32 o                         
  -3   0  10      33054.94      32433.53       532.19 o                         
  -2   0  10       3788.40       3680.57       185.18 o                         
  -1   0  10       7647.72       7681.49       212.97 o                         
   0   0  10      41196.22      39424.90       773.33 o                         
   1   0  10      81674.90      79817.61      1539.73 o                         
   2   0  10         39.01         74.10        20.55 o                         
   3   0  10      22827.83      23446.38       754.52 o                         
   4   0  10       7325.13       7904.66       180.85 o                         
   5   0  10      13489.94      13734.09       222.35 o                         
   6   0  10         44.71         29.83         9.53 o                         
   7   0  10      16682.39      16365.01       350.55 o                         
   8   0  10       2149.31       2107.70        78.30 o                         
  -8   1  10         86.15        121.19         8.53 o                         
  -7   1  10         41.46         45.40         5.73 o                         
  -6   1  10        202.31        187.17        10.06 o                         
  -5   1  10          2.45         16.17         3.59 o                         
  -4   1  10        616.28        564.87        21.84 o                         
  -3   1  10       1264.25       1388.93        45.15 o                         
  -2   1  10        211.66        122.77        11.81 o                         
  -1   1  10       7067.76       7485.74       181.48 o                         
   0   1  10      16322.01      16633.96       220.55 o                         
   1   1  10       1352.43       1233.88        32.86 o                         
   2   1  10       2785.75       3356.62        70.37 o                         
   3   1  10         61.40         58.85         8.31 o                         
   4   1  10        341.89        414.59        21.11 o                         
   5   1  10       3264.19       3331.31        58.17 o                         
   6   1  10        156.84        147.74        14.01 o                         
   7   1  10        126.86         92.96        10.27 o                         
   8   1  10        244.69        211.70        25.49 o                         
  -8   2  10        535.47        536.48        19.02 o                         
  -7   2  10        480.84        435.42        19.20 o                         
  -6   2  10      12840.33      12959.80       137.45 o                         
  -5   2  10         40.59         67.75         4.90 o                         
  -4   2  10        604.74        623.17        23.03 o                         
  -3   2  10       3438.21       3873.98        67.19 o                         
  -2   2  10       1588.38       1739.43        39.64 o                         
  -1   2  10        789.23        660.67        49.91 o                         
   0   2  10       1789.23       1859.35        64.39 o                         
   1   2  10        802.57        631.57        18.73 o                         
   2   2  10       2943.53       3056.64        73.26 o                         
   3   2  10       1811.76       1886.49        49.34 o                         
   4   2  10       8451.44       8968.27       150.17 o                         
   5   2  10         73.75         41.45         6.82 o                         
   6   2  10        295.48        260.31        13.27 o                         
   7   2  10        524.07        503.82        19.33 o                         
   8   2  10        285.22        311.73        17.80 o                         
  -8   3  10          9.82         16.49         5.58 o                         
  -7   3  10       1670.80       1623.99        33.19 o                         
  -6   3  10       2163.95       2149.02        31.16 o                         
  -5   3  10        364.17        385.84         9.98 o                         
  -4   3  10       4717.73       4660.59        76.91 o                         
  -3   3  10       6039.74       6127.41       108.58 o                         
  -2   3  10          3.37         22.83         4.98 o                         
  -1   3  10       2234.21       2250.28        85.49 o                         
   0   3  10        215.55        266.98        17.16 o                         
   1   3  10        820.01        935.71        41.07 o                         
   2   3  10       6077.12       6579.16       155.40 o                         
   3   3  10         17.92         97.01        13.68 o                         
   4   3  10        707.77        651.88        25.59 o                         
   5   3  10       2607.12       2443.09        70.55 o                         
   6   3  10          5.66          8.22         5.66 o                         
   7   3  10         51.83         55.39         7.65 o                         
   8   3  10        701.73        678.08        35.94 o                         
  -8   4  10         75.01         67.34         5.91 o                         
  -7   4  10        909.30        944.08        23.77 o                         
  -6   4  10       1271.13       1385.74        24.44 o                         
  -5   4  10        805.79        795.23        15.29 o                         
  -4   4  10       1046.72        945.01        16.80 o                         
  -3   4  10       2932.38       2531.67        52.39 o                         
  -2   4  10       1553.63       1640.81        35.96 o                         
  -1   4  10       2103.77       2236.86        52.31 o                         
   0   4  10       1163.93       1087.49        33.32 o                         
   1   4  10      24716.54      25224.97       668.77 o                         
   2   4  10        982.88        998.19        43.23 o                         
   3   4  10      20501.90      21726.54       349.57 o                         
   4   4  10       4254.85       4296.22        70.32 o                         
   5   4  10       1465.56       1405.36        35.60 o                         
   6   4  10          4.47          4.30         4.82 o                         
   7   4  10       2334.91       2405.68        53.08 o                         
   8   4  10        584.64        677.56        29.42 o                         
  -8   5  10       2056.17       2127.18        39.27 o                         
  -7   5  10       4762.88       4913.25        79.11 o                         
  -6   5  10        311.11        301.42        14.58 o                         
  -5   5  10       8199.98       8297.78        92.93 o                         
  -4   5  10       1799.12       1728.11        23.89 o                         
  -3   5  10        726.46        844.00        31.07 o                         
  -2   5  10        959.30       1096.78        26.32 o                         
  -1   5  10      24490.83      23699.99       308.77 o                         
   0   5  10      18402.40      18347.94       292.63 o                         
   1   5  10       2162.04       1996.53        44.05 o                         
   2   5  10      16415.22      16854.55       452.21 o                         
   3   5  10       8137.60       7789.05       171.96 o                         
   4   5  10       1332.19       1262.63        32.10 o                         
   5   5  10       7319.58       7342.11       104.37 o                         
   6   5  10        806.29        790.79        22.14 o                         
   7   5  10         17.78         13.08         5.98 o                         
   8   5  10        345.84        350.36        22.77 o                         
  -8   6  10        308.38        310.15        13.39 o                         
  -7   6  10        298.66        288.57        13.59 o                         
  -6   6  10        314.26        282.93        14.93 o                         
  -5   6  10        314.49        335.61        13.33 o                         
  -4   6  10         17.05         12.99         4.86 o                         
  -3   6  10        287.26        337.40        11.57 o                         
  -2   6  10       3131.51       3063.35        82.61 o                         
  -1   6  10        723.68        716.40        22.01 o                         
   0   6  10        654.84        598.42        25.04 o                         
   1   6  10        420.59        358.32        15.56 o                         
   2   6  10       5470.80       5032.51       168.97 o                         
   3   6  10        256.39        298.12        27.22 o                         
   4   6  10       3253.91       3348.62        58.98 o                         
   5   6  10       1367.44       1482.36        30.32 o                         
   6   6  10        987.22        983.73        23.93 o                         
   7   6  10        341.61        364.31        18.51 o                         
   8   6  10          7.42          1.73         5.91 o                         
  -7   7  10        259.25        240.28        13.07 o                         
  -6   7  10          5.72          1.12         6.01 o                         
  -5   7  10        105.65         99.53         9.56 o                         
  -4   7  10        617.89        606.48        17.26 o                         
  -3   7  10          5.43          5.78         4.38 o                         
  -2   7  10       2116.99       2133.26        39.42 o                         
  -1   7  10        727.64        781.32        24.85 o                         
   0   7  10        835.48        832.85        35.97 o                         
   1   7  10         47.14         41.58         9.61 o                         
   2   7  10        309.36        337.88        15.94 o                         
   3   7  10         23.29         19.99         7.93 o                         
   4   7  10        728.94        674.93        25.29 o                         
   5   7  10        150.14        163.67        11.95 o                         
   6   7  10        785.32        770.12        20.31 o                         
   7   7  10        109.82         89.58        10.91 o                         
  -7   8  10         15.50         21.07         6.02 o                         
  -6   8  10        749.29        655.89        24.63 o                         
  -5   8  10        142.91        132.17        10.08 o                         
  -4   8  10         99.52         99.82         8.15 o                         
  -3   8  10          7.95         15.31         5.34 o                         
  -2   8  10        303.37        277.41        12.22 o                         
  -1   8  10         74.22         77.53         7.69 o                         
   0   8  10        899.56        984.28        24.24 o                         
   1   8  10        268.09        247.64        11.32 o                         
   2   8  10        876.20        887.04        35.37 o                         
   3   8  10         47.78         37.32         9.20 o                         
   4   8  10          8.05         11.85         5.49 o                         
   5   8  10          6.29         16.19         5.69 o                         
   6   8  10        533.26        498.42        17.87 o                         
   7   8  10          2.09          4.23         6.14 o                         
  -7   9  10       1452.84       1376.50        34.39 o                         
  -6   9  10        392.77        338.81        15.67 o                         
  -5   9  10        916.84       1035.51        27.86 o                         
  -4   9  10       4054.96       3895.01        64.28 o                         
  -3   9  10       1303.26       1342.81        30.03 o                         
  -2   9  10       4424.61       4674.69        69.21 o                         
  -1   9  10      13549.42      13535.21       201.35 o                         
   0   9  10       3499.28       3400.36        58.18 o                         
   1   9  10       5124.66       5209.59        83.18 o                         
   2   9  10       9820.39       9873.57       146.34 o                         
   3   9  10       6155.09       5733.07        93.09 o                         
   4   9  10        265.03        211.28        11.86 o                         
   5   9  10       2327.45       2378.14        54.14 o                         
   6   9  10       3937.79       3865.67        66.48 o                         
   7   9  10          9.25          7.36         6.19 o                         
  -6  10  10        806.61        819.13        30.84 o                         
  -5  10  10       1627.89       1559.98        34.30 o                         
  -4  10  10        114.13        110.66         9.45 o                         
  -3  10  10       1942.53       2056.00        44.62 o                         
  -2  10  10        280.20        245.89        14.19 o                         
  -1  10  10         74.09         72.40         8.28 o                         
   0  10  10        126.28        114.97        11.73 o                         
   1  10  10       2052.95       1976.32        54.22 o                         
   2  10  10         77.41         64.28         8.37 o                         
   3  10  10       1733.83       1703.50        44.58 o                         
   4  10  10        241.39        234.03        13.69 o                         
   5  10  10          2.61         11.32         6.52 o                         
   6  10  10          0.04          0.94         4.28 o                         
  -6  11  10        428.39        393.59        15.96 o                         
  -5  11  10         23.81         22.09         8.55 o                         
  -4  11  10       1099.33       1126.02        35.40 o                         
  -3  11  10        398.73        400.60        18.39 o                         
  -2  11  10         23.48         22.15         7.63 o                         
  -1  11  10         92.65         92.28         8.95 o                         
   0  11  10          3.83         16.64         5.67 o                         
   1  11  10        272.65        263.10        20.39 o                         
   2  11  10       1263.49       1336.33        33.76 o                         
   3  11  10        763.70        865.82        31.73 o                         
   4  11  10         15.52         25.01         6.56 o                         
   5  11  10        524.72        506.39        19.72 o                         
   6  11  10        339.62        370.71        16.15 o                         
  -5  12  10        453.90        447.37        18.83 o                         
  -4  12  10          0.90         -3.47         5.21 o                         
  -3  12  10       2246.51       2340.27        45.89 o                         
  -2  12  10        230.75        243.29        12.22 o                         
  -1  12  10         37.87         25.00         6.74 o                         
   0  12  10          5.94          3.17         5.14 o                         
   1  12  10        671.36        595.11        39.37 o                         
   2  12  10         31.42         38.11         8.83 o                         
   3  12  10        822.73        744.19        38.08 o                         
   4  12  10         74.34         67.07        10.06 o                         
   5  12  10          9.43         12.97         5.63 o                         
  -4  13  10        438.37        387.50        14.96 o                         
  -3  13  10         47.38         34.72         7.28 o                         
  -2  13  10        720.09        811.66        27.47 o                         
  -1  13  10        119.75        105.92        13.70 o                         
   0  13  10          8.35         20.58         7.14 o                         
   1  13  10         13.34         29.90         6.48 o                         
   2  13  10        178.50        220.92        14.88 o                         
   3  13  10        133.38        117.59        10.10 o                         
   4  13  10         86.19         92.81         8.91 o                         
  -3  14  10       1896.60       1745.59        73.62 o                         
  -2  14  10        806.08        741.16        36.31 o                         
  -1  14  10         23.29         26.71         8.84 o                         
   0  14  10       1668.51       1755.42        41.65 o                         
   1  14  10       2667.01       2643.52        53.75 o                         
   2  14  10         25.54         17.31         4.88 o                         
   3  14  10        956.06        999.72        25.47 o                         
   0  15  10        188.60        188.11        12.31 o                         
  -8   1  11       1168.45       1220.49        25.94 o                         
  -7   1  11        429.22        348.51        13.89 o                         
  -6   1  11       1416.41       1401.91        29.10 o                         
  -5   1  11       1294.62       1202.54        19.68 o                         
  -4   1  11       2153.33       1818.43        42.89 o                         
  -3   1  11       9472.17       9611.74       165.00 o                         
  -2   1  11      28336.59      28281.28       496.58 o                         
  -1   1  11       4386.09       4407.36       107.61 o                         
   0   1  11        194.06        162.26        10.00 o                         
   1   1  11      27546.57      27403.93       384.70 o                         
   2   1  11      19382.26      20542.63       277.92 o                         
   3   1  11        150.54        154.13        12.52 o                         
   4   1  11      13257.84      13485.40       193.85 o                         
   5   1  11       1427.94       1323.11        31.58 o                         
   6   1  11        134.06        154.68        11.77 o                         
   7   1  11       1065.16       1076.20        32.44 o                         
   8   1  11       2455.85       2616.32        83.18 o                         
  -8   2  11        127.65        137.63        11.17 o                         
  -7   2  11          4.31          8.36         4.94 o                         
  -6   2  11        340.22        378.68        11.92 o                         
  -5   2  11        568.68        580.62        13.01 o                         
  -4   2  11         70.63         90.02        12.42 o                         
  -3   2  11        455.04        404.28        16.11 o                         
  -2   2  11        920.34        994.58        33.26 o                         
  -1   2  11       1124.60       1159.96        58.19 o                         
   0   2  11       3826.18       3878.05       121.19 o                         
   1   2  11       3100.19       3254.01        85.43 o                         
   2   2  11         67.00         78.54        12.42 o                         
   3   2  11         75.78         52.67        10.99 o                         
   4   2  11       3618.17       3795.11        72.72 o                         
   5   2  11         59.68         47.93         6.39 o                         
   6   2  11        519.27        552.03        25.59 o                         
   7   2  11         95.55         91.62         9.73 o                         
   8   2  11         37.09         47.64         8.49 o                         
  -8   3  11        554.85        523.55        19.40 o                         
  -7   3  11         72.64         57.19         7.06 o                         
  -6   3  11         58.47         53.15         5.25 o                         
  -5   3  11        776.01        797.26        14.38 o                         
  -4   3  11       4416.40       4490.69        56.41 o                         
  -3   3  11         15.44         -1.05         5.74 o                         
  -2   3  11      16064.73      16782.73       361.79 o                         
  -1   3  11       5636.28       6242.73       211.64 o                         
   0   3  11       2585.70       2772.49        55.07 o                         
   1   3  11      19327.32      18815.83       278.22 o                         
   2   3  11       5333.09       5319.52       108.60 o                         
   3   3  11         65.61         66.31        10.66 o                         
   4   3  11       1197.55       1235.16        35.62 o                         
   5   3  11        132.37        127.25        10.52 o                         
   6   3  11         84.42         56.80         9.34 o                         
   7   3  11        568.04        528.16        21.81 o                         
   8   3  11        760.09        657.59        27.52 o                         
  -8   4  11        198.33        197.45         9.23 o                         
  -7   4  11       2589.31       2763.38        44.63 o                         
  -6   4  11       5925.27       6119.06        72.04 o                         
  -5   4  11       1531.52       1503.67        21.84 o                         
  -4   4  11      10042.37       9980.17        92.68 o                         
  -3   4  11       8198.94       8333.39       120.11 o                         
  -2   4  11         52.94         61.76        10.54 o                         
  -1   4  11       9767.82       9784.02       284.89 o                         
   0   4  11       8540.02       8799.55       192.11 o                         
   1   4  11       1005.18       1021.87        31.59 o                         
   2   4  11       1144.09       1000.20        46.58 o                         
   3   4  11       8818.70       8655.49       163.08 o                         
   4   4  11       4232.22       4140.21        67.83 o                         
   5   4  11        937.74        885.03        28.99 o                         
   6   4  11       5978.58       6075.53        90.31 o                         
   7   4  11        123.33        109.22        11.83 o                         
   8   4  11         23.26         30.21        18.97 o                         
  -8   5  11        447.47        474.11        18.03 o                         
  -7   5  11        910.28        923.92        21.34 o                         
  -6   5  11        569.13        608.57        16.57 o                         
  -5   5  11       3069.13       2945.80        41.80 o                         
  -4   5  11        104.94        119.63         5.99 o                         
  -3   5  11        390.00        374.54        12.81 o                         
  -2   5  11        895.90        893.44        21.14 o                         
  -1   5  11       3388.28       3450.27        57.45 o                         
   0   5  11       1860.75       2118.74        52.81 o                         
   1   5  11       7602.84       7769.74       127.11 o                         
   2   5  11       7417.58       8162.90       303.17 o                         
   3   5  11       2510.45       2334.85        67.74 o                         
   4   5  11       7413.62       7547.35       111.03 o                         
   5   5  11       7096.38       6825.70       130.36 o                         
   6   5  11         73.47         65.47         7.06 o                         
   7   5  11        978.78       1014.01        30.30 o                         
   8   5  11        757.26        852.60        43.54 o                         
  -8   6  11         64.82         58.34         6.75 o                         
  -7   6  11       2246.64       2260.51        47.19 o                         
  -6   6  11          2.66          8.81         4.94 o                         
  -5   6  11        293.52        259.32        12.60 o                         
  -4   6  11         57.71         50.76         5.25 o                         
  -3   6  11       3064.59       3018.28        44.47 o                         
  -2   6  11       1301.10       1208.18        51.27 o                         
  -1   6  11       8945.97       9224.33       132.32 o                         
   0   6  11      19020.98      18971.50       276.79 o                         
   1   6  11        531.82        473.00        22.39 o                         
   2   6  11       2631.88       2308.35        92.84 o                         
   3   6  11      11698.58      11730.91       200.83 o                         
   4   6  11       1634.08       1593.30        45.64 o                         
   5   6  11       1407.35       1472.91        32.19 o                         
   6   6  11        633.25        610.90        19.12 o                         
   7   6  11       1775.98       1791.94        50.89 o                         
   8   6  11         63.82         62.49         6.62 o                         
  -7   7  11        146.23        136.17         9.16 o                         
  -6   7  11         84.96         63.74         8.36 o                         
  -5   7  11        922.43        823.07        22.51 o                         
  -4   7  11        384.42        367.41        13.68 o                         
  -3   7  11        545.66        555.22        15.55 o                         
  -2   7  11        836.95        835.45        23.11 o                         
  -1   7  11        409.87        362.89        15.44 o                         
   0   7  11        266.08        306.09        14.79 o                         
   1   7  11        207.41        202.00        10.85 o                         
   2   7  11        664.73        691.02        24.60 o                         
   3   7  11        181.97        144.69        14.89 o                         
   4   7  11         60.96         53.86         8.56 o                         
   5   7  11        589.38        550.55        21.11 o                         
   6   7  11        412.72        448.09        16.35 o                         
   7   7  11        877.41        871.41        32.60 o                         
  -7   8  11       2651.10       2754.75        53.60 o                         
  -6   8  11        675.17        591.44        22.30 o                         
  -5   8  11        725.59        667.82        32.24 o                         
  -4   8  11         20.07         13.70         5.35 o                         
  -3   8  11        289.58        276.42        11.82 o                         
  -2   8  11       2673.27       2600.75        42.02 o                         
  -1   8  11       3154.43       3229.49        52.69 o                         
   0   8  11       9046.42       9018.28       128.93 o                         
   1   8  11        727.16        659.85        32.62 o                         
   2   8  11       1313.43       1287.14        31.43 o                         
   3   8  11       2897.45       2856.48        83.21 o                         
   4   8  11        305.25        321.47        17.98 o                         
   5   8  11       2364.38       2252.46        43.64 o                         
   6   8  11       1968.16       1969.85        37.69 o                         
   7   8  11        135.79        156.47        12.56 o                         
  -7   9  11        217.68        193.81        12.51 o                         
  -6   9  11        351.69        420.49        18.48 o                         
  -5   9  11          0.22          7.90         6.16 o                         
  -4   9  11        190.91        193.47        11.77 o                         
  -3   9  11         20.19         27.38         6.32 o                         
  -2   9  11       1592.28       1766.12        34.79 o                         
  -1   9  11        479.43        444.05        18.04 o                         
   0   9  11          0.53          8.09         5.64 o                         
   1   9  11        937.85        938.11        27.89 o                         
   2   9  11       4083.61       3969.21        91.10 o                         
   3   9  11       1704.20       1634.38        61.35 o                         
   4   9  11       1174.78       1139.90        33.50 o                         
   5   9  11          3.44         13.63         5.85 o                         
   6   9  11         77.27         85.63         8.19 o                         
  -6  10  11        901.21        945.11        30.05 o                         
  -5  10  11         60.90         46.98         7.45 o                         
  -4  10  11       4729.45       4911.34        80.44 o                         
  -3  10  11       4699.44       4605.56        83.00 o                         
  -2  10  11         12.60         25.02         6.57 o                         
  -1  10  11       7553.19       7607.24       138.78 o                         
   0  10  11       3938.29       3821.13        63.58 o                         
   1  10  11       1401.08       1346.52        38.16 o                         
   2  10  11         72.04         93.11         9.35 o                         
   3  10  11       4173.79       4088.43        78.80 o                         
   4  10  11       1100.00       1078.15        39.07 o                         
   5  10  11        599.14        627.39        21.45 o                         
   6  10  11       1963.29       2035.74        56.03 o                         
  -5  11  11        294.80        303.50        25.19 o                         
  -4  11  11        309.76        308.72        14.28 o                         
  -3  11  11        359.24        409.87        18.50 o                         
  -2  11  11       2716.05       2808.33        54.33 o                         
  -1  11  11         91.84         86.97         7.72 o                         
   0  11  11        418.78        512.38        17.36 o                         
   1  11  11        105.51        115.76        12.76 o                         
   2  11  11       1456.55       1289.22        40.84 o                         
   3  11  11       1613.55       1557.45        36.19 o                         
   4  11  11         50.95         57.26         9.56 o                         
   5  11  11        932.15        881.64        28.49 o                         
  -5  12  11        248.06        252.76        16.15 o                         
  -4  12  11          0.99          7.24         4.87 o                         
  -3  12  11          0.94          7.40         5.38 o                         
  -2  12  11        105.59         72.22         7.21 o                         
  -1  12  11        799.20        796.40        22.05 o                         
   0  12  11          5.03          3.14         5.93 o                         
   1  12  11          0.18          0.26         6.35 o                         
   2  12  11        277.46        257.84        18.77 o                         
   3  12  11         92.29        105.21        11.00 o                         
   4  12  11         52.96         26.73         7.64 o                         
   5  12  11         50.51         40.10         8.45 o                         
  -4  13  11        929.43        938.06        28.07 o                         
  -3  13  11        532.82        600.86        19.00 o                         
  -2  13  11        422.27        431.77        17.65 o                         
  -1  13  11         37.96         35.98         8.17 o                         
   0  13  11        550.72        631.38        23.52 o                         
   1  13  11        422.22        452.22        25.69 o                         
   2  13  11        252.82        239.64        15.15 o                         
   3  13  11         21.87         21.31         6.88 o                         
   4  13  11        817.01        742.50        27.72 o                         
  -3  14  11        239.58        218.99        17.31 o                         
  -2  14  11         73.80         68.79        10.43 o                         
  -1  14  11         10.62          9.05        12.05 o                         
   0  14  11        396.69        372.00        18.81 o                         
   1  14  11         94.47         94.01         9.69 o                         
   2  14  11        327.24        342.09        11.99 o                         
   3  14  11        337.15        336.47        12.63 o                         
  -8   0  12       3251.22       3595.17        90.25 o                         
  -7   0  12       1701.10       1683.04        49.35 o                         
  -6   0  12        238.90        246.16        12.30 o                         
  -5   0  12       7135.36       6961.16        99.62 o                         
  -4   0  12      27775.05      27122.27       384.79 o                         
  -3   0  12       3459.78       3695.68        73.84 o                         
  -2   0  12       9427.23       7930.44       188.72 o                         
  -1   0  12      30849.30      32254.32       797.26 o                         
   0   0  12      21466.50      24105.34       487.42 o                         
   1   0  12        277.33        271.66        18.64 o                         
   2   0  12      70617.30      72009.88      1211.33 o                         
   3   0  12       9069.70       9323.36       298.84 o                         
   4   0  12       1600.17       1264.52        41.69 o                         
   5   0  12      11746.70      11525.66       201.37 o                         
   6   0  12       6336.05       5927.09       204.72 o                         
   7   0  12        701.01        688.91        49.21 o                         
   8   0  12       3216.77       3146.36       102.59 o                         
  -8   1  12        291.39        263.81        11.95 o                         
  -7   1  12        434.80        422.26        18.71 o                         
  -6   1  12       4419.03       4244.56        60.42 o                         
  -5   1  12       5055.29       5067.01        52.88 o                         
  -4   1  12        496.85        435.39        14.26 o                         
  -3   1  12       1759.12       1805.15        50.28 o                         
  -2   1  12       2434.29       2769.08        61.90 o                         
  -1   1  12      14576.96      16035.90       360.97 o                         
   0   1  12       5207.18       5442.33        91.02 o                         
   1   1  12       4528.89       4694.34        80.11 o                         
   2   1  12        391.97        340.34        13.81 o                         
   3   1  12       3977.62       4371.85        81.31 o                         
   4   1  12       2303.81       2367.69        50.28 o                         
   5   1  12       5908.58       5938.26        93.30 o                         
   6   1  12       1409.76       1389.59        46.93 o                         
   7   1  12        375.59        314.00        25.37 o                         
   8   1  12          3.61          2.21         7.85 o                         
  -8   2  12        151.74        138.89         9.53 o                         
  -7   2  12          7.71          9.45         5.03 o                         
  -6   2  12         15.58         10.54         3.76 o                         
  -5   2  12        241.92        245.03         8.25 o                         
  -4   2  12         32.24         34.32         4.76 o                         
  -3   2  12        441.08        459.85        22.54 o                         
  -2   2  12       1314.22       1307.96        40.79 o                         
  -1   2  12       4484.92       4231.55       137.57 o                         
   0   2  12        197.84        212.95         9.81 o                         
   1   2  12       5536.69       5414.97        84.29 o                         
   2   2  12        494.25        505.05        17.37 o                         
   3   2  12        122.49        167.52        14.45 o                         
   4   2  12       2413.46       2448.60        49.55 o                         
   5   2  12       1528.90       1547.66        41.07 o                         
   6   2  12        208.35        234.17        16.98 o                         
   7   2  12        459.38        423.54        20.33 o                         
   8   2  12        268.54        281.41        16.33 o                         
  -8   3  12          1.69          1.57         5.22 o                         
  -7   3  12         84.65         83.66         8.14 o                         
  -6   3  12         97.32        124.16         7.18 o                         
  -5   3  12        633.37        574.66        12.93 o                         
  -4   3  12        498.68        453.50        12.32 o                         
  -3   3  12       6185.36       6005.26        98.37 o                         
  -2   3  12       6402.69       6864.53       110.99 o                         
  -1   3  12       5713.71       5833.83       137.44 o                         
   0   3  12       3446.93       3425.73        62.31 o                         
   1   3  12       2612.23       2371.26        50.95 o                         
   2   3  12        419.29        498.59        20.10 o                         
   3   3  12       4289.66       4710.41        97.78 o                         
   4   3  12       3373.31       3430.02        62.90 o                         
   5   3  12       1813.82       1835.37        38.92 o                         
   6   3  12       3607.01       3496.25        58.96 o                         
   7   3  12       1676.71       1558.43        36.61 o                         
   8   3  12        113.21        132.25        13.56 o                         
  -8   4  12       2287.23       2438.89        43.11 o                         
  -7   4  12       1072.93       1022.61        26.70 o                         
  -6   4  12       1227.30       1239.43        23.36 o                         
  -5   4  12       1978.62       1837.72        27.73 o                         
  -4   4  12       4728.28       4784.02        47.45 o                         
  -3   4  12       1242.33       1047.28        38.32 o                         
  -2   4  12       7956.80       8445.67       122.41 o                         
  -1   4  12      12153.76      11915.09       202.30 o                         
   0   4  12       1579.29       1497.90        33.64 o                         
   1   4  12       2774.80       3136.41        54.78 o                         
   2   4  12       4646.23       3889.27        73.56 o                         
   3   4  12         31.26          2.22        11.17 o                         
   4   4  12        392.48        343.70        25.77 o                         
   5   4  12        323.44        350.02        19.40 o                         
   6   4  12        192.11        220.70        14.90 o                         
   7   4  12        281.47        297.37        18.18 o                         
   8   4  12        356.41        417.06        17.53 o                         
  -8   5  12         46.32         66.68         7.78 o                         
  -7   5  12        883.80        973.58        21.83 o                         
  -6   5  12       2018.12       2031.10        34.21 o                         
  -5   5  12         85.89         80.76         7.09 o                         
  -4   5  12       1390.94       1312.93        20.86 o                         
  -3   5  12       5234.12       5313.56        65.62 o                         
  -2   5  12       6542.55       6115.70        91.05 o                         
  -1   5  12         58.09         64.09         6.57 o                         
   0   5  12      18387.54      18111.68       245.88 o                         
   1   5  12      23285.26      22950.80       333.98 o                         
   2   5  12       1111.72       1110.84        67.43 o                         
   3   5  12      12809.47      12755.05       199.99 o                         
   4   5  12       6233.28       5960.64       106.17 o                         
   5   5  12       1629.98       1549.39        35.55 o                         
   6   5  12       1877.11       1628.30        51.19 o                         
   7   5  12       3254.07       3218.22        99.43 o                         
   8   5  12        424.75        430.53        18.96 o                         
  -8   6  12        138.69        143.63        13.03 o                         
  -7   6  12        216.06        155.83         9.19 o                         
  -6   6  12         77.65         95.21         8.44 o                         
  -5   6  12       4414.74       4499.90        55.08 o                         
  -4   6  12        217.92        173.02         8.28 o                         
  -3   6  12       2000.99       2040.69        30.80 o                         
  -2   6  12       2499.60       2358.33        42.06 o                         
  -1   6  12       1705.19       1906.71        45.33 o                         
   0   6  12       3508.57       3734.90        65.30 o                         
   1   6  12       3730.29       3838.13        74.61 o                         
   2   6  12         12.81          7.98         5.07 o                         
   3   6  12        744.91        749.05        25.24 o                         
   4   6  12         98.37         81.70         9.34 o                         
   5   6  12       2786.68       2808.07        46.50 o                         
   6   6  12        855.86        803.68        23.65 o                         
   7   6  12       2934.71       2805.86        71.71 o                         
  -7   7  12         32.16         11.81         5.35 o                         
  -6   7  12        294.46        306.47        13.71 o                         
  -5   7  12        380.37        374.80        14.96 o                         
  -4   7  12         10.70         19.54         5.32 o                         
  -3   7  12        484.63        441.89        13.71 o                         
  -2   7  12        408.45        401.24        12.59 o                         
  -1   7  12       3559.85       3668.00        72.44 o                         
   0   7  12       1777.93       1728.30        35.40 o                         
   1   7  12        143.84         90.22         7.52 o                         
   2   7  12        314.93        281.74        15.18 o                         
   3   7  12        225.95        218.05        17.69 o                         
   4   7  12        138.88         89.58        15.37 o                         
   5   7  12          2.30          6.26         5.54 o                         
   6   7  12        151.87        124.40         9.10 o                         
   7   7  12          5.89         15.57         6.91 o                         
  -7   8  12          1.33          8.54         4.93 o                         
  -6   8  12        442.55        424.43        17.95 o                         
  -5   8  12         32.50         34.46         7.20 o                         
  -4   8  12        260.69        249.98        12.53 o                         
  -3   8  12       2949.38       3095.90        50.78 o                         
  -2   8  12        559.32        552.57        17.38 o                         
  -1   8  12         21.52         29.42         5.60 o                         
   0   8  12        395.59        445.93        15.54 o                         
   1   8  12       1876.50       2044.17        44.34 o                         
   2   8  12        191.09        191.60        11.23 o                         
   3   8  12        389.34        394.04        18.55 o                         
   4   8  12        810.92        838.16        36.08 o                         
   5   8  12         52.19         51.69         7.57 o                         
   6   8  12        595.83        584.14        17.50 o                         
   7   8  12        244.94        223.65        22.06 o                         
  -6   9  12       2550.34       2776.84        57.92 o                         
  -5   9  12        299.78        247.93        14.96 o                         
  -4   9  12       2154.63       2178.63        45.02 o                         
  -3   9  12       4722.79       4861.36        77.63 o                         
  -2   9  12       3678.62       3453.83        64.32 o                         
  -1   9  12        768.97        874.76        26.05 o                         
   0   9  12       7857.59       7947.62       112.06 o                         
   1   9  12       7489.07       7326.40       150.80 o                         
   2   9  12        162.26        187.77        12.72 o                         
   3   9  12       1295.37       1332.86        36.56 o                         
   4   9  12       2776.78       2755.74        55.23 o                         
   5   9  12         11.32         11.57         7.16 o                         
   6   9  12       1398.34       1468.35        31.59 o                         
  -6  10  12        447.65        496.08        20.35 o                         
  -5  10  12        186.81        215.55        13.36 o                         
  -4  10  12        371.19        422.79        16.02 o                         
  -3  10  12        109.29        133.15        12.94 o                         
  -2  10  12       1394.61       1543.60        37.78 o                         
  -1  10  12         40.84         43.38         6.53 o                         
   0  10  12        133.92        149.46         9.90 o                         
   1  10  12         64.15         60.14        10.81 o                         
   2  10  12          3.38          3.46         6.18 o                         
   3  10  12         79.28        104.38        11.51 o                         
   4  10  12        233.99        219.97        15.51 o                         
   5  10  12        989.73        960.83        27.40 o                         
   6  10  12       1015.07        964.48        27.97 o                         
  -5  11  12         66.20         55.52         7.82 o                         
  -4  11  12         69.30         74.32         8.08 o                         
  -3  11  12       3496.36       3344.40        65.16 o                         
  -2  11  12        436.58        438.94        16.80 o                         
  -1  11  12        827.39        810.28        21.10 o                         
   0  11  12        778.31        820.37        23.85 o                         
   1  11  12         67.81         78.96        10.21 o                         
   2  11  12        102.76        108.76        11.42 o                         
   3  11  12       1988.81       2040.16        53.19 o                         
   4  11  12        151.46        114.71        11.59 o                         
   5  11  12        257.72        204.24        17.40 o                         
  -5  12  12         20.18         16.11         6.69 o                         
  -4  12  12         61.28         67.96         6.70 o                         
  -3  12  12        295.70        268.73        12.23 o                         
  -2  12  12          3.94          8.98         5.35 o                         
  -1  12  12         27.53         27.86         7.09 o                         
   0  12  12        165.27        166.48        10.18 o                         
   1  12  12          4.86         13.85         5.55 o                         
   2  12  12        238.41        189.88        14.06 o                         
   3  12  12         98.60         93.76        12.63 o                         
   4  12  12        684.31        674.17        21.74 o                         
   5  12  12         75.02         62.58         6.79 o                         
  -4  13  12        138.52        112.61        10.04 o                         
  -3  13  12        862.13        864.90        23.07 o                         
  -2  13  12       1016.78       1016.59        27.47 o                         
  -1  13  12        461.06        402.96        17.07 o                         
   0  13  12         32.90         38.70         7.41 o                         
   1  13  12         44.21         54.86         6.38 o                         
   2  13  12         43.50         27.98         8.65 o                         
   3  13  12         30.21         45.26         7.00 o                         
   4  13  12        324.39        299.93        13.11 o                         
  -2  14  12        665.83        847.15        36.45 o                         
  -1  14  12       2056.99       2058.98        45.31 o                         
   0  14  12        602.38        520.75        22.10 o                         
   1  14  12        628.13        644.79        23.77 o                         
   2  14  12       1852.10       1899.95        61.61 o                         
  -8   1  13       2042.40       2029.43        37.76 o                         
  -7   1  13       4979.12       4985.75        74.49 o                         
  -6   1  13       1483.39       1535.91        29.63 o                         
  -5   1  13       2009.14       1972.54        27.86 o                         
  -4   1  13       9029.29       8926.58        87.23 o                         
  -3   1  13       3119.63       3166.15        70.29 o                         
  -2   1  13          2.05          6.15         3.87 o                         
  -1   1  13      17460.84      16867.70       283.62 o                         
   0   1  13       4583.30       4514.02        84.19 o                         
   1   1  13       2533.63       2598.70        46.54 o                         
   2   1  13       4096.32       4378.18        81.20 o                         
   3   1  13       6698.21       6665.65       112.57 o                         
   4   1  13        466.58        426.80        22.71 o                         
   5   1  13       3187.28       3159.25        74.50 o                         
   6   1  13        874.03        825.10        32.56 o                         
   7   1  13         90.93        131.17        13.79 o                         
   8   1  13        258.06        222.89        17.21 o                         
  -8   2  13          9.47         15.86         4.86 o                         
  -7   2  13       1930.70       2003.84        33.45 o                         
  -6   2  13         24.41         15.73         4.11 o                         
  -5   2  13       3923.51       3959.39        45.01 o                         
  -4   2  13       1357.49       1396.64        23.70 o                         
  -3   2  13        728.85        715.76        35.48 o                         
  -2   2  13        554.94        621.30        20.42 o                         
  -1   2  13       4898.78       4534.93       103.89 o                         
   0   2  13       1179.37       1261.99        27.28 o                         
   1   2  13        577.48        501.66        15.18 o                         
   2   2  13       3056.77       2997.06        72.64 o                         
   3   2  13      17964.12      18735.75       265.89 o                         
   4   2  13       1551.12       1629.84        49.58 o                         
   5   2  13       8497.91       8481.56       129.23 o                         
   6   2  13       8752.13       8577.11       139.97 o                         
   7   2  13        713.69        675.51        25.44 o                         
   8   2  13        368.47        346.63        17.65 o                         
  -8   3  13         98.19        116.24         8.07 o                         
  -7   3  13       1768.46       1703.98        38.85 o                         
  -6   3  13         17.84          9.82         4.02 o                         
  -5   3  13        300.25        285.07         9.09 o                         
  -4   3  13        155.07        118.88         6.67 o                         
  -3   3  13       2521.26       2464.06        58.62 o                         
  -2   3  13       9646.69       9973.25       168.72 o                         
  -1   3  13       1115.93        995.69        41.85 o                         
   0   3  13       6519.10       6760.38       109.34 o                         
   1   3  13       8077.90       8269.46       144.93 o                         
   2   3  13       3623.45       3938.20        78.69 o                         
   3   3  13       5040.66       5036.21        95.66 o                         
   4   3  13       4518.20       4497.78        75.97 o                         
   5   3  13          2.29          0.88         7.48 o                         
   6   3  13         62.60         53.71         8.61 o                         
   7   3  13       2240.08       2254.59        67.07 o                         
   8   3  13       1013.87       1053.05        31.85 o                         
  -8   4  13         52.67         49.88         5.99 o                         
  -7   4  13        162.01        167.20        10.55 o                         
  -6   4  13        585.89        571.33        15.33 o                         
  -5   4  13       4289.36       4255.55        49.14 o                         
  -4   4  13       1192.29       1373.04        21.26 o                         
  -3   4  13       9468.60       9298.50       128.36 o                         
  -2   4  13       2375.08       2126.30        40.79 o                         
  -1   4  13       1699.08       1530.24        38.22 o                         
   0   4  13       4824.00       4624.25        92.28 o                         
   1   4  13      11234.02      11208.54       162.95 o                         
   2   4  13        175.86        119.95        13.19 o                         
   3   4  13        784.26        796.04        32.14 o                         
   4   4  13       4864.52       4884.84       112.16 o                         
   5   4  13       8502.95       8209.50       135.85 o                         
   6   4  13        398.68        461.29        19.55 o                         
   7   4  13       1562.37       1519.69        43.93 o                         
   8   4  13        133.32        157.67        11.26 o                         
  -8   5  13        505.72        465.03        19.08 o                         
  -7   5  13        774.43        733.06        17.46 o                         
  -6   5  13        472.70        391.18        12.81 o                         
  -5   5  13         23.66         13.72         4.48 o                         
  -4   5  13       1016.07       1062.82        17.32 o                         
  -3   5  13       6963.29       6967.30        79.35 o                         
  -2   5  13        117.81        137.42         8.09 o                         
  -1   5  13       1375.36       1209.32        33.02 o                         
   0   5  13       2606.89       2314.53        52.51 o                         
   1   5  13       3010.70       3001.16        58.03 o                         
   2   5  13        839.26        708.19        53.19 o                         
   3   5  13       3758.94       3873.72        96.00 o                         
   4   5  13          1.84          3.21         8.00 o                         
   5   5  13         68.84         47.97        10.09 o                         
   6   5  13        235.54        270.26        16.00 o                         
   7   5  13        142.23        133.48         8.51 o                         
   8   5  13        351.63        376.25        17.16 o                         
  -7   6  13         79.74        103.99         7.63 o                         
  -6   6  13       2304.11       2367.31        46.36 o                         
  -5   6  13       2359.82       2221.15        33.10 o                         
  -4   6  13       1911.06       1893.04        27.21 o                         
  -3   6  13        151.33        153.08         7.05 o                         
  -2   6  13       2994.84       2974.35        50.18 o                         
  -1   6  13      11100.91      10687.38       179.03 o                         
   0   6  13         10.22         23.46         5.94 o                         
   1   6  13        743.43        649.37        24.58 o                         
   2   6  13        632.34        593.61        18.51 o                         
   3   6  13         30.05         30.07         7.79 o                         
   4   6  13          1.99          7.39         6.37 o                         
   5   6  13          5.59         14.86         4.05 o                         
   6   6  13        141.82        164.95         9.67 o                         
   7   6  13       1166.04       1258.94        38.96 o                         
  -7   7  13         82.45         86.08         7.46 o                         
  -6   7  13        685.24        640.20        21.20 o                         
  -5   7  13       1745.83       1753.86        33.24 o                         
  -4   7  13       2231.72       2026.13        39.28 o                         
  -3   7  13       5019.34       4978.30        68.16 o                         
  -2   7  13       1444.98       1244.30        22.65 o                         
  -1   7  13        178.57        180.23        10.76 o                         
   0   7  13         78.80        107.40         9.93 o                         
   1   7  13       1367.27       1230.68        30.78 o                         
   2   7  13        724.62        645.57        20.40 o                         
   3   7  13         35.20         32.28         8.24 o                         
   4   7  13       1143.52       1127.17        45.86 o                         
   5   7  13       2703.39       2594.19        62.13 o                         
   6   7  13         33.96         41.55         7.14 o                         
   7   7  13       2323.59       2385.40        81.88 o                         
  -7   8  13         86.66         61.85         7.48 o                         
  -6   8  13        136.96        126.63         8.83 o                         
  -5   8  13        943.95       1032.06        27.30 o                         
  -4   8  13         79.50         70.87         7.29 o                         
  -3   8  13         30.79         34.59         9.37 o                         
  -2   8  13       1919.59       1925.56        40.78 o                         
  -1   8  13       3053.15       2896.96        46.41 o                         
   0   8  13        485.15        602.69        18.52 o                         
   1   8  13       5578.90       5649.28       104.40 o                         
   2   8  13          9.84          5.04         5.62 o                         
   3   8  13       2233.30       2300.07        49.72 o                         
   4   8  13         91.62        102.46        12.53 o                         
   5   8  13       1026.79        984.29        27.70 o                         
   6   8  13        219.61        175.92        10.67 o                         
   7   8  13       1459.90       1444.58        55.83 o                         
  -6   9  13        196.27        182.34        12.16 o                         
  -5   9  13        107.74         99.90        11.89 o                         
  -4   9  13        134.63        120.98        10.12 o                         
  -3   9  13        699.83        694.41        24.31 o                         
  -2   9  13         50.02         43.41         7.15 o                         
  -1   9  13        162.05        163.54         9.04 o                         
   0   9  13        449.24        429.23        15.17 o                         
   1   9  13        383.37        474.70        26.76 o                         
   2   9  13       2067.90       2204.97        43.73 o                         
   3   9  13         53.67         47.43         8.58 o                         
   4   9  13          2.12          2.86         6.04 o                         
   5   9  13        278.69        356.12        18.66 o                         
   6   9  13          3.11          4.65         4.38 o                         
  -6  10  13        620.61        715.25        21.90 o                         
  -5  10  13       1030.03       1024.04        41.10 o                         
  -4  10  13        128.24        107.86        10.35 o                         
  -3  10  13       3610.57       3875.06        81.49 o                         
  -2  10  13       2180.24       2152.53        42.40 o                         
  -1  10  13       1002.15       1146.89        25.13 o                         
   0  10  13       1613.37       1589.24        32.30 o                         
   1  10  13       1791.64       1731.68        49.85 o                         
   2  10  13       1882.43       1976.68        46.61 o                         
   3  10  13       1072.23       1034.57        37.27 o                         
   4  10  13       5305.74       5506.21       111.99 o                         
   5  10  13        217.95        216.42        14.16 o                         
   6  10  13        310.75        307.32        14.14 o                         
  -5  11  13        280.59        242.81        13.97 o                         
  -4  11  13        189.52        249.57        14.22 o                         
  -3  11  13        134.05        116.21         9.66 o                         
  -2  11  13        197.34        190.72        11.43 o                         
  -1  11  13        414.59        358.92        12.83 o                         
   0  11  13         15.46         23.02         5.85 o                         
   1  11  13        950.30        887.51        29.72 o                         
   2  11  13        673.40        638.34        27.14 o                         
   3  11  13       1024.21       1056.45        50.97 o                         
   4  11  13       2399.62       2365.42        62.24 o                         
   5  11  13        406.96        398.85        17.72 o                         
  -4  12  13        266.33        222.33        12.50 o                         
  -3  12  13         99.48         67.18         7.35 o                         
  -2  12  13          3.56          4.53         5.54 o                         
  -1  12  13        440.98        434.77        18.74 o                         
   0  12  13        778.24        706.81        20.04 o                         
   1  12  13          6.93         14.65         5.65 o                         
   2  12  13        989.32        970.31        31.92 o                         
   3  12  13        944.17        935.57        37.48 o                         
   4  12  13         34.96         23.17         5.95 o                         
  -3  13  13        448.78        392.74        13.46 o                         
  -2  13  13        612.47        549.17        19.18 o                         
  -1  13  13       1756.46       1831.59        40.33 o                         
   0  13  13        126.70        122.55        10.36 o                         
   1  13  13         71.66        100.19         7.95 o                         
   2  13  13        875.51        874.37        23.64 o                         
   3  13  13       2343.75       2202.72        46.30 o                         
  -2  14  13        503.85        572.68        21.28 o                         
  -1  14  13         14.96         15.99         5.84 o                         
   0  14  13        101.21        115.54        12.96 o                         
   1  14  13        151.06        153.69        10.13 o                         
   2  14  13          0.80          3.96         4.79 o                         
  -8   0  14        855.82        768.65        26.17 o                         
  -7   0  14       2620.24       2608.13        58.39 o                         
  -6   0  14       5859.49       5789.52        87.12 o                         
  -5   0  14        305.91        305.58        13.63 o                         
  -4   0  14        106.89         94.94         8.27 o                         
  -3   0  14       5772.08       5229.73        89.30 o                         
  -2   0  14        103.11        150.70         9.61 o                         
  -1   0  14      23593.75      23385.42       454.57 o                         
   0   0  14          5.45         23.07        13.00 o                         
   1   0  14       2709.44       2838.66        66.63 o                         
   2   0  14       8043.67       8561.92       172.20 o                         
   3   0  14       1903.45       1808.75        59.77 o                         
   4   0  14      13119.53      13445.08       239.53 o                         
   5   0  14       5176.77       5492.18       103.72 o                         
   6   0  14       1160.58        902.47        54.35 o                         
   7   0  14        149.72        131.02        20.69 o                         
   8   0  14        514.18        493.18        30.85 o                         
  -8   1  14         41.25         34.34         5.66 o                         
  -7   1  14        134.95        107.66         8.61 o                         
  -6   1  14       4590.41       4628.49        64.89 o                         
  -5   1  14       1952.67       1849.39        28.26 o                         
  -4   1  14       3065.73       3133.76        36.49 o                         
  -3   1  14       1365.47       1443.84        34.08 o                         
  -2   1  14        840.22        860.25        24.21 o                         
  -1   1  14        454.74        530.09        16.77 o                         
   0   1  14      12275.49      11773.10       175.71 o                         
   1   1  14       3590.75       3659.21        61.33 o                         
   2   1  14       1096.67        939.40        24.87 o                         
   3   1  14       1127.55       1102.38        40.78 o                         
   4   1  14       5150.86       5353.18        98.20 o                         
   5   1  14        137.56        180.38        14.06 o                         
   6   1  14       4246.48       4268.19        94.32 o                         
   7   1  14        564.01        607.23        32.67 o                         
   8   1  14          7.22          4.22         7.27 o                         
  -8   2  14       1076.22       1169.30        25.70 o                         
  -7   2  14         96.50         96.81         7.46 o                         
  -6   2  14        516.21        518.93        13.18 o                         
  -5   2  14        999.08       1008.39        17.59 o                         
  -4   2  14       1295.67       1239.43        20.71 o                         
  -3   2  14       4969.10       5093.18       137.35 o                         
  -2   2  14        919.56        994.58        25.00 o                         
  -1   2  14       5573.73       5312.41        97.70 o                         
   0   2  14       4053.88       3894.18        62.35 o                         
   1   2  14        108.82         84.61         6.71 o                         
   2   2  14       9114.82       8730.56       122.32 o                         
   3   2  14          6.51         10.80         6.23 o                         
   4   2  14       1917.35       1875.00        60.24 o                         
   5   2  14        217.56        222.68        14.77 o                         
   6   2  14          1.31          2.93         7.77 o                         
   7   2  14        116.70        117.55        11.48 o                         
   8   2  14          1.74          5.79         5.21 o                         
  -8   3  14          2.44          4.41         5.24 o                         
  -7   3  14        246.16        213.19        10.05 o                         
  -6   3  14       2043.36       2043.84        31.43 o                         
  -5   3  14       8387.18       8331.28        78.65 o                         
  -4   3  14        609.38        577.28        14.26 o                         
  -3   3  14       7329.55       7309.66       122.59 o                         
  -2   3  14       2405.56       2462.85        66.94 o                         
  -1   3  14        691.15        858.22        24.96 o                         
   0   3  14      10470.00      10136.14       160.68 o                         
   1   3  14       7204.05       6951.31       126.86 o                         
   2   3  14       1349.62       1393.55        42.99 o                         
   3   3  14       7943.32       8037.93       123.69 o                         
   4   3  14       9832.91       9586.34       169.36 o                         
   5   3  14        981.85        907.13        33.46 o                         
   6   3  14       2585.85       2644.00        80.77 o                         
   7   3  14       3124.46       3228.89        67.07 o                         
   8   3  14        298.93        328.89        12.91 o                         
  -8   4  14          4.68         13.66         4.67 o                         
  -7   4  14        294.88        262.28        11.84 o                         
  -6   4  14        350.89        321.69        11.64 o                         
  -5   4  14       2640.12       2766.51        36.08 o                         
  -4   4  14        675.69        686.97        13.95 o                         
  -3   4  14       2639.07       2487.37        40.76 o                         
  -2   4  14       9990.18      10314.03       157.95 o                         
  -1   4  14        302.59        291.38        20.92 o                         
   0   4  14       5702.56       5805.50       112.48 o                         
   1   4  14       2692.15       2921.63        56.89 o                         
   2   4  14          2.79         14.62         7.91 o                         
   3   4  14        415.03        419.48        19.86 o                         
   4   4  14       1270.46       1231.39        36.52 o                         
   5   4  14       2730.62       2356.83        73.27 o                         
   6   4  14        168.52        121.94        11.25 o                         
   7   4  14       1577.61       1650.85        36.97 o                         
   8   4  14        420.50        399.25        16.01 o                         
  -8   5  14        264.86        295.01        12.95 o                         
  -7   5  14          0.43          3.51         4.86 o                         
  -6   5  14        217.28        225.00         9.72 o                         
  -5   5  14        383.14        310.87        10.15 o                         
  -4   5  14       3481.31       3627.05        40.21 o                         
  -3   5  14          2.16         18.71         3.67 o                         
  -2   5  14       4821.15       4473.92        67.00 o                         
  -1   5  14       8249.69       8236.75       152.25 o                         
   0   5  14       1484.38       1497.69        42.99 o                         
   1   5  14       7224.18       6997.93       112.27 o                         
   2   5  14        943.30        856.39        25.19 o                         
   3   5  14         13.07          9.65         5.51 o                         
   4   5  14        614.72        634.81        24.55 o                         
   5   5  14        425.77        380.60        21.56 o                         
   6   5  14       3222.71       3257.47        69.48 o                         
   7   5  14          0.33          0.29         4.20 o                         
  -7   6  14        996.88        865.19        26.73 o                         
  -6   6  14         72.66         78.34         7.60 o                         
  -5   6  14       1104.22       1171.21        21.91 o                         
  -4   6  14       3587.65       3552.16        42.73 o                         
  -3   6  14         51.28         38.84         4.62 o                         
  -2   6  14       3255.21       3042.49        43.54 o                         
  -1   6  14       3393.85       3330.52        45.73 o                         
   0   6  14       2165.29       2203.78        61.56 o                         
   1   6  14        134.09        121.60         8.44 o                         
   2   6  14       5449.59       5333.99        83.97 o                         
   3   6  14       4034.02       3958.02        74.58 o                         
   4   6  14        194.58        154.73        12.24 o                         
   5   6  14       4310.40       4407.16        63.73 o                         
   6   6  14       3208.90       3080.64        52.34 o                         
   7   6  14          1.54         24.24         6.44 o                         
  -7   7  14        461.65        381.04        20.33 o                         
  -6   7  14        311.27        333.18        13.94 o                         
  -5   7  14         26.96         44.13         6.88 o                         
  -4   7  14         16.62         40.00         6.06 o                         
  -3   7  14        281.25        339.50        12.90 o                         
  -2   7  14        541.32        606.70        17.42 o                         
  -1   7  14        302.72        262.54        10.52 o                         
   0   7  14         73.25         72.69         8.39 o                         
   1   7  14       2103.83       2191.79        44.27 o                         
   2   7  14        150.61        125.29         9.44 o                         
   3   7  14       2055.00       2169.33        52.71 o                         
   4   7  14         36.11         28.29        11.37 o                         
   5   7  14       1262.01       1161.62        35.57 o                         
   6   7  14        129.96        145.94        10.32 o                         
   7   7  14         35.38         52.20         7.44 o                         
  -7   8  14        544.55        563.80        27.36 o                         
  -6   8  14        179.57        167.81        13.24 o                         
  -5   8  14       1986.37       1896.34        53.13 o                         
  -4   8  14       1731.84       1793.88        32.67 o                         
  -3   8  14        116.69        118.92         8.49 o                         
  -2   8  14       1975.57       1946.68        38.10 o                         
  -1   8  14      11466.32      11220.50       132.67 o                         
   0   8  14        333.44        340.88        13.38 o                         
   1   8  14       3237.23       3104.60        56.16 o                         
   2   8  14       3708.03       3685.84        58.44 o                         
   3   8  14       5405.57       5158.37        89.58 o                         
   4   8  14        378.45        381.69        31.51 o                         
   5   8  14       5827.31       5818.93       105.80 o                         
   6   8  14        769.40        760.68        20.09 o                         
   7   8  14         44.80         46.29         5.51 o                         
  -6   9  14        250.52        183.69        15.64 o                         
  -5   9  14        537.44        530.17        23.92 o                         
  -4   9  14       2863.07       2937.11        51.35 o                         
  -3   9  14        692.66        791.11        29.55 o                         
  -2   9  14       1238.06       1276.54        32.27 o                         
  -1   9  14       1106.08       1085.05        22.91 o                         
   0   9  14       1779.37       1767.79        34.65 o                         
   1   9  14         93.76         87.04        11.10 o                         
   2   9  14       4342.60       4486.76        86.07 o                         
   3   9  14        508.39        452.50        20.70 o                         
   4   9  14        139.53        178.70        14.34 o                         
   5   9  14        789.37        870.09        29.96 o                         
   6   9  14        109.58        136.82         8.61 o                         
  -6  10  14          2.09          2.43         5.60 o                         
  -5  10  14         70.54         78.76         9.09 o                         
  -4  10  14         55.18         64.68         9.25 o                         
  -3  10  14       1776.64       1947.56        75.98 o                         
  -2  10  14       2163.19       2142.64        39.54 o                         
  -1  10  14        152.89        144.38         8.66 o                         
   0  10  14        663.15        683.78        18.97 o                         
   1  10  14       1622.32       1678.63        40.73 o                         
   2  10  14       3942.75       3874.10        87.75 o                         
   3  10  14        202.92        222.06        18.81 o                         
   4  10  14       1208.30       1235.83        41.81 o                         
   5  10  14        631.71        668.93        25.24 o                         
   6  10  14          0.09         -2.49         5.17 o                         
  -5  11  14        342.31        335.47        16.01 o                         
  -4  11  14        549.95        601.39        18.87 o                         
  -3  11  14        310.39        294.62        15.05 o                         
  -2  11  14        329.65        298.88        14.87 o                         
  -1  11  14         45.53         62.31         6.86 o                         
   0  11  14        839.19        882.87        25.42 o                         
   1  11  14        850.08        847.98        26.72 o                         
   2  11  14        101.38        116.24        10.38 o                         
   3  11  14        584.93        572.76        24.30 o                         
   4  11  14       2181.12       2202.50        40.72 o                         
   5  11  14        460.31        445.38        18.37 o                         
  -4  12  14        158.43        137.03         9.01 o                         
  -3  12  14        409.43        370.24        14.64 o                         
  -2  12  14        211.82        231.13        12.31 o                         
  -1  12  14       1945.81       1952.03        53.58 o                         
   0  12  14         21.88          7.89         5.42 o                         
   1  12  14        434.17        442.48        15.44 o                         
   2  12  14       1104.79       1037.59        25.74 o                         
   3  12  14        471.08        463.60        23.44 o                         
   4  12  14        379.53        340.94        18.83 o                         
  -3  13  14        363.69        359.27        12.45 o                         
  -2  13  14         13.06          7.60         5.55 o                         
  -1  13  14        120.25        144.96        11.27 o                         
   0  13  14        332.24        289.33        14.30 o                         
   1  13  14        375.77        325.73        12.10 o                         
   2  13  14         82.46        104.61         7.77 o                         
   3  13  14        447.48        432.75        20.38 o                         
  -2  14  14         59.99         63.88        13.02 o                         
  -1  14  14        722.34        807.48        39.26 o                         
   0  14  14        911.96        964.45        29.54 o                         
   1  14  14         78.20         75.41         7.54 o                         
   2  14  14        316.32        337.42        12.77 o                         
  -8   1  15        532.21        528.05        15.71 o                         
  -7   1  15        101.10         93.77         7.48 o                         
  -6   1  15        432.01        408.45        13.22 o                         
  -5   1  15        101.93        115.21         6.98 o                         
  -4   1  15        628.89        709.51        12.63 o                         
  -3   1  15          5.41          6.36         3.92 o                         
  -2   1  15       2093.50       1864.04        55.17 o                         
  -1   1  15        120.41        127.01         8.59 o                         
   0   1  15      11471.92      11789.05       196.13 o                         
   1   1  15        148.27        171.03        10.43 o                         
   2   1  15         23.48         15.97         5.33 o                         
   3   1  15        706.79        760.25        28.38 o                         
   4   1  15       3205.89       3112.09        54.38 o                         
   5   1  15          0.04          4.71         6.40 o                         
   6   1  15       1162.24       1088.22        36.29 o                         
   7   1  15       1091.39       1097.17        37.69 o                         
   8   1  15        590.92        564.55        19.68 o                         
  -8   2  15        968.56       1034.26        24.36 o                         
  -7   2  15          1.14          5.19         4.59 o                         
  -6   2  15       3473.57       3441.91        44.67 o                         
  -5   2  15       8579.92       8489.23        79.62 o                         
  -4   2  15         15.42         24.36         3.65 o                         
  -3   2  15      12813.13      13117.60       186.81 o                         
  -2   2  15      17028.79      17379.73       255.73 o                         
  -1   2  15       1632.44       1793.07        56.71 o                         
   0   2  15       4932.35       4509.63        77.72 o                         
   1   2  15      17120.33      16707.11       191.65 o                         
   2   2  15       8184.68       8583.29       121.61 o                         
   3   2  15       6329.33       5871.82        93.62 o                         
   4   2  15       4454.02       4221.28        96.45 o                         
   5   2  15       2813.25       2791.11        70.92 o                         
   6   2  15       1428.79       1382.72        39.17 o                         
   7   2  15       5409.18       5537.93       103.40 o                         
   8   2  15        867.13        873.88        24.93 o                         
  -8   3  15       1165.84       1219.52        29.91 o                         
  -7   3  15       3182.50       3287.68        48.14 o                         
  -6   3  15        290.50        327.37        10.44 o                         
  -5   3  15       1523.17       1546.58        22.27 o                         
  -4   3  15       2663.51       2580.35        37.10 o                         
  -3   3  15       1863.28       1758.74        44.88 o                         
  -2   3  15       2611.14       2596.55        71.51 o                         
  -1   3  15       4555.45       4566.47       109.31 o                         
   0   3  15        107.56        115.41        10.26 o                         
   1   3  15       1569.66       2044.61        54.46 o                         
   2   3  15       3764.88       3484.52        70.07 o                         
   3   3  15       5863.01       6051.17       101.25 o                         
   4   3  15         72.22         46.38         7.88 o                         
   5   3  15       1449.65       1459.68        45.92 o                         
   6   3  15         21.70         28.87         8.55 o                         
   7   3  15        776.92        731.56        25.40 o                         
   8   3  15        187.34        214.42        11.68 o                         
  -8   4  15         67.12         51.58         8.36 o                         
  -7   4  15         42.33         37.75         6.62 o                         
  -6   4  15        119.64         85.10         6.41 o                         
  -5   4  15        562.20        612.49        14.01 o                         
  -4   4  15       1200.00       1136.56        18.73 o                         
  -3   4  15        193.12        232.02         8.34 o                         
  -2   4  15       6783.31       6777.67       122.63 o                         
  -1   4  15       2553.19       2808.95        74.29 o                         
   0   4  15          0.34          8.37        10.36 o                         
   1   4  15       5496.20       5747.42       116.06 o                         
   2   4  15       1060.98       1055.85        45.23 o                         
   3   4  15       1218.57       1215.68        30.42 o                         
   4   4  15       1755.57       1708.05        44.57 o                         
   5   4  15       1074.36       1043.93        45.79 o                         
   6   4  15          2.63          6.18         7.83 o                         
   7   4  15         51.29         47.11         5.82 o                         
   8   4  15         38.17         34.04         5.55 o                         
  -7   5  15        472.72        538.02        22.47 o                         
  -6   5  15        152.29        174.96         7.72 o                         
  -5   5  15        135.97        155.09         7.34 o                         
  -4   5  15         46.14         45.02         4.63 o                         
  -3   5  15        614.40        619.19        13.66 o                         
  -2   5  15        581.45        468.88        12.35 o                         
  -1   5  15        703.08        842.74        39.79 o                         
   0   5  15       2304.79       2062.65        51.13 o                         
   1   5  15          0.96         19.86         6.95 o                         
   2   5  15       1656.77       1594.18        31.87 o                         
   3   5  15       2041.21       2141.95        39.99 o                         
   4   5  15        284.70        249.33        14.41 o                         
   5   5  15         40.30         41.76         6.75 o                         
   6   5  15         10.54          5.03         5.66 o                         
   7   5  15        428.44        434.16        14.19 o                         
  -7   6  15         76.50         60.42        13.33 o                         
  -6   6  15        250.80        238.28         9.76 o                         
  -5   6  15       1915.24       1864.61        28.89 o                         
  -4   6  15         94.47         90.09         6.28 o                         
  -3   6  15       1730.76       1615.65        24.78 o                         
  -2   6  15          3.57          6.07         4.45 o                         
  -1   6  15       1885.62       1801.43        38.02 o                         
   0   6  15         67.98         71.06         7.03 o                         
   1   6  15       3442.41       3466.72        49.98 o                         
   2   6  15          2.53          4.40         5.44 o                         
   3   6  15        954.54       1003.49        30.59 o                         
   4   6  15       1939.78       1925.91        44.35 o                         
   5   6  15        134.78        142.40         9.38 o                         
   6   6  15        514.13        553.68        20.39 o                         
   7   6  15        679.14        615.77        20.63 o                         
  -7   7  15        878.11        948.57        34.91 o                         
  -6   7  15       1302.52       1338.97        27.46 o                         
  -5   7  15        369.83        421.94        16.15 o                         
  -4   7  15      10183.63       9992.98       128.53 o                         
  -3   7  15       2563.19       2483.31        42.08 o                         
  -2   7  15       8948.34       9064.72       109.85 o                         
  -1   7  15      21838.89      21392.27       210.04 o                         
   0   7  15       3481.10       3507.73        61.21 o                         
   1   7  15        296.36        301.51        13.03 o                         
   2   7  15       3398.07       3343.81        90.18 o                         
   3   7  15      16890.27      16234.46       232.07 o                         
   4   7  15         11.98          8.81         7.25 o                         
   5   7  15       9222.41       8920.36       197.33 o                         
   6   7  15       5992.90       6009.83        97.65 o                         
   7   7  15        439.92        438.63        16.10 o                         
  -7   8  15         51.86         51.76         8.33 o                         
  -6   8  15          5.81          5.32         5.44 o                         
  -5   8  15        623.20        636.13        23.67 o                         
  -4   8  15       2696.39       2615.73        44.42 o                         
  -3   8  15       2762.95       2865.37        50.35 o                         
  -2   8  15          4.30          8.14         4.89 o                         
  -1   8  15       2250.81       2185.16        34.05 o                         
   0   8  15        642.60        659.36        21.53 o                         
   1   8  15         52.67         74.94         7.54 o                         
   2   8  15         35.69         35.71         7.41 o                         
   3   8  15       1699.59       1751.64        50.22 o                         
   4   8  15        786.11        680.84        24.50 o                         
   5   8  15        579.89        645.53        23.52 o                         
   6   8  15          7.26          7.96         4.83 o                         
  -6   9  15         81.10         79.88         8.18 o                         
  -5   9  15        436.86        341.46        31.13 o                         
  -4   9  15          6.73         -2.47         6.83 o                         
  -3   9  15        450.87        431.57        19.12 o                         
  -2   9  15       2137.36       2157.82        44.53 o                         
  -1   9  15       1764.84       1739.06        32.69 o                         
   0   9  15       5936.29       6103.93        85.97 o                         
   1   9  15        631.36        701.80        23.30 o                         
   2   9  15       2647.90       2732.24        54.72 o                         
   3   9  15         48.87         59.27        12.23 o                         
   4   9  15          2.10          5.75         6.89 o                         
   5   9  15          5.76          9.68         6.92 o                         
   6   9  15         47.95         48.79         5.53 o                         
  -6  10  15        100.50        120.48         9.33 o                         
  -5  10  15       1302.41       1399.25        35.58 o                         
  -4  10  15        354.24        355.43        16.35 o                         
  -3  10  15          4.18         -1.16         6.86 o                         
  -2  10  15        126.62        125.25         9.57 o                         
  -1  10  15        526.36        572.92        16.55 o                         
   0  10  15        314.38        309.77        12.06 o                         
   1  10  15        399.66        440.69        19.15 o                         
   2  10  15        291.13        309.42        19.63 o                         
   3  10  15        429.85        394.71        19.14 o                         
   4  10  15        408.13        442.50        21.91 o                         
   5  10  15       1845.66       1980.06        43.21 o                         
  -5  11  15         56.64         60.09         7.50 o                         
  -4  11  15         18.89         15.73         5.82 o                         
  -3  11  15       1025.47        903.44        26.75 o                         
  -2  11  15        287.02        374.03        16.37 o                         
  -1  11  15       1375.45       1451.00        29.32 o                         
   0  11  15       3060.08       3047.19        48.46 o                         
   1  11  15         42.99         83.85         9.65 o                         
   2  11  15       2890.31       2932.23        64.57 o                         
   3  11  15        962.90        980.45        29.84 o                         
   4  11  15         38.37         57.72         7.05 o                         
   5  11  15        914.15        962.03        28.18 o                         
  -4  12  15         20.05         38.13         5.82 o                         
  -3  12  15        628.76        640.36        19.07 o                         
  -2  12  15       1356.69       1428.79        32.05 o                         
  -1  12  15        170.67        142.18        12.37 o                         
   0  12  15       1114.11       1283.42        32.08 o                         
   1  12  15       3951.15       4026.22        62.14 o                         
   2  12  15        497.30        450.25        15.99 o                         
   3  12  15        414.74        461.41        19.77 o                         
   4  12  15       1250.22       1261.85        27.43 o                         
  -3  13  15        344.23        316.90        13.67 o                         
  -2  13  15          5.22          7.42         5.44 o                         
  -1  13  15        291.10        273.30        14.90 o                         
   0  13  15         81.62         78.12         8.93 o                         
   1  13  15         99.41         92.84         7.60 o                         
   2  13  15          2.17          4.41         3.96 o                         
   3  13  15        129.84        123.79         9.95 o                         
  -1  14  15        188.61        200.00        12.18 o                         
   0  14  15         93.03         84.85         8.77 o                         
   1  14  15         55.54         70.12         7.10 o                         
  -8   0  16        802.91        785.22        26.13 o                         
  -7   0  16       1359.48       1287.38        32.48 o                         
  -6   0  16         53.47         50.98         9.02 o                         
  -5   0  16        685.63        716.81        22.51 o                         
  -4   0  16        123.43        105.60         6.87 o                         
  -3   0  16        642.56        792.94        22.68 o                         
  -2   0  16      13904.19      14460.74       237.02 o                         
  -1   0  16        107.34         66.76        11.48 o                         
   0   0  16       1346.35       1798.23       120.13 o                         
   1   0  16          2.41          4.04         6.64 o                         
   2   0  16        241.39        277.63        23.98 o                         
   3   0  16        190.59        189.82        15.77 o                         
   4   0  16        691.20        587.73        24.40 o                         
   5   0  16        232.87        179.83        17.53 o                         
   6   0  16         13.21          6.36         9.83 o                         
   7   0  16        393.51        331.72        29.68 o                         
   8   0  16       1409.12       1371.63        46.02 o                         
  -8   1  16        676.74        736.98        18.81 o                         
  -7   1  16        193.54        179.67         9.30 o                         
  -6   1  16        587.77        584.29        17.31 o                         
  -5   1  16       5173.71       5017.22        58.93 o                         
  -4   1  16       2961.39       3078.78        32.66 o                         
  -3   1  16       3216.77       3151.37        48.82 o                         
  -2   1  16      13226.15      13361.40       219.44 o                         
  -1   1  16      12220.71      11535.24       181.21 o                         
   0   1  16         67.86        107.07        14.70 o                         
   1   1  16      35557.69      34374.45       450.41 o                         
   2   1  16       7635.65       7779.68       112.68 o                         
   3   1  16        653.41        685.33        20.10 o                         
   4   1  16         10.75         -1.22         4.97 o                         
   5   1  16       2806.46       2863.91        60.53 o                         
   6   1  16       2537.68       2543.70        60.20 o                         
   7   1  16        216.90        228.61        19.29 o                         
   8   1  16       1606.98       1694.61        34.46 o                         
  -8   2  16        161.60        135.35         8.16 o                         
  -7   2  16       1976.49       1961.43        32.83 o                         
  -6   2  16        185.00        161.38         8.13 o                         
  -5   2  16         23.43         28.74         4.28 o                         
  -4   2  16         27.21         23.83         3.41 o                         
  -3   2  16       4385.64       4329.47        49.19 o                         
  -2   2  16       3110.16       3028.22        60.94 o                         
  -1   2  16       5406.67       5211.82       161.35 o                         
   0   2  16       3844.92       4085.44        73.69 o                         
   1   2  16       4725.78       4834.23        79.16 o                         
   2   2  16       6784.87       7050.39       103.93 o                         
   3   2  16       5209.16       5523.92       103.45 o                         
   4   2  16        937.37        983.15        29.35 o                         
   5   2  16        102.56         62.21        11.63 o                         
   6   2  16        588.24        647.46        25.03 o                         
   7   2  16       1889.79       1930.78        46.70 o                         
   8   2  16        165.13        176.79         9.53 o                         
  -8   3  16       1230.90       1214.28        29.84 o                         
  -7   3  16       1917.64       2001.53        33.63 o                         
  -6   3  16        771.48        802.82        17.02 o                         
  -5   3  16      10908.14      10519.54        95.28 o                         
  -4   3  16       6196.35       6207.40        63.14 o                         
  -3   3  16         65.72        114.96         6.53 o                         
  -2   3  16       3351.74       3097.14        62.24 o                         
  -1   3  16       3017.30       2730.99        82.58 o                         
   0   3  16       1138.82       1212.86        33.34 o                         
   1   3  16       1340.16       1233.38        34.13 o                         
   2   3  16       4826.02       4527.65        86.23 o                         
   3   3  16       1188.85       1111.14        24.70 o                         
   4   3  16       9158.34       8922.79       124.64 o                         
   5   3  16       8048.49       7904.01       150.87 o                         
   6   3  16          4.80          0.44         9.19 o                         
   7   3  16       1400.27       1445.20        31.30 o                         
   8   3  16       1083.61       1061.51        28.87 o                         
  -8   4  16        101.22        104.55        13.24 o                         
  -7   4  16       1284.82       1397.48        35.64 o                         
  -6   4  16       1706.99       1695.13        26.65 o                         
  -5   4  16         43.44         41.74         4.54 o                         
  -4   4  16       1874.31       1682.19        25.61 o                         
  -3   4  16       1355.81       1317.00        23.31 o                         
  -2   4  16       2509.84       2517.49        60.28 o                         
  -1   4  16        833.62        810.81        42.51 o                         
   0   4  16        555.05        446.13        22.74 o                         
   1   4  16       1254.65       1344.55        46.58 o                         
   2   4  16       1674.42       1596.86        37.63 o                         
   3   4  16        731.47        756.84        20.22 o                         
   4   4  16       4463.67       4315.70        69.19 o                         
   5   4  16        251.09        207.23        24.69 o                         
   6   4  16        691.28        689.56        23.05 o                         
   7   4  16        457.25        458.78        20.11 o                         
  -7   5  16         64.61         73.64         9.18 o                         
  -6   5  16        155.11        145.57         7.28 o                         
  -5   5  16       1059.79       1147.29        18.61 o                         
  -4   5  16          4.64          5.81         3.74 o                         
  -3   5  16       1446.12       1370.51        21.48 o                         
  -2   5  16        709.10        705.22        16.76 o                         
  -1   5  16          8.70         11.17         5.18 o                         
   0   5  16        558.30        621.11        24.36 o                         
   1   5  16       1745.09       1779.07        45.04 o                         
   2   5  16       1112.22       1184.02        26.80 o                         
   3   5  16        118.41        127.01         8.19 o                         
   4   5  16        310.68        329.11        14.43 o                         
   5   5  16       1871.16       1795.55        57.96 o                         
   6   5  16        146.47        127.10         9.42 o                         
   7   5  16        533.26        513.27        15.25 o                         
  -7   6  16       1211.90       1282.35        78.60 o                         
  -6   6  16       1728.51       1798.42        28.17 o                         
  -5   6  16        261.42        224.17         8.75 o                         
  -4   6  16       2818.36       2880.17        38.89 o                         
  -3   6  16       9770.22       9250.03       106.25 o                         
  -2   6  16        894.15        945.45        19.66 o                         
  -1   6  16       4612.93       4416.77        56.56 o                         
   0   6  16       1217.96       1156.92        24.09 o                         
   1   6  16       3003.09       2928.94        53.29 o                         
   2   6  16        856.00        841.95        23.70 o                         
   3   6  16      10374.58      10020.89       140.98 o                         
   4   6  16       3835.82       3967.10        82.77 o                         
   5   6  16       1203.36       1192.24        32.26 o                         
   6   6  16       2969.04       2922.89        89.99 o                         
   7   6  16        658.98        591.97        19.65 o                         
  -7   7  16         26.18         40.10        10.66 o                         
  -6   7  16         44.43         52.30         7.04 o                         
  -5   7  16        121.03        189.54        11.55 o                         
  -4   7  16        633.01        685.02        20.71 o                         
  -3   7  16        408.66        411.34        18.76 o                         
  -2   7  16         67.17         75.80         7.46 o                         
  -1   7  16        592.72        532.81        14.47 o                         
   0   7  16        316.81        273.91        13.47 o                         
   1   7  16          6.37          4.07         6.01 o                         
   2   7  16          1.72         12.68         5.85 o                         
   3   7  16         95.97        120.03        11.94 o                         
   4   7  16        862.74        872.94        31.57 o                         
   5   7  16        622.68        619.35        36.53 o                         
   6   7  16        328.01        282.88        13.27 o                         
   7   7  16         10.92          4.37         4.68 o                         
  -6   8  16        725.57        741.86        32.69 o                         
  -5   8  16         42.12         46.04         7.39 o                         
  -4   8  16        659.09        670.49        23.79 o                         
  -3   8  16       2223.92       2365.54        54.83 o                         
  -2   8  16       1701.10       1532.10        30.44 o                         
  -1   8  16       1661.34       1757.11        28.17 o                         
   0   8  16      11188.77      10665.97       145.21 o                         
   1   8  16         96.58         82.30         9.79 o                         
   2   8  16       1882.90       2019.70        40.87 o                         
   3   8  16       3346.39       3213.25        69.74 o                         
   4   8  16        220.50        190.06        14.30 o                         
   5   8  16         13.11         15.88         7.76 o                         
   6   8  16       1872.70       1951.51        46.01 o                         
  -6   9  16        151.77        127.38        10.44 o                         
  -5   9  16          0.61          2.97         7.67 o                         
  -4   9  16         55.74         59.83         7.52 o                         
  -3   9  16          9.99         18.80         6.80 o                         
  -2   9  16        438.69        407.43        17.70 o                         
  -1   9  16        543.55        571.30        17.15 o                         
   0   9  16        297.29        335.02        15.11 o                         
   1   9  16        593.94        542.33        24.30 o                         
   2   9  16        288.25        304.27        16.76 o                         
   3   9  16        247.94        231.72        16.27 o                         
   4   9  16        395.63        410.06        18.85 o                         
   5   9  16         26.16         38.80         8.03 o                         
   6   9  16         46.49         59.86         5.88 o                         
  -5  10  16        132.12        131.69        10.07 o                         
  -4  10  16        104.65        137.91        11.67 o                         
  -3  10  16        883.09        832.12        28.83 o                         
  -2  10  16        102.10         82.74         9.32 o                         
  -1  10  16        240.93        260.93        10.68 o                         
   0  10  16       1178.44       1213.98        23.51 o                         
   1  10  16          3.65         11.18         6.08 o                         
   2  10  16        138.86        109.84        13.10 o                         
   3  10  16        276.75        270.33        16.26 o                         
   4  10  16        508.18        510.45        20.16 o                         
   5  10  16        371.04        350.58        15.02 o                         
  -5  11  16       1338.42       1435.26        46.93 o                         
  -4  11  16        453.96        434.93        18.20 o                         
  -3  11  16          7.31         13.75         6.35 o                         
  -2  11  16        222.55        231.48        13.56 o                         
  -1  11  16       1307.89       1319.62        27.45 o                         
   0  11  16         64.38         76.90         7.27 o                         
   1  11  16       1183.31       1307.22        31.81 o                         
   2  11  16        279.02        272.65        12.33 o                         
   3  11  16        194.77        164.61        11.16 o                         
   4  11  16         93.05         90.72         8.69 o                         
   5  11  16       1786.95       1743.14        47.59 o                         
  -4  12  16       1529.38       1602.40        35.59 o                         
  -3  12  16       1433.00       1360.00        29.24 o                         
  -2  12  16       1037.99        889.31        25.21 o                         
  -1  12  16          9.26         20.78         7.32 o                         
   0  12  16       1581.95       1614.37        39.81 o                         
   1  12  16        231.50        234.84        11.27 o                         
   2  12  16        792.06        847.51        26.75 o                         
   3  12  16        539.71        499.39        20.73 o                         
   4  12  16        351.31        343.85        13.29 o                         
  -3  13  16        137.22        183.65        11.12 o                         
  -2  13  16        971.86        996.16        38.23 o                         
  -1  13  16        463.11        414.28        19.63 o                         
   0  13  16          0.02          7.74         5.71 o                         
   1  13  16        277.28        273.84        11.52 o                         
   2  13  16       1580.04       1516.51        33.33 o                         
   3  13  16         68.49         53.71         5.59 o                         
  -1  14  16         26.81         31.26         6.14 o                         
   0  14  16          0.04         -0.06         5.25 o                         
  -8   1  17          1.02         -1.21         4.87 o                         
  -7   1  17         25.20         29.95         5.25 o                         
  -6   1  17         81.76         67.12         6.37 o                         
  -5   1  17        572.65        545.24        18.98 o                         
  -4   1  17        398.89        356.23         9.25 o                         
  -3   1  17       5486.16       6019.00        66.51 o                         
  -2   1  17       3863.31       4047.41        76.48 o                         
  -1   1  17       1386.19       1600.85        33.23 o                         
   0   1  17        256.79        192.17        20.96 o                         
   1   1  17         28.92         51.29         6.92 o                         
   2   1  17       1615.94       1611.54        36.65 o                         
   3   1  17       4099.92       4411.72        59.11 o                         
   4   1  17         65.82         86.15         9.99 o                         
   5   1  17       3172.55       3073.19        56.63 o                         
   6   1  17       1465.71       1411.87        41.40 o                         
   7   1  17         60.51         56.11         8.67 o                         
   8   1  17        820.43        756.02        24.23 o                         
  -8   2  17       1684.77       1735.71        31.92 o                         
  -7   2  17       1733.29       1716.38        29.69 o                         
  -6   2  17       1172.44       1176.35        21.70 o                         
  -5   2  17       2231.94       2213.41        30.46 o                         
  -4   2  17       5358.31       5142.30        48.91 o                         
  -3   2  17       3169.25       3218.54        37.15 o                         
  -2   2  17       2691.17       2480.20        66.08 o                         
  -1   2  17      10148.46       9913.15       202.86 o                         
   0   2  17       9305.88       9281.49       140.83 o                         
   1   2  17       4036.16       3955.15        66.65 o                         
   2   2  17      19280.05      18643.41       240.53 o                         
   3   2  17       2489.87       2433.81        37.55 o                         
   4   2  17         95.59         57.50         7.75 o                         
   5   2  17       1310.31       1271.75        37.71 o                         
   6   2  17       6028.59       6138.30       147.38 o                         
   7   2  17        638.32        661.21        22.15 o                         
   8   2  17       2019.89       2163.69        39.07 o                         
  -8   3  17        324.36        343.33        17.09 o                         
  -7   3  17         95.66        118.85         8.27 o                         
  -6   3  17        515.84        547.91        15.52 o                         
  -5   3  17       2041.32       2025.24        28.24 o                         
  -4   3  17        383.34        368.11         9.74 o                         
  -3   3  17       2373.86       2192.34        29.47 o                         
  -2   3  17       2078.38       2075.33        37.52 o                         
  -1   3  17        836.25        937.35        53.41 o                         
   0   3  17        978.19        851.65        28.04 o                         
   1   3  17       2038.19       1963.42        49.86 o                         
   2   3  17       1588.56       1559.38        36.96 o                         
   3   3  17       2186.67       2145.85        43.48 o                         
   4   3  17       6498.10       6500.64        98.08 o                         
   5   3  17       1741.72       1549.69        57.03 o                         
   6   3  17          5.92         16.03         8.07 o                         
   7   3  17       1728.66       1839.07        35.66 o                         
  -7   4  17       1504.34       1493.73        36.43 o                         
  -6   4  17        125.51         91.08         6.81 o                         
  -5   4  17        849.45        941.52        17.09 o                         
  -4   4  17        638.19        567.17        12.99 o                         
  -3   4  17       1167.20       1119.22        19.33 o                         
  -2   4  17        816.80        740.77        21.74 o                         
  -1   4  17       1502.38       1513.58        44.58 o                         
   0   4  17        222.49        224.54        18.25 o                         
   1   4  17       2293.22       2682.15        67.72 o                         
   2   4  17       3997.45       3698.20        55.79 o                         
   3   4  17        266.44        247.72        12.26 o                         
   4   4  17       1026.33       1004.31        25.72 o                         
   5   4  17       4631.91       4676.21       124.87 o                         
   6   4  17          0.25         -2.64         5.81 o                         
   7   4  17        421.58        408.61        13.30 o                         
  -7   5  17        129.70        162.78        10.81 o                         
  -6   5  17         13.60          9.51         4.74 o                         
  -5   5  17         59.04         69.66         5.01 o                         
  -4   5  17          7.83          4.84         3.84 o                         
  -3   5  17        988.74       1015.30        18.58 o                         
  -2   5  17        171.33        174.68        12.10 o                         
  -1   5  17         91.37        142.79         9.06 o                         
   0   5  17       2232.24       2095.56        41.94 o                         
   1   5  17          0.33          7.65         4.82 o                         
   2   5  17        103.84         80.42         6.61 o                         
   3   5  17        856.35        853.70        20.63 o                         
   4   5  17        534.44        525.70        22.46 o                         
   5   5  17         35.12         33.76         7.09 o                         
   6   5  17          7.80         -3.52         5.11 o                         
   7   5  17        188.41        161.67         9.18 o                         
  -7   6  17       1020.04        989.43        37.78 o                         
  -6   6  17        337.00        307.13        12.59 o                         
  -5   6  17          0.72          7.50         3.95 o                         
  -4   6  17       1103.12       1049.07        23.28 o                         
  -3   6  17          2.17          8.78         4.00 o                         
  -2   6  17        202.07        171.13         8.83 o                         
  -1   6  17         33.05         33.70         5.67 o                         
   0   6  17        422.18        459.96        14.90 o                         
   1   6  17       2494.76       2233.59        40.03 o                         
   2   6  17       1001.61        969.70        36.82 o                         
   3   6  17       6955.98       6798.44        96.98 o                         
   4   6  17        446.52        484.38        21.38 o                         
   5   6  17        994.76       1052.21        40.84 o                         
   6   6  17         88.67        131.39        11.63 o                         
   7   6  17        170.89        195.89        10.87 o                         
  -7   7  17        196.26        202.53        17.08 o                         
  -6   7  17       6933.52       7331.50       116.57 o                         
  -5   7  17       3128.77       3002.30        63.14 o                         
  -4   7  17        612.48        607.77        20.55 o                         
  -3   7  17       8521.35       8598.15       111.74 o                         
  -2   7  17       5979.48       5760.76        86.92 o                         
  -1   7  17        141.98        116.90         7.43 o                         
   0   7  17       1110.93       1040.35        35.58 o                         
   1   7  17       6010.49       5858.65        85.63 o                         
   2   7  17       1379.75       1317.13        31.16 o                         
   3   7  17       1994.56       2094.45        53.60 o                         
   4   7  17       6361.53       6366.19       182.96 o                         
   5   7  17       1221.40       1102.19        40.90 o                         
   6   7  17       1155.58       1198.80        29.13 o                         
   7   7  17       1157.99       1226.80        32.08 o                         
  -6   8  17        387.05        319.01        15.31 o                         
  -5   8  17         63.89        103.38         9.42 o                         
  -4   8  17        853.79        899.68        25.40 o                         
  -3   8  17        598.59        578.40        23.02 o                         
  -2   8  17        428.31        400.46        15.25 o                         
  -1   8  17        837.71        844.74        18.13 o                         
   0   8  17        395.57        362.34        14.26 o                         
   1   8  17       1221.71       1216.72        31.46 o                         
   2   8  17        111.71        147.57        10.68 o                         
   3   8  17        312.18        269.09        15.35 o                         
   4   8  17         36.50         23.26         8.68 o                         
   5   8  17        515.28        485.74        22.20 o                         
   6   8  17        429.81        355.28        12.62 o                         
  -6   9  17         13.20         25.77         5.39 o                         
  -5   9  17          0.33         -1.01         9.97 o                         
  -4   9  17         39.91         55.49         8.75 o                         
  -3   9  17        102.22         77.97         9.09 o                         
  -2   9  17          7.68          7.64         5.62 o                         
  -1   9  17        185.77        170.09         9.85 o                         
   0   9  17         11.64         27.07         6.20 o                         
   1   9  17       1327.15       1224.19        28.39 o                         
   2   9  17       1087.85       1034.26        30.03 o                         
   3   9  17        420.59        421.09        23.44 o                         
   4   9  17        222.01        232.08        14.40 o                         
   5   9  17        212.53        214.40        14.23 o                         
   6   9  17         44.98         61.75         8.16 o                         
  -5  10  17        776.47        807.94        27.54 o                         
  -4  10  17        220.59        195.96        15.09 o                         
  -3  10  17        580.72        565.42        21.14 o                         
  -2  10  17        780.23        732.14        24.92 o                         
  -1  10  17       1422.44       1398.74        28.40 o                         
   0  10  17        436.89        480.78        14.08 o                         
   1  10  17        107.50         85.66         9.22 o                         
   2  10  17        796.23        771.83        24.19 o                         
   3  10  17        203.54        190.20        15.08 o                         
   4  10  17        978.31       1012.12        29.14 o                         
   5  10  17        264.08        238.03        11.14 o                         
  -5  11  17        757.43        715.01        20.52 o                         
  -4  11  17        215.00        184.21        11.77 o                         
  -3  11  17        300.17        357.72        17.52 o                         
  -2  11  17       2363.03       2425.34        55.04 o                         
  -1  11  17        656.75        572.75        17.26 o                         
   0  11  17       4367.01       4693.66        75.18 o                         
   1  11  17       4027.14       4100.24        64.48 o                         
   2  11  17         48.44         58.66         7.21 o                         
   3  11  17        759.21        929.22        35.76 o                         
   4  11  17        103.03        120.95         8.41 o                         
  -4  12  17       1482.55       1599.88        39.24 o                         
  -3  12  17        710.40        690.09        18.92 o                         
  -2  12  17        162.57        234.59        12.45 o                         
  -1  12  17       2853.82       2945.30        62.04 o                         
   0  12  17       1052.20        970.55        26.86 o                         
   1  12  17        424.79        497.72        15.62 o                         
   2  12  17       1928.83       2154.49        44.18 o                         
   3  12  17        289.44        266.78        13.00 o                         
   4  12  17        119.43         93.46        13.07 o                         
  -2  13  17        226.68        279.85        21.87 o                         
  -1  13  17         64.03         61.39         8.90 o                         
   0  13  17        334.45        287.53        15.40 o                         
   1  13  17        366.21        367.21        12.90 o                         
   2  13  17         87.63         87.40         5.79 o                         
  -8   0  18        179.10        156.88        16.40 o                         
  -7   0  18        387.82        423.63        19.17 o                         
  -6   0  18       2642.88       2867.48        57.31 o                         
  -5   0  18       6786.88       6683.09        97.47 o                         
  -4   0  18       5252.43       5570.35        65.62 o                         
  -3   0  18       4069.36       3702.33        51.40 o                         
  -2   0  18        862.07       1143.86        34.33 o                         
  -1   0  18       1190.27        868.10       105.50 o                         
   0   0  18       1126.19       1455.55       112.67 o                         
   1   0  18        635.01        822.20        30.29 o                         
   2   0  18         49.12         68.18        21.60 o                         
   3   0  18       6837.37       6519.28       112.88 o                         
   4   0  18        612.01        579.36        26.36 o                         
   5   0  18       3150.20       3306.74        77.90 o                         
   6   0  18       2212.50       2302.37       126.33 o                         
   7   0  18        347.14        319.19        21.70 o                         
   8   0  18       1457.73       1375.42        63.20 o                         
  -8   1  18         72.42         84.92         6.81 o                         
  -7   1  18         54.12         59.38         7.30 o                         
  -6   1  18        140.85        128.28         8.27 o                         
  -5   1  18       2294.85       2381.05        35.43 o                         
  -4   1  18       1086.37       1040.62        16.21 o                         
  -3   1  18        739.07        674.85        12.42 o                         
  -2   1  18       1026.84       1137.63        29.64 o                         
  -1   1  18       5747.36       5476.48        95.60 o                         
   0   1  18       9612.76       9780.16       221.87 o                         
   1   1  18        446.98        442.62        18.19 o                         
   2   1  18       1656.36       1585.97        31.71 o                         
   3   1  18       2481.21       2482.77        43.15 o                         
   4   1  18        142.04        144.93         9.69 o                         
   5   1  18         93.23        101.63         9.90 o                         
   6   1  18       2168.02       2299.82        98.64 o                         
   7   1  18       1469.67       1445.67        37.61 o                         
  -8   2  18          6.72          9.06         5.54 o                         
  -7   2  18         64.17         60.43         6.39 o                         
  -6   2  18       1479.52       1430.37        24.48 o                         
  -5   2  18        594.30        588.60        14.02 o                         
  -4   2  18          1.86          6.43         3.31 o                         
  -3   2  18        157.66        144.27         6.43 o                         
  -2   2  18        388.09        346.77        11.84 o                         
  -1   2  18       2309.53       2522.69       113.29 o                         
   0   2  18       6816.69       6920.78       147.60 o                         
   1   2  18      11383.90      12090.91       193.89 o                         
   2   2  18        809.20        897.43        19.92 o                         
   3   2  18        326.65        328.49        11.79 o                         
   4   2  18        171.79        189.20         9.47 o                         
   5   2  18       1535.42       1503.64        40.39 o                         
   6   2  18         29.55         12.91         7.56 o                         
   7   2  18        142.19        145.02        11.25 o                         
  -7   3  18       2446.72       2658.51        43.77 o                         
  -6   3  18       2158.41       2080.41        32.37 o                         
  -5   3  18        306.37        287.62        10.39 o                         
  -4   3  18       2562.88       2516.19        32.61 o                         
  -3   3  18       1339.50       1335.41        21.69 o                         
  -2   3  18        177.08        263.75        14.62 o                         
  -1   3  18       4219.56       3977.57       140.40 o                         
   0   3  18       6611.36       6288.86       124.83 o                         
   1   3  18       3384.71       3894.34        80.93 o                         
   2   3  18        266.53        203.63         9.22 o                         
   3   3  18       9097.31       9292.24       119.61 o                         
   4   3  18        854.30        780.56        28.86 o                         
   5   3  18       2894.82       2869.70        59.97 o                         
   6   3  18       1533.63       1715.02        43.38 o                         
   7   3  18        255.99        261.96        10.96 o                         
  -7   4  18       1289.27       1142.67        31.22 o                         
  -6   4  18        160.23        142.56         8.45 o                         
  -5   4  18        879.76        868.43        18.16 o                         
  -4   4  18         24.93         31.13         4.58 o                         
  -3   4  18         56.93         54.49         4.79 o                         
  -2   4  18          5.32          9.93         3.91 o                         
  -1   4  18       2925.45       2881.49        61.94 o                         
   0   4  18       2187.00       2262.66        40.27 o                         
   1   4  18        108.02        131.58         8.80 o                         
   2   4  18      11078.69      11474.44       127.87 o                         
   3   4  18       3151.03       3133.14        51.88 o                         
   4   4  18        199.64        201.28        11.21 o                         
   5   4  18        988.20        946.46        26.76 o                         
   6   4  18        608.13        647.45        21.61 o                         
   7   4  18        138.96        164.63         8.38 o                         
  -7   5  18         17.40         19.66         5.48 o                         
  -6   5  18        640.32        636.15        17.24 o                         
  -5   5  18        329.47        350.80        11.56 o                         
  -4   5  18          6.84          6.72         4.17 o                         
  -3   5  18         22.38         24.64         4.72 o                         
  -2   5  18       2210.68       2166.96        35.45 o                         
  -1   5  18      11079.92      10844.40       125.63 o                         
   0   5  18        463.51        452.78        14.59 o                         
   1   5  18       6676.55       6330.14        98.47 o                         
   2   5  18        384.74        321.15        13.15 o                         
   3   5  18        563.24        554.40        15.84 o                         
   4   5  18       1775.88       1801.06        36.73 o                         
   5   5  18        742.46        730.34        29.79 o                         
   6   5  18         16.03         14.27         5.38 o                         
   7   5  18        555.79        498.07        15.50 o                         
  -7   6  18        208.97        201.75        16.47 o                         
  -6   6  18       2540.20       2639.23        51.04 o                         
  -5   6  18       3515.38       3640.44        49.63 o                         
  -4   6  18        259.91        185.05         9.24 o                         
  -3   6  18       2743.91       2515.11        42.31 o                         
  -2   6  18       4824.48       4857.33        69.02 o                         
  -1   6  18       2945.75       3064.56        45.81 o                         
   0   6  18        413.85        406.11        16.64 o                         
   1   6  18       6028.78       5862.74        93.97 o                         
   2   6  18       1572.08       1572.95        40.84 o                         
   3   6  18          0.58          3.18         5.51 o                         
   4   6  18       3001.10       3170.29        57.22 o                         
   5   6  18       2587.49       2599.62        55.35 o                         
   6   6  18        482.03        469.01        19.99 o                         
   7   6  18         89.79         72.97         7.15 o                         
  -6   7  18         16.16         10.59         5.78 o                         
  -5   7  18         55.14         62.40         6.86 o                         
  -4   7  18        725.75        649.70        20.78 o                         
  -3   7  18        703.42        633.49        18.39 o                         
  -2   7  18       1699.50       1625.20        32.71 o                         
  -1   7  18       3183.38       3034.18        44.65 o                         
   0   7  18        129.26        142.08         8.66 o                         
   1   7  18       3296.98       3191.42        52.67 o                         
   2   7  18         32.84         43.21         6.79 o                         
   3   7  18        314.09        349.58        21.56 o                         
   4   7  18         56.59         48.27         9.80 o                         
   5   7  18         80.55         79.57        13.03 o                         
   6   7  18        208.40        219.49        14.49 o                         
  -6   8  18        100.72        147.65        10.46 o                         
  -5   8  18       2056.63       2150.73        62.36 o                         
  -4   8  18        103.28        115.36        10.46 o                         
  -3   8  18        524.38        622.50        20.53 o                         
  -2   8  18       1809.43       1833.41        38.14 o                         
  -1   8  18       3359.12       3103.42        42.16 o                         
   0   8  18          1.56          0.57         5.64 o                         
   1   8  18       9337.13       9582.97       155.55 o                         
   2   8  18       4973.70       4745.88        77.00 o                         
   3   8  18        119.52         95.51         9.93 o                         
   4   8  18       1074.39       1119.46        39.97 o                         
   5   8  18        688.18        737.36        24.79 o                         
   6   8  18        246.39        233.32        11.74 o                         
  -6   9  18        198.45        216.94        10.78 o                         
  -5   9  18        643.55        641.39        36.27 o                         
  -4   9  18         35.85         14.71         5.69 o                         
  -3   9  18       1146.02       1186.49        29.92 o                         
  -2   9  18       4066.49       4127.72        65.15 o                         
  -1   9  18        565.81        541.63        26.51 o                         
   0   9  18        528.43        613.04        18.72 o                         
   1   9  18       4254.57       4207.26        71.08 o                         
   2   9  18       4092.10       3964.77        72.14 o                         
   3   9  18         42.78         42.67        11.56 o                         
   4   9  18       3198.42       3118.35        64.32 o                         
   5   9  18       1768.34       1793.23        41.04 o                         
   6   9  18         82.15         68.00         8.11 o                         
  -5  10  18        709.67        763.98        27.63 o                         
  -4  10  18        705.84        608.27        22.30 o                         
  -3  10  18         34.88         38.57         7.42 o                         
  -2  10  18       2000.66       2183.18        47.82 o                         
  -1  10  18        784.89        827.90        32.04 o                         
   0  10  18        361.23        344.33        13.71 o                         
   1  10  18         30.75         29.12         7.20 o                         
   2  10  18        991.78        874.49        27.28 o                         
   3  10  18        787.90        776.50        25.44 o                         
   4  10  18         48.86         65.92         7.47 o                         
   5  10  18         14.21         27.44         4.92 o                         
  -4  11  18       2302.56       2488.26        58.00 o                         
  -3  11  18       1606.21       1738.25        46.75 o                         
  -2  11  18        123.53        131.81        11.24 o                         
  -1  11  18        594.47        633.84        19.03 o                         
   0  11  18        874.45        869.86        21.93 o                         
   1  11  18         12.04         12.24         4.75 o                         
   2  11  18       2497.40       2471.77        49.76 o                         
   3  11  18        340.36        326.09        13.11 o                         
   4  11  18        126.52        119.62         7.43 o                         
  -3  12  18        374.03        492.37        17.99 o                         
  -2  12  18        403.00        393.93        16.64 o                         
  -1  12  18        118.80         84.50         9.50 o                         
   0  12  18          0.09          8.55         5.49 o                         
   1  12  18        464.06        525.86        15.69 o                         
   2  12  18        121.99        143.25         8.34 o                         
   3  12  18        797.31        772.26        25.23 o                         
  -2  13  18          0.96          5.37         4.93 o                         
  -1  13  18        844.98       1087.50        31.98 o                         
   0  13  18        382.04        438.47        21.54 o                         
   1  13  18         38.03         28.66         4.76 o                         
   2  13  18          2.09          2.84         3.41 o                         
  -7   1  19        238.77        216.76        11.09 o                         
  -6   1  19       2307.37       2328.57        39.61 o                         
  -5   1  19       3114.31       3124.52        40.60 o                         
  -4   1  19        362.27        272.28         8.27 o                         
  -3   1  19       5187.93       5380.85        49.56 o                         
  -2   1  19       4288.10       4484.53        51.61 o                         
  -1   1  19        213.88        268.24        17.15 o                         
   0   1  19      13256.07      13026.19       351.81 o                         
   1   1  19      10812.64      10752.74       151.40 o                         
   2   1  19         37.92         63.66         8.08 o                         
   3   1  19       1752.73       1684.51        32.10 o                         
   4   1  19       2215.73       2118.48        43.62 o                         
   5   1  19        570.23        620.11        19.57 o                         
   6   1  19        298.05        343.89        26.85 o                         
   7   1  19        893.96        926.98        27.76 o                         
  -7   2  19        223.17        182.73        10.54 o                         
  -6   2  19       1149.75       1197.37        21.73 o                         
  -5   2  19       2280.70       2223.40        31.65 o                         
  -4   2  19        391.21        366.17         9.80 o                         
  -3   2  19       7239.97       6805.31        64.73 o                         
  -2   2  19       4242.46       4487.47        53.04 o                         
  -1   2  19        110.37        105.13        12.85 o                         
   0   2  19       1178.65       1067.02        41.63 o                         
   1   2  19       9354.73       9343.56       245.17 o                         
   2   2  19         11.23         16.85         3.79 o                         
   3   2  19       4341.04       4214.06        57.95 o                         
   4   2  19       1329.14       1448.52        32.55 o                         
   5   2  19         50.71         42.33         7.12 o                         
   6   2  19         95.46        117.74        13.73 o                         
   7   2  19       1595.68       1615.22        33.15 o                         
  -7   3  19        321.93        346.84        12.55 o                         
  -6   3  19         18.76         13.50         5.24 o                         
  -5   3  19        268.78        257.78         9.75 o                         
  -4   3  19        745.40        746.57        15.91 o                         
  -3   3  19       2990.71       3145.14        40.48 o                         
  -2   3  19        147.31        159.75         7.69 o                         
  -1   3  19       2517.55       2449.90        41.81 o                         
   0   3  19          7.52         25.12         6.38 o                         
   1   3  19        776.94        718.56        28.04 o                         
   2   3  19       2293.50       2175.90        35.26 o                         
   3   3  19       4392.18       4386.85        68.38 o                         
   4   3  19       1665.85       1738.71        34.28 o                         
   5   3  19       2345.59       2236.09        41.76 o                         
   6   3  19       2004.51       2037.18        47.32 o                         
   7   3  19        369.64        351.11        12.24 o                         
  -7   4  19        559.04        505.89        27.33 o                         
  -6   4  19        962.78       1030.53        20.95 o                         
  -5   4  19       3037.30       3224.63        40.71 o                         
  -4   4  19       3366.87       3366.33        43.63 o                         
  -3   4  19        475.25        434.55        11.72 o                         
  -2   4  19       2315.39       2303.86        36.13 o                         
  -1   4  19       5279.01       5184.19        85.27 o                         
   0   4  19       2221.05       2243.54        36.15 o                         
   1   4  19        232.51        288.43        10.09 o                         
   2   4  19       6439.17       6442.94        75.66 o                         
   3   4  19       7076.64       6868.60        87.68 o                         
   4   4  19        929.57        932.19        37.21 o                         
   5   4  19        479.96        460.54        17.17 o                         
   6   4  19        997.16       1026.91        29.52 o                         
   7   4  19         26.30         13.01         4.16 o                         
  -7   5  19         12.61         15.65         7.58 o                         
  -6   5  19        509.61        488.67        14.63 o                         
  -5   5  19       1147.12       1036.57        20.94 o                         
  -4   5  19        368.30        391.34        12.37 o                         
  -3   5  19          8.94         17.07         4.59 o                         
  -2   5  19        156.83        160.73         9.32 o                         
  -1   5  19       2483.90       2351.78        37.59 o                         
   0   5  19       9070.58       8694.55        98.35 o                         
   1   5  19       4402.53       4216.40        59.35 o                         
   2   5  19         66.51         46.72         6.10 o                         
   3   5  19       1066.66       1036.30        23.79 o                         
   4   5  19        513.02        497.16        21.71 o                         
   5   5  19        797.29        790.63        26.60 o                         
   6   5  19         68.18         79.14         7.71 o                         
   7   5  19        946.46       1098.81        34.34 o                         
  -7   6  19        407.73        415.72        20.00 o                         
  -6   6  19         24.00         13.97         5.40 o                         
  -5   6  19        203.82        161.64         9.34 o                         
  -4   6  19       1024.19        974.55        23.09 o                         
  -3   6  19          1.06          6.25         5.40 o                         
  -2   6  19        334.76        351.04        12.98 o                         
  -1   6  19       2102.69       2053.51        38.97 o                         
   0   6  19        205.97        157.97         9.84 o                         
   1   6  19       5091.38       4967.77        83.29 o                         
   2   6  19       4332.19       4100.94        67.15 o                         
   3   6  19         34.81         30.27         5.89 o                         
   4   6  19       1030.36       1105.39        33.53 o                         
   5   6  19       2187.45       2196.88        49.61 o                         
   6   6  19        378.91        401.67        28.29 o                         
   7   6  19          0.35          3.17         4.29 o                         
  -6   7  19        305.07        366.51        19.20 o                         
  -5   7  19       2447.38       2475.00       100.36 o                         
  -4   7  19       1570.42       1555.23        44.03 o                         
  -3   7  19          5.03         10.40         5.45 o                         
  -2   7  19       1570.70       1541.94        30.23 o                         
  -1   7  19       2968.30       3086.35        48.25 o                         
   0   7  19       2162.35       2035.13        37.38 o                         
   1   7  19        935.76        941.26        25.42 o                         
   2   7  19       5019.47       5088.81        71.20 o                         
   3   7  19       2047.59       2036.16        48.22 o                         
   4   7  19       2434.95       2420.85        71.47 o                         
   5   7  19       1676.93       1720.62        38.57 o                         
   6   7  19        225.46        205.59        11.95 o                         
  -6   8  19         31.01         45.44         6.66 o                         
  -5   8  19          9.72          2.04         6.77 o                         
  -4   8  19        175.26        174.00        13.24 o                         
  -3   8  19        435.86        392.66        17.23 o                         
  -2   8  19         70.68         85.97         9.98 o                         
  -1   8  19       1422.13       1412.13        25.47 o                         
   0   8  19       3460.48       3446.36        52.09 o                         
   1   8  19        908.37       1013.63        27.32 o                         
   2   8  19       2391.28       2435.85        57.36 o                         
   3   8  19       2392.26       2348.01        53.20 o                         
   4   8  19       1463.10       1462.14        51.04 o                         
   5   8  19        689.58        735.17        24.25 o                         
   6   8  19       1294.48       1386.75        37.05 o                         
  -5   9  19         98.30         61.65        21.78 o                         
  -4   9  19        642.24        526.27        25.75 o                         
  -3   9  19         27.27         30.66         7.44 o                         
  -2   9  19        813.37        848.88        24.53 o                         
  -1   9  19        147.61        134.60         8.43 o                         
   0   9  19        754.81        843.35        19.94 o                         
   1   9  19       2689.59       2710.69        51.25 o                         
   2   9  19        266.90        246.37        15.23 o                         
   3   9  19         66.89         77.82         9.10 o                         
   4   9  19        254.14        274.69        15.27 o                         
   5   9  19        244.77        237.68        12.79 o                         
  -5  10  19        185.75        204.09        11.37 o                         
  -4  10  19       1683.17       1608.36        44.71 o                         
  -3  10  19         52.48         57.80         8.65 o                         
  -2  10  19       1418.81       1454.82        39.33 o                         
  -1  10  19       1368.05       1240.59        29.88 o                         
   0  10  19         12.98         27.59         6.15 o                         
   1  10  19        180.35        179.59        18.77 o                         
   2  10  19        737.89        761.32        27.33 o                         
   3  10  19       3059.62       3164.90        59.50 o                         
   4  10  19        418.36        376.42        16.42 o                         
   5  10  19       1855.30       1954.54        34.26 o                         
  -4  11  19       1241.48       1276.58        38.50 o                         
  -3  11  19        709.36        700.45        26.77 o                         
  -2  11  19        414.99        463.18        34.81 o                         
  -1  11  19        499.26        561.04        20.22 o                         
   0  11  19        264.28        234.83        10.98 o                         
   1  11  19         18.80         10.41         4.66 o                         
   2  11  19         93.81        130.79        10.00 o                         
   3  11  19         92.52         96.57         7.52 o                         
   4  11  19        116.35         97.39         9.47 o                         
  -3  12  19       1444.36       1669.95        37.46 o                         
  -2  12  19        507.93        480.64        19.63 o                         
  -1  12  19         30.79         11.65         6.05 o                         
   0  12  19         71.54        101.97        11.06 o                         
   1  12  19         79.48        104.28         7.24 o                         
   2  12  19         80.89         72.88         6.08 o                         
   3  12  19        186.42        235.31         9.27 o                         
  -2  13  19        347.14        295.30        16.26 o                         
  -1  13  19         35.61         25.95         5.36 o                         
   0  13  19         40.15         56.64         8.62 o                         
   1  13  19       1115.88       1071.27        30.11 o                         
  -7   0  20        239.53        261.18        21.03 o                         
  -6   0  20       3362.25       3567.13        75.05 o                         
  -5   0  20       1644.62       1851.16        37.87 o                         
  -4   0  20        115.07         78.70         7.04 o                         
  -3   0  20       3629.09       3440.00        46.96 o                         
  -2   0  20      31785.59      30904.04       377.97 o                         
  -1   0  20        258.45        254.00        14.05 o                         
   0   0  20       7257.32       7568.89       223.84 o                         
   1   0  20       2020.94       1748.68        48.12 o                         
   2   0  20      20415.34      20062.79       256.22 o                         
   3   0  20          6.42         14.56         6.04 o                         
   4   0  20      28996.46      29302.81       401.54 o                         
   5   0  20      12075.39      11705.31       197.48 o                         
   6   0  20        325.48        325.88        36.58 o                         
   7   0  20       1564.35       1619.11        44.34 o                         
  -7   1  20        528.84        534.82        19.72 o                         
  -6   1  20        296.59        270.38        12.14 o                         
  -5   1  20       1483.51       1477.70        25.73 o                         
  -4   1  20       1598.97       1639.01        22.88 o                         
  -3   1  20          8.84         16.36         3.45 o                         
  -2   1  20       1687.22       1516.57        26.68 o                         
  -1   1  20        109.51         74.86         5.93 o                         
   0   1  20         48.41         72.21        11.13 o                         
   1   1  20       1004.96        989.88        32.57 o                         
   2   1  20        344.28        291.31        10.93 o                         
   3   1  20       3246.48       3458.94        61.27 o                         
   4   1  20        206.41        175.31        11.16 o                         
   5   1  20       1404.50       1492.54        41.57 o                         
   6   1  20         15.81         13.70         9.26 o                         
   7   1  20         21.56         15.31         6.96 o                         
  -7   2  20         15.59         14.96         4.89 o                         
  -6   2  20         21.00         25.60         5.38 o                         
  -5   2  20         50.30         54.05         5.29 o                         
  -4   2  20       1074.68       1079.67        18.47 o                         
  -3   2  20        899.38        932.52        16.71 o                         
  -2   2  20        546.54        463.53        12.47 o                         
  -1   2  20        100.26         72.99         6.21 o                         
   0   2  20          2.34          0.91         5.10 o                         
   1   2  20        854.89        793.96        20.74 o                         
   2   2  20        533.49        587.56        14.66 o                         
   3   2  20        143.86        144.26         9.47 o                         
   4   2  20        373.24        368.44        16.66 o                         
   5   2  20       1470.36       1570.48        42.64 o                         
   6   2  20        165.01        155.76        15.44 o                         
   7   2  20          2.64          4.34         5.50 o                         
  -7   3  20        362.91        431.85        15.84 o                         
  -6   3  20       1929.93       1862.11        35.71 o                         
  -5   3  20        134.82        162.90         8.01 o                         
  -4   3  20       3072.82       3102.05        38.25 o                         
  -3   3  20       4734.62       5014.14        60.22 o                         
  -2   3  20        511.49        483.68        15.06 o                         
  -1   3  20       1524.04       1553.87        25.69 o                         
   0   3  20        537.18        562.01        20.40 o                         
   1   3  20       2075.13       2059.06        30.66 o                         
   2   3  20        360.74        363.27        13.36 o                         
   3   3  20       3591.59       3549.89        48.43 o                         
   4   3  20        190.66        194.60        10.98 o                         
   5   3  20        126.83         94.09         8.69 o                         
   6   3  20         72.25         54.88        11.90 o                         
   7   3  20         99.99         96.29         8.24 o                         
  -7   4  20        202.25        207.58        12.20 o                         
  -6   4  20        607.67        543.78        15.13 o                         
  -5   4  20        222.59        208.63         8.53 o                         
  -4   4  20        524.82        468.53        12.72 o                         
  -3   4  20        813.06        759.17        16.44 o                         
  -2   4  20       4743.59       4527.61        62.39 o                         
  -1   4  20        208.43        211.97        12.53 o                         
   0   4  20       6119.70       5935.81        75.55 o                         
   1   4  20       5614.26       5505.10        65.56 o                         
   2   4  20         54.32         56.53         5.85 o                         
   3   4  20        862.37        829.45        21.02 o                         
   4   4  20       2029.68       2103.83        46.56 o                         
   5   4  20        210.37        219.11        13.04 o                         
   6   4  20         77.48         84.97         9.56 o                         
   7   4  20        281.76        258.35        10.56 o                         
  -7   5  20        285.76        284.08        20.16 o                         
  -6   5  20          8.48          4.72         4.33 o                         
  -5   5  20        468.34        436.39        12.32 o                         
  -4   5  20       1431.07       1581.31        26.69 o                         
  -3   5  20       3224.49       3279.98        57.27 o                         
  -2   5  20       1136.19       1148.50        22.17 o                         
  -1   5  20       6926.99       6783.03        84.93 o                         
   0   5  20      11637.60      11230.09       123.86 o                         
   1   5  20        135.13        176.05        12.29 o                         
   2   5  20      10677.17      10725.15       139.57 o                         
   3   5  20       3262.85       3312.71        60.32 o                         
   4   5  20         83.06         84.50         6.94 o                         
   5   5  20        409.62        386.00        16.40 o                         
   6   5  20       2745.86       2775.16        50.73 o                         
   7   5  20       2333.04       2339.42        45.08 o                         
  -6   6  20        333.47        382.84        16.91 o                         
  -5   6  20       2155.02       2036.25        37.43 o                         
  -4   6  20         76.38         53.21         6.58 o                         
  -3   6  20        229.75        140.92        10.34 o                         
  -2   6  20        116.14        123.26         8.60 o                         
  -1   6  20        124.59        116.32         9.99 o                         
   0   6  20       1320.21       1231.15        28.98 o                         
   1   6  20       1281.10       1333.73        31.02 o                         
   2   6  20        902.87        824.75        23.04 o                         
   3   6  20        146.17        152.35         9.39 o                         
   4   6  20         36.27         38.33         7.01 o                         
   5   6  20        392.24        415.62        15.16 o                         
   6   6  20         18.95         18.70         7.85 o                         
  -6   7  20        173.17        140.60         9.26 o                         
  -5   7  20        566.88        498.48        20.93 o                         
  -4   7  20         10.91         16.79         5.93 o                         
  -3   7  20        537.27        579.87        33.32 o                         
  -2   7  20       1377.68       1260.67        37.87 o                         
  -1   7  20        126.45        109.26        10.12 o                         
   0   7  20       2218.67       2137.00        43.95 o                         
   1   7  20         55.96         53.65         7.59 o                         
   2   7  20         38.50         53.28         6.69 o                         
   3   7  20          3.32          5.63         6.19 o                         
   4   7  20        656.09        660.06        32.06 o                         
   5   7  20        180.62        205.87        15.05 o                         
   6   7  20         98.74        101.02         9.77 o                         
  -6   8  20        162.12        159.93         9.83 o                         
  -5   8  20          6.06          8.43         6.16 o                         
  -4   8  20        949.30       1071.54        37.54 o                         
  -3   8  20         16.82         16.00         6.04 o                         
  -2   8  20       2165.83       2225.66        46.47 o                         
  -1   8  20       2098.67       2040.20        38.33 o                         
   0   8  20        763.14        766.31        19.91 o                         
   1   8  20        382.65        389.40        15.54 o                         
   2   8  20        213.78        171.51        11.97 o                         
   3   8  20       1728.48       1820.78        45.75 o                         
   4   8  20        522.39        451.80        19.95 o                         
   5   8  20        362.80        343.14        18.55 o                         
   6   8  20         79.86         94.45         9.73 o                         
  -5   9  20         26.83         52.08        11.29 o                         
  -4   9  20       3263.06       3361.65       110.25 o                         
  -3   9  20       2968.80       2861.58        56.20 o                         
  -2   9  20         71.71         37.18         7.18 o                         
  -1   9  20       1883.30       2016.79        37.91 o                         
   0   9  20       1776.23       1791.14        33.24 o                         
   1   9  20        432.03        353.94        13.77 o                         
   2   9  20       1078.38       1112.36        30.34 o                         
   3   9  20       1797.10       1980.08        47.74 o                         
   4   9  20        578.55        519.60        24.10 o                         
   5   9  20        581.14        703.62        23.55 o                         
  -5  10  20        137.90         99.50         9.08 o                         
  -4  10  20         79.54         59.38        10.41 o                         
  -3  10  20         10.91         24.06         8.35 o                         
  -2  10  20        883.44        972.27        30.10 o                         
  -1  10  20          7.80          5.42         5.94 o                         
   0  10  20        115.76        151.28         9.72 o                         
   1  10  20        371.49        348.90        14.69 o                         
   2  10  20          1.10         -1.66         5.39 o                         
   3  10  20         76.96        103.26        12.24 o                         
   4  10  20       2321.79       2290.69        48.35 o                         
   5  10  20         59.39         65.30         7.13 o                         
  -4  11  20        203.90        191.47        11.01 o                         
  -3  11  20       1676.74       1722.18        53.65 o                         
  -2  11  20          5.17         17.05         7.52 o                         
  -1  11  20         68.72         63.30         8.67 o                         
   0  11  20        113.97         97.08         8.77 o                         
   1  11  20        290.95        279.62        11.03 o                         
   2  11  20         21.27         31.10         5.33 o                         
   3  11  20        809.07        823.77        25.04 o                         
   4  11  20        435.11        429.06        12.06 o                         
  -3  12  20        446.74        428.84        18.19 o                         
  -2  12  20         95.69        135.91        15.72 o                         
  -1  12  20        184.96        195.89        16.40 o                         
   0  12  20          8.52         13.32         5.55 o                         
   1  12  20        217.14        231.73        11.03 o                         
   2  12  20        710.97        716.41        16.77 o                         
   3  12  20        352.02        360.78        15.00 o                         
  -1  13  20        255.12        294.53        17.21 o                         
   0  13  20        149.31        161.13        17.90 o                         
   1  13  20         33.71         45.39         7.65 o                         
  -7   1  21       2661.51       2561.58        52.48 o                         
  -6   1  21         94.65        111.84         8.03 o                         
  -5   1  21         77.64         53.17         5.82 o                         
  -4   1  21        331.50        378.20        10.37 o                         
  -3   1  21          0.71          4.71         3.42 o                         
  -2   1  21       3445.65       3414.78        40.95 o                         
  -1   1  21       6938.38       6950.10        76.90 o                         
   0   1  21        483.32        585.18        18.73 o                         
   1   1  21       3382.46       3307.23        58.06 o                         
   2   1  21       7719.21       7610.14        83.91 o                         
   3   1  21       2251.16       2362.58        38.86 o                         
   4   1  21        708.45        642.74        26.22 o                         
   5   1  21       3344.58       3406.29        99.69 o                         
   6   1  21        528.78        588.21        34.12 o                         
   7   1  21        152.28        160.43        10.93 o                         
  -7   2  21         13.02          6.69         4.48 o                         
  -6   2  21         10.07         23.51         4.79 o                         
  -5   2  21        774.46        741.90        16.21 o                         
  -4   2  21        857.60        776.85        15.77 o                         
  -3   2  21       3113.41       3036.76        36.24 o                         
  -2   2  21       1833.86       1918.95        29.12 o                         
  -1   2  21        331.09        341.48        10.94 o                         
   0   2  21        636.01        731.05        22.13 o                         
   1   2  21       1945.16       1918.06        38.99 o                         
   2   2  21       1307.19       1298.82        25.86 o                         
   3   2  21       2226.73       2252.03        48.31 o                         
   4   2  21        367.18        333.71        14.61 o                         
   5   2  21        531.29        567.36        21.03 o                         
   6   2  21         21.33         47.88         8.58 o                         
   7   2  21        117.88        120.61        10.98 o                         
  -7   3  21         32.96         33.88         5.74 o                         
  -6   3  21        895.37        890.98        22.59 o                         
  -5   3  21         42.45         49.05         5.28 o                         
  -4   3  21        157.47        177.89         7.90 o                         
  -3   3  21        124.00        120.59         7.23 o                         
  -2   3  21       1249.35       1245.88        23.67 o                         
  -1   3  21       4947.86       5016.77        57.76 o                         
   0   3  21        343.33        328.65        12.03 o                         
   1   3  21       1055.39       1103.10        20.70 o                         
   2   3  21       3096.20       3067.52        40.51 o                         
   3   3  21       1053.90       1110.96        23.53 o                         
   4   3  21        190.63        149.98        11.10 o                         
   5   3  21       3170.90       3245.10        68.38 o                         
   6   3  21        470.36        506.23        25.04 o                         
   7   3  21          2.27         -0.26         4.58 o                         
  -7   4  21        598.11        648.07        30.98 o                         
  -6   4  21       1607.86       1737.53        33.33 o                         
  -5   4  21       1806.52       1853.45        29.24 o                         
  -4   4  21        951.12       1019.64        19.28 o                         
  -3   4  21       4350.81       4368.39        52.03 o                         
  -2   4  21         40.14         34.26         5.34 o                         
  -1   4  21        591.06        582.59        16.72 o                         
   0   4  21        789.53        841.36        19.20 o                         
   1   4  21      10301.62      10172.30       109.90 o                         
   2   4  21         23.97         31.32         4.89 o                         
   3   4  21       5073.16       4922.65        64.31 o                         
   4   4  21       2972.51       3010.44        59.92 o                         
   5   4  21        377.18        380.69        19.33 o                         
   6   4  21       1318.59       1272.00        32.77 o                         
   7   4  21        972.52        991.13        22.32 o                         
  -7   5  21        227.97        231.26        30.37 o                         
  -6   5  21        381.46        314.45        12.77 o                         
  -5   5  21       1901.89       1710.90        26.91 o                         
  -4   5  21       1309.33       1394.54        26.00 o                         
  -3   5  21         38.06         36.04         5.97 o                         
  -2   5  21       1689.57       1624.70        27.81 o                         
  -1   5  21       3915.97       3736.20        53.72 o                         
   0   5  21          0.97         12.94         4.85 o                         
   1   5  21       3006.33       2920.76        43.56 o                         
   2   5  21       1742.29       1789.93        45.40 o                         
   3   5  21        731.89        707.47        20.99 o                         
   4   5  21        345.15        347.28        14.63 o                         
   5   5  21        517.41        544.66        19.28 o                         
   6   5  21        730.01        818.10        24.20 o                         
  -6   6  21        209.07        182.30        10.47 o                         
  -5   6  21        501.56        488.32        15.29 o                         
  -4   6  21        162.72        138.86         9.00 o                         
  -3   6  21       2691.92       2745.44        55.02 o                         
  -2   6  21       3007.19       3024.92        45.43 o                         
  -1   6  21        288.09        311.82        13.60 o                         
   0   6  21       7443.12       7339.68        95.14 o                         
   1   6  21        401.43        330.61        13.83 o                         
   2   6  21         76.67         67.89         8.12 o                         
   3   6  21         72.46         73.32         7.64 o                         
   4   6  21        557.31        579.89        22.42 o                         
   5   6  21        113.96        107.14         8.94 o                         
   6   6  21        973.34        964.01        33.49 o                         
  -6   7  21        311.67        344.91        14.91 o                         
  -5   7  21          0.72         -4.30         6.36 o                         
  -4   7  21         97.77         94.82         9.46 o                         
  -3   7  21        391.98        392.58        17.64 o                         
  -2   7  21        193.91        168.68        11.17 o                         
  -1   7  21          7.16         23.28         6.66 o                         
   0   7  21          3.63         10.30         5.37 o                         
   1   7  21       1241.23       1306.20        34.18 o                         
   2   7  21        578.75        563.59        18.64 o                         
   3   7  21         68.94         67.30         9.18 o                         
   4   7  21        915.68        867.98        31.31 o                         
   5   7  21         25.66         16.86         8.88 o                         
   6   7  21         25.36         21.29         6.19 o                         
  -6   8  21        805.27        737.22        33.09 o                         
  -5   8  21        638.29        687.32        33.33 o                         
  -4   8  21        337.22        367.73        21.04 o                         
  -3   8  21       2126.04       2149.80        52.19 o                         
  -2   8  21       2002.64       2117.83        49.57 o                         
  -1   8  21        153.68        126.26         9.59 o                         
   0   8  21       5827.34       5944.74        79.58 o                         
   1   8  21       1603.04       1545.55        33.13 o                         
   2   8  21       2287.88       2391.35        43.69 o                         
   3   8  21        925.99        977.98        27.94 o                         
   4   8  21        596.61        550.85        21.91 o                         
   5   8  21        470.53        369.84        21.05 o                         
  -5   9  21        185.42        238.14        24.71 o                         
  -4   9  21        223.91        268.02        15.20 o                         
  -3   9  21       1012.62        987.57        30.90 o                         
  -2   9  21        745.21        806.17        41.68 o                         
  -1   9  21       3252.42       3246.74        54.09 o                         
   0   9  21          3.63          4.33         4.80 o                         
   1   9  21       1221.09       1252.69        25.13 o                         
   2   9  21         11.87         17.90         6.62 o                         
   3   9  21         51.83         51.90         9.57 o                         
   4   9  21        183.21        173.86        13.72 o                         
   5   9  21         64.43         82.40         7.71 o                         
  -4  10  21       1317.69       1348.21        38.16 o                         
  -3  10  21       1639.25       1693.33        46.95 o                         
  -2  10  21        307.36        281.28        18.08 o                         
  -1  10  21        719.47        713.91        23.28 o                         
   0  10  21       3992.21       3923.14        63.04 o                         
   1  10  21       1590.16       1629.19        30.78 o                         
   2  10  21          9.71         26.61         6.19 o                         
   3  10  21       2344.60       2404.70        46.82 o                         
   4  10  21       3494.96       3451.38        58.66 o                         
  -4  11  21          0.70          5.28         4.64 o                         
  -3  11  21        396.41        444.96        26.01 o                         
  -2  11  21        138.31        114.24        11.04 o                         
  -1  11  21         22.09         19.91         7.18 o                         
   0  11  21        233.83        179.42        11.82 o                         
   1  11  21        159.50        186.09         9.34 o                         
   2  11  21       1080.95       1053.58        23.95 o                         
   3  11  21        172.90        174.89        11.11 o                         
  -2  12  21         41.03         56.11         9.15 o                         
  -1  12  21        486.23        381.56        18.22 o                         
   0  12  21         82.43         80.71        15.89 o                         
   1  12  21          3.15         16.91         6.73 o                         
   2  12  21        190.44        200.88        12.17 o                         
  -7   0  22       3466.60       3595.40        94.96 o                         
  -6   0  22         55.72         58.15         7.91 o                         
  -5   0  22       3418.49       3644.81        70.32 o                         
  -4   0  22       6149.19       5983.43        94.89 o                         
  -3   0  22       5710.95       5726.99        74.23 o                         
  -2   0  22        555.22        524.54        18.51 o                         
  -1   0  22      14529.19      14509.46       219.20 o                         
   0   0  22      18692.52      18472.24       349.36 o                         
   1   0  22       1450.59       1727.65        50.50 o                         
   2   0  22       6823.13       6402.30        90.25 o                         
   3   0  22      13150.96      13154.44       171.81 o                         
   4   0  22        997.18       1067.39        37.16 o                         
   5   0  22       2609.40       2588.68        75.09 o                         
   6   0  22       2216.74       2217.24        80.62 o                         
   7   0  22        468.63        478.05        19.48 o                         
  -7   1  22         20.26         26.15         6.78 o                         
  -6   1  22         21.04         17.68         5.54 o                         
  -5   1  22        511.56        494.88        13.59 o                         
  -4   1  22        114.67        130.22         8.05 o                         
  -3   1  22         89.36         67.85         5.21 o                         
  -2   1  22         85.55         68.37         6.33 o                         
  -1   1  22        461.55        422.93        12.67 o                         
   0   1  22       3825.68       3982.25        57.33 o                         
   1   1  22       1283.90       1147.18        25.40 o                         
   2   1  22       2533.20       2581.95        40.55 o                         
   3   1  22        624.01        626.90        18.30 o                         
   4   1  22         28.83         24.70         6.38 o                         
   5   1  22        431.06        404.89        19.47 o                         
   6   1  22        103.74        140.84        13.16 o                         
   7   1  22        220.46        207.49         9.79 o                         
  -7   2  22          6.19          9.75         4.74 o                         
  -6   2  22         46.58         53.54         6.21 o                         
  -5   2  22        575.20        589.61        14.83 o                         
  -4   2  22       6053.22       5870.11        64.18 o                         
  -3   2  22       5275.62       5311.15        53.96 o                         
  -2   2  22        494.99        488.93        13.01 o                         
  -1   2  22       4267.97       4333.82        53.98 o                         
   0   2  22        535.80        614.57        17.49 o                         
   1   2  22       2380.96       2507.49        41.66 o                         
   2   2  22         48.80         53.63         6.02 o                         
   3   2  22          6.70         11.94         5.42 o                         
   4   2  22        507.05        505.20        17.05 o                         
   5   2  22         61.94         48.53         7.99 o                         
   6   2  22        968.91       1023.76        29.26 o                         
   7   2  22          2.70          4.75         4.07 o                         
  -7   3  22        254.33        251.13        12.00 o                         
  -6   3  22       2478.51       2313.83        38.72 o                         
  -5   3  22       2480.44       2515.21        35.82 o                         
  -4   3  22        851.46        860.49        17.44 o                         
  -3   3  22        151.42        167.81         8.18 o                         
  -2   3  22        261.30        257.17        11.39 o                         
  -1   3  22         54.18         64.01         5.84 o                         
   0   3  22        786.96        822.13        21.61 o                         
   1   3  22        175.45        169.60        10.08 o                         
   2   3  22         96.25         88.35         9.08 o                         
   3   3  22       1878.42       1958.61        35.44 o                         
   4   3  22       1792.80       1739.81        35.53 o                         
   5   3  22         24.10         22.42         6.66 o                         
   6   3  22        348.42        365.20        18.59 o                         
   7   3  22         18.18         15.36         4.93 o                         
  -7   4  22        238.38        205.58        15.85 o                         
  -6   4  22        405.46        419.52        14.93 o                         
  -5   4  22          4.62         12.26         4.62 o                         
  -4   4  22        177.78        149.19         8.14 o                         
  -3   4  22       2131.95       1990.13        32.92 o                         
  -2   4  22        142.63        119.13         8.43 o                         
  -1   4  22      10837.28      10856.84       132.31 o                         
   0   4  22       1988.29       2067.72        31.14 o                         
   1   4  22          3.22         11.63         4.95 o                         
   2   4  22        128.59        109.74         7.52 o                         
   3   4  22       1363.15       1432.32        28.36 o                         
   4   4  22        479.78        498.70        17.32 o                         
   5   4  22        835.82        910.18        28.48 o                         
   6   4  22       2463.85       2498.75        44.13 o                         
  -6   5  22        814.94        849.10        25.02 o                         
  -5   5  22       3253.34       3284.40        60.56 o                         
  -4   5  22        129.49        115.96         8.06 o                         
  -3   5  22       3826.52       3795.85        56.61 o                         
  -2   5  22       5086.70       5029.93        60.77 o                         
  -1   5  22        236.45        244.10        10.78 o                         
   0   5  22       2752.17       2666.55        43.23 o                         
   1   5  22      11109.11      11459.44       138.41 o                         
   2   5  22       2313.12       2329.96        39.75 o                         
   3   5  22       1494.43       1476.36        34.15 o                         
   4   5  22       4335.61       4258.00        69.94 o                         
   5   5  22       2862.76       2892.14        54.90 o                         
   6   5  22        655.13        644.90        19.64 o                         
  -6   6  22         90.96         93.64        11.56 o                         
  -5   6  22         46.22         64.10         6.50 o                         
  -4   6  22        652.62        571.86        16.46 o                         
  -3   6  22        126.39        126.22        10.35 o                         
  -2   6  22       1361.61       1348.93        29.09 o                         
  -1   6  22        444.68        487.35        16.67 o                         
   0   6  22          2.90          6.32         5.13 o                         
   1   6  22        303.43        320.18        17.70 o                         
   2   6  22       1871.52       1859.67        39.10 o                         
   3   6  22        155.21        169.77        12.47 o                         
   4   6  22        277.12        292.45        16.38 o                         
   5   6  22        309.42        334.23        16.37 o                         
   6   6  22         13.10         16.03         5.97 o                         
  -6   7  22        254.84        229.09        14.78 o                         
  -5   7  22         36.03         52.40         8.88 o                         
  -4   7  22        170.26        180.98        12.03 o                         
  -3   7  22         17.42          5.22         6.66 o                         
  -2   7  22         21.29         14.76         5.62 o                         
  -1   7  22        997.79        938.52        25.46 o                         
   0   7  22         14.50         24.72         6.85 o                         
   1   7  22       1323.46       1193.85        41.29 o                         
   2   7  22        336.69        301.99        13.64 o                         
   3   7  22        171.30        187.21        12.32 o                         
   4   7  22          0.45          4.35         6.70 o                         
   5   7  22        190.76        158.63        11.31 o                         
   6   7  22         41.43         22.97         6.03 o                         
  -5   8  22        147.71        135.65        17.33 o                         
  -4   8  22          4.04          4.15         7.29 o                         
  -3   8  22          8.90         12.60         7.28 o                         
  -2   8  22         94.03         94.66         9.35 o                         
  -1   8  22        186.16        174.28        11.14 o                         
   0   8  22        942.72        965.16        32.23 o                         
   1   8  22        975.04        913.31        20.78 o                         
   2   8  22          1.80          6.75         5.41 o                         
   3   8  22        716.31        748.58        25.90 o                         
   4   8  22          0.28          4.19         6.68 o                         
   5   8  22         29.15         25.74         8.14 o                         
  -5   9  22        541.50        500.49        23.60 o                         
  -4   9  22          7.83         16.21         6.25 o                         
  -3   9  22       1656.61       1876.77        45.47 o                         
  -2   9  22       3424.47       3392.68        70.93 o                         
  -1   9  22       1105.05       1041.05        29.89 o                         
   0   9  22       1786.62       1950.62        35.28 o                         
   1   9  22       5730.59       5751.35        74.38 o                         
   2   9  22       2569.59       2447.47        42.76 o                         
   3   9  22        466.50        518.10        23.09 o                         
   4   9  22       2147.64       2267.74        48.84 o                         
   5   9  22       1154.90       1103.67        30.69 o                         
  -4  10  22        259.90        275.66        13.55 o                         
  -3  10  22        540.92        523.34        22.93 o                         
  -2  10  22        487.46        436.87        21.90 o                         
  -1  10  22        282.90        317.22        17.20 o                         
   0  10  22        186.96        204.48        11.81 o                         
   1  10  22         54.73         81.82         6.55 o                         
   2  10  22        249.58        281.49        15.32 o                         
   3  10  22        977.49        934.17        31.03 o                         
   4  10  22        976.99        966.97        28.29 o                         
  -3  11  22         61.15         45.58         7.95 o                         
  -2  11  22        388.58        381.15        26.81 o                         
  -1  11  22          0.39          4.60         5.80 o                         
   0  11  22        451.52        413.05        20.28 o                         
   1  11  22         24.39         20.14         6.16 o                         
   2  11  22        151.42        118.65         9.28 o                         
   3  11  22         17.72         17.79         4.58 o                         
  -2  12  22         62.58         56.90         8.22 o                         
  -1  12  22        562.38        541.15        21.35 o                         
   0  12  22         24.57         39.89         8.34 o                         
   1  12  22        268.00        248.88        23.06 o                         
   2  12  22         69.58         75.28         7.37 o                         
  -7   1  23        819.47        866.17        27.43 o                         
  -6   1  23       1314.99       1275.91        33.14 o                         
  -5   1  23        241.82        218.57        10.22 o                         
  -4   1  23       6217.51       6339.51        83.10 o                         
  -3   1  23       4320.59       4324.39        49.61 o                         
  -2   1  23        947.35        890.42        28.02 o                         
  -1   1  23       2426.52       2334.52        35.42 o                         
   0   1  23       9486.81       9445.61       144.01 o                         
   1   1  23        596.60        652.91        18.74 o                         
   2   1  23       1123.31       1065.61        22.79 o                         
   3   1  23       2976.96       3045.27        45.82 o                         
   4   1  23        671.79        705.42        24.60 o                         
   5   1  23        414.36        331.07        17.67 o                         
   6   1  23       3738.40       3689.61        96.67 o                         
   7   1  23       1054.57       1069.19        24.30 o                         
  -7   2  23          3.83          8.66         6.15 o                         
  -6   2  23        253.96        273.00        15.82 o                         
  -5   2  23        162.54        141.69         8.44 o                         
  -4   2  23       5217.69       5276.36        60.16 o                         
  -3   2  23         94.43         61.00         5.23 o                         
  -2   2  23         16.35          9.67         4.43 o                         
  -1   2  23        126.11        143.65         8.67 o                         
   0   2  23       8005.76       8162.54       104.06 o                         
   1   2  23        811.24        922.20        27.65 o                         
   2   2  23       4012.97       3901.11        50.30 o                         
   3   2  23       1182.49       1099.64        21.93 o                         
   4   2  23         12.46         35.99         6.25 o                         
   5   2  23         52.85         60.45         7.93 o                         
   6   2  23        734.25        777.36        20.65 o                         
   7   2  23       1200.55       1305.22        30.17 o                         
  -7   3  23        125.42        123.46        11.36 o                         
  -6   3  23       1569.32       1620.56        31.26 o                         
  -5   3  23         71.93         79.95         6.74 o                         
  -4   3  23         16.77         31.60         4.80 o                         
  -3   3  23       1454.28       1439.85        25.63 o                         
  -2   3  23       4888.61       4778.69        58.46 o                         
  -1   3  23       2601.90       2772.27        42.85 o                         
   0   3  23       3717.59       3723.07        52.53 o                         
   1   3  23       2519.60       2618.30        51.12 o                         
   2   3  23          7.49          8.74         4.89 o                         
   3   3  23        439.57        416.29        14.86 o                         
   4   3  23        447.28        474.37        15.71 o                         
   5   3  23        807.03        823.52        29.33 o                         
   6   3  23        217.30        177.39        11.99 o                         
  -6   4  23        139.82        144.52         9.39 o                         
  -5   4  23        417.33        425.49        13.61 o                         
  -4   4  23        313.28        334.71        11.28 o                         
  -3   4  23       1079.18       1032.99        22.48 o                         
  -2   4  23       2581.21       2609.80        43.37 o                         
  -1   4  23         31.88         42.29         6.21 o                         
   0   4  23          2.08          3.92         4.31 o                         
   1   4  23       6693.82       6650.92        87.23 o                         
   2   4  23       2278.20       2324.34        40.42 o                         
   3   4  23         53.86         45.89         6.78 o                         
   4   4  23       3267.10       3045.59        48.06 o                         
   5   4  23       2466.48       2468.85        54.55 o                         
   6   4  23        201.88        181.62         9.61 o                         
  -6   5  23         65.81         36.09         6.15 o                         
  -5   5  23        342.63        407.42        13.81 o                         
  -4   5  23       1237.64       1286.73        23.00 o                         
  -3   5  23       4937.97       4561.23        63.49 o                         
  -2   5  23        357.02        353.67        12.39 o                         
  -1   5  23       2987.74       2832.41        44.84 o                         
   0   5  23       1471.52       1379.75        33.11 o                         
   1   5  23        790.59        794.60        20.13 o                         
   2   5  23         75.91         68.59         6.65 o                         
   3   5  23       1121.60       1200.46        45.34 o                         
   4   5  23       2544.94       2584.74        56.46 o                         
   5   5  23         27.23         25.28         6.22 o                         
   6   5  23        459.58        475.44        15.57 o                         
  -6   6  23          2.64         -0.85         4.53 o                         
  -5   6  23        314.16        304.05        11.58 o                         
  -4   6  23         94.05        101.42         7.98 o                         
  -3   6  23         56.47         54.62         7.80 o                         
  -2   6  23       4094.23       4280.92        60.66 o                         
  -1   6  23      11276.00      11536.79       149.75 o                         
   0   6  23          6.28          8.32         5.69 o                         
   1   6  23        234.34        240.46        11.32 o                         
   2   6  23        111.47         91.88        13.27 o                         
   3   6  23        370.81        322.12        15.57 o                         
   4   6  23         14.15         15.86         7.83 o                         
   5   6  23       2295.30       2372.54        51.06 o                         
   6   6  23        877.15        973.45        25.14 o                         
  -6   7  23          8.36          2.12         4.27 o                         
  -5   7  23       1037.11       1150.53        31.62 o                         
  -4   7  23        431.86        356.22        14.02 o                         
  -3   7  23         50.85         69.55         9.41 o                         
  -2   7  23        995.94       1034.80        25.50 o                         
  -1   7  23          2.31          8.93         5.15 o                         
   0   7  23          9.35         10.67         6.31 o                         
   1   7  23        285.27        288.52        15.32 o                         
   2   7  23        755.45        760.09        24.56 o                         
   3   7  23        409.61        413.41        17.49 o                         
   4   7  23       1715.31       1717.54        46.43 o                         
   5   7  23       1612.14       1692.87        38.88 o                         
  -5   8  23        776.25        878.78        47.80 o                         
  -4   8  23       3103.94       3033.02        63.28 o                         
  -3   8  23          0.34          8.10         7.39 o                         
  -2   8  23       1987.89       2184.97        51.38 o                         
  -1   8  23         46.02         32.54         7.33 o                         
   0   8  23         51.87         47.82         8.58 o                         
   1   8  23          0.72          0.51         4.96 o                         
   2   8  23       1146.29       1127.48        28.38 o                         
   3   8  23        620.37        611.80        22.87 o                         
   4   8  23        295.93        283.96        14.79 o                         
   5   8  23        815.01        799.30        43.60 o                         
  -4   9  23          9.71         22.81         6.54 o                         
  -3   9  23        701.70        789.10        26.08 o                         
  -2   9  23        196.51        187.00        13.26 o                         
  -1   9  23        609.39        666.74        25.13 o                         
   0   9  23        463.66        481.57        16.76 o                         
   1   9  23         72.09         79.93         6.74 o                         
   2   9  23         77.58         82.74        10.15 o                         
   3   9  23          3.84          5.15         5.94 o                         
   4   9  23       1046.48        936.44        34.64 o                         
  -4  10  23        178.19        138.61         9.43 o                         
  -3  10  23         26.30         10.16         5.68 o                         
  -2  10  23        505.18        549.79        45.18 o                         
  -1  10  23       2005.44       1922.73        43.60 o                         
   0  10  23         67.99         92.94         8.72 o                         
   1  10  23       2427.50       2553.37        46.93 o                         
   2  10  23        709.86        713.86        21.48 o                         
   3  10  23         52.47         61.76         7.41 o                         
   4  10  23        763.93        796.66        25.65 o                         
  -3  11  23        154.09        125.40        12.04 o                         
  -2  11  23        482.74        544.55        27.35 o                         
  -1  11  23        791.78        699.71        25.88 o                         
   0  11  23          0.50          8.38         5.93 o                         
   1  11  23        747.91        713.98        24.49 o                         
   2  11  23         39.92         28.25         6.93 o                         
   3  11  23        499.12        525.88        21.04 o                         
  -1  12  23         10.60         23.80         6.03 o                         
   0  12  23        594.70        515.27        56.06 o                         
   1  12  23         30.92         27.40         7.06 o                         
  -7   0  24        380.96        405.65        24.99 o                         
  -6   0  24       5377.37       5431.51       144.20 o                         
  -5   0  24        107.86        119.03        16.80 o                         
  -4   0  24        291.74        316.58        16.62 o                         
  -3   0  24       1161.89       1248.95        31.13 o                         
  -2   0  24       1562.66       1591.88        38.16 o                         
  -1   0  24       8025.82       8028.44       114.07 o                         
   0   0  24       7976.18       7563.05       129.28 o                         
   1   0  24       8354.85       8507.46       157.06 o                         
   2   0  24        568.36        612.55        18.65 o                         
   3   0  24        105.98         99.42        10.38 o                         
   4   0  24        485.64        524.22        21.97 o                         
   5   0  24       2048.86       2154.31        97.26 o                         
   6   0  24         44.86         34.17         8.99 o                         
  -7   1  24         55.09         67.58         9.43 o                         
  -6   1  24          1.92          6.66         7.28 o                         
  -5   1  24         69.06         57.56         7.90 o                         
  -4   1  24        755.42        614.52        20.18 o                         
  -3   1  24       5302.04       5397.86        61.37 o                         
  -2   1  24       1926.21       2018.03        36.72 o                         
  -1   1  24        572.92        512.94        15.19 o                         
   0   1  24       2731.39       2724.52        47.07 o                         
   1   1  24       3242.46       3386.48        54.29 o                         
   2   1  24        249.59        260.70        13.77 o                         
   3   1  24        672.62        670.64        18.05 o                         
   4   1  24       1225.31       1212.90        33.79 o                         
   5   1  24       1462.69       1629.00        37.16 o                         
   6   1  24         96.01        110.65         9.55 o                         
  -7   2  24         60.80         48.46         8.90 o                         
  -6   2  24         53.11         73.14         8.09 o                         
  -5   2  24         25.93         13.81         4.85 o                         
  -4   2  24          0.30          5.25         4.39 o                         
  -3   2  24         13.71         18.40         4.48 o                         
  -2   2  24          0.17          1.06         4.52 o                         
  -1   2  24       4977.15       4982.45        61.48 o                         
   0   2  24          5.57         11.75         4.64 o                         
   1   2  24        690.34        703.90        21.04 o                         
   2   2  24        919.31        945.21        22.13 o                         
   3   2  24         51.40         62.02         6.28 o                         
   4   2  24         79.74         89.55         9.44 o                         
   5   2  24         33.65         37.29         9.68 o                         
   6   2  24        431.48        449.35        15.59 o                         
  -6   3  24        723.46        719.31        27.52 o                         
  -5   3  24       1289.74       1226.70        24.89 o                         
  -4   3  24         94.40        102.65         7.95 o                         
  -3   3  24        168.26        173.64         9.69 o                         
  -2   3  24        291.96        295.24        11.62 o                         
  -1   3  24        224.74        255.08        10.32 o                         
   0   3  24          0.74          3.96         4.69 o                         
   1   3  24       1305.36       1073.57        24.07 o                         
   2   3  24       4517.93       4647.80        71.30 o                         
   3   3  24        117.04        109.93         8.73 o                         
   4   3  24       1855.73       1920.38        46.47 o                         
   5   3  24        246.80        277.64        12.38 o                         
   6   3  24        351.48        342.49        13.73 o                         
  -6   4  24        760.60        814.21        24.58 o                         
  -5   4  24       3146.64       2987.37        45.00 o                         
  -4   4  24         42.42         53.89         5.57 o                         
  -3   4  24       4757.73       4596.69        60.30 o                         
  -2   4  24       3846.24       3772.55        51.59 o                         
  -1   4  24          1.61         11.90         6.63 o                         
   0   4  24        942.89        958.49        23.06 o                         
   1   4  24        443.88        430.92        19.08 o                         
   2   4  24         18.67         27.54         5.83 o                         
   3   4  24          1.56          6.22         5.50 o                         
   4   4  24       1404.41       1393.63        36.35 o                         
   5   4  24       1691.13       1725.65        37.53 o                         
   6   4  24          0.02          5.33         4.11 o                         
  -6   5  24        255.86        211.43        12.60 o                         
  -5   5  24         11.59         -0.75         4.17 o                         
  -4   5  24       3497.31       3668.07        47.23 o                         
  -3   5  24       3424.18       3302.10        49.86 o                         
  -2   5  24       2941.37       3016.07        40.33 o                         
  -1   5  24       2197.66       2211.65        41.23 o                         
   0   5  24       1615.03       1644.08        28.59 o                         
   1   5  24        516.73        505.63        14.92 o                         
   2   5  24         69.96         67.85         7.20 o                         
   3   5  24       5368.99       5428.30        89.51 o                         
   4   5  24         95.28         89.19        11.46 o                         
   5   5  24        426.40        406.32        21.00 o                         
   6   5  24        484.76        502.09        24.00 o                         
  -6   6  24        271.92        249.04        16.94 o                         
  -5   6  24        341.21        422.71        16.55 o                         
  -4   6  24       1908.44       1727.61        29.30 o                         
  -3   6  24       2488.93       2420.20        47.02 o                         
  -2   6  24         16.78         23.17         4.83 o                         
  -1   6  24       1251.02       1296.80        31.05 o                         
   0   6  24       3163.14       3166.09        48.22 o                         
   1   6  24        387.32        366.52        12.47 o                         
   2   6  24       2828.01       2877.96        62.88 o                         
   3   6  24       2848.20       2969.98        70.13 o                         
   4   6  24        418.76        462.53        27.11 o                         
   5   6  24       1893.10       1886.23        42.43 o                         
   6   6  24       1152.36        989.92        24.52 o                         
  -5   7  24        109.55        119.04        11.30 o                         
  -4   7  24        105.83        138.53         9.83 o                         
  -3   7  24          1.66          0.06         5.83 o                         
  -2   7  24        388.85        332.89        13.23 o                         
  -1   7  24        652.56        687.88        18.96 o                         
   0   7  24        338.73        294.56        17.32 o                         
   1   7  24         21.45         36.98         7.60 o                         
   2   7  24         50.01         53.47         7.85 o                         
   3   7  24         84.84         89.41         9.68 o                         
   4   7  24        210.23        190.11        14.11 o                         
   5   7  24          2.86          8.21         5.01 o                         
  -5   8  24         24.78         20.34         8.03 o                         
  -4   8  24        897.56        885.61        27.48 o                         
  -3   8  24        318.26        267.20        15.84 o                         
  -2   8  24        172.43        168.17        11.92 o                         
  -1   8  24        635.98        668.93        19.82 o                         
   0   8  24       3744.82       3710.43        70.06 o                         
   1   8  24         70.84         40.14         6.86 o                         
   2   8  24       1389.34       1463.57        32.90 o                         
   3   8  24       1101.30       1098.02        37.89 o                         
   4   8  24         23.82         18.96         6.38 o                         
   5   8  24        358.03        347.84        24.64 o                         
  -4   9  24         53.39         71.87         7.09 o                         
  -3   9  24        371.80        376.50        15.63 o                         
  -2   9  24        989.29       1112.69        32.41 o                         
  -1   9  24       1906.12       2093.54        43.24 o                         
   0   9  24        332.86        339.85        13.84 o                         
   1   9  24        383.25        376.30        14.06 o                         
   2   9  24       2157.02       2239.40        45.48 o                         
   3   9  24       1630.82       1583.07        34.07 o                         
   4   9  24          6.56          5.09         4.27 o                         
  -3  10  24        358.25        284.90        15.80 o                         
  -2  10  24        386.94        395.95        17.60 o                         
  -1  10  24          7.82          8.98         5.93 o                         
   0  10  24       1595.57       1716.59        32.76 o                         
   1  10  24        523.94        635.20        19.02 o                         
   2  10  24         10.66         19.72         5.60 o                         
   3  10  24         26.06         17.04         4.70 o                         
  -2  11  24        108.84        115.63        10.63 o                         
  -1  11  24        205.61        189.96        11.41 o                         
   0  11  24        270.52        246.61        13.66 o                         
   1  11  24        597.51        662.06        21.03 o                         
   2  11  24        412.47        357.09        19.65 o                         
  -6   1  25        322.71        302.60        17.63 o                         
  -5   1  25       1750.23       1769.88        42.39 o                         
  -4   1  25         42.29         44.21         6.99 o                         
  -3   1  25       1609.15       1676.43        27.75 o                         
  -2   1  25       2612.10       2550.58        39.26 o                         
  -1   1  25       2146.80       2097.31        36.92 o                         
   0   1  25        243.92        279.81        12.69 o                         
   1   1  25       2731.57       2738.57        46.93 o                         
   2   1  25          9.78         19.32         5.39 o                         
   3   1  25        407.43        424.49        14.51 o                         
   4   1  25        171.87        162.34        10.81 o                         
   5   1  25       1515.59       1548.72        38.42 o                         
   6   1  25         28.86         20.83         5.78 o                         
  -6   2  25         80.31         84.75        10.43 o                         
  -5   2  25       2995.15       3219.93        54.54 o                         
  -4   2  25       2554.34       2586.75        42.67 o                         
  -3   2  25        408.22        412.85        13.72 o                         
  -2   2  25       7497.88       7434.97        94.27 o                         
  -1   2  25       1306.83       1380.90        25.33 o                         
   0   2  25          4.13         43.23         6.63 o                         
   1   2  25       1227.23       1251.71        29.62 o                         
   2   2  25       6313.76       6489.65        95.11 o                         
   3   2  25        879.42        964.34        20.41 o                         
   4   2  25       4387.82       4425.62        79.63 o                         
   5   2  25       1918.85       2056.57        36.47 o                         
   6   2  25        193.20        266.59        13.08 o                         
  -6   3  25        447.34        371.00        18.48 o                         
  -5   3  25        171.95        189.43        10.53 o                         
  -4   3  25         33.28         19.88         5.26 o                         
  -3   3  25        969.33        918.19        21.57 o                         
  -2   3  25       3058.23       3095.76        45.01 o                         
  -1   3  25       2124.00       2099.31        59.46 o                         
   0   3  25       2974.85       3058.73        44.29 o                         
   1   3  25        516.51        469.89        18.03 o                         
   2   3  25          9.37         11.02         5.14 o                         
   3   3  25       1257.32       1208.42        27.92 o                         
   4   3  25       4080.26       4346.97        76.57 o                         
   5   3  25         45.43         48.90         7.27 o                         
   6   3  25       1443.56       1364.08        28.85 o                         
  -6   4  25        642.42        632.72        25.53 o                         
  -5   4  25        625.35        653.44        20.42 o                         
  -4   4  25        543.11        533.59        15.27 o                         
  -3   4  25        666.00        696.73        18.42 o                         
  -2   4  25        174.47        123.32         8.31 o                         
  -1   4  25       1516.36       1477.12        30.44 o                         
   0   4  25       2073.69       2123.44        35.55 o                         
   1   4  25         71.28         48.29         7.91 o                         
   2   4  25       3439.39       3320.35        50.70 o                         
   3   4  25        643.12        650.49        21.61 o                         
   4   4  25         10.88          8.75         6.71 o                         
   5   4  25          2.49          7.75         6.06 o                         
   6   4  25         16.32          9.94         5.47 o                         
  -6   5  25         70.96         42.34         8.96 o                         
  -5   5  25        118.83        138.86        10.97 o                         
  -4   5  25         80.66         78.91         6.18 o                         
  -3   5  25          4.32         12.23         5.28 o                         
  -2   5  25         30.58         26.65         5.50 o                         
  -1   5  25        266.82        297.14        13.43 o                         
   0   5  25       1450.49       1496.34        28.13 o                         
   1   5  25        905.93       1014.06        24.63 o                         
   2   5  25         22.07         19.82         5.62 o                         
   3   5  25        123.28        101.01        11.10 o                         
   4   5  25       1646.40       1681.81        41.34 o                         
   5   5  25        370.56        358.84        17.70 o                         
   6   5  25         18.99         18.32         4.60 o                         
  -5   6  25          4.14         12.52         5.16 o                         
  -4   6  25        295.50        393.94        12.35 o                         
  -3   6  25       1267.60       1224.10        29.59 o                         
  -2   6  25         81.83         59.11         6.06 o                         
  -1   6  25          2.04          9.79         5.49 o                         
   0   6  25        107.81         93.60         7.67 o                         
   1   6  25       1187.58       1169.14        30.34 o                         
   2   6  25        781.86        833.53        20.96 o                         
   3   6  25        110.72        113.60        11.84 o                         
   4   6  25        556.61        549.28        26.21 o                         
   5   6  25        167.71        170.04        10.69 o                         
  -5   7  25        104.98        145.41        13.05 o                         
  -4   7  25       2871.98       2957.45        52.18 o                         
  -3   7  25       1074.03       1037.47        28.57 o                         
  -2   7  25          1.49         10.26         5.59 o                         
  -1   7  25       1387.92       1508.26        30.27 o                         
   0   7  25       2788.79       2924.40        50.48 o                         
   1   7  25        214.10        211.59        11.09 o                         
   2   7  25       1142.11       1085.81        29.39 o                         
   3   7  25       3813.94       3778.98        90.46 o                         
   4   7  25       2007.17       1976.82        44.07 o                         
   5   7  25        440.03        394.51        15.18 o                         
  -4   8  25        237.40        234.75        11.16 o                         
  -3   8  25        715.78        869.88        37.25 o                         
  -2   8  25        718.93        747.45        26.39 o                         
  -1   8  25       1355.85       1359.41        29.59 o                         
   0   8  25        577.40        626.89        15.86 o                         
   1   8  25        315.84        307.68        15.22 o                         
   2   8  25        634.30        646.35        21.16 o                         
   3   8  25         84.66         93.43         9.16 o                         
   4   8  25        453.17        426.62        20.08 o                         
  -4   9  25         16.65          7.27         4.89 o                         
  -3   9  25       1410.37       1399.56        38.95 o                         
  -2   9  25         34.34         50.65         8.74 o                         
  -1   9  25         98.33         68.32         8.16 o                         
   0   9  25        180.80        164.02         9.87 o                         
   1   9  25         33.45         33.83         5.31 o                         
   2   9  25         82.00         89.86         7.40 o                         
   3   9  25         64.30         83.61         8.31 o                         
   4   9  25         26.14         35.83         6.93 o                         
  -3  10  25         25.48         15.79         6.89 o                         
  -2  10  25        131.50        125.60         9.93 o                         
  -1  10  25        294.91        361.72        16.49 o                         
   0  10  25       1435.22       1441.75        30.66 o                         
   1  10  25          7.94         17.88         5.05 o                         
   2  10  25        929.06        847.66        39.35 o                         
   3  10  25        238.17        266.82        11.94 o                         
  -2  11  25          0.91         12.04         4.88 o                         
  -1  11  25       1351.87       1429.22        33.28 o                         
   0  11  25       1029.42        980.18        33.23 o                         
   1  11  25         52.35         19.48         5.63 o                         
   2  11  25        477.94        565.66        22.26 o                         
  -6   0  26         14.24          6.58         7.92 o                         
  -5   0  26         13.64          8.66         7.96 o                         
  -4   0  26         51.78         56.94        10.65 o                         
  -3   0  26        148.74        111.19        11.02 o                         
  -2   0  26         35.16         27.75         8.48 o                         
  -1   0  26         45.66         35.64         7.94 o                         
   0   0  26        596.03        591.55        23.30 o                         
   1   0  26       4570.95       4732.73       119.12 o                         
   2   0  26       3232.50       3266.55        60.88 o                         
   3   0  26        973.03       1001.02        31.71 o                         
   4   0  26       1184.78       1198.72        36.98 o                         
   5   0  26        200.37        251.34        21.14 o                         
   6   0  26        463.86        450.44        20.87 o                         
  -6   1  26        194.41        171.92        11.75 o                         
  -5   1  26         11.31         25.16         8.05 o                         
  -4   1  26       4251.85       4343.33        64.99 o                         
  -3   1  26         87.83        102.20         7.47 o                         
  -2   1  26       8320.35       8244.40       101.42 o                         
  -1   1  26       2780.71       2854.20        44.45 o                         
   0   1  26         12.28         19.07         5.67 o                         
   1   1  26         28.06         47.78         6.36 o                         
   2   1  26       1641.11       1522.61        29.14 o                         
   3   1  26       1150.43       1205.36        30.58 o                         
   4   1  26        123.35         73.91         8.25 o                         
   5   1  26        863.64        897.20        26.48 o                         
   6   1  26       2331.62       2391.71        54.14 o                         
  -6   2  26        349.71        413.72        24.38 o                         
  -5   2  26        173.33        192.15        12.68 o                         
  -4   2  26        278.03        292.63        13.87 o                         
  -3   2  26       1475.18       1584.08        29.63 o                         
  -2   2  26       1030.57       1046.97        22.93 o                         
  -1   2  26        926.39        977.23        22.32 o                         
   0   2  26        669.52        714.55        21.15 o                         
   1   2  26          8.64         22.58         6.10 o                         
   2   2  26          2.11          6.28         4.98 o                         
   3   2  26        137.49        128.07         8.73 o                         
   4   2  26       2313.82       2230.58        42.05 o                         
   5   2  26        476.51        485.65        18.15 o                         
   6   2  26        838.49        778.86        29.20 o                         
  -6   3  26        195.42        209.70        16.21 o                         
  -5   3  26       2473.41       2396.46        40.26 o                         
  -4   3  26       2823.62       2806.52        43.87 o                         
  -3   3  26        395.20        368.72        15.18 o                         
  -2   3  26        653.90        601.24        16.38 o
[truncated: 57,268 more chars]
