# Supplementary material for: Chalcogen bonding in the solid-state structures of 1,3-bis(benzimidazoliumyl)benzene-based chalcogen-bonding donors
Source: Acta Crystallogr C Struct Chem. 2023 Jan 11;79(Pt 2):26–35. doi: 10.1107/S2053229622011536 (PMC9899511; doi:10.1107/S2053229622011536)
Supplement: Supplementary file 6 [file c-79-00026-sup6.txt]

   GoodVibes v3.0.1 2022/08/17 15:37:35
   REF: Luchini, G.; Alegre-Requena J. V.; Guan, Y.; Funes-Ardoiz, I.; Paton, R. S. (2019).
        GoodVibes: GoodVibes 3.0.1 http://doi.org/10.5281/zenodo.595246
   Requested: --imag 

   Temperature = 298.15 Kelvin   Pressure = 1 atm
   All energetic values below shown in Hartree unless otherwise specified.
   Using vibrational scale factor 1.0 for M062X/Gen level of theory

   Entropic quasi-harmonic treatment: frequency cut-off value of 100.0 wavenumbers will be applied.
   QS = Grimme: Using a mixture of RRHO and Free-rotor vibrational entropies.
   REF: Grimme, S. Chem. Eur. J. 2012, 18, 9955-9964


   Structure                                           E        ZPE             H        T.S     T.qh-S          G(T)       qh-G(T)  im freq
   *****************************************************************************************************************************************
o  BenzImi-S-G16                            -1943.855782   0.439673  -1943.387641   0.088308   0.082629  -1943.475949  -1943.470270
o  BenzImi-Se-G16                           -5950.634040   0.437079  -5950.167633   0.090858   0.084972  -5950.258491  -5950.252604
o  BenzImi-Te-G16                           -1683.359488   0.434536  -1682.894853   0.094455   0.087517  -1682.989308  -1682.982370
   *****************************************************************************************************************************************
