# Supplementary material for: Chalcogen bonding in the solid-state structures of 1,3-bis(benzimidazoliumyl)benzene-based chalcogen-bonding donors
Source: Acta Crystallogr C Struct Chem. 2023 Jan 11;79(Pt 2):26–35. doi: 10.1107/S2053229622011536 (PMC9899511; doi:10.1107/S2053229622011536)
Supplement: Supplementary file 7 [file c-79-00026-sup7.txt]

54
BenzImi-S-G16                                    Eopt  -1943.855782
C    -1.247453     0.748141     2.209273
C    -1.229661     0.328714     0.885903
C    -0.037969     0.156112     0.198336
C     1.147689     0.384396     0.880109
C     1.157241     0.810383     2.200882
C    -0.048946     0.997536     2.861760
N     2.392740     0.224726     0.191453
N    -2.470727     0.102647     0.214584
C     2.911008    -0.935607    -0.264388
N     4.064278    -0.678710    -0.885700
C     4.315545     0.685366    -0.831431
C     3.257388     1.265287    -0.137082
C    -3.452508     1.078431     0.023139
C    -4.448032     0.482723    -0.743759
N    -4.054688    -0.831905    -0.967900
C    -2.869283    -1.038674    -0.389371
C    -3.531062     2.406250     0.424669
C    -4.658259     3.098376     0.026533
C    -5.666773     2.495543    -0.742510
C    -5.581819     1.178656    -1.147564
C     5.371747     1.442750    -1.329573
C     5.310951     2.800381    -1.095259
C     4.239016     3.385597    -0.397407
C     3.191069     2.635001     0.094710
C    -4.861515    -1.798382    -1.708161
S    -1.998415    -2.540148    -0.482590
S     2.184041    -2.509110    -0.067916
C     4.965742    -1.637473    -1.519842
C    -1.560531    -2.819979     1.256814
C     2.557734    -2.775768     1.694129
H    -2.193139     0.872612     2.721866
H    -0.031618    -0.146836    -0.840283
H     2.099832     0.992376     2.702232
H    -0.054160     1.326834     3.891665
H    -2.752456     2.876653     1.008746
H    -4.767246     4.135589     0.312183
H    -6.529956     3.080982    -1.027502
H    -6.354377     0.719019    -1.748341
H     6.194746     0.995173    -1.869526
H     6.107575     3.434998    -1.458388
H     4.238396     4.456076    -0.244208
H     2.365211     3.085853     0.627392
H    -4.467659    -2.796163    -1.542550
H    -5.884499    -1.742608    -1.342230
H    -4.833973    -1.558172    -2.769650
H     5.035493    -1.409184    -2.581835
H     5.947785    -1.552871    -1.058292
H     4.574117    -2.639926    -1.382195
H    -0.705466    -2.217457     1.552477
H    -2.417825    -2.637891     1.899323
H    -1.304027    -3.877221     1.300930
H     3.631539    -2.773799     1.858794
H     2.061106    -2.031274     2.311992
H     2.161455    -3.764496     1.918980
54
BenzImi-Se-G16                                   Eopt  -5950.634040
C    -1.140657     1.106400     2.229341
C    -1.126461     0.721943     0.896040
C     0.061834     0.505299     0.214679
C     1.250711     0.648830     0.913813
C     1.263041     1.026604     2.249781
C     0.062682     1.262066     2.903769
N     2.496270     0.441806     0.243655
N    -2.368879     0.609783     0.191788
C     2.918201    -0.690455    -0.358468
N     4.109482    -0.465047    -0.915752
C     4.483772     0.853675    -0.677865
C     3.467717     1.432245     0.074112
C    -3.171827     1.693201    -0.157382
C    -4.250842     1.164601    -0.858739
N    -4.072281    -0.212547    -0.895797
C    -2.942474    -0.525017    -0.258275
C    -3.035217     3.058924     0.066204
C    -4.035569     3.860593    -0.444336
C    -5.128193     3.327611    -1.151538
C    -5.258873     1.973002    -1.375944
C     5.615202     1.566893    -1.057727
C     5.675869     2.882247    -0.643171
C     4.647051     3.467128     0.112704
C     3.522130     2.757968     0.486441
C    -5.022620    -1.120949    -1.532974
C     4.942661    -1.413371    -1.649891
C    -2.678733    -2.399389     1.907323
C     1.474579    -2.512714     1.412420
H    -2.085024     1.284839     2.728691
H     0.059209     0.235573    -0.833183
H     2.206950     1.131683     2.770084
H     0.064098     1.559577     3.943333
H    -2.193701     3.468543     0.607675
H    -3.980228     4.930624    -0.298214
H    -5.885275     4.000672    -1.529678
H    -6.098115     1.565947    -1.922887
H     6.404067     1.121984    -1.648269
H     6.536084     3.480549    -0.909863
H     4.738450     4.503437     0.407648
H     2.727940     3.213064     1.061696
H    -4.709107    -2.145396    -1.361636
H    -6.007278    -0.955930    -1.099620
H    -5.049845    -0.914432    -2.601391
H     4.904166    -1.186914    -2.714078
H     5.964814    -1.322039    -1.289042
H     4.583788    -2.422142    -1.469754
H    -2.131938    -1.643421     2.463407
H    -3.750665    -2.308806     2.049092
H    -2.351408    -3.393650     2.203839
H     2.319667    -2.268723     2.048997
H     0.608843    -1.894418     1.630672
H     1.230500    -3.566956     1.526181
Se    -2.249310    -2.277656    -0.002304
Se     1.989838    -2.339275    -0.466310
54
BenzImi-Te-G16                                   Eopt  -1683.359488
C    -1.293250     1.128427     2.315393
C    -1.293868     0.860073     0.953233
C    -0.111823     0.790174     0.230879
C     1.082981     0.973966     0.911866
C     1.107981     1.248079     2.272062
C    -0.087903     1.324914     2.973003
N     2.315905     0.973795     0.180646
N    -2.546944     0.703364     0.282244
C     2.994114    -0.098191    -0.280244
N     4.076062     0.338502    -0.931857
C     4.111199     1.726880    -0.894087
C     2.994300     2.137147    -0.175238
C    -3.492492     1.724580     0.161229
C    -4.537318     1.195794    -0.587001
N    -4.200374    -0.124403    -0.869460
C    -3.004803    -0.402720    -0.342622
C    -3.504646     3.036807     0.618088
C    -4.617204     3.786536     0.289546
C    -5.674179     3.253081    -0.465695
C    -5.656104     1.950380    -0.922466
C     5.021350     2.638614    -1.421216
C     4.753738     3.971386    -1.186723
C     3.623472     4.384414    -0.459006
C     2.720378     3.479924     0.061110
C    -5.071347    -1.022518    -1.620745
C     5.111739    -0.453722    -1.589744
C    -1.338838    -2.329267     1.523330
C     2.803682    -2.078169     2.126161
H    -2.232509     1.183352     2.851722
H    -0.119933     0.610324    -0.836421
H     2.055955     1.409568     2.770292
H    -0.079838     1.538305     4.033046
H    -2.689260     3.450349     1.195258
H    -4.677207     4.814174     0.620627
H    -6.523046     3.881629    -0.696873
H    -6.467780     1.545983    -1.511226
H     5.890165     2.324507    -1.983069
H     5.430626     4.721376    -1.572087
H     3.460329     5.442091    -0.303913
H     1.850688     3.795899     0.620620
H    -4.761918    -2.050606    -1.454547
H    -6.090013    -0.895264    -1.260915
H    -5.022466    -0.782933    -2.681729
H     5.077120    -0.269581    -2.662139
H     6.081409    -0.155341    -1.195756
H     4.944172    -1.506925    -1.389214
H    -0.452625    -1.713069     1.645731
H    -2.142974    -2.021227     2.185028
H    -1.106051    -3.376582     1.707984
H     3.832245    -1.785513     2.309378
H     2.100252    -1.413395     2.617648
H     2.649996    -3.101355     2.464367
Te    -2.019793    -2.266650    -0.500305
Te     2.435815    -2.122660     0.018546
